# Supplementary material for: Temporal variability in quantitative human gut microbiome profiles and implications for clinical research
Source: Nat Commun. 2021 Nov 18;12:6740. doi: 10.1038/s41467-021-27098-7 (PMC8602282; doi:10.1038/s41467-021-27098-7)
Supplement: Supplementary file 3 — Supplementary Dataset 1 [file 41467_2021_27098_MOESM3_ESM.xlsx]

## Sheet: Contents
	Data
S1-1	Summary statistics on metadata (Age, Weight, Length, BMI, Moisture content, Calprotectin, Time of sampling, Cycle length)
S1-2	Summary statistics on the dietary data of all individuals
S1-3	Derived microbiome data
S1-4	QMP profiles study samples
S1-5	RMP profiles study samples
S1-6	non-rarefied profiles (no subsampling of sequencing reads) study samples
S1-7	Taxonomic table
S1-8	non-rarefied profiles (no subsampling of sequencing reads) negative controls
S1-9	non-rarefied profiles (no subsampling of sequencing reads) positive controls
S1-10	Additional information on genera found within negative controls
S1-11	Additional information on diversity estimates positive controls
S1-12	BC dissimilarities between replicates positive controls

## Sheet: S1-1
Table S1-2.1: Summary statistics on biometrics and sample characteristics of all individuals
Values were calculated over all datapoints of all individuals without summarizing per individual.
	N	Min	Max	Median	Mean	SD
Age	20	25	51	33.5	35.25	8.24541
Weighth (kg)	20	47.6	94.6	63	64.51	11.9563
Length (m)	20	1.59	1.79	1.685	1.6865	0.0571494
BMI (kg/m2)	20	18.59	33.52	21.93	22.5975	3.52322
BSS	20	1	7	4	3.55646	1.27082
Moisture content (%)	20	52.33	92.54	73.39	73.5077	7.95404
Calprotectin (ug/g)	20	0	383.759	16.9534	42.9563	73.4701
Time of sampling (h)	20	0	23	9	10.9201	4.79214
Cycle Length (days)	20	24	35	28	28.45	3.18673

## Sheet: S1-2
Table S1-2.1: Summary statistics on the dietary data of all individuals									Table S1-2.2: Summary statistics on median values of Table S1-2.1								Table S1-2.3: Summary statistics on sodium intake
Summary statistics, namely the minimum, median and maximum values, for dietary data, such as the energy derived from fat, proteins and carbohydrates, as well as the amount of fibers, were calculated based on the respective values for the time series data of each participant. In order to obtain the total energy intake (EI), the amount of fat, proteins and carbohydrates (g), was multiplied by 9, 4,…									Summary statistics on the median values for the energy derived from fat, proteins and carbohydrates, and the amount of fibers.								a. Summary statistics on the median values per person for sodium intake. b. Mininmium, median, mean and standard deviation for sodium intake for each individual. B.
	Ind	Min	Max	Median	Mean	StandardDeviation			Median EI (%) derived from	Min	Median	Max					a.
Carb_%_t0_energy	800	0.229137	0.703665	0.427199	0.444766	0.107505			Carbohydrates	0.283078	0.498338	0.62705						Min	Median	Max
Fat_%_t0_energy	800	0.141361	0.572843	0.410494	0.401232	0.10912			Fat	0.244792	0.342852	0.441585					Sodium (mg)	88	748	1253
Protein_%_t0_energy	800	0.0601504	0.252696	0.150787	0.154002	0.0525553			Protein	0.117909	0.149113	0.260874
Fiber_InGrams	800	1	36	7	8.54167	6.01402			Amount of Fiber (g)	7	13	30
Carb_%_t0_energy	801	0.291188	0.637278	0.474533	0.469882	0.0815221											b.
Fat_%_t0_energy	801	0.229698	0.543359	0.365571	0.368875	0.0688242												Ind	Min	Max	Median	Mean	StandardDeviation
Protein_%_t0_energy	801	0.0806045	0.361388	0.148936	0.161244	0.0614866											Sodium (mg)	800	0	2172	589	792.875	572.038
Fiber_InGrams	801	0	25	8	9.18605	5.86862											Sodium (mg)	801	18	5415	543	1080.95	1340.51
Carb_%_t0_energy	802	0.301241	1	0.571429	0.572512	0.151691											Sodium (mg)	802	0	1731	400	510.2	478.29
Fat_%_t0_energy	802	0	0.528169	0.326316	0.302803	0.134044											Sodium (mg)	803	106	3138	768	905.111	660.665
Protein_%_t0_energy	802	0	0.26262	0.122271	0.124685	0.0530464											Sodium (mg)	804	909	2686	1083	1281.63	417.817
Fiber_InGrams	802	0	46	19	19.2286	10.0881											Sodium (mg)	805	16	2038	893	920.744	448.873
Carb_%_t0_energy	803	0.336927	0.803542	0.526539	0.533315	0.108781											Sodium (mg)	806	0	6577	755	933.103	1097.08
Fat_%_t0_energy	803	0.0747095	0.557951	0.339004	0.342761	0.103904											Sodium (mg)	807	166	4358	1252	1547.17	1052.89
Protein_%_t0_energy	803	0.068168	0.193431	0.117909	0.123924	0.0342235											Sodium (mg)	808	44	3475	741	964.122	804.789
Fiber_InGrams	803	4	65	20	22.4444	10.8157											Sodium (mg)	809	288	1516	763	806.929	287.433
Carb_%_t0_energy	804	0.360549	0.62203	0.501255	0.504843	0.0634599											Sodium (mg)	810	0	1950	243.5	425.405	577.892
Fat_%_t0_energy	804	0.189474	0.464402	0.296921	0.289629	0.0627836											Sodium (mg)	811	62	4238	1253	1382.93	1048.39
Protein_%_t0_energy	804	0.146195	0.271186	0.200304	0.205527	0.0350859											Sodium (mg)	814	0	4070	314	681.485	857.364
Fiber_InGrams	804	15	35	22	23.0526	5.18286											Sodium (mg)	815	2	2223	269	472.442	566.859
Carb_%_t0_energy	805	0.373096	0.646091	0.55956	0.537402	0.0733929											Sodium (mg)	816	3	1951	88	370.576	536.998
Fat_%_t0_energy	805	0.166667	0.510917	0.28471	0.300195	0.07319											Sodium (mg)	817	4	2716	440	616.6	669.378
Protein_%_t0_energy	805	0.107979	0.284264	0.158266	0.162403	0.0331574											Sodium (mg)	818	4	4631	1129	1317.1	917.575
Fiber_InGrams	805	7	43	30	28.0513	7.75937											Sodium (mg)	819	21	2671	806	966.5	736.65
Carb_%_t0_energy	806	0.356529	0.784615	0.514768	0.544557	0.116125											Sodium (mg)	820	276	4246	1111.5	1334.61	880.569
Fat_%_t0_energy	806	0.101828	0.471462	0.314613	0.306297	0.105735											Sodium (mg)	821	4	1827	406.5	650.476	567.215
Protein_%_t0_energy	806	0.0923077	0.220211	0.139951	0.149147	0.032422
Fiber_InGrams	806	0	33	9	10.7949	7.10885
Carb_%_t0_energy	807	0.112406	0.555024	0.283078	0.293734	0.108651
Fat_%_t0_energy	807	0.215311	0.638889	0.441585	0.444981	0.089952
Protein_%_t0_energy	807	0.118687	0.378738	0.260874	0.261285	0.0592618
Fiber_InGrams	807	4	30	13	14	5.39109
Carb_%_t0_energy	808	0.152476	0.739266	0.458539	0.448392	0.11491
Fat_%_t0_energy	808	0.128811	0.826377	0.40307	0.390946	0.118063
Protein_%_t0_energy	808	0.0211464	0.281389	0.163243	0.160662	0.0535938
Fiber_InGrams	808	0	83	11	16.2195	16.7832
Carb_%_t0_energy	809	0.329334	0.646566	0.495421	0.49105	0.0718001
Fat_%_t0_energy	809	0.275991	0.525031	0.383588	0.390997	0.0634426
Protein_%_t0_energy	809	0.0377734	0.200412	0.118398	0.117953	0.0328343
Fiber_InGrams	809	0	20	9	8.61905	5.82238
Carb_%_t0_energy	810	0.401122	0.853875	0.62705	0.635923	0.114698
Fat_%_t0_energy	810	0.0343075	0.467041	0.244792	0.228604	0.112926
Protein_%_t0_energy	810	0.0608868	0.292453	0.131872	0.135473	0.0389707
Fiber_InGrams	810	2	56	13	16.1667	10.9632
Carb_%_t0_energy	811	0.358008	0.718929	0.524415	0.515608	0.0730486
Fat_%_t0_energy	811	0.149105	0.465681	0.341976	0.335577	0.0762053
Protein_%_t0_energy	811	0.0728477	0.230769	0.152542	0.148815	0.0391798
Fiber_InGrams	811	1	26	13	12.4667	5.15487
Carb_%_t0_energy	814	0.264463	0.967742	0.451848	0.476378	0.141066
Fat_%_t0_energy	814	0	0.507137	0.324878	0.305584	0.109647
Protein_%_t0_energy	814	0.0322581	0.39868	0.205128	0.218038	0.0670195
Fiber_InGrams	814	0	42	7	7.69697	8.09122
Carb_%_t0_energy	815	0.208412	0.639335	0.502814	0.489706	0.112337
Fat_%_t0_energy	815	0.0452261	0.634995	0.356026	0.377716	0.117571
Protein_%_t0_energy	815	0.0565504	0.331658	0.134853	0.132579	0.045912
Fiber_InGrams	815	3	32	11	12.093	6.80621
Carb_%_t0_energy	816	0.209329	0.644258	0.402186	0.406882	0.107793
Fat_%_t0_energy	816	0.164835	0.604096	0.38699	0.372093	0.110464
Protein_%_t0_energy	816	0.128852	0.351648	0.211765	0.221025	0.0553024
Fiber_InGrams	816	2	22	9	9.45455	4.72421
Carb_%_t0_energy	817	0.176644	0.915942	0.49005	0.490198	0.125134
Fat_%_t0_energy	817	0.026087	0.662414	0.340925	0.359294	0.123461
Protein_%_t0_energy	817	0.057971	0.318383	0.144676	0.150508	0.0485465
Fiber_InGrams	817	3	42	15	16.3	9.40594
Carb_%_t0_energy	818	0.40028	0.726984	0.534578	0.541763	0.0864879
Fat_%_t0_energy	818	0.134328	0.468804	0.31144	0.302453	0.0893795
Protein_%_t0_energy	818	0.089172	0.228474	0.149289	0.155785	0.0303701
Fiber_InGrams	818	3	41	16	18.381	8.49376
Carb_%_t0_energy	819	0.252033	0.662069	0.439922	0.443226	0.0954693
Fat_%_t0_energy	819	0.204904	0.585366	0.406073	0.399905	0.086064
Protein_%_t0_energy	819	0.107396	0.303255	0.151139	0.156868	0.0382973
Fiber_InGrams	819	4	41	16.5	17.4474	9.13472
Carb_%_t0_energy	820	0.295746	0.714096	0.518952	0.520544	0.0726655
Fat_%_t0_energy	820	0.191489	0.589467	0.343728	0.339534	0.070905
Protein_%_t0_energy	820	0.0752056	0.227074	0.134995	0.139922	0.0337533
Fiber_InGrams	820	6	45	21	22.1452	8.24392
Carb_%_t0_energy	821	0.233976	0.841307	0.458704	0.461255	0.111802
Fat_%_t0_energy	821	0.106585	0.599253	0.412338	0.403196	0.0975138
Protein_%_t0_energy	821	0.0425416	0.238743	0.135114	0.13555	0.0407686
Fiber_InGrams	821	0	21	7	8.54762	4.40732

## Sheet: S1-3
		Day_Number	ID_Number	Enterotype_nr	Cell_count_per_gram	Observed.QMP	Chao1.QMP	se.chao1.QMP	ACE.QMP	se.ACE.QMP	Shannon.QMP	Simpson.QMP	InvSimpson.QMP	Fisher.QMP	J.QMP	Observed.RMP	Chao1.RMP	se.chao1.RMP	ACE.RMP	se.ACE.RMP	Shannon.RMP	Simpson.RMP	InvSimpson.RMP	Fisher.RMP	J.RMP	Observed.nonrarefied	Chao1.nonrarefied	se.chao1.nonrarefied	ACE.nonrarefied	se.ACE.nonrarefied	Shannon.nonrarefied	Simpson.nonrarefied	InvSimpson.nonrarefied	Fisher.nonrarefied	J.nonrarefied
1	1	1	800	Bact1	2.53419e+11	50	50	0	NA	NA	2.33733	0.822235	5.62541	2.03199	0.597474	52	53	1.81451	53.3259	3.34894	2.29219	0.828636	5.83552	7.18297	0.580119	55	55	0.165145	55.3341	3.03854	2.32191	0.831338	5.92901	6.89793	0.579415
2	1.1	2	800	NA	NA	NA	NA	NA	NA	NA	NA	NA	NA	NA	NA	NA	NA	NA	NA	NA	NA	NA	NA	NA	NA	NA	NA	NA	NA	NA	NA	NA	NA	NA	NA
3	1.2	3	800	Bact1	1.95982e+11	47	47	0	NA	NA	2.78808	0.895764	9.59361	1.9757	0.724148	62	62	0	62	3.68081	2.51629	0.839821	6.24302	8.8131	0.609695	66	66	0	66	2.50151	2.52925	0.841948	6.32703	7.80743	0.603689
4	1.3	4	800	NA	NA	NA	NA	NA	NA	NA	NA	NA	NA	NA	NA	NA	NA	NA	NA	NA	NA	NA	NA	NA	NA	NA	NA	NA	NA	NA	NA	NA	NA	NA	NA
5	1.4	5	800	Bact1	2.18433e+11	NA	NA	NA	NA	NA	NA	NA	NA	NA	NA	71	73.5	3.15891	73.7189	3.73358	2.99165	0.917662	12.145	10.3245	0.701824	73	73	0	73	3.05654	2.99599	0.918278	12.2367	8.86796	0.698291
6	1.5	6	800	NA	NA	NA	NA	NA	NA	NA	NA	NA	NA	NA	NA	NA	NA	NA	NA	NA	NA	NA	NA	NA	NA	NA	NA	NA	NA	NA	NA	NA	NA	NA	NA
7	1.6	7	800	Bact1	2.46352e+11	61	61	0	NA	NA	3.05026	0.933874	15.1226	2.481	0.741997	69	69.5	1.02662	70.1301	3.89909	3.00687	0.92113	12.6792	9.98519	0.710154	72	72	0	72	3.35824	3.02699	0.923212	13.0229	8.74668	0.707793
8	1.7	8	800	Bact1	290000000000	51	51	0	NA	NA	2.99033	0.928576	14.0009	2.12934	0.760545	65	65.5	1.29573	65.6068	3.62618	2.92549	0.916235	11.9381	9.31243	0.70082	67	67	0	67	2.6542	2.92653	0.916402	11.962	8.26078	0.696016
9	1.8	9	800	Bact1	2.75728e+11	NA	NA	NA	NA	NA	NA	NA	NA	NA	NA	65	65	0.0826898	65.3319	3.83814	2.70284	0.884538	8.66085	9.31243	0.647483	68	68	0	68	2.79443	2.71792	0.886032	8.77441	8.05312	0.644132
10	1.9	10	800	Bact1	2.61633e+11	59	59	0	NA	NA	2.64667	0.884213	8.63658	2.32583	0.649086	62	67	5.53318	65.7261	3.61246	2.55265	0.873056	7.87748	8.8131	0.618505	62	62	0	62	2.63965	2.55591	0.872149	7.82162	7.42758	0.619293
11	1.1	11	800	Bact1	2.68919e+11	48	48	0	NA	NA	2.77048	0.901908	10.1945	1.97914	0.715665	62	62	0.165317	62.2601	3.82356	2.66726	0.883959	8.61762	8.8131	0.646273	63	63	0	63	1.69031	2.66601	0.883545	8.58698	7.49774	0.643477
12	1.11	12	800	NA	NA	NA	NA	NA	NA	NA	NA	NA	NA	NA	NA	NA	NA	NA	NA	NA	NA	NA	NA	NA	NA	NA	NA	NA	NA	NA	NA	NA	NA	NA	NA
13	1.12	13	800	Bact1	1.09339e+11	46	46	0	NA	NA	2.21909	0.807424	5.19276	1.84347	0.579603	50	50	0	50	3.34963	2.17644	0.812053	5.32065	6.86361	0.556347	53	53	0	53	3.20966	2.18936	0.814052	5.37786	6.54492	0.551436
14	1.13	14	800	NA	NA	NA	NA	NA	NA	NA	NA	NA	NA	NA	NA	NA	NA	NA	NA	NA	NA	NA	NA	NA	NA	NA	NA	NA	NA	NA	NA	NA	NA	NA	NA
15	1.14	15	800	Bact1	1.77083e+11	51	51	0	NA	NA	2.89039	0.911691	11.3238	2.14577	0.735126	68	70.5	3.15877	70.1973	3.95426	2.70043	0.874528	7.96993	9.81626	0.639987	71	71	0	71	2.93113	2.71507	0.875997	8.06432	8.32888	0.63694
16	1.15	16	800	Bact1	1.73936e+11	48	48	0	NA	NA	2.3433	0.836677	6.12282	1.97553	0.605316	55	56	1.57973	57.4106	3.64708	2.01545	0.721693	3.59316	7.66628	0.502941	57	57	0	57	3.45396	2.0001	0.718365	3.5507	7.11553	0.494701
17	1.16	17	800	NA	NA	NA	NA	NA	NA	NA	NA	NA	NA	NA	NA	NA	NA	NA	NA	NA	NA	NA	NA	NA	NA	NA	NA	NA	NA	NA	NA	NA	NA	NA	NA
18	1.17	18	800	Bact1	2.98343e+10	40	40	0	NA	NA	2.40095	0.85956	7.12048	1.57858	0.650862	45	48	4.16771	47.2265	2.95486	2.5173	0.873672	7.91592	6.07561	0.661287	45	45	0	45	2.68328	2.50181	0.871324	7.77143	5.50199	0.657218
19	1.18	19	800	NA	NA	NA	NA	NA	NA	NA	NA	NA	NA	NA	NA	NA	NA	NA	NA	NA	NA	NA	NA	NA	NA	NA	NA	NA	NA	NA	NA	NA	NA	NA	NA
20	1.19	20	800	Bact1	1.76887e+11	53	53	0	NA	NA	2.75567	0.894073	9.44047	2.19025	0.694073	69	76	7.11258	72.3116	4.15229	2.76641	0.8906	9.1408	9.98519	0.653363	71	71	0	71	2.80342	2.77191	0.891157	9.18756	8.60208	0.650274
21	1.2	21	800	Bact1	2.53917e+11	55	55	0	NA	NA	2.74931	0.896958	9.70478	2.21816	0.686071	69	73	3.88908	74.7551	4.22188	2.62626	0.874817	7.9883	9.98519	0.620262	71	71	0	71	3.25879	2.66112	0.878388	8.22289	8.25138	0.624284
22	1.21	22	800	NA	NA	NA	NA	NA	NA	NA	NA	NA	NA	NA	NA	NA	NA	NA	NA	NA	NA	NA	NA	NA	NA	NA	NA	NA	NA	NA	NA	NA	NA	NA	NA
23	1.22	23	800	NA	NA	NA	NA	NA	NA	NA	NA	NA	NA	NA	NA	NA	NA	NA	NA	NA	NA	NA	NA	NA	NA	NA	NA	NA	NA	NA	NA	NA	NA	NA	NA
24	1.23	24	800	Bact1	200000000000	67	67	0	NA	NA	2.93382	0.912195	11.3888	2.69924	0.69775	72	72.75	1.2552	74.1751	4.10341	2.88614	0.905923	10.6296	10.4949	0.674857	73	73	0	73	3.45222	2.89703	0.907308	10.7884	8.84202	0.675227
25	1.24	25	800	Bact1	1.10145e+11	45	45	0	NA	NA	2.55083	0.854222	6.85976	1.86831	0.670096	53	53.5	1.29498	53.8539	3.23828	2.40228	0.838619	6.1965	7.34351	0.605065	53	53	0	53	2.84837	2.39614	0.838038	6.17429	6.51558	0.603518
26	1.25	26	800	Bact1	2.50226e+11	48	48	0	NA	NA	2.55929	0.866649	7.49899	1.98731	0.66111	58	60	2.58389	60.7667	3.65214	2.22981	0.787507	4.70604	8.15457	0.549155	60	60	0	60	3.3541	2.24289	0.790159	4.76551	7.39242	0.547803
27	1.26	27	800	NA	NA	NA	NA	NA	NA	NA	NA	NA	NA	NA	NA	NA	NA	NA	NA	NA	NA	NA	NA	NA	NA	NA	NA	NA	NA	NA	NA	NA	NA	NA	NA
28	1.27	28	800	NA	NA	NA	NA	NA	NA	NA	NA	NA	NA	NA	NA	NA	NA	NA	NA	NA	NA	NA	NA	NA	NA	NA	NA	NA	NA	NA	NA	NA	NA	NA	NA
29	1.28	29	800	NA	NA	NA	NA	NA	NA	NA	NA	NA	NA	NA	NA	NA	NA	NA	NA	NA	NA	NA	NA	NA	NA	NA	NA	NA	NA	NA	NA	NA	NA	NA	NA
30	1.29	30	800	NA	NA	NA	NA	NA	NA	NA	NA	NA	NA	NA	NA	NA	NA	NA	NA	NA	NA	NA	NA	NA	NA	NA	NA	NA	NA	NA	NA	NA	NA	NA	NA
31	1.3	31	800	NA	NA	NA	NA	NA	NA	NA	NA	NA	NA	NA	NA	NA	NA	NA	NA	NA	NA	NA	NA	NA	NA	NA	NA	NA	NA	NA	NA	NA	NA	NA	NA
32	1.31	32	800	NA	NA	NA	NA	NA	NA	NA	NA	NA	NA	NA	NA	NA	NA	NA	NA	NA	NA	NA	NA	NA	NA	NA	NA	NA	NA	NA	NA	NA	NA	NA	NA
33	1.32	33	800	Bact1	2.49042e+11	52	52	0	NA	NA	2.89558	0.91921	12.3777	2.12298	0.732827	61	61	0.165295	61.3007	3.60117	2.86302	0.906684	10.7162	8.64768	0.696451	62	62	0.495951	62.2353	2.85142	2.87291	0.90828	10.9028	7.77696	0.696103
34	1.33	34	800	Rum	2.18719e+11	52	52	0	NA	NA	3.03433	0.930749	14.4401	2.14415	0.767943	63	63.25	0.735816	63.6297	3.75748	3.03042	0.919397	12.4064	8.97903	0.731431	64	64	0	64	2.90474	3.04907	0.921655	12.7641	8.1676	0.733146
35	1.34	35	800	NA	NA	NA	NA	NA	NA	NA	NA	NA	NA	NA	NA	NA	NA	NA	NA	NA	NA	NA	NA	NA	NA	NA	NA	NA	NA	NA	NA	NA	NA	NA	NA
36	1.35	36	800	NA	NA	NA	NA	NA	NA	NA	NA	NA	NA	NA	NA	NA	NA	NA	NA	NA	NA	NA	NA	NA	NA	NA	NA	NA	NA	NA	NA	NA	NA	NA	NA
37	1.36	37	800	NA	NA	NA	NA	NA	NA	NA	NA	NA	NA	NA	NA	NA	NA	NA	NA	NA	NA	NA	NA	NA	NA	NA	NA	NA	NA	NA	NA	NA	NA	NA	NA
38	1.37	38	800	Bact1	2.36318e+11	48	48	0	NA	NA	2.91998	0.91672	12.0077	2.00592	0.754283	63	68	6.02957	65.1812	3.7381	2.84968	0.907641	10.8274	8.97903	0.687808	64	64	0	64	3.2186	2.86167	0.908306	10.9058	8.01156	0.688086
39	1.38	39	800	Bact1	1.68367e+11	54	54	0	NA	NA	2.83161	0.903795	10.3944	2.20532	0.709857	62	62	0.0826586	62.3727	3.72537	2.77395	0.894093	9.44221	8.8131	0.672124	63	63	0.248008	63.2941	2.80423	2.78034	0.894763	9.50232	7.72649	0.671073
40	1.39	40	800	NA	NA	NA	NA	NA	NA	NA	NA	NA	NA	NA	NA	NA	NA	NA	NA	NA	NA	NA	NA	NA	NA	NA	NA	NA	NA	NA	NA	NA	NA	NA	NA
41	1.4	41	800	NA	NA	NA	NA	NA	NA	NA	NA	NA	NA	NA	NA	NA	NA	NA	NA	NA	NA	NA	NA	NA	NA	NA	NA	NA	NA	NA	NA	NA	NA	NA	NA
42	1.41	42	800	NA	NA	NA	NA	NA	NA	NA	NA	NA	NA	NA	NA	NA	NA	NA	NA	NA	NA	NA	NA	NA	NA	NA	NA	NA	NA	NA	NA	NA	NA	NA	NA
43	1.42	43	800	NA	NA	NA	NA	NA	NA	NA	NA	NA	NA	NA	NA	NA	NA	NA	NA	NA	NA	NA	NA	NA	NA	NA	NA	NA	NA	NA	NA	NA	NA	NA	NA
44	1.43	44	800	NA	NA	NA	NA	NA	NA	NA	NA	NA	NA	NA	NA	NA	NA	NA	NA	NA	NA	NA	NA	NA	NA	NA	NA	NA	NA	NA	NA	NA	NA	NA	NA
45	1.44	45	800	Bact1	1.50526e+11	57	57	0	NA	NA	2.64248	0.874868	7.99154	2.26114	0.653585	56	56	0.165172	56.1999	3.5174	2.6381	0.878587	8.23636	7.8285	0.655372	57	57	0	57	2.97946	2.61422	0.87533	8.02118	7.33719	0.646595
46	1.45	46	800	Bact1	2.08995e+11	53	53	0	NA	NA	2.81553	0.906312	10.6738	2.15516	0.709148	52	52	0.495169	52.2266	3.09554	2.58545	0.85562	6.92618	7.18297	0.654338	55	55	0	55	2.61464	2.58039	0.85415	6.85634	6.95788	0.643917
47	1.46	47	800	NA	NA	NA	NA	NA	NA	NA	NA	NA	NA	NA	NA	NA	NA	NA	NA	NA	NA	NA	NA	NA	NA	NA	NA	NA	NA	NA	NA	NA	NA	NA	NA
48	1.47	48	800	Rum	1.44805e+11	61	61	0	NA	NA	3.15389	0.937488	15.997	2.47997	0.767206	66	66	0.248099	66.2281	3.43775	3.22581	0.941769	17.173	9.47988	0.769946	70	70	0	70	2.9277	3.22523	0.941597	17.1226	8.9112	0.759148
49	1.48	49	800	Bact1	1.4569e+11	32	32	0	NA	NA	2.56772	0.871786	7.79946	1.35538	0.740886	54	57	4.62544	55.5012	3.29657	2.52456	0.861939	7.24316	7.50462	0.632883	54	54	0	54	2.73861	2.54182	0.863498	7.32591	6.68111	0.63721
50	1.49	50	800	NA	NA	NA	NA	NA	NA	NA	NA	NA	NA	NA	NA	NA	NA	NA	NA	NA	NA	NA	NA	NA	NA	NA	NA	NA	NA	NA	NA	NA	NA	NA	NA
51	1.5	51	800	NA	NA	NA	NA	NA	NA	NA	NA	NA	NA	NA	NA	NA	NA	NA	NA	NA	NA	NA	NA	NA	NA	NA	NA	NA	NA	NA	NA	NA	NA	NA	NA
52	1.51	52	800	NA	NA	NA	NA	NA	NA	NA	NA	NA	NA	NA	NA	NA	NA	NA	NA	NA	NA	NA	NA	NA	NA	NA	NA	NA	NA	NA	NA	NA	NA	NA	NA
53	1.52	53	800	Bact1	1.88679e+11	53	53	0	NA	NA	2.99104	0.925472	13.4178	2.20698	0.753356	65	65.6	1.18529	66.3146	3.71926	2.93798	0.917371	12.1022	9.31243	0.703811	67	67	0	67	3.23691	2.94044	0.916997	12.0477	8.48717	0.699325
54	1.53	54	800	NA	NA	NA	NA	NA	NA	NA	NA	NA	NA	NA	NA	NA	NA	NA	NA	NA	NA	NA	NA	NA	NA	NA	NA	NA	NA	NA	NA	NA	NA	NA	NA
55	1.54	55	800	NA	NA	NA	NA	NA	NA	NA	NA	NA	NA	NA	NA	NA	NA	NA	NA	NA	NA	NA	NA	NA	NA	NA	NA	NA	NA	NA	NA	NA	NA	NA	NA
56	1.55	56	800	Bact1	1.85027e+11	49	49	0	NA	NA	2.68925	0.887985	8.92737	2.02407	0.691	52	52	0.165056	52.2719	3.29815	2.56587	0.875931	8.06003	7.18297	0.649384	54	54	0	54	2.9596	2.58443	0.876342	8.08685	6.87607	0.647892
57	1.56	57	800	NA	NA	NA	NA	NA	NA	NA	NA	NA	NA	NA	NA	NA	NA	NA	NA	NA	NA	NA	NA	NA	NA	NA	NA	NA	NA	NA	NA	NA	NA	NA	NA
58	1.57	58	800	Bact1	2.13537e+11	43	43	0	NA	NA	2.56086	0.867378	7.54021	1.78461	0.680864	56	59	4.17062	57.6315	3.59219	2.39984	0.841461	6.30761	7.8285	0.596182	56	56	0	56	2.97309	2.38717	0.838468	6.19072	7.16676	0.593034
59	2	1	801	Bact2	1.5316e+11	35	35	0	NA	NA	2.12163	0.717806	3.54366	1.46314	0.596745	44	47	4.61727	45.3845	2.59233	2.26241	0.788396	4.72581	5.91985	0.597858	46	46	0	46	2.43614	2.26196	0.788764	4.73405	5.17358	0.5908
60	2.1	2	801	Bact2	9.76415e+10	45	45	0	NA	NA	2.80586	0.901857	10.1892	1.77803	0.737092	48	48.75	1.42157	49.6832	2.87544	2.68989	0.879534	8.30112	6.5466	0.694846	49	49	0	49	2.71052	2.68558	0.87952	8.30016	5.61456	0.690058
61	2.2	3	801	Bact2	9.95902e+10	39	39	0	NA	NA	2.66214	0.883956	8.61739	1.58883	0.726654	44	47	4.16738	46.703	2.91513	2.52197	0.87272	7.85671	5.91985	0.66645	45	45	0	45	2.28035	2.5378	0.874949	7.99673	5.04611	0.666673
62	2.3	4	801	Bact2	1.10656e+11	38	38	0	NA	NA	2.12348	0.755062	4.08267	1.53249	0.58376	42	42	0.164671	42.2469	2.95936	2.1917	0.79224	4.81326	5.61024	0.586382	44	44	0	44	2.55841	2.19541	0.794407	4.86398	5.08335	0.580153
63	2.4	5	801	Bact2	1.18519e+11	35	35	0	NA	NA	2.48688	0.850925	6.70801	1.42965	0.699476	41	41.3333	0.923713	42.2483	2.77289	2.43724	0.859661	7.1256	5.45641	0.656307	47	47	0	47	2.80577	2.4316	0.857355	7.01039	5.45994	0.631561
64	2.5	6	801	Bact2	9.30769e+10	41	41	0	NA	NA	2.5608	0.864219	7.36478	1.64613	0.689578	47	47.25	0.73546	48.2139	3.05491	2.54035	0.876755	8.11393	6.38899	0.659807	47	47	0	47	2.44079	2.53669	0.876564	8.10139	5.28838	0.658855
65	2.6	7	801	Bact2	8.9916e+10	40	40	0	NA	NA	2.17761	0.793888	4.85172	1.58124	0.590316	42	43.5	2.5881	43.7093	2.89824	2.19716	0.814184	5.38166	5.61024	0.587841	43	43	0	43	2.27218	2.20009	0.813956	5.37508	4.87314	0.584943
66	2.7	8	801	Bact2	1.54113e+11	34	34	0	NA	NA	2.22039	0.800365	5.00913	1.3972	0.629654	46	49	4.16803	48.3784	3.15112	2.35884	0.832594	5.9735	6.23199	0.616104	46	46	0	46	2.43614	2.37257	0.83511	6.06465	5.16834	0.61969
67	2.8	9	801	Bact2	8.81579e+10	38	38	0	NA	NA	2.64742	0.869433	7.65891	1.53272	0.727795	40	40	0.246855	40.3546	2.36482	2.57944	0.875259	8.01658	5.30325	0.699247	41	41	0	41	1.66748	2.58834	0.87415	7.94597	4.57219	0.696993
68	2.9	10	801	Bact2	8.6385e+10	36	36	0	NA	NA	2.44425	0.847253	6.54679	1.47946	0.68208	40	40	0	40	2.64102	2.35022	0.825292	5.72384	5.30325	0.637109	44	44	0	44	2.42618	2.35474	0.825074	5.7167	5.05429	0.622257
69	2.1	11	801	NA	NA	NA	NA	NA	NA	NA	NA	NA	NA	NA	NA	NA	NA	NA	NA	NA	NA	NA	NA	NA	NA	NA	NA	NA	NA	NA	NA	NA	NA	NA	NA
70	2.11	12	801	Bact2	1.26606e+11	41	41	0	NA	NA	2.85174	0.91668	12.0019	1.68266	0.767924	50	50	0.123744	50.3777	3.22364	2.68865	0.880742	8.38521	6.86361	0.68728	52	52	0.495169	52.2267	2.80704	2.70031	0.881904	8.46772	6.25881	0.683407
71	2.12	13	801	Bact2	1.39056e+11	42	42	0	NA	NA	2.6022	0.850525	6.69008	1.69778	0.696208	42	42	0	42	2.54484	2.5351	0.857289	7.00719	5.61024	0.678257	42	42	0	42	1.90238	2.55586	0.860414	7.16404	5.02649	0.683812
72	2.13	14	801	Bact2	8.92704e+10	40	40	0	NA	NA	2.53466	0.871506	7.78247	1.62263	0.687109	46	51	6.02385	49.2376	3.23532	2.48274	0.876954	8.12707	6.23199	0.648466	46	46	0.494535	46.3318	2.24713	2.51458	0.880336	8.35675	5.28531	0.656781
73	2.14	15	801	Bact2	9.79592e+10	41	41	0	NA	NA	2.6895	0.903601	10.3736	1.65048	0.724236	45	45.5	1.02621	47.1256	3.1016	2.53035	0.875648	8.04167	6.07561	0.664715	46	46	0	46	2.69056	2.52882	0.875376	8.02415	5.3998	0.6605
74	2.15	16	801	Bact2	112500000000	39	39	0	NA	NA	2.1182	0.749482	3.99173	1.50896	0.578181	40	40.3333	0.923649	40.9028	2.50394	2.1964	0.805156	5.13231	5.30325	0.595411	40	40	0	40	1.89737	2.20931	0.805347	5.13735	4.49366	0.598912
75	2.16	17	801	Bact2	8.96861e+10	30	30	0	NA	NA	1.7668	0.689531	3.22093	1.19977	0.519464	36	37	1.81295	37.8033	2.85907	1.62441	0.632395	2.72031	4.69741	0.453302	36	36	0	36	2.23607	1.64702	0.636053	2.74765	3.98077	0.459611
76	2.17	18	801	Bact2	7.30769e+10	35	35	0	NA	NA	2.70733	0.895244	9.546	1.42621	0.761482	39	39	0	39	2.63117	2.55074	0.865971	7.46106	5.15075	0.696245	40	40	0	40	2.25832	2.54727	0.865	7.40743	4.70557	0.690527
77	2.18	19	801	Bact2	6.39594e+10	42	42	0	NA	NA	2.17991	0.809321	5.24442	1.66866	0.583227	42	42.5	1.29393	42.8844	2.89326	2.12289	0.805898	5.15192	5.61024	0.567971	44	44	0	44	2.55841	2.14425	0.810701	5.28264	5.09834	0.566633
78	2.19	20	801	Bact2	1.12903e+11	40	40	0	NA	NA	2.45477	0.851127	6.71715	1.56988	0.66545	40	40.5	1.29368	40.9068	2.58782	2.32902	0.840473	6.26853	5.30325	0.631362	40	40	0	40	1.66583	2.33472	0.841869	6.32389	4.66639	0.632907
79	2.2	21	801	Bact2	8.93333e+10	42	42	0	NA	NA	2.37229	0.798176	4.95481	1.69373	0.634698	46	46.5	1.29437	47.0227	2.84887	2.35772	0.822005	5.61813	6.23199	0.615812	46	46	0	46	2.11105	2.35534	0.820683	5.5767	5.31486	0.615189
80	2.21	22	801	Bact2	8.71111e+10	46	46	0	NA	NA	2.82665	0.904295	10.4487	1.88094	0.738291	46	46	0.164845	46.4096	2.87933	2.57077	0.852418	6.77591	6.23199	0.671457	48	48	0	48	2.44523	2.58616	0.855294	6.91059	5.63014	0.668052
81	2.22	23	801	Bact2	8.1448e+10	46	46	0	NA	NA	2.99871	0.927591	13.8104	1.81708	0.783231	48	48	0.164921	48.2694	2.94804	2.85008	0.90261	10.268	6.5466	0.736227	50	50	0	50	1.91833	2.84951	0.901706	10.1736	5.72611	0.728398
82	2.23	24	801	Bact2	95000000000	38	38	0	NA	NA	2.32069	0.811155	5.29535	1.49048	0.637976	37	37	0	37	2.2421	1.93371	0.693969	3.26764	4.84782	0.535517	38	38	0	38	1.89181	1.9104	0.687283	3.19778	4.50315	0.525183
83	2.24	25	801	Bact2	1.14957e+11	37	37	0	NA	NA	1.85691	0.724194	3.62574	1.46168	0.514248	37	37	0.246598	37.2346	2.93133	1.93794	0.7795	4.53514	4.84782	0.536688	38	38	0	38	2.24781	1.93965	0.778499	4.51464	4.49508	0.533223
84	2.25	26	801	Bact2	100000000000	37	37	0	NA	NA	1.6502	0.680891	3.13373	1.45026	0.457002	34	34	0	34	2.22288	1.75261	0.721849	3.59517	4.39876	0.497003	37	37	0	37	2.0795	1.73613	0.716994	3.53349	4.27025	0.480801
85	2.26	27	801	Bact2	1.38365e+10	28	28	0	NA	NA	0.836962	0.279088	1.38713	1.1133	0.251174	30	30	0.163865	30.3959	2.70815	0.717805	0.241096	1.31769	3.81051	0.211045	32	32	0	32	2.20794	0.736214	0.247222	1.32841	3.45748	0.212427
86	2.27	28	801	Bact2	9.02724e+10	40	40	0	NA	NA	2.64571	0.883932	8.61564	1.61579	0.717213	43	43	0	43	2.42084	2.51647	0.875351	8.0225	5.76473	0.669061	44	44	0	44	2.10519	2.52558	0.876209	8.07815	5.40078	0.667403
87	2.28	29	801	Bact2	9.11504e+10	36	36	0	NA	NA	2.44966	0.860845	7.18623	1.49375	0.683591	41	41	0.246932	41.2305	2.95655	2.335	0.849036	6.62409	5.45641	0.628775	42	42	0	42	2.09875	2.34493	0.85116	6.71861	5.02675	0.627376
88	2.29	30	801	Bact2	8.20833e+10	41	41	0	NA	NA	2.8251	0.889569	9.05544	1.66249	0.760751	44	44.5	1.29416	44.8489	2.73311	2.50021	0.805063	5.12987	5.91985	0.660698	46	46	0	46	2.11105	2.4771	0.799435	4.98591	5.39278	0.646992
89	2.3	31	801	Bact2	1.33333e+11	35	35	0	NA	NA	1.64059	0.681588	3.14059	1.37433	0.461443	38	41	4.16504	41.1934	3.01752	1.6639	0.69174	3.24401	4.99894	0.457418	39	39	0	39	2.63117	1.66541	0.692876	3.25601	4.49227	0.454588
90	2.31	32	801	Bact2	9.87179e+10	37	37	0	NA	NA	2.10608	0.793561	4.84405	1.48237	0.583254	41	41	0	41	2.91338	2.06673	0.785924	4.67124	5.45641	0.556535	41	41	0	41	2.26317	2.07578	0.786907	4.69279	4.77222	0.558971
91	2.32	33	801	Bact2	96400000000	43	43	0	NA	NA	2.39438	0.859135	7.09899	1.71126	0.636599	45	45.25	0.735398	45.8348	2.96476	2.34373	0.858283	7.05633	6.07561	0.615691	47	47	0	47	2.44079	2.33477	0.857331	7.00921	5.58741	0.606411
92	2.33	34	801	Bact2	1.30153e+11	39	39	0	NA	NA	2.47917	0.859403	7.11251	1.56531	0.67671	43	43.5	1.29405	43.8721	2.8117	2.2268	0.808735	5.22834	5.76473	0.592044	43	43	0	43	2.10205	2.23943	0.810303	5.27155	5.08161	0.595404
93	2.34	35	801	Bact2	8.64734e+10	45	45	0	NA	NA	2.3913	0.840082	6.2532	1.79622	0.628189	46	47.5	2.22896	48.6922	2.87866	2.45686	0.861913	7.24184	6.23199	0.641706	46	46	0	46	2.79751	2.46713	0.864174	7.36234	5.55162	0.644389
94	2.35	36	801	Bact2	1.09746e+11	42	42	0	NA	NA	2.19474	0.774179	4.42829	1.68952	0.587196	45	45.25	0.735398	46.0442	3.00528	2.29923	0.820137	5.55978	6.07561	0.604001	45	45	0	45	2.10819	2.27834	0.817516	5.47994	5.27821	0.598514
95	2.36	37	801	Bact2	1.04545e+11	36	36	0	NA	NA	2.08179	0.757624	4.12582	1.4718	0.580935	45	45	0.123603	45.3316	3.07431	2.21661	0.811062	5.29275	6.07561	0.582297	45	45	0	45	2.10819	2.21559	0.810038	5.26421	5.23332	0.582028
96	2.37	38	801	Bact2	7.83898e+10	40	40	0	NA	NA	2.56647	0.884626	8.66748	1.61315	0.695731	44	47.3333	4.11978	48.5126	3.20093	2.48615	0.880954	8.40014	5.91985	0.656983	44	44	0	44	2.67565	2.49569	0.882018	8.47585	5.13441	0.659506
97	2.38	39	801	Bact2	5.45024e+10	37	37	0	NA	NA	2.85863	0.913037	11.4991	1.51706	0.791664	46	46	0	46	2.89302	2.73757	0.883442	8.57939	6.23199	0.715024	46	46	0	46	1.91107	2.73817	0.885399	8.72589	5.45685	0.715181
98	2.39	40	801	Bact2	1.13934e+11	42	42	0	NA	NA	2.75497	0.904499	10.4711	1.68568	0.737083	43	43.5	1.29405	43.6667	2.59094	2.50539	0.858993	7.09185	5.76473	0.666114	43	43	0	43	2.77027	2.49929	0.858552	7.06975	5.17832	0.664492
99	2.4	41	801	Bact2	7.29167e+10	40	40	0	NA	NA	2.1111	0.783653	4.62221	1.55991	0.572288	37	37	0	37	2.78024	1.99846	0.751736	4.02798	4.84782	0.553449	40	40	0	40	1.89737	2.01117	0.753739	4.06074	4.71042	0.545199
100	2.41	42	801	Bact2	9.70833e+10	43	43	0	NA	NA	2.46853	0.86217	7.25531	1.68311	0.656314	42	42	0.164671	42.4383	2.50502	2.46908	0.873976	7.93499	5.61024	0.660593	43	43	0	43	2.27218	2.45792	0.872198	7.82459	5.18285	0.653493
101	2.42	43	801	Bact2	1.59664e+10	24	24	0	NA	NA	1.93516	0.732292	3.73541	1.00576	0.608912	38	40	2.58259	41.6597	3.12954	1.7549	0.650081	2.85781	4.99894	0.482435	40	40	0	40	2.824	1.77561	0.657357	2.91849	4.40143	0.48134
102	3	1	802	NA	NA	NA	NA	NA	NA	NA	NA	NA	NA	NA	NA	NA	NA	NA	NA	NA	NA	NA	NA	NA	NA	NA	NA	NA	NA	NA	NA	NA	NA	NA	NA
103	3.1	2	802	Prev	2.76263e+11	60	60	0	NA	NA	2.94458	0.91895	12.338	2.34964	0.719182	59	59.5	1.29539	59.6327	3.10527	2.88048	0.909089	10.9997	8.31841	0.706428	60	60	0	60	2.76586	2.87918	0.906789	10.7284	7.58543	0.703209
104	3.2	3	802	Prev	2.34767e+11	47	47	0	NA	NA	2.89367	0.916141	11.9248	1.94627	0.751575	57	57.75	1.42192	59.1536	3.02167	2.99047	0.925722	13.4629	7.99126	0.739657	58	58	0	58	2.87678	2.98573	0.925282	13.3837	7.35224	0.735321
105	3.3	4	802	Prev	2.81933e+11	57	57	0	NA	NA	2.83122	0.907707	10.8351	2.23249	0.700267	56	56	0.247758	56.2264	3.01185	2.87449	0.908282	10.903	7.8285	0.714098	57	57	0	57	2.75299	2.85886	0.906373	10.6807	7.31312	0.707106
106	3.4	5	802	Prev	2.65992e+11	52	52	0	NA	NA	2.62669	0.880645	8.37834	2.0857	0.664775	56	56.5	1.2952	56.7194	3.35463	2.78194	0.895787	9.59576	7.8285	0.691104	56	56	0	56	2.31455	2.77252	0.89439	9.46877	6.94745	0.688764
107	3.5	6	802	Prev	2.27232e+11	56	56	0	NA	NA	2.82757	0.910934	11.2277	2.2799	0.70244	58	58.25	0.735726	58.7898	3.38268	2.91774	0.914773	11.7333	8.15457	0.718577	59	59	0	59	2.48385	2.91483	0.913906	11.6153	7.35238	0.714851
108	3.6	7	802	Prev	3.12971e+11	52	52	0	NA	NA	2.36991	0.821405	5.59927	2.06848	0.599789	55	55.75	1.42185	56.2961	3.48302	2.68866	0.898679	9.86962	7.66628	0.670936	57	57	0	57	3.07794	2.69114	0.898138	9.8172	7.14138	0.66562
109	3.7	8	802	Prev	3.03556e+11	53	53	0	NA	NA	2.79757	0.90733	10.791	2.15194	0.704625	60	60	0.082636	60.3558	3.52384	2.84076	0.909355	11.0321	8.48278	0.693826	61	61	0	61	2.89148	2.87379	0.911873	11.3473	7.54975	0.699071
110	3.8	9	802	Prev	2.93421e+11	50	50	0	NA	NA	2.77959	0.905777	10.6131	2.04522	0.710524	61	61	0.165295	61.2332	3.53947	2.97591	0.924074	13.1708	8.64768	0.723912	61	61	0	61	2.76986	2.94918	0.922186	12.8511	7.8768	0.71741
111	3.9	10	802	Prev	251250000000	60	60	0	NA	NA	2.7158	0.898536	9.8557	2.40397	0.663305	62	62.3333	0.924584	62.8146	3.75098	2.76538	0.888029	8.93086	8.8131	0.670048	62	62	0	62	3.44543	2.74953	0.886237	8.79018	7.98869	0.666209
112	3.1	11	802	Prev	1.47809e+11	44	44	0	NA	NA	2.7117	0.886757	8.83053	1.83134	0.716586	55	55.3333	0.924367	55.5	3.52891	2.49635	0.840892	6.28504	7.66628	0.622946	56	56	0	56	3.31393	2.50546	0.844462	6.42929	7.0808	0.622419
113	3.11	12	802	Prev	2.60618e+11	46	46	0	NA	NA	2.8621	0.915119	11.7812	1.89282	0.747549	65	68.75	4.20584	68.3365	3.95807	2.72994	0.894116	9.44431	9.31243	0.653974	69	69	0	69	3.50569	2.7156	0.891523	9.21853	8.39021	0.641364
114	3.12	13	802	NA	NA	NA	NA	NA	NA	NA	NA	NA	NA	NA	NA	NA	NA	NA	NA	NA	NA	NA	NA	NA	NA	NA	NA	NA	NA	NA	NA	NA	NA	NA	NA
115	3.13	14	802	Prev	2.15891e+11	55	55	0	NA	NA	2.82991	0.899459	9.94619	2.22725	0.706184	59	59.3333	0.924497	59.5742	3.47611	2.84482	0.898682	9.86995	8.31841	0.697682	59	59	0	59	3.26772	2.83699	0.896976	9.70646	7.51395	0.695761
116	3.14	15	802	Prev	1.93776e+11	50	50	0	NA	NA	2.81107	0.906395	10.6832	2.05506	0.718572	65	75.5	10.5523	68.9958	3.85542	2.83852	0.900915	10.0923	9.31243	0.679984	68	68	0	68	3.03654	2.8404	0.901043	10.1054	8.3104	0.673158
117	3.15	16	802	NA	NA	NA	NA	NA	NA	NA	NA	NA	NA	NA	NA	NA	NA	NA	NA	NA	NA	NA	NA	NA	NA	NA	NA	NA	NA	NA	NA	NA	NA	NA	NA
118	3.16	17	802	Prev	2.27155e+11	47	47	0	NA	NA	2.20749	0.751171	4.01882	1.93226	0.573352	57	59	2.58385	59.6895	3.62441	1.87121	0.629337	2.69787	7.99126	0.462821	58	58	0	58	2.9856	1.90069	0.63457	2.7365	7.03628	0.468098
119	3.17	18	802	Prev	1.87448e+11	46	46	0	NA	NA	2.69728	0.893951	9.42956	1.89164	0.7045	58	59	1.81488	59.1718	3.42725	2.64151	0.865003	7.40757	8.15457	0.650546	60	60	0	60	3.09839	2.67645	0.868798	7.62185	7.57819	0.653694
120	3.18	19	802	NA	NA	NA	NA	NA	NA	NA	NA	NA	NA	NA	NA	NA	NA	NA	NA	NA	NA	NA	NA	NA	NA	NA	NA	NA	NA	NA	NA	NA	NA	NA	NA
121	3.19	20	802	Prev	2.45291e+11	55	55	0	NA	NA	2.68701	0.884568	8.66312	2.20285	0.670523	59	59	0.165248	59.2162	3.61387	2.59242	0.836134	6.10255	8.31841	0.635782	59	59	0	59	2.88185	2.59731	0.835563	6.08135	7.34473	0.63698
122	3.2	21	802	NA	NA	NA	NA	NA	NA	NA	NA	NA	NA	NA	NA	NA	NA	NA	NA	NA	NA	NA	NA	NA	NA	NA	NA	NA	NA	NA	NA	NA	NA	NA	NA
123	3.21	22	802	Prev	2.44656e+11	60	60	0	NA	NA	2.78251	0.901501	10.1524	2.39822	0.679598	62	62.3333	0.924584	62.6172	3.52104	2.99371	0.920181	12.5283	8.8131	0.725374	63	63	0	63	3.11677	2.99662	0.920565	12.589	8.0418	0.723273
124	3.22	23	802	Rum	3.20248e+11	62	62	0	NA	NA	2.98264	0.92282	12.9567	2.55003	0.722691	65	65.3333	0.924663	65.5621	3.68088	3.06144	0.927378	13.7699	9.31243	0.733388	68	68	0	68	3.03654	3.06733	0.926971	13.6932	8.59106	0.72694
125	3.23	24	802	Prev	2.5587e+11	57	57	0	NA	NA	2.76721	0.891114	9.18395	2.26693	0.684437	58	58.2	0.620814	58.9195	3.44044	2.64208	0.849943	6.66415	8.15457	0.650687	60	60	0	60	2.99722	2.65832	0.849393	6.63978	7.6411	0.649266
126	3.24	25	802	Prev	2.68103e+11	57	57	0	NA	NA	2.82594	0.90936	11.0327	2.27105	0.698963	58	58	0	58	3.52332	2.90877	0.91044	11.1657	8.15457	0.716367	58	58	0	58	2.48096	2.91648	0.910963	11.2313	7.31886	0.718267
127	3.25	26	802	Rum	2.51493e+11	54	54	0	NA	NA	2.65053	0.872691	7.85492	2.15872	0.664462	61	64	4.62964	61.8866	3.59777	2.95592	0.919573	12.4337	8.64768	0.719048	61	61	0	61	2.76986	2.95864	0.919756	12.462	7.57656	0.719711
128	3.26	27	802	Prev	1.57854e+11	56	56	0	NA	NA	2.65126	0.884419	8.65195	2.236	0.65864	60	60	0.082636	60.3848	3.72845	2.57178	0.85971	7.12811	8.48278	0.628131	61	61	0.165295	61.2752	3.17054	2.55431	0.857824	7.03353	7.53932	0.621354
129	3.27	28	802	Prev	2.45106e+11	42	42	0	NA	NA	2.67147	0.89259	9.31008	1.75028	0.714743	64	64.1667	0.54308	64.6984	3.79509	2.70944	0.87544	8.02826	9.14548	0.651483	65	65	0	65	3.2249	2.67982	0.868481	7.60349	7.84241	0.641968
130	3.28	29	802	NA	NA	NA	NA	NA	NA	NA	NA	NA	NA	NA	NA	NA	NA	NA	NA	NA	NA	NA	NA	NA	NA	NA	NA	NA	NA	NA	NA	NA	NA	NA	NA
131	3.29	30	802	Rum	2.92829e+11	60	60	0	NA	NA	2.69764	0.877556	8.16699	2.42623	0.65887	67	68	1.81531	68.1675	3.7089	2.96679	0.911704	11.3255	9.64782	0.70559	70	70	0	70	3.0449	2.95641	0.910749	11.2043	8.73477	0.695871
132	3.3	31	802	NA	NA	NA	NA	NA	NA	NA	NA	NA	NA	NA	NA	NA	NA	NA	NA	NA	NA	NA	NA	NA	NA	NA	NA	NA	NA	NA	NA	NA	NA	NA	NA
133	3.31	32	802	Prev	1.74583e+11	62	62	0	NA	NA	2.66927	0.882351	8.49986	2.46403	0.646761	63	64	1.81513	64.1155	3.43149	2.90941	0.909783	11.0843	8.97903	0.702225	65	65	0	65	2.78457	2.90198	0.909162	11.0086	8.05232	0.695186
134	3.32	33	802	NA	NA	NA	NA	NA	NA	NA	NA	NA	NA	NA	NA	NA	NA	NA	NA	NA	NA	NA	NA	NA	NA	NA	NA	NA	NA	NA	NA	NA	NA	NA	NA
135	3.33	34	802	Prev	2.53114e+11	64	64	0	NA	NA	2.89927	0.913662	11.5824	2.58744	0.697126	63	63	0	63	3.58569	2.87944	0.902511	10.2576	8.97903	0.694991	65	65	0	65	2.78457	2.89106	0.903379	10.3497	8.04253	0.692572
136	3.34	35	802	NA	NA	NA	NA	NA	NA	NA	NA	NA	NA	NA	NA	NA	NA	NA	NA	NA	NA	NA	NA	NA	NA	NA	NA	NA	NA	NA	NA	NA	NA	NA	NA
137	3.35	36	802	Prev	3.18107e+11	58	58	0	NA	NA	2.90228	0.912814	11.4698	2.39775	0.714768	62	62.5	1.29557	62.6693	3.53913	2.95749	0.913606	11.5749	8.8131	0.716595	66	66	0	66	2.78796	2.97009	0.914543	11.7018	8.2353	0.708911
138	3.36	37	802	Prev	9.08629e+10	54	54	0	NA	NA	2.78765	0.901893	10.193	2.21081	0.698837	59	59	0	59	3.34461	2.79403	0.896896	9.69899	8.31841	0.685224	60	60	0	60	2.76586	2.79329	0.896872	9.69665	7.61457	0.682231
139	3.37	38	802	Prev	140000000000	53	53	0	NA	NA	2.82181	0.907829	10.8493	2.15429	0.710732	57	57.5	1.29527	57.5845	3.41519	2.71276	0.88735	8.87704	7.99126	0.670968	58	58	0	58	2.62613	2.71737	0.888012	8.92956	7.45563	0.66923
140	3.38	39	802	NA	NA	NA	NA	NA	NA	NA	NA	NA	NA	NA	NA	NA	NA	NA	NA	NA	NA	NA	NA	NA	NA	NA	NA	NA	NA	NA	NA	NA	NA	NA	NA
141	3.39	40	802	NA	NA	NA	NA	NA	NA	NA	NA	NA	NA	NA	NA	NA	NA	NA	NA	NA	NA	NA	NA	NA	NA	NA	NA	NA	NA	NA	NA	NA	NA	NA	NA
142	3.4	41	802	Prev	1.8766e+11	57	57	0	NA	NA	2.36089	0.795227	4.88345	2.32204	0.583937	58	59.5	2.22969	59.8624	3.67944	2.12928	0.71458	3.50361	8.15457	0.524395	59	59	0	59	2.48385	2.13481	0.714797	3.50627	7.18267	0.523553
143	4	NA	803	Bact2	87500000000	40	40	0	NA	NA	2.59228	0.881076	8.40871	1.54564	0.702727	43	43.25	0.73533	43.83	3.01371	2.48211	0.856454	6.96641	5.76473	0.659926	43	43	0	43	2.66764	2.4789	0.856311	6.95949	4.90055	0.659073
144	4.1	NA	803	Bact1	5.57018e+10	42	42	0	NA	NA	2.79784	0.909261	11.0206	1.68841	0.748553	51	52	1.57962	53.3284	3.35684	2.76083	0.904853	10.51	7.023	0.702174	52	52	0	52	2.94501	2.76562	0.905207	10.5493	5.97235	0.699936
145	4.2	1	803	Bact2	9.86301e+10	37	37	0	NA	NA	2.6079	0.88612	8.78119	1.49055	0.722225	45	45	0.247207	45.3202	3.13082	2.62824	0.885258	8.71521	6.07561	0.690432	46	46	0	46	2.57074	2.61066	0.883227	8.56363	5.19499	0.681877
146	4.3	2	803	Bact1	5.51402e+10	44	44	0	NA	NA	2.8261	0.91543	11.8245	1.77858	0.746817	53	55	2.58365	56.2532	3.43266	2.81403	0.910446	11.1665	7.34351	0.70877	53	53	0	53	2.60623	2.80123	0.908063	10.877	6.08506	0.705548
147	4.4	3	803	Bact2	8.44156e+10	40	40	0	NA	NA	2.54065	0.866836	7.50954	1.61472	0.688731	46	46.3333	0.923992	46.7925	3.13379	2.58441	0.878233	8.21237	6.23199	0.675021	47	47	0	47	2.2878	2.59265	0.879474	8.29695	5.54814	0.67339
148	4.5	4	803	Bact2	7.11712e+10	34	34	0	NA	NA	2.1787	0.776144	4.46715	1.354	0.617832	39	39	0	39	2.88231	2.42039	0.857376	7.01144	5.15075	0.660665	40	40	0	40	2.52982	2.42175	0.856419	6.96472	4.74924	0.656501
149	4.6	5	803	Bact2	9.02913e+10	34	34	0	NA	NA	2.19306	0.808169	5.21291	1.38667	0.621906	38	38	0.246689	38.2621	2.76146	2.20222	0.815072	5.4075	4.99894	0.605408	39	39	0	39	2.2532	2.18908	0.812594	5.33601	4.40498	0.597527
150	4.7	6	803	Bact2	5.17094e+10	34	34	0	NA	NA	2.63706	0.899171	9.91776	1.40375	0.747813	47	47.3333	0.924041	47.7456	3.07208	2.60363	0.876964	8.12769	6.38899	0.676242	47	47	0	47	2.44079	2.61474	0.877877	8.18845	5.51862	0.679127
151	4.8	7	803	Bact2	3.88889e+10	45	45	0	NA	NA	2.66464	0.893465	9.38657	1.77698	0.699994	44	44.3333	0.923888	44.9986	2.91029	2.5749	0.878521	8.23185	5.91985	0.680437	45	45	0	45	2.28035	2.58892	0.878341	8.21967	5.04592	0.680103
152	4.9	8	803	Bact2	7.33333e+10	35	35	0	NA	NA	2.38831	0.850874	6.70574	1.43249	0.671752	43	43.25	0.73533	44.1651	2.99243	2.41899	0.833354	6.00075	5.76473	0.643142	44	44	0	44	2.27636	2.42307	0.836592	6.11965	4.91496	0.640313
153	4.1	9	803	Bact2	4.47257e+10	40	40	0	NA	NA	2.21648	0.826274	5.7562	1.58614	0.600855	42	43	1.81367	43.4271	2.96547	1.95614	0.748948	3.98325	5.61024	0.523359	42	42	0	42	2.65922	1.95391	0.749174	3.98682	4.92281	0.522763
154	4.11	10	803	Bact2	4.97959e+10	NA	NA	NA	NA	NA	NA	NA	NA	NA	NA	40	40.25	0.735216	41.0387	2.97468	1.67608	0.594496	2.46607	5.30325	0.454361	40	40	0	40	2.73861	1.6543	0.586075	2.4159	4.85583	0.448455
155	4.12	11	803	Bact1	1.18357e+11	39	39	0	NA	NA	2.64106	0.890236	9.11045	1.5911	0.720899	44	44	0.164762	44.3148	2.83979	2.49841	0.846291	6.50579	5.91985	0.660224	44	44	0	44	1.3817	2.50511	0.847042	6.53774	5.08987	0.661994
156	4.13	12	803	Bact2	6.66667e+10	32	32	0	NA	NA	2.37028	0.85048	6.68806	1.30745	0.683918	45	46	2.32659	45.6049	3.15909	2.21194	0.791673	4.80015	6.07561	0.581071	45	45	0	45	1.67332	2.20144	0.790438	4.77186	5.17954	0.578313
157	4.14	13	803	Bact2	6.9697e+10	37	37	0	NA	NA	2.45176	0.86006	7.14591	1.48852	0.678986	47	47.3333	0.924041	47.6961	3.17824	2.46555	0.86073	7.18029	6.38899	0.640377	48	48	0	48	2.58199	2.48934	0.862671	7.2818	5.46048	0.643042
158	4.15	14	803	Bact2	6.23932e+10	39	39	0	NA	NA	2.64434	0.894073	9.44043	1.53972	0.721794	40	43	4.61292	41.5431	2.7848	2.51826	0.870631	7.7298	5.30325	0.682663	44	44	0	44	2.55841	2.52413	0.869822	7.68179	4.98801	0.667019
159	4.16	15	803	Bact2	58000000000	31	31	0	NA	NA	2.58037	0.883471	8.58157	1.31125	0.751422	40	40	0.246855	40.3026	2.87546	2.37872	0.840723	6.27838	5.30325	0.644835	41	41	0	41	1.89994	2.36866	0.836789	6.12703	4.73016	0.637837
160	4.17	16	803	Bact1	7.69565e+10	43	43	0	NA	NA	2.72626	0.905738	10.6087	1.66453	0.724837	43	43	0.164717	43.2497	2.81784	2.68783	0.90309	10.3189	5.76473	0.714621	43	43	0	43	1.90471	2.69044	0.90413	10.4308	5.21602	0.715314
161	4.18	17	803	Bact1	9.32489e+10	43	43	0	NA	NA	2.9042	0.920502	12.579	1.75066	0.772148	46	46	0.494535	46.2746	2.34687	2.92472	0.926717	13.6457	6.23199	0.763904	47	47	0	47	2.11378	2.93654	0.928072	13.9028	5.60584	0.762708
162	4.19	18	803	Bact2	3.21608e+10	40	40	0	NA	NA	2.48078	0.850989	6.71092	1.58291	0.672503	43	43	0.164717	43.2412	2.97971	2.25517	0.773943	4.42366	5.76473	0.599587	43	43	0	43	1.67054	2.25413	0.774594	4.43644	5.11104	0.599312
163	4.2	19	803	Bact2	4.97653e+10	NA	NA	NA	NA	NA	NA	NA	NA	NA	NA	38	38	0.246689	38.3301	2.57247	2.30843	0.821274	5.59515	4.99894	0.634604	38	38	0	38	2.62077	2.30927	0.821639	5.60661	4.78466	0.634837
164	4.21	20	803	Bact2	5.58036e+10	44	44	0	NA	NA	2.47809	0.873048	7.87701	1.70897	0.654853	44	46	2.88005	45.9859	3.20816	2.28456	0.814367	5.38696	5.91985	0.603713	45	45	0	45	2.56472	2.29797	0.816478	5.44893	5.13375	0.60367
165	4.22	21	803	Bact1	78000000000	43	43	0	NA	NA	2.88326	0.923876	13.1364	1.73446	0.766579	49	50.5	2.58949	50.7041	2.83026	2.86352	0.916409	11.9631	6.70481	0.73578	50	50	0	50	2.5923	2.86138	0.915895	11.8899	6.38031	0.731432
166	4.23	22	803	Bact1	8.6722e+10	48	48	0	NA	NA	2.85264	0.921974	12.8162	1.87201	0.736887	48	48	0.247382	48.2432	3.18052	2.78539	0.908555	10.9356	6.5466	0.719516	48	48	0	48	2.44523	2.79778	0.908946	10.9825	5.86657	0.722717
167	4.24	23	803	Bact1	2.42718e+10	41	41	0	NA	NA	2.78241	0.913628	11.5778	1.65215	0.749253	44	44	0.494286	44.2227	2.90471	2.68864	0.895217	9.54353	5.91985	0.710493	45	45	0	45	1.90904	2.67583	0.894544	9.48264	5.36166	0.702934
168	4.25	24	803	Bact1	3.81579e+10	42	42	0	NA	NA	2.73624	0.890722	9.15101	1.73576	0.732071	45	45	0.164804	45.3172	2.72634	2.78888	0.901107	10.1119	6.07561	0.732631	45	45	0	45	2.28035	2.78645	0.900757	10.0763	5.37377	0.731992
169	4.26	25	803	Bact1	1.08427e+11	44	44	0	NA	NA	2.77698	0.904838	10.5084	1.72408	0.733838	41	41	0	41	2.26317	2.64253	0.869763	7.67834	5.45641	0.711588	44	44	0	44	2.10519	2.63757	0.867988	7.57505	5.39831	0.696998
170	4.27	26	803	Bact2	3.58209e+10	43	43	0	NA	NA	2.61311	0.870777	7.73857	1.67138	0.694755	43	43	0.494152	43.268	2.90845	2.5356	0.854324	6.86453	5.76473	0.674146	44	44	0	44	2.42618	2.53372	0.853545	6.82803	5.22729	0.669555
171	4.28	27	803	Bact1	5.07042e+10	36	36	0	NA	NA	2.64114	0.899284	9.92887	1.45115	0.737024	43	43	0.164717	43.2523	2.96449	2.52425	0.870375	7.71455	5.76473	0.671128	43	43	0	43	1.90471	2.51739	0.86882	7.62312	4.93337	0.669305
172	4.29	28	803	Bact1	1.24762e+11	40	40	0	NA	NA	2.70451	0.890863	9.16276	1.65507	0.733152	47	47.5	1.29447	47.7454	3.08221	2.70981	0.889848	9.0784	6.38899	0.70382	48	48	0	48	2.29129	2.71518	0.891152	9.18714	5.47716	0.70138
173	4.3	29	803	Bact2	106250000000	44	44	0	NA	NA	2.23167	0.79839	4.96007	1.74466	0.589736	46	46.5	1.29437	46.6831	3.24608	2.20395	0.793946	4.8531	6.23199	0.575648	46	46	0	46	2.43614	2.21248	0.794328	4.86211	5.20714	0.577877
174	4.31	30	803	Bact2	5.06383e+10	49	49	0	NA	NA	2.80412	0.90654	10.6998	1.94109	0.720518	48	54	7.33586	50.5133	3.26597	2.63293	0.873971	7.9347	6.5466	0.680134	49	49	0	49	2.29463	2.66832	0.87986	8.32364	5.81405	0.685622
175	4.32	31	803	Bact2	1.04803e+11	36	36	0	NA	NA	2.56683	0.885075	8.70136	1.46457	0.716289	45	48	4.61824	46.3213	3.06854	2.52998	0.867777	7.56299	6.07561	0.664619	45	45	0	45	2.96648	2.50428	0.864703	7.39113	5.46193	0.657867
176	4.33	32	803	Bact2	7.07547e+10	37	37	0	NA	NA	2.50226	0.879353	8.28863	1.51802	0.69297	41	41	0	41	2.65036	2.48465	0.856469	6.96716	5.45641	0.669073	41	41	0	41	2.26317	2.49834	0.860089	7.1474	5.07535	0.672758
177	4.34	33	803	Bact2	1.01408e+11	35	35	0	NA	NA	2.48083	0.867892	7.56957	1.43684	0.697776	40	40	0	40	2.824	2.37646	0.837081	6.138	5.30325	0.644223	41	41	0	41	2.83704	2.37738	0.836773	6.12644	5.04925	0.640186
178	4.35	34	803	Bact2	6.15385e+10	40	40	0	NA	NA	2.6202	0.891456	9.21289	1.62195	0.710297	44	44	0.164762	44.4351	3.14986	2.37002	0.825391	5.72708	5.91985	0.626294	46	46	0	46	2.79751	2.37969	0.828789	5.84073	5.52892	0.621549
179	4.36	35	803	Bact2	8.78431e+10	43	43	0	NA	NA	2.41193	0.829415	5.86217	1.66666	0.641267	41	41.5	1.29381	41.6732	2.84246	1.98124	0.67633	3.08957	5.45641	0.533512	43	43	0	43	2.42084	1.9954	0.683854	3.1631	5.09961	0.530521
180	4.37	36	803	Bact2	1.09677e+11	37	37	0	NA	NA	2.59452	0.873388	7.89815	1.52391	0.718522	42	42	0	42	2.54484	2.29926	0.778203	4.50863	5.61024	0.61516	44	44	0	44	2.67565	2.28285	0.77656	4.47548	5.46247	0.603259
181	4.38	37	803	Bact2	1.18113e+11	39	39	0	NA	NA	2.55577	0.871954	7.80968	1.59071	0.697618	44	44	0.0988571	44.4207	3.14334	2.35521	0.801601	5.04034	5.91985	0.622382	45	45	0	45	2.68328	2.35055	0.798755	4.96907	5.47409	0.617482
182	4.39	38	803	Bact2	82500000000	41	41	0	NA	NA	2.34825	0.832618	5.97437	1.60529	0.632343	41	41	0	41	2.91338	2.33826	0.824451	5.69641	5.45641	0.629652	41	41	0	41	2.65036	2.31787	0.820486	5.57059	4.97758	0.624162
183	4.4	39	803	Bact2	7.81746e+10	39	39	0	NA	NA	2.45249	0.83361	6.00999	1.56413	0.669427	42	42	0.247006	42.2966	2.73921	2.54721	0.865639	7.44262	5.61024	0.681497	42	42	0	42	2.41523	2.52486	0.863008	7.29969	5.21812	0.675518
184	4.41	40	803	Bact2	7.63359e+10	36	36	0	NA	NA	2.30168	0.829556	5.86704	1.42932	0.642296	38	39	2.32324	39.0808	2.77626	2.15959	0.790063	4.76334	4.99894	0.593687	38	38	0	38	2.51312	2.16928	0.790042	4.76285	4.55508	0.596351
185	4.42	41	803	Bact2	6.48649e+10	42	42	0	NA	NA	2.62307	0.884131	8.63044	1.66045	0.701794	43	43	0.123538	43.3418	3.04138	2.43473	0.836963	6.13357	5.76473	0.647329	43	43	0	43	2.86113	2.45695	0.83992	6.24687	5.25083	0.653236
186	4.43	42	803	Bact1	7.39726e+10	37	37	0	NA	NA	2.67061	0.888753	8.98897	1.52107	0.739593	43	43	0.247076	43.4189	2.4144	2.55916	0.841655	6.31532	5.76473	0.680411	43	43	0	43	1.67054	2.57368	0.845881	6.48849	5.13579	0.684271
187	4.44	43	803	Bact1	1.53289e+11	45	45	0	NA	NA	2.80275	0.910778	11.208	1.7875	0.736274	46	46	0.247268	46.2947	2.95783	2.58557	0.855894	6.93934	6.23199	0.675323	48	48	0	48	2.70416	2.56928	0.85124	6.72226	5.86172	0.66369
188	5	1	804	NA	NA	NA	NA	NA	NA	NA	NA	NA	NA	NA	NA	NA	NA	NA	NA	NA	NA	NA	NA	NA	NA	NA	NA	NA	NA	NA	NA	NA	NA	NA	NA
189	5.1	2	804	Rum	8.71901e+10	63	63	0	NA	NA	3.08394	0.929393	14.163	2.52855	0.744349	64	66	2.88208	65.7371	3.6402	2.86751	0.882248	8.49239	9.14548	0.68949	66	66	0	66	2.3355	2.8617	0.880877	8.39468	7.85216	0.683041
190	5.2	3	804	Rum	1.31429e+11	57	57	0	NA	NA	3.13941	0.93571	15.5545	2.29552	0.776496	62	65	4.17179	63.3183	3.67934	2.96816	0.910309	11.1494	8.8131	0.719182	62	62	0	62	2.32795	3.00638	0.914108	11.6425	7.4732	0.728443
191	5.3	4	804	NA	NA	NA	NA	NA	NA	NA	NA	NA	NA	NA	NA	NA	NA	NA	NA	NA	NA	NA	NA	NA	NA	NA	NA	NA	NA	NA	NA	NA	NA	NA	NA
192	5.4	5	804	Rum	70000000000	68	68	0	NA	NA	3.12139	0.932645	14.8468	2.6784	0.739753	67	67	0	67	3.68944	3.07308	0.922447	12.8944	9.64782	0.73087	69	69	0	69	2.65941	3.06679	0.922668	12.9313	8.29914	0.724307
193	5.5	6	804	NA	NA	NA	NA	NA	NA	NA	NA	NA	NA	NA	NA	NA	NA	NA	NA	NA	NA	NA	NA	NA	NA	NA	NA	NA	NA	NA	NA	NA	NA	NA	NA
194	5.6	7	804	Rum	9.73094e+10	46	46	0	NA	NA	3.04297	0.931621	14.6243	1.93181	0.794791	60	60	0	60	3.54965	2.95335	0.9034	10.352	8.48278	0.721324	60	60	0	60	1.93218	2.95497	0.903439	10.3562	7.30356	0.721719
195	5.7	8	804	NA	NA	NA	NA	NA	NA	NA	NA	NA	NA	NA	NA	NA	NA	NA	NA	NA	NA	NA	NA	NA	NA	NA	NA	NA	NA	NA	NA	NA	NA	NA	NA
196	5.8	9	804	NA	NA	NA	NA	NA	NA	NA	NA	NA	NA	NA	NA	NA	NA	NA	NA	NA	NA	NA	NA	NA	NA	NA	NA	NA	NA	NA	NA	NA	NA	NA	NA
197	5.9	10	804	Rum	1.29596e+11	59	59	0	NA	NA	3.16774	0.933005	14.9264	2.46978	0.776875	73	74.5	2.23027	74.7055	3.83179	3.04287	0.91032	11.1507	10.6657	0.709218	74	74	0	74	2.67117	3.0388	0.909008	10.99	8.93877	0.706031
198	5.1	11	804	Rum	1.09917e+11	71	71	0	NA	NA	3.17034	0.933271	14.986	2.79927	0.743744	70	73	4.63385	71.1716	3.65728	3.15704	0.931366	14.5701	10.1546	0.743096	72	72	0	72	2.66667	3.1471	0.930423	14.3727	8.67638	0.735877
199	5.11	12	804	Rum	7.23757e+10	59	59	0	NA	NA	3.09801	0.933363	15.0068	2.46528	0.759774	67	70	3.41752	71.0115	3.94722	3.05539	0.923751	13.115	9.64782	0.726662	68	68	0	68	2.50588	3.05286	0.921978	12.8169	8.36157	0.723512
200	5.12	13	804	NA	NA	NA	NA	NA	NA	NA	NA	NA	NA	NA	NA	NA	NA	NA	NA	NA	NA	NA	NA	NA	NA	NA	NA	NA	NA	NA	NA	NA	NA	NA	NA
201	5.13	14	804	NA	NA	NA	NA	NA	NA	NA	NA	NA	NA	NA	NA	NA	NA	NA	NA	NA	NA	NA	NA	NA	NA	NA	NA	NA	NA	NA	NA	NA	NA	NA	NA
202	5.14	15	804	NA	NA	NA	NA	NA	NA	NA	NA	NA	NA	NA	NA	NA	NA	NA	NA	NA	NA	NA	NA	NA	NA	NA	NA	NA	NA	NA	NA	NA	NA	NA	NA
203	5.15	16	804	NA	NA	NA	NA	NA	NA	NA	NA	NA	NA	NA	NA	NA	NA	NA	NA	NA	NA	NA	NA	NA	NA	NA	NA	NA	NA	NA	NA	NA	NA	NA	NA
204	5.16	17	804	NA	NA	NA	NA	NA	NA	NA	NA	NA	NA	NA	NA	NA	NA	NA	NA	NA	NA	NA	NA	NA	NA	NA	NA	NA	NA	NA	NA	NA	NA	NA	NA
205	5.17	18	804	Rum	4.58333e+10	52	52	0	NA	NA	3.15269	0.938022	16.1347	2.18645	0.797899	71	72.4286	1.93402	74.2864	3.9973	3.17605	0.935117	15.4125	10.3245	0.745084	73	73	0	73	3.05654	3.17504	0.934667	15.3063	8.66425	0.740023
206	5.18	19	804	Rum	8.81481e+10	62	62	0	NA	NA	3.16619	0.938293	16.2056	2.51824	0.767164	66	68	2.88222	67.9845	3.599	3.11212	0.929937	14.2729	9.47988	0.74281	67	67	0.248127	67.2599	3.21641	3.11189	0.929684	14.2215	8.4933	0.7401
207	5.19	20	804	Rum	9.3133e+10	57	57	0	NA	NA	3.10191	0.930614	14.4121	2.32043	0.76722	60	60	0.165272	60.2826	3.53298	3.10519	0.932155	14.7395	8.48278	0.758409	60	60	0	60	2.76586	3.09959	0.93094	14.4801	7.639	0.757042
208	5.2	21	804	NA	NA	NA	NA	NA	NA	NA	NA	NA	NA	NA	NA	NA	NA	NA	NA	NA	NA	NA	NA	NA	NA	NA	NA	NA	NA	NA	NA	NA	NA	NA	NA
209	5.21	22	804	NA	NA	NA	NA	NA	NA	NA	NA	NA	NA	NA	NA	NA	NA	NA	NA	NA	NA	NA	NA	NA	NA	NA	NA	NA	NA	NA	NA	NA	NA	NA	NA
210	5.22	23	804	Rum	9.1498e+10	60	60	0	NA	NA	3.03391	0.926926	13.6847	2.47145	0.741001	66	66	0	66	3.78394	2.95629	0.912125	11.3799	9.47988	0.705618	70	70	0	70	2.80051	2.96169	0.913402	11.5476	8.57801	0.697116
211	5.23	24	804	Rum	7.86802e+10	64	64	0	NA	NA	2.97077	0.912401	11.4156	2.54118	0.71432	65	65.25	0.735848	65.7955	3.70402	2.93558	0.910901	11.2235	9.31243	0.703236	66	66	0	66	2.78796	2.92372	0.909653	11.0685	8.23294	0.697844
212	5.24	25	804	NA	NA	NA	NA	NA	NA	NA	NA	NA	NA	NA	NA	NA	NA	NA	NA	NA	NA	NA	NA	NA	NA	NA	NA	NA	NA	NA	NA	NA	NA	NA	NA
213	5.25	26	804	Rum	6.96581e+10	66	66	0	NA	NA	3.1776	0.938338	16.2173	2.67577	0.758438	75	77.5	3.15909	77.457	4.10645	3.16716	0.936474	15.7415	11.0088	0.733565	79	79	0	79	3.19017	3.16662	0.936213	15.6772	9.08576	0.724719
214	5.26	27	804	Rum	1.08995e+11	56	56	0	NA	NA	3.0561	0.9306	14.4092	2.23316	0.759213	63	63.3333	0.924611	63.6488	3.47405	3.03734	0.925694	13.4578	8.97903	0.733102	63	63	0	63	1.93547	3.02174	0.924699	13.28	7.6769	0.729337
215	5.27	28	804	Rum	1.01389e+11	61	61	0	NA	NA	3.07251	0.931643	14.6291	2.44646	0.74741	62	62	0.165317	62.197	3.65127	3.02275	0.923715	13.1087	8.8131	0.732409	63	63	0	63	2.90047	3.01429	0.921625	12.7592	8.02504	0.727539
216	5.28	29	804	NA	NA	NA	NA	NA	NA	NA	NA	NA	NA	NA	NA	NA	NA	NA	NA	NA	NA	NA	NA	NA	NA	NA	NA	NA	NA	NA	NA	NA	NA	NA	NA
217	5.29	30	804	Rum	1.07981e+11	62	62	0	NA	NA	3.15399	0.937288	15.946	2.49757	0.764208	71	71.2	0.62096	71.5902	3.97952	3.03121	0.919499	12.4222	10.3245	0.711104	73	73	0	73	2.66895	3.04657	0.922055	12.8296	8.6233	0.710081
218	5.3	31	804	Rum	9.51965e+10	62	62	0	NA	NA	2.97626	0.921246	12.6978	2.49995	0.721146	64	64.6	1.18527	65.2259	3.79886	2.77243	0.883015	8.54813	9.14548	0.666629	66	66	0	66	3.02765	2.79412	0.884381	8.6491	8.17875	0.666909
219	5.31	32	804	NA	NA	NA	NA	NA	NA	NA	NA	NA	NA	NA	NA	NA	NA	NA	NA	NA	NA	NA	NA	NA	NA	NA	NA	NA	NA	NA	NA	NA	NA	NA	NA
220	5.32	33	804	Rum	1.02691e+11	55	55	0	NA	NA	2.98007	0.920263	12.5412	2.25969	0.743653	65	70	5.53359	67.9275	3.72511	2.84335	0.903723	10.3867	9.31243	0.681141	66	66	0	66	2.65147	2.84101	0.901257	10.1273	7.79565	0.678102
221	5.33	34	804	Rum	7.57322e+10	48	48	0	NA	NA	3.03883	0.931615	14.6231	2.00859	0.784983	69	69.25	0.735907	69.7466	3.79474	3.07584	0.926549	13.6146	9.98519	0.726443	71	71	0	71	2.1559	3.07162	0.926097	13.5312	8.19423	0.720584
222	5.34	35	804	NA	NA	NA	NA	NA	NA	NA	NA	NA	NA	NA	NA	NA	NA	NA	NA	NA	NA	NA	NA	NA	NA	NA	NA	NA	NA	NA	NA	NA	NA	NA	NA
223	5.35	36	804	NA	NA	NA	NA	NA	NA	NA	NA	NA	NA	NA	NA	NA	NA	NA	NA	NA	NA	NA	NA	NA	NA	NA	NA	NA	NA	NA	NA	NA	NA	NA	NA
224	5.36	37	804	Rum	1.24887e+11	57	57	0	NA	NA	2.97142	0.913337	11.539	2.35601	0.734944	68	69.5	2.59184	69.0213	3.7795	2.86196	0.896595	9.67069	9.81626	0.67827	70	70	0	70	2.80051	2.87011	0.896104	9.62497	8.89889	0.675558
225	5.37	38	804	Rum	5.70621e+10	49	49	0	NA	NA	2.92966	0.913643	11.5798	2.04267	0.752774	59	59.5	1.29539	59.6278	3.42579	2.86026	0.898175	9.82075	8.31841	0.701467	59	59	0	59	3.18364	2.87106	0.899357	9.93613	7.45544	0.704117
226	6	1	805	Bact2	5.26549e+10	35	35	0	NA	NA	2.24653	0.842464	6.34776	1.40167	0.631873	40	40.2	0.620457	41.2211	3.03599	2.31675	0.861129	7.20091	5.30325	0.628036	40	40	0	40	2.40312	2.31375	0.860392	7.16291	4.54048	0.627224
227	6.1	2	805	Bact2	4.36937e+10	35	35	0	NA	NA	2.05915	0.79585	4.89835	1.36291	0.579169	35	36	2.3214	35.9172	2.6013	2.12202	0.816558	5.4513	4.54772	0.596853	37	37	0	37	2.38237	2.11529	0.815563	5.42189	4.22278	0.585804
228	6.2	3	805	Bact2	6.12903e+10	32	32	0	NA	NA	2.06092	0.811026	5.29174	1.26406	0.594656	34	34.3333	0.923185	35.527	2.64296	1.9171	0.772671	4.39892	4.39876	0.543649	38	38	0	38	2.24781	1.90282	0.771284	4.37224	4.08936	0.523101
229	6.3	4	805	Bact2	3.63248e+10	33	33	0	NA	NA	2.17028	0.816217	5.44121	1.2974	0.620698	34	34.5	1.29275	35.3667	2.02207	2.09188	0.81481	5.39985	4.39876	0.593213	34	34	0	34	2.06512	2.08795	0.814276	5.38433	3.89017	0.592097
230	6.4	5	805	Bact2	3.72294e+10	31	31	0	NA	NA	2.14083	0.825155	5.71935	1.23874	0.623423	36	37	1.81295	37.9252	2.91495	2.11738	0.832416	5.96717	4.69741	0.590867	36	36	0	36	1.88562	2.10962	0.831242	5.92564	3.9527	0.588701
231	6.5	6	805	Bact2	5.20325e+10	29	29	0	NA	NA	2.26728	0.836545	6.11791	1.16045	0.673324	35	35	0.164268	35.395	2.43268	2.27384	0.849935	6.66376	4.54772	0.639555	36	36	0	36	2.49444	2.26051	0.848553	6.60296	4.14052	0.630806
232	6.6	7	805	Bact2	3.44978e+10	28	28	0	NA	NA	2.2542	0.835904	6.09399	1.11784	0.676488	32	32	0.164042	32.5972	2.46781	2.23979	0.840471	6.26846	4.10308	0.646266	33	33	0	33	1.65145	2.2413	0.839696	6.23815	3.61852	0.64101
233	6.7	8	805	Bact2	5.90476e+10	30	30	0	NA	NA	2.32972	0.855066	6.8997	1.21084	0.684972	38	40	2.87904	41.0022	2.61841	2.19584	0.834867	6.05572	4.99894	0.603653	39	39	0	39	2.72688	2.19581	0.834999	6.06057	4.45136	0.599365
234	6.8	9	805	Bact2	3.09859e+10	30	30	0	NA	NA	2.07344	0.813384	5.35859	1.21448	0.609622	37	37.75	1.4209	39.1119	2.92809	2.18602	0.838003	6.17294	4.84782	0.605391	38	38	0	38	2.24781	2.15751	0.833788	6.01642	4.27688	0.593115
235	6.9	10	805	Bact2	7.02326e+10	33	33	0	NA	NA	2.20379	0.827119	5.78433	1.32143	0.630283	34	34	0.164197	34.4232	2.55554	2.13213	0.830117	5.8864	4.39876	0.604625	35	35	0	35	1.65616	2.12707	0.828046	5.81552	3.75686	0.598273
236	6.1	11	805	Bact2	3.7619e+10	33	33	0	NA	NA	2.39029	0.858485	7.0664	1.34271	0.683621	39	39.25	0.735174	39.8943	2.68716	2.31678	0.848817	6.61452	5.15075	0.632384	40	40	0	40	2.25832	2.34844	0.854206	6.85899	4.48165	0.636626
237	6.11	12	805	Bact2	7.13675e+10	38	38	0	NA	NA	2.39665	0.860083	7.1471	1.54466	0.658857	40	40	0	40	2.73861	2.38055	0.861156	7.20231	5.30325	0.645331	40	40	0	40	2.64102	2.37319	0.860231	7.15466	4.74133	0.643335
238	6.12	13	805	Bact2	3.91705e+10	38	38	0	NA	NA	2.23466	0.835578	6.08192	1.4949	0.614325	37	38	2.32266	38.0152	2.41926	2.26629	0.847005	6.53617	4.84782	0.627622	40	40	0	40	1.66583	2.27132	0.846772	6.52624	4.41865	0.61572
239	6.13	14	805	Bact2	5.84362e+10	37	37	0	NA	NA	2.46952	0.87103	7.75377	1.47534	0.683905	42	42	0.123503	42.3586	3.04084	2.41654	0.860364	7.16147	5.61024	0.646537	44	44	0	44	1.67196	2.42956	0.862618	7.27895	4.78688	0.64203
240	6.14	15	805	Bact2	6.55172e+10	35	35	0	NA	NA	2.09909	0.792246	4.8134	1.38123	0.590405	38	39	1.81322	39.8446	2.88366	2.11125	0.81199	5.31887	4.99894	0.5804	38	38	0	38	2.38967	2.12123	0.813411	5.35936	4.38372	0.583143
241	6.15	16	805	Bact2	6.56652e+10	27	27	0	NA	NA	2.14516	0.822332	5.62849	1.10478	0.650871	37	37	0	37	2.50405	2.1218	0.826022	5.74785	4.84782	0.587607	38	38	0	38	2.08377	2.1163	0.825146	5.71904	4.37767	0.581786
242	6.16	17	805	Bact2	5.35088e+10	33	33	0	NA	NA	2.1325	0.8206	5.57413	1.33217	0.609893	38	39	2.32324	38.5599	2.87761	2.18622	0.832937	5.98576	4.99894	0.601009	38	38	0	38	1.89181	2.18488	0.833295	5.99863	4.42733	0.600639
243	6.17	18	805	Bact2	4.69636e+10	31	31	0	NA	NA	1.95451	0.785066	4.65259	1.21306	0.569167	33	33.5	1.29256	33.9726	2.52695	2.06006	0.806932	5.17953	4.25054	0.589176	34	34	0	34	2.22288	2.06236	0.806691	5.17307	3.93984	0.58484
244	6.18	19	805	Bact2	4.66981e+10	26	26	0	NA	NA	1.96993	0.790235	4.76725	1.04957	0.604625	32	32	0	32	2.54337	2.0151	0.802862	5.07258	4.10308	0.581436	32	32	0	32	1.87083	2.00986	0.800949	5.02383	3.69845	0.579923
245	6.19	20	805	Bact2	5.36885e+10	34	34	0	NA	NA	2.04827	0.792025	4.80828	1.35928	0.580845	34	34	0.246296	34.5338	2.21281	2.11367	0.807468	5.19393	4.39876	0.599391	35	35	0	35	1.88225	2.09667	0.807118	5.18453	4.06535	0.589723
246	6.2	21	805	Bact2	4.2381e+10	32	32	0	NA	NA	2.01362	0.781841	4.5838	1.24489	0.581009	33	33	0.246183	33.4666	2.33252	2.13999	0.811127	5.29455	4.25054	0.612035	33	33	0	33	1.87487	2.11478	0.804979	5.12764	3.87557	0.604827
247	6.21	22	805	Bact2	2.9386e+10	30	30	0	NA	NA	1.98852	0.775605	4.45643	1.22507	0.584654	34	34	0	34	2.35772	2.03485	0.793763	4.84879	4.39876	0.577039	37	37	0	37	2.50405	2.04232	0.794631	4.86928	4.53601	0.565596
248	6.22	23	805	Bact2	4.23077e+10	32	32	0	NA	NA	1.89623	0.723899	3.62186	1.28257	0.547137	35	35	0.164268	35.3417	2.65699	1.9716	0.75517	4.08446	4.54772	0.554546	35	35	0	35	1.37321	1.97015	0.755111	4.08348	3.94412	0.554138
249	6.23	24	805	Bact2	4.61883e+10	35	35	0	NA	NA	2.32027	0.848391	6.59592	1.36206	0.652614	39	42	4.61171	41.3917	2.45236	2.29376	0.850021	6.6676	5.15075	0.626102	39	39	0	39	1.89466	2.30968	0.851445	6.73153	4.37365	0.630448
250	6.24	25	805	Bact2	6.04762e+10	32	32	0	NA	NA	2.20003	0.812321	5.32825	1.29766	0.634795	36	36	0	36	2.49444	2.19429	0.827774	5.80633	4.69741	0.612327	37	37	0	37	2.38237	2.18466	0.82692	5.77768	4.45307	0.605016
251	6.25	26	805	Bact2	7.09402e+10	31	31	0	NA	NA	2.23752	0.831069	5.91958	1.27652	0.651582	36	36.5	1.29309	37.1117	2.43459	2.18056	0.828036	5.81516	4.69741	0.608497	36	36	0	36	1.88562	2.15018	0.821373	5.59826	4.24637	0.600019
252	6.26	27	805	Bact2	6.37681e+10	32	32	0	NA	NA	2.14057	0.827849	5.80884	1.28278	0.617639	37	38.5	2.5868	38.9261	2.6158	2.01334	0.796432	4.91236	4.84782	0.557571	38	38	0	38	2.24781	2.00662	0.795492	4.88979	4.10904	0.551635
253	6.27	28	805	Bact2	5.92593e+10	31	31	0	NA	NA	2.2618	0.834727	6.0506	1.2145	0.658651	32	32	0	32	2.20794	2.11852	0.814706	5.39683	4.10308	0.611276	34	34	0	34	1.87867	2.13472	0.816666	5.45453	3.73692	0.605361
254	6.28	29	805	Bact2	5.8159e+10	38	38	0	NA	NA	2.1245	0.794605	4.86866	1.48751	0.584042	40	41.5	2.58762	41.1994	2.7506	2.16012	0.814923	5.40317	5.30325	0.585576	40	40	0	40	1.89737	2.1719	0.816383	5.44612	4.49456	0.58877
255	6.29	30	805	Bact2	4.80159e+10	38	38	0	NA	NA	1.85826	0.735507	3.78082	1.45667	0.510849	39	39.3333	0.923581	39.8721	2.76354	1.93457	0.764566	4.24748	5.15075	0.528056	39	39	0	39	1.37747	1.95362	0.767641	4.30369	4.44415	0.533258
256	6.3	31	805	Bact2	9.20792e+10	42	42	0	NA	NA	2.08722	0.783284	4.61434	1.64957	0.558429	42	43.5	2.5881	43.2763	2.93405	2.08397	0.798115	4.95332	5.61024	0.557558	43	43	0	43	2.77027	2.07549	0.796067	4.90357	5.08107	0.551815
257	6.31	32	805	Bact2	2.17021e+10	29	29	0	NA	NA	2.04683	0.802572	5.06513	1.18275	0.607856	35	35	0	35	2.80815	2.07126	0.806061	5.15627	4.54772	0.582576	35	35	0	35	2.22967	2.05456	0.803538	5.09004	4.02711	0.577878
258	6.32	33	805	Bact2	5.36481e+10	32	32	0	NA	NA	2.2135	0.837585	6.15708	1.27231	0.638682	35	35	0	35	2.89828	2.18368	0.839032	6.21241	4.54772	0.614197	36	36	0	36	2.37463	2.19701	0.840747	6.27932	4.23039	0.613086
259	6.33	34	805	Bact2	4.53744e+10	25	25	0	NA	NA	1.99873	0.790962	4.78381	1.04488	0.62094	36	36	0	36	2.82843	2.03033	0.792484	4.8189	4.69741	0.566576	36	36	0	36	1.65831	2.05557	0.796349	4.91036	4.20143	0.573618
260	6.34	35	805	Bact2	1.13636e+10	27	27	0	NA	NA	2.22679	0.846665	6.52166	1.07592	0.675637	30	30.5	1.29192	31.4335	2.32641	2.1777	0.822103	5.62122	3.81051	0.640275	31	31	0	31	2.04782	2.18205	0.823702	5.67221	3.41005	0.635428
261	6.35	36	805	Bact2	6.56522e+10	33	33	0	NA	NA	2.30133	0.837844	6.16688	1.35224	0.65818	42	42	0	42	2.76026	2.136	0.800458	5.01147	5.61024	0.571479	44	44	0	44	2.55841	2.13732	0.799113	4.97791	5.08257	0.564802
262	6.36	37	805	Bact2	6.82609e+10	32	32	0	NA	NA	2.26166	0.832304	5.96318	1.30593	0.652577	40	40.1667	0.542755	40.8363	2.85552	2.26163	0.83327	5.99771	5.30325	0.613093	42	42	0	42	2.76026	2.28421	0.835497	6.0789	4.89175	0.611133
263	6.37	38	805	Bact2	NA	NA	NA	NA	NA	NA	NA	NA	NA	NA	NA	38	38	0.123344	38.3365	2.91719	2.28607	0.857895	7.03706	4.99894	0.628457	39	39	0	39	2.2532	2.27486	0.855845	6.937	4.60453	0.620943
264	6.38	39	805	Bact2	NA	NA	NA	NA	NA	NA	NA	NA	NA	NA	NA	40	40	0.123428	40.3958	2.93784	2.37023	0.844885	6.44685	5.30325	0.642533	40	40	0	40	2.25832	2.37295	0.845224	6.46097	4.66981	0.643271
265	7	1	806	Rum	9.25743e+10	71	71	0	NA	NA	3.33361	0.950008	20.0032	2.90811	0.782045	78	79	1.58014	79.6076	4.24447	3.2677	0.94104	16.9608	11.5268	0.750039	82	82	0	82	3.08616	3.26145	0.940436	16.7888	9.85609	0.740109
266	7.1	2	806	NA	NA	NA	NA	NA	NA	NA	NA	NA	NA	NA	NA	NA	NA	NA	NA	NA	NA	NA	NA	NA	NA	NA	NA	NA	NA	NA	NA	NA	NA	NA	NA
267	7.2	3	806	Rum	8.11659e+10	72	72	0	NA	NA	3.28014	0.938026	16.1357	2.98344	0.766985	86	88.5	2.89831	88.6781	4.57898	3.31559	0.940316	16.755	12.928	0.74435	87	87	0.497118	87.2136	3.16153	3.3281	0.939873	16.6314	10.7517	0.745225
268	7.3	4	806	NA	NA	NA	NA	NA	NA	NA	NA	NA	NA	NA	NA	NA	NA	NA	NA	NA	NA	NA	NA	NA	NA	NA	NA	NA	NA	NA	NA	NA	NA	NA	NA
269	7.4	5	806	Rum	1.30986e+11	69	69	0	NA	NA	3.3346	0.94656	18.7125	2.82078	0.787556	77	77.5	1.29624	77.6364	3.93331	3.36363	0.942846	17.4966	11.3537	0.77435	79	79	0	79	2.82395	3.36302	0.943692	17.7593	9.62809	0.769668
270	7.5	6	806	NA	NA	NA	NA	NA	NA	NA	NA	NA	NA	NA	NA	NA	NA	NA	NA	NA	NA	NA	NA	NA	NA	NA	NA	NA	NA	NA	NA	NA	NA	NA	NA
271	7.6	7	806	Rum	6.10329e+10	68	68	0	NA	NA	3.15266	0.924756	13.2901	2.81388	0.747162	79	81	2.88295	80.6939	4.22616	3.16911	0.923975	13.1535	11.7004	0.725289	85	85	0	85	3.21028	3.16562	0.921756	12.7805	10.568	0.712553
272	7.7	8	806	Prev	6.75127e+10	62	62	0	NA	NA	3.01121	0.917771	12.1611	2.5766	0.729612	70	71.2	1.83974	71.7008	3.92051	2.95605	0.912827	11.4714	10.1546	0.695788	73	73	0.496564	73.2063	3.13324	2.97078	0.914238	11.6602	9.0495	0.692416
273	7.8	9	806	Rum	2.04639e+11	70	70	0	NA	NA	3.28233	0.947222	18.9474	2.86827	0.772588	81	81.75	1.42249	82.1008	4.15697	3.33529	0.946131	18.5635	12.049	0.758978	82	82	0	82	2.68691	3.32932	0.945732	18.427	9.90178	0.755509
274	7.9	10	806	Prev	4.26606e+10	68	68	0	NA	NA	3.09569	0.928289	13.9448	2.77869	0.733661	77	77	0.0709632	77.3062	4.23993	3.09656	0.927411	13.7763	11.3537	0.712867	78	78	0.248392	78.345	2.92693	3.09987	0.928294	13.9458	9.54822	0.711516
275	7.1	11	806	NA	NA	NA	NA	NA	NA	NA	NA	NA	NA	NA	NA	NA	NA	NA	NA	NA	NA	NA	NA	NA	NA	NA	NA	NA	NA	NA	NA	NA	NA	NA	NA
276	7.11	12	806	Rum	1.30374e+11	68	68	0	NA	NA	3.20937	0.940445	16.7913	2.799	0.760602	71	71	0.0827444	71.3262	3.87261	3.07029	0.91725	12.0845	10.3245	0.720273	74	74	0	74	3.45825	3.08355	0.917819	12.1683	9.26714	0.716428
277	7.12	13	806	Rum	6.17925e+10	52	52	0	NA	NA	2.8626	0.903892	10.4049	2.16875	0.724481	69	69.75	1.42225	70.149	3.91812	2.84074	0.893777	9.41416	9.98519	0.670918	71	71	0	71	2.34371	2.86169	0.894611	9.48862	8.70654	0.671336
278	7.13	14	806	NA	NA	NA	NA	NA	NA	NA	NA	NA	NA	NA	NA	NA	NA	NA	NA	NA	NA	NA	NA	NA	NA	NA	NA	NA	NA	NA	NA	NA	NA	NA	NA
279	7.14	15	806	NA	NA	NA	NA	NA	NA	NA	NA	NA	NA	NA	NA	NA	NA	NA	NA	NA	NA	NA	NA	NA	NA	NA	NA	NA	NA	NA	NA	NA	NA	NA	NA
280	7.15	16	806	Rum	1.3932e+11	71	71	0	NA	NA	3.20803	0.942596	17.4203	2.92824	0.752586	82	83.2	1.83997	83.6146	4.38563	3.17561	0.936771	15.8155	12.2239	0.720629	84	84	0.497015	84.1677	3.16153	3.17292	0.936069	15.6418	10.2403	0.716102
281	7.16	17	806	Rum	1.10887e+11	68	68	0	NA	NA	3.14217	0.933164	14.962	2.73112	0.744677	69	69	0.248182	69.2743	3.55158	3.02126	0.90932	11.0278	9.98519	0.713553	69	69	0	69	2.65941	3.0194	0.908074	10.8783	8.7792	0.713114
282	7.17	18	806	Rum	7.7193e+10	72	72	0	NA	NA	3.21123	0.939859	16.6275	2.89375	0.750872	74	74.3333	0.924861	74.6174	4.00633	3.01844	0.903785	10.3934	10.837	0.7013	76	76	0	76	2.9469	3.01923	0.90449	10.4701	9.17435	0.697164
283	7.18	19	806	NA	NA	NA	NA	NA	NA	NA	NA	NA	NA	NA	NA	NA	NA	NA	NA	NA	NA	NA	NA	NA	NA	NA	NA	NA	NA	NA	NA	NA	NA	NA	NA
284	7.19	20	806	Rum	9.81651e+10	56	56	0	NA	NA	3.12891	0.935583	15.5238	2.33507	0.7773	73	73.5	1.02667	74.2393	3.96195	3.05506	0.912774	11.4645	10.6657	0.712059	75	75	0	75	2.67333	3.05954	0.912267	11.3982	8.78681	0.708638
285	7.2	21	806	Rum	1.0829e+11	51	51	0	NA	NA	3.116	0.928856	14.056	2.18536	0.792507	63	63	0.248008	63.2751	3.42189	2.95584	0.889615	9.05922	8.97903	0.713431	63	63	0	63	3.0132	2.97661	0.891552	9.22102	8.41918	0.718444
286	7.21	22	806	Rum	9.25287e+10	74	74	0	NA	NA	3.05611	0.918414	12.2571	2.9588	0.710053	75	75.1429	0.48666	75.7057	4.12616	2.8568	0.873389	7.8982	11.0088	0.661681	77	77	0	77	2.67747	2.88075	0.876918	8.12467	9.10962	0.663185
287	7.22	23	806	Rum	1.33628e+11	67	67	0	NA	NA	3.41824	0.953576	21.5406	2.80366	0.812958	79	81	2.88295	81.035	3.74456	3.36595	0.945878	18.4768	11.7004	0.770337	80	80	0.496865	80.1899	2.60856	3.36534	0.945329	18.2911	10.0302	0.767988
288	7.23	24	806	NA	NA	NA	NA	NA	NA	NA	NA	NA	NA	NA	NA	NA	NA	NA	NA	NA	NA	NA	NA	NA	NA	NA	NA	NA	NA	NA	NA	NA	NA	NA	NA
289	7.24	25	806	Rum	1.0812e+11	69	69	0	NA	NA	3.16818	0.936854	15.8363	2.866	0.748252	81	83	2.58462	82.9344	4.36559	3.15425	0.93391	15.1308	12.049	0.717779	81	81	0	81	2.96065	3.1491	0.933753	15.095	9.79616	0.716609
290	7.25	26	806	Rum	9.15323e+10	68	68	0	NA	NA	3.22236	0.935296	15.455	2.81077	0.763681	91	95.5	3.91638	99.1891	4.83141	3.14799	0.91413	11.6455	13.8177	0.69787	110	110	0	110	2.72363	3.15886	0.914096	11.641	10.4478	0.672029
291	7.26	27	806	Rum	1.08252e+11	63	63	0	NA	NA	3.11073	0.93144	14.5857	2.59256	0.750815	66	66	0.165399	66.3	3.37714	3.03415	0.912094	11.3757	9.47988	0.7242	67	67	0	67	2.79124	3.05381	0.912998	11.4939	8.71359	0.726286
292	7.27	28	806	NA	NA	NA	NA	NA	NA	NA	NA	NA	NA	NA	NA	NA	NA	NA	NA	NA	NA	NA	NA	NA	NA	NA	NA	NA	NA	NA	NA	NA	NA	NA	NA
293	7.28	29	806	Rum	8.2439e+10	55	55	0	NA	NA	3.18807	0.938925	16.3732	2.33527	0.795558	70	70	0	70	3.58768	3.15977	0.923467	13.0663	10.1546	0.743738	72	72	0	72	1.94365	3.14036	0.921895	12.8033	8.80705	0.734301
294	7.29	30	806	Rum	1.15049e+11	65	65	0	NA	NA	3.23179	0.942445	17.3748	2.67927	0.774195	75	78.5	3.66051	79.1646	4.14807	3.08458	0.920362	12.5569	11.0088	0.714438	76	76	0	76	3.28273	3.10729	0.922604	12.9206	9.24329	0.717496
295	7.3	31	806	Rum	120000000000	69	69	0	NA	NA	3.21658	0.941049	16.9632	2.7974	0.759683	71	71.2	0.62096	71.7428	3.75739	3.09698	0.921556	12.7479	10.3245	0.726533	71	71	0	71	2.80342	3.10705	0.923772	13.1186	8.985	0.728896
296	7.31	32	806	Rum	140000000000	73	73	0	NA	NA	3.31415	0.943852	17.8101	2.99659	0.772447	81	81.25	0.736048	81.5113	4.24542	3.32448	0.941595	17.1218	12.049	0.756518	82	82	0	82	2.5303	3.31428	0.940919	16.9261	10.2091	0.752098
297	7.32	33	806	Rum	7.60369e+10	61	61	0	NA	NA	2.87499	0.891951	9.25507	2.56121	0.699363	78	79	1.58014	79.5948	4.25131	2.92285	0.90456	10.4778	11.5268	0.670884	78	78	0	78	3.48072	2.93505	0.905406	10.5715	9.94252	0.673685
298	7.33	34	806	Rum	8.19095e+10	77	77	0	NA	NA	3.24839	0.939897	16.6381	3.04322	0.747822	76	79	4.17383	78.036	3.64672	3.18666	0.93351	15.0399	11.181	0.735825	77	77	0	77	2.81923	3.20548	0.934699	15.3138	9.86922	0.737942
299	7.34	35	806	Rum	1.00469e+11	69	69	0	NA	NA	3.33296	0.945218	18.2542	2.89583	0.787169	79	79	0.124206	79.2965	3.90859	3.30522	0.938491	16.2577	11.7004	0.75644	81	81	0	81	2.96065	3.28958	0.937532	16.0083	10.1749	0.748577
300	7.35	36	806	Rum	7.3444e+10	66	66	0	NA	NA	3.28524	0.942473	17.3832	2.73204	0.784132	73	73	0	73	3.81058	3.24443	0.936017	15.629	10.6657	0.756196	76	76	0.4967	76.2763	2.77429	3.24086	0.935576	15.5222	9.66749	0.74834
301	7.36	37	806	NA	NA	NA	NA	NA	NA	NA	NA	NA	NA	NA	NA	NA	NA	NA	NA	NA	NA	NA	NA	NA	NA	NA	NA	NA	NA	NA	NA	NA	NA	NA	NA
302	7.37	38	806	Rum	1.18884e+11	67	67	0	NA	NA	2.94176	0.906887	10.7397	2.75783	0.699637	77	78	1.58012	78.9838	4.27566	2.90829	0.89591	9.6071	11.3537	0.669526	79	79	0.248413	79.1886	3.69947	2.9292	0.897892	9.79359	10.1385	0.670383
303	7.38	39	806	Rum	1.02551e+11	69	69	0	NA	NA	3.32708	0.947453	19.0306	2.81008	0.785781	74	74.3333	0.924861	74.6921	3.85306	3.28385	0.942485	17.3866	10.837	0.762964	76	76	0	76	3.17888	3.28838	0.943072	17.5662	9.59377	0.759312
304	7.39	40	806	NA	NA	NA	NA	NA	NA	NA	NA	NA	NA	NA	NA	NA	NA	NA	NA	NA	NA	NA	NA	NA	NA	NA	NA	NA	NA	NA	NA	NA	NA	NA	NA
305	7.4	41	806	Rum	1.36864e+11	63	63	0	NA	NA	3.24879	0.9402	16.7224	2.59924	0.784138	70	71.5	2.59201	71.1138	3.77013	3.2554	0.936633	15.781	10.1546	0.766247	72	72	0.165505	72.361	2.89402	3.23884	0.934806	15.3388	9.16323	0.757329
306	7.41	42	806	Rum	5.84112e+10	73	73	0	NA	NA	3.38329	0.949799	19.9198	2.90146	0.788562	73	73	0.165521	73.2118	3.64029	3.30707	0.935534	15.5121	10.6657	0.770795	74	74	0.248305	74.2692	2.60577	3.31015	0.936084	15.6456	9.54315	0.769075
307	8	1	807	Bact2	8.16667e+10	61	61	0	NA	NA	2.74447	0.892691	9.31884	2.4062	0.667613	62	62.25	0.735799	62.7166	3.52932	2.90007	0.907656	10.8291	8.8131	0.702684	63	63	0	63	2.64275	2.88753	0.906293	10.6716	7.68765	0.696943
308	8.1	2	807	Bact2	1.07522e+11	53	53	0	NA	NA	2.75283	0.883839	8.60871	2.17734	0.693356	62	62	0	62	3.51265	2.74238	0.862225	7.2582	8.8131	0.664474	63	63	0	63	2.90047	2.72845	0.861937	7.24308	7.94354	0.658548
309	8.2	3	807	NA	NA	NA	NA	NA	NA	NA	NA	NA	NA	NA	NA	NA	NA	NA	NA	NA	NA	NA	NA	NA	NA	NA	NA	NA	NA	NA	NA	NA	NA	NA	NA
310	8.3	4	807	Bact2	8.73418e+10	47	47	0	NA	NA	2.74507	0.883935	8.61585	1.92341	0.712977	63	65.5	3.1585	65.6344	3.75642	2.36152	0.775845	4.46119	8.97903	0.569985	63	63	0	63	3.21208	2.36791	0.771921	4.38444	7.6831	0.571526
311	8.4	5	807	Bact2	8.50679e+10	55	55	0	NA	NA	2.97557	0.918874	12.3265	2.21747	0.742532	58	58.5	1.29533	58.5468	3.33728	2.87274	0.898057	9.80939	8.15457	0.707495	59	59	0	59	2.76172	2.87955	0.897249	9.73224	7.31479	0.706199
312	8.5	6	807	Bact2	7.6555e+10	56	56	0	NA	NA	3.02213	0.926887	13.6775	2.30532	0.750773	69	69	0	69	3.71054	2.91337	0.893328	9.37451	9.98519	0.688071	70	70	0	70	3.0449	2.9076	0.891511	9.21752	8.7342	0.684383
313	8.6	7	807	Bact2	7.36402e+10	48	48	0	NA	NA	3.05292	0.931162	14.5269	2.03117	0.788624	60	60.25	0.735763	60.8738	3.27026	2.97594	0.905287	10.5583	8.48278	0.72684	61	61	0	61	2.63644	2.96104	0.904912	10.5165	7.72801	0.720294
314	8.7	8	807	Bact2	6.25532e+10	51	51	0	NA	NA	2.86268	0.903032	10.3127	2.12026	0.728078	66	67	1.81527	67.0832	3.8497	2.94914	0.897675	9.7728	9.47988	0.70391	68	68	0	68	2.92052	2.95081	0.898367	9.83935	8.35451	0.699327
315	8.8	9	807	Bact1	1.11675e+11	55	55	0	NA	NA	2.86449	0.917521	12.1243	2.15809	0.714812	54	55	2.32965	54.7026	3.36528	2.81745	0.902228	10.2279	7.50462	0.706308	56	56	0	56	2.74838	2.8263	0.903603	10.3737	6.89574	0.702125
316	8.9	10	807	NA	NA	NA	NA	NA	NA	NA	NA	NA	NA	NA	NA	NA	NA	NA	NA	NA	NA	NA	NA	NA	NA	NA	NA	NA	NA	NA	NA	NA	NA	NA	NA
317	8.1	11	807	Bact2	1.12381e+11	49	49	0	NA	NA	2.87939	0.911477	11.2965	2.00597	0.739857	55	55	0	55	2.96648	2.87175	0.895929	9.60886	7.66628	0.716624	55	55	0	55	2.86039	2.8763	0.89609	9.62369	6.91643	0.71776
318	8.11	12	807	Bact2	7.47899e+10	NA	NA	NA	NA	NA	NA	NA	NA	NA	NA	58	58	0	58	3.17588	2.93321	0.908374	10.9139	8.15457	0.722386	58	58	0	58	2.62613	2.92998	0.908073	10.8782	7.21612	0.721591
319	8.12	13	807	Bact2	61250000000	58	58	0	NA	NA	2.79747	0.893466	9.38665	2.34179	0.688957	62	65	4.17179	64.01	3.4187	2.96104	0.91233	11.4063	8.8131	0.717457	64	64	0	64	2.90474	2.96945	0.912484	11.4265	8.20563	0.714003
320	8.13	14	807	Bact2	5.28889e+10	56	56	0	NA	NA	3.01543	0.925049	13.3421	2.19845	0.74911	57	57	0	57	3.50939	2.77846	0.869171	7.64354	7.99126	0.687219	59	59	0	59	3.09182	2.7707	0.865547	7.43754	7.52091	0.679502
321	8.14	15	807	Bact2	3.95161e+10	61	61	0	NA	NA	3.0041	0.915355	11.814	2.45308	0.730768	63	66.3333	4.12256	66.513	3.4319	2.60872	0.819039	5.52604	8.97903	0.629648	66	66	0	66	3.1334	2.63544	0.821872	5.61393	7.68611	0.629035
322	8.15	16	807	Bact2	6.49123e+10	57	57	0	NA	NA	2.84228	0.907802	10.8462	2.29735	0.703004	66	66.75	1.42218	67.2049	3.80914	2.91716	0.903303	10.3416	9.47988	0.696277	67	67	0	67	2.79124	2.93121	0.903676	10.3816	8.07895	0.697128
323	8.16	17	807	Bact2	6.42857e+10	56	56	0	NA	NA	2.81203	0.898768	9.87832	2.2748	0.698581	63	63	0.124004	63.3318	3.73476	2.88526	0.892214	9.27764	8.97903	0.696394	64	64	0	64	2.64575	2.86761	0.888442	8.96391	7.82708	0.689515
324	8.17	18	807	Bact2	9.15966e+10	61	61	0	NA	NA	3.14473	0.934679	15.309	2.45821	0.764978	65	65.25	0.735848	65.7156	3.55258	3.05404	0.917646	12.1428	9.31243	0.731614	65	65	0	65	3.02299	3.06153	0.919031	12.3504	8.21106	0.733409
325	8.18	19	807	Bact2	7.26087e+10	54	54	0	NA	NA	3.21312	0.943715	17.7667	2.21174	0.805499	60	61.2	1.83949	62.5318	3.07629	3.17931	0.933814	15.109	8.48278	0.776513	60	60	0	60	2.99722	3.18785	0.934051	15.1633	7.65604	0.778598
326	8.19	20	807	NA	NA	NA	NA	NA	NA	NA	NA	NA	NA	NA	NA	NA	NA	NA	NA	NA	NA	NA	NA	NA	NA	NA	NA	NA	NA	NA	NA	NA	NA	NA	NA
327	8.2	21	807	NA	NA	NA	NA	NA	NA	NA	NA	NA	NA	NA	NA	NA	NA	NA	NA	NA	NA	NA	NA	NA	NA	NA	NA	NA	NA	NA	NA	NA	NA	NA	NA
328	8.21	22	807	Bact2	4.23963e+10	58	58	0	NA	NA	2.96559	0.907833	10.8498	2.36142	0.730362	64	64	0	64	3.59687	2.71607	0.860091	7.1475	9.14548	0.653076	65	65	0	65	3.2249	2.68454	0.855207	6.90642	8.51678	0.643098
329	8.22	23	807	Bact2	8.4739e+10	57	57	0	NA	NA	3.09145	0.928389	13.9644	2.29594	0.764633	60	60	0	60	3.19113	2.84489	0.872105	7.81894	8.48278	0.694833	60	60	0	60	2.32379	2.83573	0.868914	7.62857	7.4638	0.692598
330	8.23	24	807	Bact2	9.43662e+10	NA	NA	NA	NA	NA	NA	NA	NA	NA	NA	65	66	1.81522	66.382	3.3986	2.73216	0.856214	6.95478	9.31243	0.654505	65	65	0	65	2.64866	2.74124	0.856937	6.98995	8.23522	0.656681
331	8.24	25	807	Bact2	5.57621e+10	57	57	0	NA	NA	2.64514	0.859281	7.10637	2.32347	0.654244	62	62	0.165317	62.2321	3.14484	2.61926	0.829454	5.86352	8.8131	0.634644	63	63	0	63	3.0132	2.60966	0.827071	5.78272	8.13653	0.629875
332	8.25	26	807	NA	3.8961e+10	NA	NA	NA	NA	NA	NA	NA	NA	NA	NA	NA	NA	NA	NA	NA	NA	NA	NA	NA	NA	0	0	NA	NA	NA	0	1	Inf	1	0
333	8.26	27	807	Bact2	7.69231e+10	57	57	0	NA	NA	2.84727	0.90933	11.029	2.27453	0.704239	58	58	0.247835	58.317	2.96851	2.97374	0.900585	10.0588	8.15457	0.732369	59	59	0	59	2.3216	2.96008	0.899736	9.97369	7.65316	0.725948
334	8.27	28	807	Bact2	1.11579e+11	51	51	0	NA	NA	3.029	0.921152	12.6826	2.16155	0.77038	66	66	0	66	3.82971	2.93302	0.901639	10.1666	9.47988	0.700063	67	67	0	67	3.23691	2.93098	0.901042	10.1053	8.57774	0.697074
335	8.28	29	807	NA	NA	NA	NA	NA	NA	NA	NA	NA	NA	NA	NA	NA	NA	NA	NA	NA	NA	NA	NA	NA	NA	NA	NA	NA	NA	NA	NA	NA	NA	NA	NA
336	8.29	30	807	Bact2	7.67544e+10	49	49	0	NA	NA	3.07809	0.928763	14.0377	2.0318	0.790914	65	65.5	1.29573	65.6245	3.67345	2.86461	0.879058	8.26845	9.31243	0.686235	65	65	0	65	3.2249	2.86237	0.876985	8.12912	8.35399	0.685698
337	8.3	31	807	Bact2	5.59829e+10	48	48	0	NA	NA	2.47969	0.855159	6.90411	1.97494	0.640549	59	59	0	59	3.34461	2.68421	0.87401	7.93714	8.31841	0.658291	60	60	0	60	3.09839	2.64298	0.868651	7.61333	7.65011	0.64552
338	8.31	32	807	Bact2	4.71698e+10	54	54	0	NA	NA	2.8099	0.888631	8.97919	2.16875	0.704414	55	55.25	0.735664	55.8625	3.11489	2.4977	0.787924	4.7153	7.66628	0.623282	58	58	0	58	3.085	2.48255	0.782684	4.6016	7.42772	0.611399
339	8.32	33	807	Bact2	6.17512e+10	63	63	0	NA	NA	3.0821	0.924568	13.257	2.47183	0.743906	63	63	0.124004	63.4183	3.19973	2.84371	0.877473	8.16148	8.97903	0.686366	63	63	0	63	2.64275	2.86167	0.880452	8.36482	7.89616	0.690703
340	8.33	34	807	Bact2	8.32618e+10	64	64	0	NA	NA	3.04947	0.9249	13.3155	2.53447	0.733242	62	62	0	62	3.63007	2.82625	0.877897	8.1898	8.8131	0.684797	65	65	0	65	2.64866	2.83731	0.877844	8.18625	8.22896	0.679694
341	8.34	35	807	Bact2	7.57282e+10	53	53	0	NA	NA	2.91768	0.911592	11.3111	2.17177	0.734879	62	69.5	8.15726	66.077	3.638	2.9007	0.904544	10.476	8.8131	0.702836	62	62	0	62	2.89605	2.91775	0.905925	10.6298	7.70442	0.706968
342	8.35	36	807	NA	NA	NA	NA	NA	NA	NA	NA	NA	NA	NA	NA	NA	NA	NA	NA	NA	NA	NA	NA	NA	NA	NA	NA	NA	NA	NA	NA	NA	NA	NA	NA
343	8.36	37	807	Bact2	7.11009e+10	57	57	0	NA	NA	2.74326	0.860222	7.15422	2.33685	0.678513	60	60.3333	0.924527	60.5843	3.5394	2.28483	0.741032	3.86149	8.48278	0.558045	60	60	0	60	3.09839	2.29252	0.741704	3.87152	7.70488	0.559925
344	8.37	38	807	Bact2	1.11304e+11	50	50	0	NA	NA	2.79512	0.901538	10.1562	2.05415	0.714494	52	53	2.32906	52.5547	3.13082	2.47909	0.832222	5.96026	7.18297	0.627419	53	53	0	53	2.73344	2.50458	0.836547	6.11796	6.80419	0.63083
345	8.38	39	807	NA	NA	NA	NA	NA	NA	NA	NA	NA	NA	NA	NA	NA	NA	NA	NA	NA	NA	NA	NA	NA	NA	NA	NA	NA	NA	NA	NA	NA	NA	NA	NA
346	8.39	40	807	Bact2	1.14394e+11	51	51	0	NA	NA	2.7915	0.900348	10.0349	2.10885	0.709976	64	64	0	64	3.7081	2.84644	0.897304	9.73744	9.14548	0.684423	64	64	0	64	3.2186	2.84975	0.897941	9.7983	8.30817	0.685219
347	8.4	41	807	Bact2	7.87755e+10	58	58	0	NA	NA	2.82016	0.88969	9.0654	2.34308	0.694544	63	65	2.88201	64.6237	3.70269	2.93956	0.912712	11.4564	8.97903	0.709501	65	65	0	65	2.90887	2.97785	0.916624	11.9938	8.15339	0.713362
348	8.41	42	807	Bact2	9.89848e+10	49	49	0	NA	NA	2.7151	0.892537	9.30556	1.97003	0.697643	53	53	0.165087	53.307	3.17675	2.75537	0.883855	8.60996	7.34351	0.693997	56	56	0.495516	56.2692	2.94577	2.7588	0.884524	8.65977	6.76255	0.685357
349	8.42	43	807	Bact2	8.76596e+10	42	42	0	NA	NA	2.7542	0.89649	9.66088	1.7275	0.736877	57	58	1.81482	58.2852	3.26473	2.80243	0.884456	8.65475	7.99126	0.693146	60	60	0	60	2.88675	2.79062	0.881775	8.45844	7.25958	0.681579
350	8.43	44	807	Bact2	7.84861e+10	53	53	0	NA	NA	2.62091	0.881918	8.46872	2.07815	0.660131	53	56	4.16994	54.9482	3.42805	2.45443	0.844126	6.41544	7.34351	0.618199	53	53	0	53	2.73344	2.45287	0.842289	6.34069	6.63729	0.617807
351	8.44	45	807	Bact1	8.13636e+10	49	49	0	NA	NA	2.78364	0.906987	10.7512	2.00632	0.715254	55	55.25	0.735664	55.7623	3.27544	2.64612	0.873142	7.88284	7.66628	0.66032	56	56	0	56	2.74838	2.64693	0.871959	7.81003	7.0165	0.657564
352	8.45	46	807	Bact2	7.50877e+10	53	53	0	NA	NA	2.89051	0.918324	12.2435	2.15937	0.728035	56	56.2	0.620786	56.8596	3.50094	2.74107	0.879494	8.29836	7.8285	0.680953	56	56	0	56	2.86606	2.74359	0.879339	8.28766	7.07872	0.681577
353	8.46	47	807	Bact2	5.21073e+10	57	57	0	NA	NA	3.01637	0.924241	13.1997	2.25813	0.746062	58	61	4.62796	59.2762	3.14097	2.86384	0.89081	9.15834	8.15457	0.705302	59	59	0	59	2.99151	2.85612	0.888902	9.00108	7.45159	0.700452
354	8.47	48	807	NA	NA	NA	NA	NA	NA	NA	NA	NA	NA	NA	NA	NA	NA	NA	NA	NA	NA	NA	NA	NA	NA	NA	NA	NA	NA	NA	NA	NA	NA	NA	NA
355	9	1	808	NA	NA	NA	NA	NA	NA	NA	NA	NA	NA	NA	NA	NA	NA	NA	NA	NA	NA	NA	NA	NA	NA	NA	NA	NA	NA	NA	NA	NA	NA	NA	NA
356	9.1	2	808	Prev	1.80455e+11	47	47	0	NA	NA	2.73154	0.852687	6.78828	1.96039	0.709463	62	62.75	1.42208	63.4365	3.69577	2.7066	0.854529	6.87424	8.8131	0.655807	62	62	0	62	2.89605	2.72235	0.855719	6.93094	7.61318	0.659623
357	9.2	3	808	Prev	1.69484e+11	53	53	0	NA	NA	2.43717	0.784137	4.63257	2.16006	0.613851	57	60.3333	4.12187	59.5036	3.57423	2.48052	0.805806	5.14949	7.99126	0.613528	61	61	0	61	3.28434	2.47357	0.802959	5.07509	7.49457	0.601715
358	9.3	4	808	Prev	1.62642e+11	50	50	0	NA	NA	2.32607	0.808245	5.21498	2.02075	0.594595	55	55.75	1.42185	56.5446	3.56992	2.21021	0.767474	4.30059	7.66628	0.551542	57	57	0.247797	57.253	3.294	2.16854	0.758399	4.13906	7.01913	0.536363
359	9.4	5	808	Rum	1.36316e+11	60	60	0	NA	NA	2.44887	0.786424	4.68218	2.38322	0.59811	63	64.6667	2.20398	65.2224	3.82795	2.47949	0.797012	4.92641	8.97903	0.598457	65	65	0	65	3.47297	2.46666	0.793939	4.85294	8.10361	0.590904
360	9.5	6	808	Rum	8.40637e+10	54	54	0	NA	NA	2.69418	0.846956	6.53407	2.28364	0.675406	65	68	4.63165	65.8614	3.65222	2.72685	0.856211	6.95462	9.31243	0.653233	66	66	0	66	2.1497	2.7465	0.85943	7.11391	7.89026	0.655544
361	9.6	7	808	Prev	2.01843e+11	54	54	0	NA	NA	2.8486	0.871646	7.79095	2.23317	0.714117	62	62	0	62	3.51265	2.79822	0.86991	7.68697	8.8131	0.678006	62	62	0	62	2.49192	2.80812	0.87308	7.87901	7.80287	0.680406
362	9.7	8	808	Rum	1.81416e+11	57	57	0	NA	NA	2.4636	0.76914	4.33162	2.34714	0.609342	60	60	0	60	3.54965	2.44894	0.778562	4.51595	8.48278	0.598128	60	60	0	60	2.48663	2.46397	0.78179	4.58274	7.61876	0.601799
363	9.8	9	808	NA	NA	NA	NA	NA	NA	NA	NA	NA	NA	NA	NA	NA	NA	NA	NA	NA	NA	NA	NA	NA	NA	NA	NA	NA	NA	NA	NA	NA	NA	NA	NA
364	9.9	10	808	Rum	1.67317e+11	58	58	0	NA	NA	2.94132	0.895552	9.57413	2.4053	0.724383	69	69	0.124091	69.4104	3.76239	2.95632	0.89762	9.76755	9.98519	0.698217	70	70	0	70	2.9277	2.94634	0.896022	9.61741	8.51464	0.693502
365	9.1	11	808	Rum	1.39698e+11	61	61	0	NA	NA	2.85658	0.885452	8.72994	2.46988	0.694884	67	68.5	2.23007	69.0868	3.8578	2.85828	0.891511	9.2175	9.64782	0.679783	68	68	0	68	2.92052	2.85371	0.891114	9.1839	8.43781	0.676312
366	9.11	12	808	Rum	1.6378e+11	54	54	0	NA	NA	3.09822	0.928737	14.0325	2.20589	0.776693	58	59.5	2.59079	59.7179	2.94437	3.10868	0.928036	13.8959	8.15457	0.7656	60	60	0	60	2.63312	3.11955	0.929633	14.2111	7.509	0.761916
367	9.12	13	808	Prev	1.44395e+11	53	53	0	NA	NA	3.09806	0.922249	12.8616	2.19729	0.780312	60	61	1.81499	61.4708	3.38864	3.02771	0.915853	11.884	8.48278	0.739487	60	60	0	60	2.48663	3.02679	0.915212	11.7942	7.40895	0.739262
368	9.13	14	808	Rum	1.73604e+11	54	54	0	NA	NA	3.03617	0.922983	12.9841	2.20328	0.76114	61	61	0	61	3.28434	3.02166	0.918907	12.3315	8.64768	0.73504	62	62	0	62	3.00805	3.01511	0.919881	12.4815	7.93465	0.730558
369	9.14	15	808	Prev	1.26809e+11	54	54	0	NA	NA	2.75682	0.885128	8.70531	2.20093	0.691108	60	60.75	1.42202	61.4825	3.60979	2.72523	0.879166	8.27578	8.48278	0.665608	62	62	0	62	3.00805	2.72773	0.878821	8.25227	7.82361	0.660926
370	9.15	16	808	Prev	1.71186e+11	53	53	0	NA	NA	2.87027	0.891736	9.23664	2.1867	0.722937	57	57	0	57	3.24983	2.79995	0.888261	8.94946	7.99126	0.692534	58	58	0	58	2.87678	2.79933	0.887844	8.91615	7.39268	0.689416
371	9.16	17	808	Prev	1.55649e+11	56	56	0	NA	NA	2.57925	0.830094	5.88562	2.25135	0.640752	63	63.375	0.826125	64.3466	3.76425	2.61957	0.845614	6.47727	8.97903	0.632269	64	64	0	64	3.4641	2.62086	0.843114	6.37407	8.11925	0.630184
372	9.17	18	808	Prev	1.59574e+11	57	57	0	NA	NA	2.4713	0.785222	4.65596	2.31202	0.611247	61	62.5	2.59114	61.8072	3.58419	2.49367	0.791959	4.80674	8.64768	0.606603	63	63	0	63	2.77746	2.51841	0.796244	4.90782	7.94287	0.607852
373	9.18	19	808	Prev	7.06186e+10	63	63	0	NA	NA	3.15137	0.933531	15.0447	2.47945	0.760625	60	61	2.33119	60.6559	2.75382	3.14668	0.933811	15.1083	8.48278	0.768543	63	63	0	63	2.64275	3.14337	0.933545	15.0478	8.00836	0.758693
374	9.19	20	808	NA	NA	NA	NA	NA	NA	NA	NA	NA	NA	NA	NA	NA	NA	NA	NA	NA	NA	NA	NA	NA	NA	NA	NA	NA	NA	NA	NA	NA	NA	NA	NA
375	9.2	21	808	Prev	1.47087e+11	50	50	0	NA	NA	2.82303	0.883193	8.56117	2.09805	0.72163	58	58	0	58	3.25894	2.84385	0.887184	8.86402	8.15457	0.700379	58	58	0	58	2.87678	2.82693	0.883932	8.61564	7.51097	0.696212
376	9.21	22	808	Rum	1.59091e+11	67	67	0	NA	NA	3.04787	0.907396	10.7986	2.75239	0.724873	70	71.5	2.59201	71.2785	3.67042	3.07611	0.913188	11.5192	10.1546	0.724048	71	71	0	71	2.93113	3.07136	0.912748	11.4611	8.67818	0.720523
377	9.22	23	808	Prev	1.20165e+11	61	61	0	NA	NA	2.87686	0.887925	8.92256	2.4987	0.699817	64	65.5	2.22995	65.7353	3.79171	2.8482	0.891367	9.20534	9.14548	0.684847	65	65	0	65	3.12804	2.86776	0.894235	9.45489	8.18445	0.686989
378	9.23	24	808	NA	NA	NA	NA	NA	NA	NA	NA	NA	NA	NA	NA	NA	NA	NA	NA	NA	NA	NA	NA	NA	NA	NA	NA	NA	NA	NA	NA	NA	NA	NA	NA
379	9.24	25	808	Prev	1.0535e+11	61	61	0	NA	NA	2.81148	0.888849	8.99673	2.41756	0.683913	61	61.25	0.735781	61.7476	3.44502	2.77239	0.885298	8.71823	8.64768	0.674404	62	62	0	62	2.49192	2.78127	0.885689	8.74808	7.64871	0.673899
380	9.25	26	808	NA	NA	NA	NA	NA	NA	NA	NA	NA	NA	NA	NA	NA	NA	NA	NA	NA	NA	NA	NA	NA	NA	NA	NA	NA	NA	NA	NA	NA	NA	NA	NA
381	9.26	27	808	Rum	1.19355e+11	66	66	0	NA	NA	3.15292	0.926759	13.6536	2.72297	0.752549	71	72.5	2.5921	71.9655	3.92003	2.98918	0.909199	11.0131	10.3245	0.701244	71	71	0	71	2.93113	2.99335	0.910182	11.1336	8.99817	0.702222
382	9.27	28	808	NA	NA	NA	NA	NA	NA	NA	NA	NA	NA	NA	NA	NA	NA	NA	NA	NA	NA	NA	NA	NA	NA	NA	NA	NA	NA	NA	NA	NA	NA	NA	NA
383	9.28	29	808	Prev	1.2381e+11	63	63	0	NA	NA	2.65013	0.823264	5.65817	2.52751	0.639643	62	62.25	0.735799	62.771	3.48433	2.69493	0.837869	6.16784	8.8131	0.652978	63	63	0	63	3.11677	2.69847	0.838416	6.18874	7.98115	0.651311
384	9.29	30	808	NA	NA	NA	NA	NA	NA	NA	NA	NA	NA	NA	NA	NA	NA	NA	NA	NA	NA	NA	NA	NA	NA	NA	NA	NA	NA	NA	NA	NA	NA	NA	NA
385	9.3	31	808	Bact2	2.52101e+09	56	56	0	NA	NA	2.07783	0.746999	3.95256	2.25314	0.516186	55	55.2	0.620771	55.7265	3.56599	1.79322	0.634732	2.73771	7.66628	0.447484	56	56	0	56	3.38062	1.80283	0.635972	2.74704	7.22798	0.447868
386	9.31	32	808	Bact2	8.41584e+09	NA	NA	NA	NA	NA	NA	NA	NA	NA	NA	27	32	5.52268	30.9239	2.64517	0.710425	0.359451	1.56116	3.37776	0.215552	31	31	0	31	2.78243	0.710872	0.359794	1.562	3.40143	0.207011
387	9.32	33	808	NA	NA	NA	NA	NA	NA	NA	NA	NA	NA	NA	NA	NA	NA	NA	NA	NA	NA	NA	NA	NA	NA	NA	NA	NA	NA	NA	NA	NA	NA	NA	NA
388	9.33	34	808	Bact2	5.34759e+10	39	39	0	NA	NA	2.22775	0.804244	5.10839	1.5565	0.608083	42	42	0.247006	42.3067	3.17026	2.15992	0.831065	5.91944	5.61024	0.57788	42	42	0	42	2.84939	2.15419	0.829004	5.84808	5.0531	0.576347
389	9.34	35	808	Bact2	1.12658e+11	36	36	0	NA	NA	2.02233	0.758297	4.13731	1.43749	0.564343	38	38	0	38	2.8654	1.80522	0.73247	3.7379	4.99894	0.496267	40	40	0	40	2.64102	1.81181	0.732	3.73135	4.79776	0.491154
390	9.35	36	808	Bact2	1.01282e+11	45	45	0	NA	NA	1.93236	0.721601	3.59197	1.80994	0.507625	45	47	2.88019	46.7023	3.28027	1.78287	0.729898	3.7023	6.07561	0.468356	46	46	0	46	2.89302	1.80262	0.731953	3.73068	5.6046	0.470824
391	9.36	37	808	Bact2	8.87387e+10	51	51	0	NA	NA	2.0984	0.778454	4.51374	1.99195	0.533696	50	50.125	0.443426	50.9041	3.53661	1.96448	0.757283	4.12002	6.86361	0.502164	51	51	0	51	3.18698	1.95356	0.756299	4.10339	6.30122	0.496858
392	9.37	38	808	Bact2	9.00524e+10	35	35	0	NA	NA	1.93197	0.720933	3.58338	1.46877	0.543399	52	55	4.1697	53.7509	3.6322	1.83309	0.736591	3.79637	7.18297	0.463926	53	53	0	53	3.27944	1.81955	0.734792	3.77063	6.49864	0.458291
393	9.38	39	808	Bact2	6.91057e+10	29	29	0	NA	NA	1.70715	0.694847	3.27704	1.19386	0.506979	46	46.0833	0.339024	47.1716	3.44074	1.67258	0.728773	3.68695	6.23199	0.436859	48	48	0	48	3.31348	1.67555	0.729322	3.69443	5.69268	0.432824
394	9.39	40	808	NA	NA	NA	NA	NA	NA	NA	NA	NA	NA	NA	NA	NA	NA	NA	NA	NA	NA	NA	NA	NA	NA	NA	NA	NA	NA	NA	NA	NA	NA	NA	NA
395	9.4	41	808	Bact2	8.5119e+10	47	47	0	NA	NA	2.48544	0.860044	7.14512	1.91151	0.645544	58	59.5	2.22969	59.8596	3.70142	2.24276	0.789452	4.74951	8.15457	0.552343	60	60	0	60	3.09839	2.2504	0.788753	4.7338	7.37989	0.549637
396	9.41	42	808	Bact2	1.16598e+11	50	50	0	NA	NA	1.71143	0.642587	2.79788	2.05983	0.437479	53	60.5	8.15364	56.2404	3.70676	1.73863	0.694291	3.27109	7.34351	0.437909	57	57	0	57	3.24983	1.75761	0.695754	3.28681	6.86516	0.434723
397	9.42	43	808	NA	NA	NA	NA	NA	NA	NA	NA	NA	NA	NA	NA	NA	NA	NA	NA	NA	NA	NA	NA	NA	NA	NA	NA	NA	NA	NA	NA	NA	NA	NA	NA
398	9.43	44	808	Bact2	6.59341e+10	60	60	0	NA	NA	2.25065	0.773114	4.40749	2.39789	0.549698	62	62	0.0708502	62.2937	3.77952	2.15182	0.786029	4.67354	8.8131	0.521384	64	64	0	64	3.2186	2.14004	0.783456	4.618	7.63998	0.51457
399	10	1	809	Bact2	8.87324e+10	26	26	0	NA	NA	1.88187	0.777416	4.49269	1.05741	0.577597	31	31	0	31	2.43628	1.73597	0.72851	3.68337	3.9564	0.505526	32	32	0	32	1.87083	1.72773	0.725225	3.63935	3.50138	0.498517
400	10.1	2	809	Bact2	9.47368e+10	28	28	0	NA	NA	2.00651	0.803014	5.0765	1.12505	0.602156	33	33	0.123091	33.4491	2.80887	2.06151	0.829872	5.87794	4.25054	0.589591	36	36	0	36	2.59808	2.08086	0.831243	5.92568	4.03739	0.580675
401	10.2	3	809	Bact2	8.32653e+10	26	26	0	NA	NA	2.18986	0.843162	6.37603	1.03814	0.672129	29	29	0	29	2.49136	2.19803	0.854722	6.88335	3.66543	0.652758	30	30	0	30	2.04124	2.1895	0.853992	6.84896	3.41573	0.643744
402	10.3	4	809	Bact2	1.11739e+11	32	32	0	NA	NA	2.37183	0.858802	7.08223	1.32736	0.684366	36	37.5	2.5865	38.2033	2.79583	2.23661	0.84503	6.45286	4.69741	0.624138	37	37	0	37	2.0795	2.26005	0.847986	6.57832	3.99619	0.625894
403	10.4	5	809	Bact2	1.07522e+11	37	37	0	NA	NA	2.08277	0.798646	4.96639	1.42508	0.576797	37	37.3333	0.923436	37.7551	2.66367	1.90618	0.759376	4.15586	4.84782	0.527893	37	37	0	37	2.2421	1.91607	0.76048	4.17502	4.26619	0.530633
404	10.5	6	809	Bact2	108000000000	31	31	0	NA	NA	2.21945	0.840702	6.27753	1.24901	0.646318	34	34	0	34	2.35772	2.22429	0.848032	6.58033	4.39876	0.630761	35	35	0	35	1.65616	2.20223	0.845485	6.47188	3.82374	0.619412
405	10.6	7	809	Bact2	1.12563e+11	30	30	0	NA	NA	2.21901	0.837459	6.15229	1.2069	0.652421	34	34	0	34	2.57248	2.19921	0.843633	6.39519	4.39876	0.623649	36	36	0	36	2.07498	2.19355	0.842423	6.34611	3.86704	0.612123
406	10.7	8	809	Bact2	1.36957e+11	34	34	0	NA	NA	2.35655	0.862278	7.26101	1.33863	0.668266	37	37.3333	0.923436	37.989	2.80818	2.2247	0.839639	6.23591	4.84782	0.616104	39	39	0	39	2.39658	2.21684	0.838462	6.19051	4.27045	0.605105
407	10.8	9	809	Bact2	1.31122e+11	33	33	0	NA	NA	2.50829	0.866358	7.48269	1.36224	0.71737	37	37	0	37	2.38237	2.38324	0.856154	6.95189	4.84782	0.660011	39	39	0	39	1.6641	2.41326	0.859879	7.13666	4.32241	0.658721
408	10.9	10	809	Bact2	1.17051e+11	42	42	0	NA	NA	2.36507	0.853285	6.81593	1.63701	0.632767	41	41	0.123466	41.4698	2.90914	2.23657	0.841209	6.29757	5.45641	0.60227	42	42	0	42	2.41523	2.26707	0.844198	6.41839	4.80313	0.606546
409	10.1	11	809	Bact2	8.62245e+10	31	31	0	NA	NA	2.03584	0.807418	5.19259	1.21505	0.59285	30	30	0.245798	30.331	2.3876	2.05883	0.827528	5.79806	3.81051	0.605326	33	33	0	33	1.87487	2.06043	0.827897	5.81048	3.6556	0.589283
410	10.11	12	809	NA	NA	NA	NA	NA	NA	NA	NA	NA	NA	NA	NA	NA	NA	NA	NA	NA	NA	NA	NA	NA	NA	NA	NA	NA	NA	NA	NA	NA	NA	NA	NA
411	10.12	13	809	Bact2	9.60699e+10	29	29	0	NA	NA	2.11125	0.836541	6.11773	1.10814	0.626988	29	29	0.163768	29.5288	2.10159	2.03587	0.8278	5.8072	3.66543	0.604602	30	30	0	30	1.8619	2.04365	0.828095	5.81718	3.34066	0.600861
412	10.13	14	809	NA	NA	NA	NA	NA	NA	NA	NA	NA	NA	NA	NA	NA	NA	NA	NA	NA	NA	NA	NA	NA	NA	NA	NA	NA	NA	NA	NA	NA	NA	NA	NA
413	10.14	15	809	Bact2	9.11215e+10	32	32	0	NA	NA	2.45216	0.880719	8.38357	1.27708	0.707543	39	54	13.8022	44.2533	3.02827	2.35861	0.867615	7.5537	5.15075	0.643801	39	39	0	39	2.5217	2.35621	0.866376	7.48368	4.3017	0.643147
414	10.15	16	809	NA	NA	NA	NA	NA	NA	NA	NA	NA	NA	NA	NA	NA	NA	NA	NA	NA	NA	NA	NA	NA	NA	NA	NA	NA	NA	NA	NA	NA	NA	NA	NA
415	10.16	17	809	Bact2	6.13636e+10	26	26	0	NA	NA	2.09703	0.826886	5.77655	1.05823	0.643637	33	33	0.123091	33.4057	2.67286	2.12021	0.840916	6.28601	4.25054	0.606381	33	33	0	33	1.87487	2.11212	0.840245	6.25958	3.61323	0.604065
416	10.17	18	809	NA	NA	NA	NA	NA	NA	NA	NA	NA	NA	NA	NA	NA	NA	NA	NA	NA	NA	NA	NA	NA	NA	NA	NA	NA	NA	NA	NA	NA	NA	NA	NA
417	10.18	19	809	Bact2	1.01531e+11	31	31	0	NA	NA	2.117	0.800853	5.02143	1.25113	0.616486	37	37.2	0.620364	37.9369	2.83378	2.01548	0.789889	4.75938	4.84782	0.558163	38	38	0	38	2.38967	2.01527	0.787714	4.71063	4.27676	0.554014
418	10.19	20	809	Bact2	1.43662e+11	32	32	0	NA	NA	2.29812	0.827069	5.78266	1.27979	0.663098	41	41.5	1.29381	41.7793	2.9269	2.23047	0.820616	5.57464	5.45641	0.600626	42	42	0	42	2.26779	2.24164	0.824148	5.6866	4.569	0.599743
419	10.2	21	809	Bact2	9.44206e+10	33	33	0	NA	NA	2.2385	0.838974	6.21016	1.277	0.640211	37	37	0.0986394	37.3756	2.7223	2.13288	0.82264	5.63825	4.84782	0.590674	38	38	0	38	2.24781	2.13494	0.822819	5.64394	4.1889	0.586911
420	10.21	22	809	Bact2	5.55024e+10	31	31	0	NA	NA	2.15826	0.83277	5.97978	1.1936	0.628501	31	31	0	31	2.43628	2.11452	0.836517	6.11684	3.9564	0.615761	31	31	0	31	1.86651	2.12966	0.838329	6.18539	3.55078	0.62017
421	10.22	23	809	Bact2	131250000000	31	31	0	NA	NA	2.27863	0.837585	6.15708	1.23116	0.663551	34	34	0.246296	34.4267	2.3203	2.06991	0.781842	4.58383	4.39876	0.586982	35	35	0	35	2.0702	2.05373	0.776683	4.47795	3.90905	0.577644
422	10.23	24	809	NA	NA	NA	NA	NA	NA	NA	NA	NA	NA	NA	NA	NA	NA	NA	NA	NA	NA	NA	NA	NA	NA	NA	NA	NA	NA	NA	NA	NA	NA	NA	NA
423	10.24	25	809	NA	NA	NA	NA	NA	NA	NA	NA	NA	NA	NA	NA	NA	NA	NA	NA	NA	NA	NA	NA	NA	NA	NA	NA	NA	NA	NA	NA	NA	NA	NA	NA
424	10.25	26	809	NA	NA	NA	NA	NA	NA	NA	NA	NA	NA	NA	NA	NA	NA	NA	NA	NA	NA	NA	NA	NA	NA	NA	NA	NA	NA	NA	NA	NA	NA	NA	NA
425	10.26	27	809	NA	NA	NA	NA	NA	NA	NA	NA	NA	NA	NA	NA	NA	NA	NA	NA	NA	NA	NA	NA	NA	NA	NA	NA	NA	NA	NA	NA	NA	NA	NA	NA
426	10.27	28	809	NA	NA	NA	NA	NA	NA	NA	NA	NA	NA	NA	NA	NA	NA	NA	NA	NA	NA	NA	NA	NA	NA	NA	NA	NA	NA	NA	NA	NA	NA	NA	NA
427	10.28	29	809	Bact2	1.12734e+11	25	25	0	NA	NA	1.70952	0.731144	3.71947	1.00766	0.531092	31	31	0.122967	31.4535	2.49423	1.44685	0.608882	2.55677	3.9564	0.421331	32	32	0	32	1.87083	1.45103	0.608473	2.5541	3.47839	0.41868
428	10.29	30	809	Bact2	8.4434e+10	35	35	0	NA	NA	2.16374	0.802813	5.07132	1.33787	0.608588	35	35	0.492805	35.307	2.55959	1.94649	0.753094	4.05013	4.54772	0.547483	35	35	0	35	1.65616	1.92961	0.748706	3.9794	3.94594	0.542734
429	10.3	31	809	Bact2	8.4322e+10	29	29	0	NA	NA	2.02005	0.76891	4.32731	1.1547	0.599903	31	31	0.122967	31.4118	2.20365	1.62343	0.610255	2.56578	3.9564	0.472753	31	31	0	31	1.64611	1.63055	0.611854	2.57635	3.34722	0.474828
430	10.31	32	809	NA	NA	NA	NA	NA	NA	NA	NA	NA	NA	NA	NA	NA	NA	NA	NA	NA	NA	NA	NA	NA	NA	NA	NA	NA	NA	NA	NA	NA	NA	NA	NA
431	10.32	33	809	Bact2	8.60262e+10	28	28	0	NA	NA	2.13771	0.82523	5.72179	1.12998	0.64153	35	36.5	2.58619	36.6657	2.49858	2.05028	0.817522	5.4801	4.54772	0.576674	35	35	0	35	1.65616	2.05521	0.816751	5.45705	3.8265	0.57806
432	10.33	34	809	Bact2	1.17647e+11	33	33	0	NA	NA	2.28787	0.842872	6.36424	1.3239	0.65433	36	39	4.60769	37.8274	2.7094	2.13344	0.821252	5.59447	4.69741	0.595348	36	36	0	36	1.88562	2.13742	0.821599	5.60533	4.0387	0.596459
433	10.34	35	809	NA	NA	NA	NA	NA	NA	NA	NA	NA	NA	NA	NA	NA	NA	NA	NA	NA	NA	NA	NA	NA	NA	NA	NA	NA	NA	NA	NA	NA	NA	NA	NA
434	10.35	36	809	Bact2	6.75824e+10	27	27	0	NA	NA	2.20533	0.855998	6.94433	1.08051	0.669126	30	30	0.245798	30.3554	2.37492	2.12855	0.841508	6.30945	3.81051	0.625824	30	30	0	30	1.8619	2.12916	0.84192	6.32591	3.36326	0.626003
435	10.36	37	809	Bact2	8.53535e+10	27	27	0	NA	NA	2.00177	0.804705	5.12046	1.06882	0.607362	31	34	4.16127	35.1941	2.59262	1.97349	0.813221	5.35392	3.9564	0.574692	31	31	0	31	2.19971	1.98527	0.814441	5.38911	3.42657	0.578125
436	10.37	38	809	Bact2	100000000000	37	37	0	NA	NA	2.32377	0.852412	6.77564	1.43247	0.643541	39	39.75	1.42105	40.8649	2.86826	2.23239	0.840646	6.27533	5.15075	0.609351	40	40	0	40	2.52982	2.21754	0.838462	6.19051	4.60811	0.601141
437	10.38	39	809	NA	NA	NA	NA	NA	NA	NA	NA	NA	NA	NA	NA	NA	NA	NA	NA	NA	NA	NA	NA	NA	NA	NA	NA	NA	NA	NA	NA	NA	NA	NA	NA
438	10.39	40	809	Bact2	8.11594e+10	30	30	0	NA	NA	1.99431	0.798567	4.96443	1.18651	0.586356	30	30	0.122899	30.4715	2.5657	1.90724	0.792894	4.82846	3.81051	0.560755	31	31	0	31	2.04782	1.91663	0.79244	4.81789	3.50927	0.558135
439	10.4	41	809	Bact2	1.22667e+11	26	26	0	NA	NA	1.76875	0.739283	3.83558	1.01831	0.54288	29	29	0.163768	29.5459	2.28682	1.6162	0.703127	3.36845	3.66543	0.47997	29	29	0	29	1.85695	1.61442	0.703149	3.3687	3.17737	0.479442
440	10.41	42	809	NA	NA	NA	NA	NA	NA	NA	NA	NA	NA	NA	NA	NA	NA	NA	NA	NA	NA	NA	NA	NA	NA	NA	NA	NA	NA	NA	NA	NA	NA	NA	NA
441	11	1	810	Rum	118000000000	53	53	0	NA	NA	2.88257	0.897929	9.79714	2.18024	0.726035	70	73.3333	4.12322	72.7116	3.79913	2.97576	0.904712	10.4945	10.1546	0.700427	72	72	0	72	3.05278	2.97104	0.904404	10.4607	8.65201	0.69471
442	11.1	2	810	Prev	5.85366e+10	53	53	0	NA	NA	2.94365	0.916004	11.9053	2.19123	0.74142	67	77	10.4509	69.6006	3.6954	2.99618	0.919903	12.4848	9.64782	0.71258	69	69	0	69	3.04079	2.98516	0.918997	12.3452	8.32274	0.705027
443	11.2	3	810	Rum	1.97642e+11	63	63	0	NA	NA	3.21841	0.941895	17.2102	2.57442	0.776807	68	73	6.03074	70.2544	3.51572	3.20954	0.941862	17.2005	9.81626	0.760644	71	71	0	71	3.25879	3.22495	0.942792	17.4801	8.85012	0.756554
444	11.3	4	810	Rum	1.4619e+11	63	63	0	NA	NA	3.08517	0.927437	13.7812	2.58419	0.744647	68	73	6.03074	71.1145	3.59833	3.1097	0.929671	14.2189	9.81626	0.736981	71	71	0.165489	71.2474	2.85828	3.09889	0.928514	13.9887	8.79737	0.726981
445	11.4	5	810	Rum	7.46193e+10	71	71	0	NA	NA	3.07826	0.925323	13.3911	2.85201	0.722141	74	74	0.0827684	74.261	4.00435	3.16104	0.933949	15.1398	10.837	0.734432	75	75	0	75	2.81425	3.15102	0.93263	14.8435	9.44085	0.729827
446	11.5	6	810	Rum	174375000000	63	63	0	NA	NA	3.1787	0.935959	15.615	2.5982	0.76722	69	69	0	69	3.82213	3.13552	0.93375	15.0944	9.98519	0.740539	70	70	0	70	2.50998	3.15533	0.935067	15.4005	8.8043	0.742694
447	11.6	7	810	Rum	1.22581e+11	72	72	0	NA	NA	3.38953	0.945754	18.4345	3.00408	0.792563	83	83.6	1.05905	85.0885	4.33742	3.39258	0.947977	19.2224	12.3993	0.767753	84	84	0	84	2.53311	3.39291	0.947669	19.1092	9.82226	0.765752
448	11.7	8	810	Rum	1.83256e+11	60	60	0	NA	NA	3.11977	0.926235	13.5566	2.47056	0.76197	67	67	0	67	3.32786	3.13111	0.928327	13.9523	9.64782	0.74467	67	67	0	67	2.33724	3.15833	0.929829	14.2509	8.57004	0.751144
449	11.8	9	810	Rum	1.54587e+11	53	53	0	NA	NA	3.1139	0.935003	15.3853	2.20008	0.7843	68	68.4286	0.912472	69.6761	3.86069	3.14875	0.933304	14.9934	9.81626	0.746236	69	69	0	69	3.1485	3.17246	0.935232	15.4397	8.47255	0.749264
450	11.9	10	810	Rum	8.21429e+10	65	65	0	NA	NA	3.32211	0.944006	17.859	2.62813	0.795832	71	71.75	1.4223	72.4363	3.61124	3.28995	0.941887	17.2078	10.3245	0.771802	73	73	0	73	2.34667	3.31065	0.942478	17.3847	9.01761	0.771631
451	11.1	11	810	Rum	7.44939e+10	67	67	0	NA	NA	3.13106	0.917114	12.0647	2.73983	0.744659	78	92	13.2144	82.9159	4.08677	3.16734	0.921196	12.6897	11.5268	0.727003	80	80	0	80	3.29962	3.17435	0.921229	12.695	9.5785	0.724402
452	11.11	12	810	Rum	7.07317e+10	66	66	0	NA	NA	3.36035	0.946584	18.7209	2.75632	0.80206	73	74.5	2.59226	74.0611	3.89683	3.33423	0.945507	18.3511	10.6657	0.777126	75	75	0	75	2.81425	3.35429	0.946491	18.6886	9.45961	0.776907
453	11.12	13	810	Rum	1.06905e+11	75	75	0	NA	NA	3.2742	0.942456	17.378	2.99025	0.758358	78	80	2.58455	80.9898	4.13366	3.28897	0.944348	17.9687	11.5268	0.75492	79	79	0	79	2.95536	3.2932	0.943815	17.7984	9.7219	0.753689
454	11.13	14	810	Rum	1.31507e+11	65	65	0	NA	NA	3.34585	0.945644	18.3974	2.72674	0.801518	73	73.3333	0.924841	73.6224	3.71934	3.34248	0.94506	18.2017	10.6657	0.77905	74	74	0	74	2.1592	3.33328	0.944083	17.8837	8.92207	0.77445
455	11.14	15	810	Rum	8.15152e+10	57	57	0	NA	NA	3.20928	0.936354	15.7119	2.41582	0.793778	73	73	0.124141	73.228	3.89308	3.19611	0.9367	15.7978	10.6657	0.744934	74	75	2.33381	74.8964	2.51873	3.18365	0.935426	15.4862	9.07085	0.739684
456	11.15	16	810	Rum	1.13804e+11	63	63	0	NA	NA	3.33107	0.945353	18.2994	2.63181	0.803997	75	75	0.165552	75.2866	3.60199	3.33366	0.944677	18.0757	11.0088	0.772129	76	76	0	76	2.16126	3.31602	0.942765	17.4718	9.09144	0.765694
457	11.16	17	810	Rum	1.10753e+11	61	61	0	NA	NA	3.20787	0.938207	16.183	2.50528	0.780339	76	77.2	1.83986	77.4024	3.98346	3.26678	0.940626	16.8425	11.181	0.754326	79	79	0.496825	79.1542	3.14658	3.2661	0.940095	16.6932	9.77009	0.747486
458	11.17	18	810	Rum	1.1352e+11	68	68	0	NA	NA	3.30396	0.943445	17.682	2.80897	0.78302	75	75.6	1.18544	76.2223	3.90644	3.21115	0.93247	14.8082	11.0088	0.743753	82	82	0.248471	82.2979	2.93301	3.22745	0.933026	14.9312	9.75419	0.732392
459	11.18	19	810	Rum	9.15942e+10	66	66	0	NA	NA	3.20471	0.93611	15.6519	2.69886	0.76491	67	70	4.17261	69.4561	3.38241	3.17232	0.935801	15.5767	9.64782	0.754472	68	68	0	68	2.50588	3.20399	0.938081	16.1502	8.70024	0.759329
460	11.19	20	810	Rum	4.94774e+10	63	63	0	NA	NA	3.20311	0.932121	14.7321	2.59672	0.773113	71	71	0.0620583	71.3881	3.76636	3.17766	0.932564	14.8289	10.3245	0.745461	72	72	0	72	2.80624	3.16468	0.931547	14.6086	8.40287	0.739987
461	11.2	21	810	Rum	9.92647e+10	60	60	0	NA	NA	3.25327	0.939272	16.4667	2.55926	0.794576	74	75.2	1.83982	75.8536	3.92886	3.24686	0.938519	16.2651	10.837	0.754371	75	75	0	75	2.51926	3.25748	0.9392	16.4474	9.07722	0.754484
462	11.21	22	810	Rum	54687500000	72	72	0	NA	NA	3.09972	0.921156	12.6833	2.95744	0.724798	77	77.2	0.62101	77.6784	4.12625	3.11925	0.92377	13.1182	11.3537	0.718091	80	80	0.496865	80.364	2.64688	3.10358	0.92277	12.9484	9.69974	0.708251
463	11.22	23	810	Rum	6.70185e+10	74	74	0	NA	NA	3.32054	0.944909	18.1516	2.97875	0.77149	77	80	4.17395	78.5918	3.87764	3.31162	0.94533	18.2916	11.3537	0.762378	80	80	0	80	2.35584	3.31672	0.945544	18.3635	9.52191	0.756892
464	11.23	24	810	NA	NA	NA	NA	NA	NA	NA	NA	NA	NA	NA	NA	NA	NA	NA	NA	NA	NA	NA	NA	NA	NA	NA	NA	NA	NA	NA	NA	NA	NA	NA	NA
465	11.24	25	810	Rum	1.02059e+11	66	66	0	NA	NA	3.27315	0.940779	16.886	2.75278	0.781246	76	81	6.03232	78.4943	4.054	3.25563	0.93995	16.6527	11.181	0.75175	78	78	0	78	2.95262	3.24682	0.939511	16.532	9.81594	0.745246
466	11.25	26	810	Rum	1.10606e+11	65	65	0	NA	NA	3.04388	0.922009	12.8221	2.65161	0.729179	67	67.5	1.29583	67.6297	3.64647	3.04716	0.92297	12.9819	9.64782	0.724705	70	70	0	70	2.9277	3.04443	0.923229	13.0258	8.85728	0.71659
467	11.26	27	810	Rum	5.64912e+10	69	69	0	NA	NA	3.36714	0.948231	19.3165	2.80483	0.795243	74	75.5	2.59233	74.8065	3.71691	3.33442	0.945835	18.4622	10.837	0.774714	76	76	0	76	2.16126	3.33533	0.946031	18.529	9.1421	0.770153
468	11.27	28	810	Rum	5.75251e+10	70	70	0	NA	NA	3.29855	0.944198	17.9206	2.81451	0.776405	75	78	4.17371	76.2742	3.85072	3.29547	0.945019	18.1881	11.0088	0.763285	77	77	0	77	2.81923	3.28799	0.944635	18.0619	9.44636	0.756938
469	11.28	29	810	NA	NA	NA	NA	NA	NA	NA	NA	NA	NA	NA	NA	NA	NA	NA	NA	NA	NA	NA	NA	NA	NA	NA	NA	NA	NA	NA	NA	NA	NA	NA	NA
470	11.29	30	810	Prev	90000000000	56	56	0	NA	NA	2.60162	0.811979	5.31857	2.3238	0.646308	64	64.5	1.29568	64.5552	3.71695	2.36978	0.75005	4.00081	9.14548	0.569813	66	66	0	66	2.78796	2.34796	0.743361	3.89653	8.2791	0.560418
471	11.3	31	810	Rum	4.63731e+10	67	67	0	NA	NA	3.16984	0.937946	16.115	2.67733	0.753881	71	74	3.41768	74.2466	4.02586	3.19011	0.939599	16.556	10.3245	0.748381	73	73	0	73	3.16661	3.20373	0.9405	16.8067	8.78012	0.746711
472	11.31	32	810	Rum	1.04196e+11	64	64	0	NA	NA	3.34668	0.94613	18.5632	2.62286	0.804707	73	73	0	73	3.81058	3.3349	0.944246	17.9359	10.6657	0.777282	73	73	0	73	2.34667	3.33903	0.944677	18.0757	9.02581	0.778245
473	11.32	33	810	Rum	8.61702e+10	62	62	0	NA	NA	3.26477	0.942301	17.3313	2.52733	0.79105	76	77.25	1.73208	78.983	3.99814	3.2907	0.942642	17.4344	11.181	0.759847	78	78	0	78	3.2914	3.28841	0.941994	17.2397	9.37146	0.754792
474	11.33	34	810	Rum	1.42085e+11	61	61	0	NA	NA	2.86573	0.8977	9.77518	2.49401	0.69711	64	64.3333	0.924637	64.8489	3.51503	2.76727	0.880753	8.38593	9.14548	0.665387	64	64	0	64	3.01817	2.78639	0.883627	8.59302	8.02502	0.669986
475	11.34	35	810	Rum	124064171123	57	57	0	NA	NA	3.09474	0.930938	14.4797	2.36313	0.765447	66	66	0	66	3.55263	3.18127	0.937801	16.0775	9.47988	0.759316	69	69	0	69	2.65941	3.16805	0.936994	15.8714	8.87031	0.748221
476	11.35	36	810	Rum	1.05668e+11	69	69	0	NA	NA	3.38477	0.948464	19.4039	2.80359	0.799406	72	72.5	1.02666	73.6569	3.67995	3.37509	0.948901	19.5697	10.4949	0.789187	74	74	0	74	2.51751	3.37142	0.948377	19.371	8.71175	0.783311
477	11.36	37	810	NA	NA	NA	NA	NA	NA	NA	NA	NA	NA	NA	NA	NA	NA	NA	NA	NA	NA	NA	NA	NA	NA	NA	NA	NA	NA	NA	NA	NA	NA	NA	NA
478	11.37	38	810	Rum	1.38974e+11	54	54	0	NA	NA	3.24119	0.94392	17.8318	2.31205	0.812536	75	75.6	1.18544	76.1875	4.01707	3.32491	0.946608	18.7293	11.0088	0.770103	75	75	0	75	2.51926	3.34264	0.948009	19.2341	8.8888	0.77421
479	11.38	39	810	Rum	1.88532e+11	61	61	0	NA	NA	3.21407	0.940292	16.7482	2.514	0.781846	71	71.8571	1.39456	73.13	3.74467	3.19429	0.936932	15.8559	10.3245	0.749362	72	72	0	72	3.16228	3.21252	0.938141	16.1658	8.88421	0.751174
480	11.39	40	810	Rum	1.52444e+11	71	71	0	NA	NA	3.33268	0.944943	18.1631	2.83868	0.781827	71	71.5	1.29601	71.5829	3.61837	3.34396	0.946664	18.7492	10.3245	0.784473	72	72	0	72	1.39443	3.3354	0.945442	18.3291	8.80231	0.779906
481	11.4	41	810	Rum	1.59615e+11	63	63	0	NA	NA	3.32401	0.947057	18.8883	2.59393	0.802292	74	74.125	0.44357	74.8778	3.77145	3.31059	0.943381	17.6618	10.837	0.769178	76	76	0	76	3.17888	3.3143	0.943655	17.7479	9.45314	0.765297
482	11.41	42	810	Rum	1.21368e+11	66	66	0	NA	NA	3.23184	0.938597	16.2859	2.74345	0.771387	70	70.5	1.29596	70.5134	3.61459	3.18242	0.933194	14.9688	10.1546	0.749071	74	74	0	74	2.67117	3.19483	0.934121	15.1793	9.10584	0.742281
483	13	1	811	NA	NA	NA	NA	NA	NA	NA	NA	NA	NA	NA	NA	NA	NA	NA	NA	NA	NA	NA	NA	NA	NA	NA	NA	NA	NA	NA	NA	NA	NA	NA	NA
484	13.1	2	811	Bact1	168500000000	46	46	0	NA	NA	2.71776	0.897971	9.80111	1.84356	0.709849	48	48	0.494764	48.2214	3.10491	2.62677	0.883143	8.55749	6.5466	0.678541	49	49	0	49	2.29463	2.64788	0.886071	8.77743	5.79095	0.68037
485	13.2	3	811	Bact1	178000000000	48	48	0	NA	NA	2.69783	0.895689	9.58671	1.93308	0.696898	51	51.3333	0.924217	51.649	3.18144	2.65507	0.888354	8.95687	7.023	0.675277	51	51	0	51	2.45748	2.6757	0.890237	9.11052	6.17204	0.680522
486	13.3	4	811	Bact1	1.84899e+11	40	40	0	NA	NA	2.54636	0.877379	8.1552	1.6023	0.690281	45	45	0	45	3.16228	2.56642	0.87649	8.0965	6.07561	0.67419	45	45	0	45	2.68328	2.54506	0.873169	7.88449	5.36941	0.668581
487	13.4	5	811	Bact1	1.26339e+11	46	46	0	NA	NA	2.80317	0.910174	11.1326	1.85133	0.732159	54	55	1.81464	55.3243	3.08924	2.77965	0.900398	10.04	7.50462	0.696831	54	54	0.247674	54.4117	2.55557	2.76452	0.899295	9.93002	6.55092	0.693038
488	13.5	6	811	Bact1	1.24138e+11	42	42	0	NA	NA	2.75	0.908836	10.9692	1.7113	0.735752	44	44	0	44	2.7798	2.51387	0.858081	7.04626	5.91985	0.664308	44	44	0	44	2.55841	2.52036	0.858455	7.06489	5.56083	0.666024
489	13.6	7	811	Bact1	1.44041e+11	49	49	0	NA	NA	2.7133	0.902394	10.2453	1.91395	0.69718	49	59	10.4212	52.9705	2.89169	2.68099	0.893034	9.3488	6.70481	0.688878	49	49	0	49	2.58725	2.67101	0.891901	9.25081	5.92169	0.686314
490	13.7	8	811	Bact1	7.26708e+10	41	41	0	NA	NA	2.61396	0.880453	8.36494	1.66519	0.703895	48	49.5	2.58931	49.5281	2.97966	2.62548	0.880967	8.401	6.5466	0.678209	48	48	0	48	2.58199	2.63474	0.88174	8.45592	5.83691	0.680599
491	13.8	9	811	Bact1	130000000000	48	48	0	NA	NA	2.79787	0.909717	11.0763	1.87489	0.722739	48	48.2	0.620649	49.4405	3.01594	2.60072	0.866694	7.50152	6.5466	0.671811	50	50	0	50	2.71662	2.62465	0.870313	7.71089	5.75806	0.670918
492	13.9	10	811	Bact1	3.09859e+10	39	39	0	NA	NA	2.68871	0.902306	10.236	1.58139	0.733906	42	42	0	42	2.76026	2.46161	0.842045	6.33092	5.61024	0.658595	45	45	0	45	2.28035	2.4595	0.842362	6.34363	5.23172	0.646104
493	13.1	11	811	Bact1	1.87981e+11	38	38	0	NA	NA	2.76764	0.905193	10.5477	1.58052	0.760846	48	48	0.123691	48.3202	3.29481	2.61729	0.874679	7.97949	6.5466	0.676094	50	50	0	50	2.5923	2.62507	0.874252	7.95241	5.92097	0.671027
494	13.11	12	811	Bact1	9.14027e+10	42	42	0	NA	NA	2.78375	0.911885	11.3488	1.72041	0.744783	49	49	0	49	3.09047	2.73791	0.900692	10.0697	6.70481	0.703503	49	49	0	49	2.58725	2.74217	0.900562	10.0565	5.91963	0.704599
495	13.12	13	811	Bact1	1.46903e+11	42	42	0	NA	NA	2.76798	0.904768	10.5006	1.71085	0.740563	49	50.5	2.58949	50.122	3.27258	2.70061	0.887567	8.89417	6.70481	0.693919	51	51	0	51	2.72246	2.71945	0.890553	9.13688	6.15629	0.69165
496	13.13	14	811	Bact1	43750000000	47	47	0	NA	NA	2.74906	0.898334	9.83609	1.88258	0.714014	50	50	0.164992	50.3136	3.07758	2.75171	0.89511	9.5338	6.86361	0.703399	51	51	0	51	2.72246	2.75018	0.89602	9.61724	6.1697	0.699467
497	13.14	15	811	Bact1	1.38889e+11	42	42	0	NA	NA	2.82283	0.910365	11.1564	1.7854	0.755239	48	48	0	48	3.07883	2.66674	0.88645	8.8067	6.5466	0.688867	50	50	0	50	2.45357	2.68216	0.886876	8.83983	6.09167	0.68562
498	13.15	16	811	Bact1	1.41176e+11	53	53	0	NA	NA	2.79879	0.909925	11.1019	2.06384	0.704933	51	52.2	1.83917	53.0149	3.48365	2.77453	0.905764	10.6116	7.023	0.705659	53	53	0.165087	53.2422	3.25191	2.77505	0.905534	10.5858	6.63641	0.698954
499	13.16	17	811	Bact1	1.24051e+11	41	41	0	NA	NA	2.90089	0.923585	13.0864	1.68948	0.781158	49	49	0.247436	49.316	3.20351	2.80085	0.906599	10.7065	6.70481	0.719677	49	49	0	49	2.44949	2.81623	0.90888	10.9745	5.99974	0.723629
500	13.17	18	811	Bact1	5.82524e+10	38	38	0	NA	NA	2.70664	0.897995	9.80343	1.5367	0.744076	45	45.3333	0.923941	46.1151	2.88841	2.79204	0.906272	10.6691	6.07561	0.733462	45	45	0	45	2.68328	2.77124	0.902966	10.3057	5.46559	0.727998
501	13.18	19	811	Bact1	1.98077e+11	41	41	0	NA	NA	2.8611	0.920689	12.6087	1.6482	0.770444	46	46	0.247268	46.3832	2.88271	2.78636	0.90502	10.5285	6.23199	0.727767	47	47	0	47	2.2878	2.7897	0.905048	10.5316	5.80022	0.72457
502	13.19	20	811	Bact1	1.75926e+11	49	49	0	NA	NA	2.88369	0.923125	13.0081	1.97158	0.740963	52	55	4.1697	54.4808	2.95303	2.8668	0.911371	11.283	7.18297	0.725544	53	53	0	53	2.95245	2.87063	0.91111	11.2498	6.62219	0.723027
503	13.2	21	811	Bact1	1.3211e+11	40	40	0	NA	NA	2.7633	0.914446	11.6885	1.63071	0.749088	47	47	0.123663	47.4103	3.12282	2.71821	0.89389	9.42422	6.38899	0.706001	47	47	0	47	2.2878	2.73837	0.895284	9.54964	5.80742	0.711238
504	13.21	22	811	Bact1	1.15962e+11	48	48	0	NA	NA	2.77314	0.915458	11.8285	1.94852	0.716352	54	54	0.165116	54.2345	3.52408	2.85581	0.916831	12.0237	7.50462	0.715923	54	54	0	54	2.9596	2.85336	0.917001	12.0484	6.62888	0.715311
505	13.22	23	811	Bact1	8.45188e+10	42	42	0	NA	NA	2.59699	0.876023	8.06601	1.68733	0.694815	46	46.3333	0.923992	46.9386	2.73992	2.57778	0.874366	7.95964	6.23199	0.673289	46	46	0	46	2.28416	2.58391	0.874441	7.96439	5.63084	0.67489
506	13.23	24	811	Bact1	6.45455e+10	40	40	0	NA	NA	2.67333	0.897226	9.73008	1.6095	0.724699	42	42	0.247006	42.302	2.62133	2.56343	0.872312	7.83156	5.61024	0.685835	42	42	0	42	2.26779	2.56809	0.872432	7.83894	5.30976	0.687083
507	13.24	25	811	Bact1	2.19535e+11	40	40	0	NA	NA	2.69034	0.898294	9.83221	1.65674	0.729311	44	44	0.247143	44.3077	2.93353	2.57863	0.863252	7.31275	5.91985	0.681423	44	44	0	44	2.42618	2.56992	0.862778	7.28745	5.28835	0.67912
508	13.25	26	811	Bact1	1.60173e+11	43	43	0	NA	NA	2.79287	0.917141	12.0687	1.76873	0.742548	50	50.5	1.29474	50.7425	3.26972	2.86221	0.916218	11.9358	6.86361	0.731645	52	52	0	52	2.94501	2.85886	0.91528	11.8036	6.4556	0.723534
509	13.26	27	811	Bact1	6.93333e+10	43	43	0	NA	NA	2.70723	0.90213	10.2176	1.75016	0.719778	45	46	2.32659	45.8243	2.85974	2.67292	0.894086	9.44164	6.07561	0.702168	45	45	0	45	2.10819	2.65958	0.893039	9.34921	5.52347	0.698665
510	13.27	28	811	Bact1	1.17757e+11	42	42	0	NA	NA	2.67464	0.899373	9.93771	1.68517	0.715591	49	49	0.164957	49.2747	3.39873	2.67526	0.893253	9.36792	6.70481	0.687407	50	50	0	50	2.71662	2.66948	0.892594	9.31046	6.18553	0.682379
511	13.28	29	811	Bact1	7.51073e+10	44	44	0	NA	NA	2.80527	0.914607	11.7105	1.80735	0.741314	48	48	0	48	3.07883	2.82191	0.912207	11.3904	6.5466	0.728949	48	48	0	48	2.70416	2.82544	0.912421	11.4183	6.08321	0.729861
512	13.29	30	811	Bact1	1.17308e+11	43	43	0	NA	NA	2.80599	0.917817	12.168	1.72666	0.746035	49	52	4.62175	50.0428	3.22922	2.87344	0.918463	12.2644	6.70481	0.738328	49	49	0	49	2.58725	2.8481	0.916433	11.9664	6.03754	0.731816
513	13.3	31	811	Bact1	7.65217e+10	45	45	0	NA	NA	2.64323	0.889498	9.04963	1.78016	0.694368	51	52.2	1.83917	53.5671	3.3484	2.75249	0.897877	9.79207	7.023	0.700055	52	52	0	52	2.60177	2.74121	0.896721	9.68247	6.04016	0.693758
514	13.31	32	811	Bact1	8.5446e+10	44	44	0	NA	NA	2.6329	0.883603	8.59125	1.76654	0.695763	46	46.5	1.29437	46.7179	2.84446	2.61416	0.880075	8.33855	6.23199	0.682792	47	47	0	47	1.913	2.61851	0.879703	8.31277	5.73519	0.680105
515	13.32	33	811	Bact1	5.06726e+10	38	38	0	NA	NA	2.56552	0.882884	8.53851	1.51917	0.705282	40	40	0	40	2.40312	2.57717	0.884361	8.64759	5.30325	0.698632	42	42	0	42	2.09875	2.58237	0.884425	8.65237	5.25205	0.690904
516	13.33	34	811	Bact1	1.24898e+11	52	52	0	NA	NA	2.72371	0.899945	9.9945	2.03949	0.68933	51	52	2.32875	51.6486	3.20448	2.6035	0.877097	8.13649	7.023	0.662162	53	53	0	53	2.60623	2.60135	0.875805	8.05185	6.34785	0.655204
517	13.34	35	811	Bact1	1.13889e+11	44	44	0	NA	NA	2.78179	0.908373	10.9139	1.74982	0.735109	47	47	0.247326	47.3607	3.05369	2.68645	0.893074	9.35226	6.38899	0.697753	47	47	0	47	2.44079	2.69529	0.894382	9.46805	5.88132	0.700049
518	13.35	36	811	Bact1	4.24779e+10	45	45	0	NA	NA	2.57804	0.884153	8.63204	1.78054	0.677244	47	47	0	47	3.19574	2.58742	0.882481	8.50924	6.38899	0.67203	47	47	0	47	2.44079	2.5937	0.883369	8.57402	5.67643	0.673663
519	13.36	37	811	Bact1	49500000000	41	41	0	NA	NA	2.45622	0.852202	6.76601	1.63813	0.661418	47	47	0	47	3.06664	2.46977	0.84849	6.60021	6.38899	0.641474	47	47	0	47	2.2878	2.46005	0.848263	6.59037	5.58427	0.638949
520	13.37	38	811	Bact1	1.1487e+11	47	47	0	NA	NA	2.66196	0.889795	9.07399	1.85379	0.691393	49	49	0	49	3.22617	2.63809	0.879886	8.32546	6.70481	0.677855	50	50	0	50	3.10161	2.63213	0.881162	8.41481	6.10743	0.672831
521	13.38	39	811	Bact1	1.2906e+11	44	44	0	NA	NA	2.69032	0.887344	8.87662	1.77182	0.710936	49	50.5	2.22917	51.1358	3.23308	2.67232	0.876516	8.09819	6.70481	0.68665	49	49	0	49	3.09047	2.67309	0.877411	8.15732	6.09443	0.686849
522	13.39	40	811	Bact1	8.26667e+10	46	46	0	NA	NA	2.58827	0.878464	8.22804	1.82392	0.676028	49	49	0.164957	49.2468	3.25292	2.62892	0.882445	8.50665	6.70481	0.675499	50	50	0	50	2.5923	2.63553	0.882282	8.49487	6.04497	0.673699
523	13.4	41	811	Bact1	1.14218e+11	40	40	0	NA	NA	2.62176	0.89242	9.29537	1.61987	0.710719	46	46.25	0.73543	46.9294	3.22535	2.54504	0.873024	7.87551	6.23199	0.664738	46	46	0	46	3.05386	2.53004	0.870685	7.73306	5.75664	0.660819
524	13.41	42	811	Bact1	9.80676e+10	39	39	0	NA	NA	2.57949	0.884222	8.63724	1.56692	0.704093	45	45	0.0988826	45.4524	2.95674	2.53947	0.871789	7.79963	6.07561	0.667113	45	45	0	45	2.28035	2.54424	0.873291	7.89207	5.40405	0.668364
525	13.42	43	811	Bact1	9.81707e+10	38	38	0	NA	NA	2.54899	0.879013	8.26533	1.55309	0.700736	49	52	4.16891	51.0055	3.12466	2.5236	0.868325	7.59443	6.70481	0.648436	52	52	0.495169	52.3186	2.69209	2.5364	0.870111	7.69888	6.24358	0.641924
526	13.43	44	811	Bact1	2.57143e+10	36	36	0	NA	NA	2.51784	0.886992	8.8489	1.47818	0.702616	45	46.5	2.58875	46.2124	3.15592	2.32041	0.836197	6.1049	6.07561	0.609564	46	46	0	46	2.97818	2.33421	0.836497	6.1161	5.59791	0.609671
527	13.44	45	811	Bact1	5.55556e+10	39	39	0	NA	NA	2.31573	0.827456	5.79563	1.53581	0.632097	38	38	0	38	2.51312	2.35725	0.837835	6.16654	4.99894	0.648025	39	39	0	39	2.39658	2.3512	0.837215	6.14309	4.76204	0.641779
528	13.45	46	811	Bact1	6.41509e+10	46	46	0	NA	NA	2.64518	0.890711	9.15009	1.80122	0.690893	46	46	0	46	2.97818	2.68248	0.895292	9.5504	6.23199	0.700634	47	47	0	47	2.44079	2.68874	0.896024	9.6176	5.80522	0.698347
529	15	1	814	Bact1	2.44019e+11	58	58	0	NA	NA	2.65323	0.872446	7.83982	2.27239	0.653434	57	57	0.123899	57.2478	3.62554	2.52734	0.857772	7.03095	7.99126	0.625106	58	58	0	58	2.75744	2.53982	0.858442	7.06424	7.15478	0.625504
530	15.1	2	814	Bact1	1.79343e+11	53	53	0	NA	NA	2.94246	0.922183	12.8506	2.13494	0.741119	55	56	2.32993	55.5694	3.32242	2.80948	0.906427	10.6869	7.66628	0.701085	55	55	0	55	2.31202	2.80461	0.906292	10.6714	6.65176	0.699868
531	15.2	3	814	Bact1	1.96774e+11	52	52	0	NA	NA	2.93497	0.914434	11.6869	2.12799	0.742795	56	56	0	56	2.97309	2.74627	0.871561	7.7858	7.8285	0.682243	56	56	0	56	2.47487	2.73095	0.869515	7.66372	7.15698	0.678437
532	15.3	4	814	Bact1	4.50549e+10	48	48	0	NA	NA	2.78277	0.901342	10.136	1.93341	0.718839	51	51	0.165025	51.2975	3.07734	2.54006	0.853436	6.82296	7.023	0.646027	54	54	0	54	2.61052	2.56138	0.8562	6.95412	6.44518	0.642113
533	15.4	5	814	Rum	1.80769e+11	47	47	0	NA	NA	2.89389	0.899786	9.97861	1.94828	0.751631	60	62.5	3.15832	63.0845	3.6559	2.60997	0.828124	5.81816	8.48278	0.637457	61	61	0	61	2.89148	2.60074	0.825276	5.72332	7.19233	0.63265
534	15.5	6	814	Bact1	1.81395e+11	58	58	0	NA	NA	2.81229	0.891019	9.17588	2.3124	0.692606	57	58	1.81482	58.2327	3.38068	2.48781	0.820759	5.57909	7.99126	0.61533	59	59	0	59	2.76172	2.50618	0.822773	5.64247	7.18855	0.614632
535	15.6	7	814	Bact1	150000000000	56	56	0	NA	NA	2.74714	0.891957	9.25559	2.26782	0.68246	56	56.6	1.18511	57.3246	3.38026	2.66428	0.8891	9.0171	7.8285	0.661874	57	57	0	57	3.07794	2.67726	0.890509	9.13319	7.20119	0.662188
536	15.7	8	814	Bact1	176500000000	52	52	0	NA	NA	2.54288	0.868473	7.60301	2.06934	0.643564	52	52.1429	0.486499	53.169	3.26907	2.49191	0.863788	7.34148	7.18297	0.630664	54	54	0	54	2.61052	2.50024	0.8638	7.34215	6.24977	0.626786
537	15.8	9	814	Bact1	2.41791e+11	42	42	0	NA	NA	2.43055	0.858933	7.08881	1.71528	0.650286	45	46	2.32659	45.7591	2.92408	2.25503	0.813466	5.36097	6.07561	0.592391	48	48	0	48	2.29129	2.25814	0.811895	5.31617	5.52161	0.583316
538	15.9	10	814	Bact1	2.20188e+11	39	39	0	NA	NA	2.43512	0.857841	7.03438	1.61522	0.664687	45	46	2.32659	45.6557	2.98922	2.22081	0.798715	4.96807	6.07561	0.5834	47	47	0	47	2.2878	2.23376	0.801774	5.04476	5.51158	0.580175
539	15.1	11	814	Bact2	2.89109e+11	NA	NA	NA	NA	NA	NA	NA	NA	NA	NA	37	37	0	37	2.0795	2.33705	0.816759	5.45729	4.84782	0.647218	37	37	0	37	1.66035	2.35589	0.819061	5.52673	4.55964	0.652435
540	15.11	12	814	Bact1	2.6872e+11	49	49	0	NA	NA	2.80721	0.902798	10.2878	1.97522	0.72131	53	53.2	0.620739	54.1054	3.21261	2.66392	0.876331	8.08612	7.34351	0.670963	53	53	0	53	2.60623	2.68076	0.878349	8.22025	6.55241	0.675205
541	15.12	13	814	Bact2	1.74866e+11	48	48	0	NA	NA	2.75651	0.902469	10.2532	1.92887	0.712055	50	50	0.494975	50.1912	3.04594	2.59781	0.869686	7.67374	6.86361	0.664058	52	52	0	52	2.72806	2.60009	0.869489	7.66219	6.5404	0.658044
542	15.13	14	814	Bact1	1.05991e+11	47	47	0	NA	NA	2.75115	0.891002	9.17449	1.89688	0.714556	49	49	0.0989743	49.4943	2.91218	2.6008	0.872789	7.86096	6.70481	0.668273	49	49	0	49	2.11891	2.60462	0.871248	7.76686	6.00727	0.669256
543	15.14	15	814	Bact1	2.13362e+11	53	53	0	NA	NA	2.7797	0.889156	9.02173	2.15666	0.700126	58	59.5	2.59079	59.2007	3.46547	2.62942	0.869958	7.68982	8.15457	0.647571	58	58	0	58	2.48096	2.65086	0.872514	7.844	7.09003	0.65285
544	15.15	16	814	Bact1	1.42439e+11	56	56	0	NA	NA	2.86661	0.899813	9.98137	2.26885	0.712139	60	61.5	2.59103	61.2307	3.32877	2.67809	0.863365	7.31878	8.48278	0.654096	63	63	0	63	2.77746	2.68682	0.863939	7.34963	7.57656	0.648499
545	15.16	17	814	Bact1	7.92373e+10	41	41	0	NA	NA	2.41927	0.848656	6.60747	1.70012	0.651468	53	53	0.123815	53.2899	3.24047	2.36628	0.842559	6.3516	7.34351	0.595997	53	53	0	53	2.60623	2.37967	0.844281	6.42181	6.35442	0.59937
546	15.17	18	814	Rum	6.76056e+10	53	53	0	NA	NA	2.92863	0.918389	12.2533	2.185	0.737635	55	55	0	55	3.15076	2.81341	0.885697	8.74868	7.66628	0.702067	56	56	0	56	2.61861	2.80505	0.88549	8.73286	7.04356	0.696846
547	15.18	19	814	Rum	1.03211e+11	56	56	0	NA	NA	3.0638	0.925319	13.3902	2.27654	0.761127	59	59	0.165248	59.3921	3.40533	2.91499	0.889253	9.02958	8.31841	0.71489	59	59	0	59	2.48385	2.91289	0.889153	9.02147	7.33168	0.714375
548	15.19	20	814	Bact1	1.53571e+11	52	52	0	NA	NA	2.64713	0.861968	7.2447	2.10457	0.66995	54	54	0	54	3.35548	2.46332	0.831916	5.94942	7.50462	0.617531	55	55	0	55	2.47166	2.48938	0.834882	6.05628	6.87176	0.621205
549	15.2	21	814	Bact1	2.0963e+11	56	56	0	NA	NA	2.78461	0.892767	9.32546	2.22011	0.691768	56	56	0.0707879	56.5324	3.31633	2.6862	0.877729	8.17854	7.8285	0.66732	57	57	0	57	2.87152	2.6925	0.879237	8.28066	7.19154	0.665957
550	15.21	22	814	NA	NA	NA	NA	NA	NA	NA	NA	NA	NA	NA	NA	NA	NA	NA	NA	NA	NA	NA	NA	NA	NA	NA	NA	NA	NA	NA	NA	NA	NA	NA	NA
551	15.22	23	814	Rum	1.21429e+11	47	47	0	NA	NA	2.80421	0.890572	9.13846	1.96893	0.728338	60	60.1429	0.486569	60.7869	3.64882	2.71688	0.878592	8.2367	8.48278	0.66357	60	60	0	60	2.14087	2.72159	0.878798	8.25069	7.08414	0.66472
552	15.23	24	814	Bact1	7.41627e+10	46	46	0	NA	NA	2.45981	0.852889	6.79759	1.87962	0.642476	49	49	0	49	3.33197	2.45916	0.858556	7.06992	6.70481	0.631878	51	51	0	51	2.93725	2.48079	0.861096	7.19924	6.48004	0.63095
553	15.24	25	814	Bact1	1.42396e+11	41	41	0	NA	NA	2.59669	0.87078	7.73874	1.70526	0.699244	53	53.6	1.18504	54.4757	3.45801	2.37839	0.809158	5.23993	7.34351	0.599046	53	53	0	53	2.84837	2.39765	0.810608	5.28007	6.69962	0.603898
554	15.25	26	814	Bact1	9.87069e+10	46	46	0	NA	NA	2.4232	0.843045	6.37127	1.90957	0.632913	50	50	0.164992	50.2975	3.06638	2.11661	0.756146	4.10082	6.86361	0.541053	50	50	0	50	2.82843	2.12867	0.758855	4.14688	6.33435	0.544134
555	15.26	27	814	Bact1	9.22747e+10	48	48	0	NA	NA	2.56561	0.866907	7.51356	1.96223	0.662743	56	58	2.88144	57.586	3.54721	2.29978	0.782057	4.58836	7.8285	0.571325	57	57	0	57	3.32455	2.30204	0.783328	4.61527	7.22815	0.569382
556	15.27	28	814	Bact1	2.19184e+11	61	61	0	NA	NA	2.84378	0.907246	10.7812	2.43014	0.691769	61	61	0	61	3.6169	2.66989	0.864282	7.36822	8.64768	0.649471	62	62	0	62	3.20534	2.67225	0.867244	7.53264	7.97804	0.647484
557	15.28	29	814	Bact1	1.98454e+11	57	57	0	NA	NA	2.71977	0.886183	8.78605	2.26231	0.672703	56	56.3333	0.924402	56.7782	3.33465	2.54659	0.851735	6.74469	7.8285	0.632638	57	57	0	57	3.07794	2.57024	0.855007	6.89689	7.03513	0.635717
558	15.29	30	814	Bact1	2.36449e+11	46	46	0	NA	NA	2.65948	0.880378	8.35966	1.91446	0.694628	53	53	0.24763	53.2847	2.91597	2.46553	0.822361	5.62939	7.34351	0.620994	56	56	0	56	2.47487	2.50674	0.829503	5.86521	6.96235	0.622738
559	15.3	31	814	Bact1	2.73659e+11	50	50	0	NA	NA	2.73368	0.884428	8.65259	2.05691	0.69879	55	58	4.62611	56.0481	3.2648	2.59236	0.856783	6.9824	7.66628	0.646904	55	55	0	55	1.9259	2.61501	0.857895	7.03704	6.72042	0.652556
560	15.31	32	814	Bact1	2.47577e+11	41	41	0	NA	NA	2.89892	0.914932	11.7553	1.7092	0.780628	60	60	0.0991632	60.2923	3.52515	2.81989	0.892178	9.27459	8.48278	0.688729	60	60	0	60	2.88675	2.80749	0.890913	9.16701	7.62764	0.685699
561	15.32	33	814	NA	NA	NA	NA	NA	NA	NA	NA	NA	NA	NA	NA	NA	NA	NA	NA	NA	NA	NA	NA	NA	NA	NA	NA	NA	NA	NA	NA	NA	NA	NA	NA
562	15.33	34	814	NA	NA	NA	NA	NA	NA	NA	NA	NA	NA	NA	NA	NA	NA	NA	NA	NA	NA	NA	NA	NA	NA	NA	NA	NA	NA	NA	NA	NA	NA	NA	NA
563	15.34	35	814	Rum	2.14904e+11	57	57	0	NA	NA	3.06536	0.928167	13.9211	2.2889	0.75818	60	60.25	0.735763	61.0805	3.3046	2.96606	0.907326	10.7905	8.48278	0.72443	60	60	0	60	2.76586	2.95136	0.904969	10.5229	7.70825	0.720839
564	15.35	36	814	Bact1	2.12403e+11	53	53	0	NA	NA	2.93625	0.91008	11.121	2.18401	0.739554	60	60.25	0.735763	60.7975	3.33462	2.8895	0.900967	10.0976	8.48278	0.705729	61	61	0	61	2.48932	2.8774	0.899886	9.98862	7.42867	0.699949
565	16	1	815	NA	NA	NA	NA	NA	NA	NA	NA	NA	NA	NA	NA	NA	NA	NA	NA	NA	NA	NA	NA	NA	NA	NA	NA	NA	NA	NA	NA	NA	NA	NA	NA
566	16.1	2	815	Bact1	9.16256e+10	51	51	0	NA	NA	2.74579	0.881579	8.44441	2.05631	0.698349	57	57.5	1.29527	57.6593	3.35266	2.60546	0.861149	7.20198	7.99126	0.644429	59	59	0.495745	59.3258	2.29803	2.62045	0.862654	7.28087	7.007	0.642655
567	16.2	3	815	Bact1	1.58491e+11	52	52	0	NA	NA	2.84724	0.897663	9.77163	2.08491	0.720594	56	56	0.165172	56.3903	3.22319	2.66938	0.867729	7.56026	7.8285	0.663142	56	56	0	56	2.31455	2.69948	0.872926	7.86946	6.4923	0.670619
568	16.3	4	815	Bact2	1.06915e+11	40	40	0	NA	NA	2.61642	0.871244	7.7666	1.64295	0.709273	50	50.3333	0.924175	50.599	3.26816	2.31357	0.776409	4.47246	6.86361	0.5914	50	50	0	50	2.45357	2.31727	0.775622	4.45676	5.97373	0.592347
569	16.4	5	815	Bact1	8.6802e+10	46	46	0	NA	NA	2.84425	0.902149	10.2196	1.87203	0.742889	54	57.3333	4.12147	57.9184	3.39223	2.60101	0.861496	7.21999	7.50462	0.652049	54	54	0	54	2.46832	2.62732	0.865058	7.41061	6.29052	0.658643
570	16.5	6	815	Bact1	1.17368e+11	54	54	0	NA	NA	3.09789	0.922725	12.9408	2.18937	0.77661	57	57.3333	0.924435	57.753	3.10222	2.97871	0.909585	11.0601	7.99126	0.736749	58	58	0	58	2.31933	2.9973	0.911384	11.2846	7.00886	0.73817
571	16.6	7	815	NA	NA	NA	NA	NA	NA	NA	NA	NA	NA	NA	NA	NA	NA	NA	NA	NA	NA	NA	NA	NA	NA	NA	NA	NA	NA	NA	NA	NA	NA	NA	NA
572	16.7	8	815	NA	NA	NA	NA	NA	NA	NA	NA	NA	NA	NA	NA	NA	NA	NA	NA	NA	NA	NA	NA	NA	NA	NA	NA	NA	NA	NA	NA	NA	NA	NA	NA
573	16.8	9	815	NA	NA	NA	NA	NA	NA	NA	NA	NA	NA	NA	NA	NA	NA	NA	NA	NA	NA	NA	NA	NA	NA	NA	NA	NA	NA	NA	NA	NA	NA	NA	NA
574	16.9	10	815	Bact1	1.14286e+11	48	48	0	NA	NA	2.72025	0.884023	8.6224	1.99287	0.70269	51	52.5	2.58982	52.533	2.97785	2.56212	0.857901	7.03737	7.023	0.651637	52	52	0	52	2.12585	2.568	0.858361	7.0602	6.1697	0.649922
575	16.1	11	815	Bact1	1.00439e+11	NA	NA	NA	NA	NA	NA	NA	NA	NA	NA	50	50	0.164992	50.3168	3.08579	2.69884	0.874641	7.97709	6.86361	0.689883	50	50	0	50	1.91833	2.70089	0.87519	8.01217	6.02574	0.690408
576	16.11	12	815	NA	NA	NA	NA	NA	NA	NA	NA	NA	NA	NA	NA	NA	NA	NA	NA	NA	NA	NA	NA	NA	NA	NA	NA	NA	NA	NA	NA	NA	NA	NA	NA
577	16.12	13	815	Bact2	1.41538e+11	41	41	0	NA	NA	2.60799	0.870424	7.71748	1.70628	0.702286	49	49	0	49	3.01019	2.43252	0.808935	5.23382	6.70481	0.625035	50	50	0	50	2.71662	2.43906	0.811396	5.30212	6.51968	0.623477
578	16.13	14	815	NA	NA	NA	NA	NA	NA	NA	NA	NA	NA	NA	NA	NA	NA	NA	NA	NA	NA	NA	NA	NA	NA	NA	NA	NA	NA	NA	NA	NA	NA	NA	NA
579	16.14	15	815	Bact1	7.31343e+10	42	42	0	NA	NA	2.61459	0.876925	8.12513	1.71053	0.699523	48	48	0	48	3	2.46634	0.847675	6.56489	6.5466	0.637099	50	50	0	50	2.29783	2.47388	0.847954	6.57698	5.85741	0.63238
580	16.15	16	815	Bact1	60000000000	50	50	0	NA	NA	2.73563	0.884322	8.64469	2.04318	0.699289	54	54.2	0.620755	54.9219	3.35585	2.52495	0.852731	6.79031	7.50462	0.632981	55	55	0	55	2.13201	2.53633	0.853853	6.84242	6.28151	0.632922
581	16.16	17	815	Bact1	7.2973e+10	48	48	0	NA	NA	2.70316	0.878706	8.24445	1.9567	0.698275	52	52	0.247584	52.2232	3.15727	2.35193	0.781412	4.57481	7.18297	0.595238	52	52	0	52	1.38675	2.32394	0.773823	4.42132	6.06621	0.588155
582	16.17	18	815	NA	NA	NA	NA	NA	NA	NA	NA	NA	NA	NA	NA	NA	NA	NA	NA	NA	NA	NA	NA	NA	NA	NA	NA	NA	NA	NA	NA	NA	NA	NA	NA
583	16.18	19	815	Bact1	7.21239e+10	52	52	0	NA	NA	2.72021	0.895201	9.5421	2.09234	0.688445	55	60	5.53206	59.7596	3.46593	2.50303	0.841822	6.32198	7.66628	0.624614	55	55	0	55	2.47166	2.49017	0.839036	6.21259	6.57696	0.621403
584	16.19	20	815	Bact1	7.1564e+10	46	46	0	NA	NA	2.75242	0.902489	10.2552	1.85269	0.718903	54	57.75	4.2049	59.6214	3.60456	2.63955	0.878049	8.19999	7.50462	0.661709	55	55	0	55	3.06298	2.61073	0.872741	7.85796	6.45263	0.651488
585	16.2	21	815	NA	NA	NA	NA	NA	NA	NA	NA	NA	NA	NA	NA	NA	NA	NA	NA	NA	NA	NA	NA	NA	NA	NA	NA	NA	NA	NA	NA	NA	NA	NA	NA
586	16.21	22	815	Bact2	7.26872e+10	53	53	0	NA	NA	2.84501	0.904355	10.4554	2.07347	0.716575	54	54	0	54	3.4641	2.53635	0.821561	5.60415	7.50462	0.635839	55	55	0	55	1.9259	2.54328	0.824591	5.70095	6.42563	0.634657
587	16.22	23	815	NA	NA	NA	NA	NA	NA	NA	NA	NA	NA	NA	NA	NA	NA	NA	NA	NA	NA	NA	NA	NA	NA	NA	NA	NA	NA	NA	NA	NA	NA	NA	NA
588	16.23	24	815	Bact1	2.24066e+10	40	40	0	NA	NA	2.64914	0.855687	6.92937	1.69273	0.718143	56	56	0.247758	56.3437	3.41884	2.64546	0.868298	7.59293	7.8285	0.657199	56	56	0	56	2.31455	2.65156	0.868875	7.62631	6.55641	0.658714
589	16.24	25	815	Bact1	1.75926e+10	50	50	0	NA	NA	2.68936	0.864772	7.39491	1.97203	0.687461	49	49	0.247436	49.2169	2.96985	2.64067	0.872831	7.86353	6.70481	0.678519	51	51	0	51	1.38621	2.64959	0.874415	7.96274	5.83396	0.673884
590	16.25	26	815	Bact1	2.32227e+10	40	40	0	NA	NA	2.39126	0.841591	6.31278	1.6261	0.648235	44	44	0.247143	44.3433	2.853	2.32605	0.841147	6.29513	5.91985	0.614676	48	48	0	48	2.70416	2.34974	0.842896	6.3652	5.65351	0.606979
591	16.26	27	815	Bact1	1.27149e+11	50	50	0	NA	NA	2.89342	0.895965	9.61218	2.02466	0.739621	53	53	0	53	2.84837	2.80804	0.885936	8.76699	7.34351	0.707263	55	55	0.495434	55.3729	2.26847	2.77876	0.882211	8.48979	6.39656	0.693419
592	16.27	28	815	NA	NA	NA	NA	NA	NA	NA	NA	NA	NA	NA	NA	NA	NA	NA	NA	NA	NA	NA	NA	NA	NA	NA	NA	NA	NA	NA	NA	NA	NA	NA	NA
593	16.28	29	815	NA	NA	NA	NA	NA	NA	NA	NA	NA	NA	NA	NA	NA	NA	NA	NA	NA	NA	NA	NA	NA	NA	NA	NA	NA	NA	NA	NA	NA	NA	NA	NA
594	16.29	30	815	Bact1	4.51777e+10	47	47	0	NA	NA	2.62057	0.864239	7.36587	1.93737	0.680641	57	57.25	0.735706	57.8276	3.42654	2.49446	0.84971	6.6538	7.99126	0.616976	57	57	0	57	2.31699	2.51249	0.853494	6.82566	6.72458	0.621433
595	16.3	31	815	Bact1	1.10442e+11	45	45	0	NA	NA	2.44914	0.84241	6.34558	1.81245	0.643383	50	50	0.164992	50.3852	2.98913	2.30484	0.806486	5.16759	6.86361	0.589168	52	52	0	52	2.30384	2.31193	0.807638	5.19852	6.03841	0.585116
596	16.31	32	815	Bact1	8.3871e+10	56	56	0	NA	NA	2.36029	0.832167	5.95831	2.21832	0.586355	55	57	2.88134	57.2273	3.35555	2.31751	0.834867	6.05572	7.66628	0.578318	56	56	0	56	2.31455	2.31636	0.83348	6.00529	6.56312	0.575444
597	16.32	33	815	Bact1	8.58407e+10	54	54	0	NA	NA	2.59101	0.860729	7.18024	2.14625	0.64954	54	54.25	0.735642	55.3503	3.08832	2.52104	0.856628	6.97488	7.50462	0.632	55	55	0	55	2.61464	2.52905	0.856814	6.98392	6.4815	0.631105
598	16.33	34	815	Bact1	1.57767e+11	53	53	0	NA	NA	2.71587	0.88351	8.58442	2.10652	0.684048	56	56	0.165172	56.3132	3.42659	2.55471	0.853541	6.82785	7.8285	0.634656	58	58	0	58	2.31933	2.55429	0.853396	6.8211	6.828	0.629067
599	16.34	35	815	Bact1	8.11159e+10	45	45	0	NA	NA	2.51883	0.863708	7.33719	1.85259	0.66169	51	51.3333	0.924217	51.8599	3.08114	2.50783	0.871314	7.77083	7.023	0.637828	53	53	0	53	2.30668	2.50172	0.869604	7.66894	6.29959	0.630111
600	16.35	36	815	Bact1	148000000000	NA	NA	NA	NA	NA	NA	NA	NA	NA	NA	53	53.2	0.620739	54.4782	2.82658	2.76857	0.893858	9.42132	7.34351	0.697321	55	55	0	55	2.31202	2.79708	0.896931	9.70224	6.46012	0.697989
601	16.36	37	815	NA	NA	NA	NA	NA	NA	NA	NA	NA	NA	NA	NA	NA	NA	NA	NA	NA	NA	NA	NA	NA	NA	NA	NA	NA	NA	NA	NA	NA	NA	NA	NA
602	16.37	38	815	NA	NA	NA	NA	NA	NA	NA	NA	NA	NA	NA	NA	NA	NA	NA	NA	NA	NA	NA	NA	NA	NA	NA	NA	NA	NA	NA	NA	NA	NA	NA	NA
603	16.38	39	815	NA	NA	NA	NA	NA	NA	NA	NA	NA	NA	NA	NA	NA	NA	NA	NA	NA	NA	NA	NA	NA	NA	NA	NA	NA	NA	NA	NA	NA	NA	NA	NA
604	16.39	40	815	Bact1	1.01026e+11	50	50	0	NA	NA	2.61146	0.872163	7.82248	1.99998	0.667548	53	53.3333	0.924295	53.8564	3.25077	2.57836	0.875046	8.00296	7.34351	0.649414	58	58	0	58	3.17588	2.58193	0.874415	7.96272	6.80747	0.635873
605	16.4	41	815	Bact1	6.71362e+10	46	46	0	NA	NA	2.62186	0.880462	8.36554	1.84365	0.684802	50	50	0.123744	50.445	2.68309	2.5438	0.86842	7.59991	6.86361	0.650253	52	52	0	52	2.46124	2.54083	0.867717	7.55957	6.15017	0.643045
606	16.41	42	815	NA	NA	NA	NA	NA	NA	NA	NA	NA	NA	NA	NA	NA	NA	NA	NA	NA	NA	NA	NA	NA	NA	NA	NA	NA	NA	NA	NA	NA	NA	NA	NA
607	16.42	43	815	Bact1	1.31884e+11	46	46	0	NA	NA	2.53657	0.864505	7.38032	1.84939	0.662525	51	51	0.0825123	51.4029	3.22968	2.51125	0.863854	7.34508	7.023	0.638699	52	52	0	52	2.84199	2.50088	0.86279	7.28809	6.26192	0.632936
608	17	1	816	Bact1	1.32468e+11	50	50	0	NA	NA	2.73979	0.894737	9.50003	2.06425	0.700351	61	61	0.0708407	61.3643	3.42114	2.78377	0.889497	9.04956	8.64768	0.677173	62	62	0	62	2.77372	2.75128	0.883288	8.56812	7.90057	0.666632
609	17.1	2	816	Bact2	1.28571e+11	67	67	0	NA	NA	3.05771	0.926655	13.6342	2.74765	0.727213	69	69.6	1.18535	70.301	3.53268	2.78625	0.873837	7.92624	9.98519	0.658048	69	69	0	69	3.34057	2.80393	0.874561	7.97199	9.00067	0.662224
610	17.2	3	816	Bact2	7.05394e+10	61	61	0	NA	NA	2.73197	0.885147	8.70677	2.50491	0.664572	69	73.2	4.3382	74.3855	4.0232	2.52971	0.82554	5.73197	9.98519	0.597461	71	71	0	71	3.0489	2.54198	0.826219	5.75436	8.46425	0.596333
611	17.3	4	816	Bact2	1.01395e+11	69	69	0	NA	NA	2.97691	0.919199	12.3761	2.76641	0.703078	69	69.6	1.18535	70.2354	3.81867	2.70409	0.863719	7.33778	9.98519	0.638645	70	70	0	70	3.51324	2.68579	0.860998	7.19415	8.99949	0.632176
612	17.4	5	816	Bact1	8.78788e+10	71	71	0	NA	NA	2.95528	0.912755	11.4619	2.80923	0.693292	71	71.3333	0.9248	71.5689	3.81	2.84207	0.881449	8.4352	10.3245	0.666732	71	71	0	71	2.66432	2.83328	0.88127	8.4225	9.0237	0.66467
613	17.5	6	816	Rum	6.17347e+10	NA	NA	NA	NA	NA	NA	NA	NA	NA	NA	69	69.2	0.620941	69.5873	3.87456	2.72239	0.858449	7.06458	9.98519	0.642967	72	72	0	72	2.66667	2.73907	0.860078	7.14685	8.95064	0.640468
614	17.6	7	816	Bact2	1.04803e+11	69	69	0	NA	NA	2.85983	0.881293	8.4241	2.7461	0.675427	77	78	1.81567	77.9988	4.23286	2.96746	0.898584	9.86041	11.3537	0.683148	77	77	0	77	2.52262	2.95918	0.897629	9.76837	8.97797	0.681242
615	17.7	8	816	Bact2	1.07339e+11	59	59	0	NA	NA	2.57467	0.837706	6.16165	2.43654	0.631429	66	66.3333	0.924687	66.7087	3.65188	2.45733	0.795067	4.87963	9.47988	0.586524	66	66	0	66	3.02765	2.48453	0.80146	5.03676	8.48748	0.593014
616	17.8	9	816	Rum	9.73684e+10	61	61	0	NA	NA	2.96438	0.903955	10.4118	2.51153	0.721107	71	72.2	1.83976	72.8186	3.65191	2.78659	0.872982	7.87288	10.3245	0.653717	71	71	0	71	2.93113	2.82624	0.876968	8.12795	8.79688	0.663019
617	17.9	10	816	Bact2	3.89381e+10	67	67	0	NA	NA	2.87207	0.870872	7.74426	2.63834	0.683063	67	72	5.53385	71.171	3.73575	2.30511	0.71913	3.56037	9.64782	0.548224	67	67	0	67	2.79124	2.32876	0.724547	3.63039	8.14166	0.553849
618	17.1	11	816	Bact2	5.06383e+10	60	60	0	NA	NA	3.03732	0.924038	13.1645	2.47302	0.741834	63	63.3333	0.924611	63.7709	3.26723	2.82222	0.889144	9.02071	8.97903	0.681179	63	63	0	63	2.64275	2.82599	0.889161	9.02209	7.74302	0.682089
619	17.11	12	816	Rum	1.13942e+11	58	58	0	NA	NA	2.96235	0.914285	11.6666	2.43849	0.729563	67	68	1.81531	68.2049	3.40067	2.96763	0.914045	11.634	9.64782	0.70579	69	69	0	69	2.92416	2.97182	0.914239	11.6603	8.63551	0.701876
620	17.12	13	816	Rum	3.42466e+10	67	67	0	NA	NA	3.05791	0.921263	12.7005	2.68273	0.727261	70	70	0.124104	70.2424	3.69442	3.03516	0.919411	12.4087	10.1546	0.714408	72	72	0	72	2.66667	3.02875	0.919027	12.3498	9.09617	0.708204
621	17.13	14	816	Bact2	6.65354e+10	64	64	0	NA	NA	2.79179	0.877721	8.17801	2.61569	0.671284	66	66.25	0.735863	66.7771	3.57368	2.80854	0.874438	7.96419	9.47988	0.670352	68	68	0	68	3.03654	2.8142	0.874872	7.99183	8.63206	0.666949
622	17.14	15	816	Bact2	5.93137e+10	58	58	0	NA	NA	2.90125	0.906328	10.6755	2.38717	0.714515	68	73	5.53397	71.5408	3.46354	2.71708	0.84603	6.49476	9.81626	0.643933	69	69	0	69	2.79751	2.72396	0.848678	6.60842	8.41497	0.643338
623	17.15	16	816	Bact2	1.5084e+11	46	46	0	NA	NA	2.60816	0.86221	7.25741	1.94943	0.681223	67	67	0	67	3.92466	2.6789	0.86178	7.23487	9.64782	0.637122	68	68	0	68	3.14362	2.6964	0.867441	7.5438	8.57333	0.639033
624	17.16	17	816	Bact2	8.18605e+10	64	64	0	NA	NA	2.9088	0.903793	10.3943	2.56581	0.699419	64	64.3333	0.924637	64.5794	3.61514	2.69295	0.844828	6.44447	9.14548	0.647519	66	66	0	66	2.78796	2.70422	0.844437	6.42827	8.36556	0.645451
625	17.17	18	816	Bact2	5.33937e+10	65	65	0	NA	NA	3.07643	0.924702	13.2806	2.63623	0.736979	67	68	2.33263	67.6263	3.3598	3.02926	0.910149	11.1295	9.64782	0.720448	69	69	0	69	2.79751	3.03477	0.909931	11.1026	8.96233	0.716745
626	17.18	19	816	Bact2	4.38202e+10	58	58	0	NA	NA	2.92177	0.900164	10.0164	2.38135	0.71957	61	61	0.165295	61.2595	3.33744	2.89221	0.886004	8.77223	8.64768	0.703551	62	62	0	62	1.68963	2.88044	0.88424	8.63858	7.61355	0.697927
627	17.19	20	816	Bact2	8.52041e+10	54	54	0	NA	NA	2.83202	0.88447	8.6558	2.24017	0.709959	64	69	6.02982	67.5843	3.44621	2.92868	0.902913	10.3	9.14548	0.704198	65	65	0	65	3.12804	2.94124	0.905592	10.5924	8.20208	0.704592
628	17.2	21	816	Bact2	7.38589e+10	49	49	0	NA	NA	2.64053	0.874067	7.94076	2.02663	0.678481	54	54.75	1.42182	55.3982	3.34777	2.36837	0.779787	4.54107	7.50462	0.593728	56	56	0.495516	56.2581	2.52678	2.38703	0.784371	4.63759	6.98697	0.592998
629	17.21	22	816	Bact2	8.40909e+10	55	55	0	NA	NA	2.46253	0.807553	5.19625	2.23805	0.614507	64	64.1667	0.54308	64.8629	3.7486	2.77264	0.880122	8.34184	9.14548	0.666679	66	66	0	66	2.78796	2.78725	0.880884	8.39516	8.07721	0.66527
630	17.22	23	816	Bact2	5.39326e+10	54	54	0	NA	NA	2.68302	0.866078	7.46703	2.25091	0.672608	63	63.25	0.735816	63.7543	3.33236	2.85612	0.8791	8.27133	8.97903	0.689362	65	65	0	65	2.49923	2.85608	0.877562	8.16739	8.13809	0.68419
631	17.23	24	816	Bact2	7.7027e+10	69	69	0	NA	NA	2.83319	0.875459	8.02948	2.70622	0.669135	67	67.1667	0.543104	67.97	3.53707	2.97621	0.896522	9.6639	9.64782	0.70783	69	69	0	69	3.24819	2.98278	0.896151	9.62937	8.77841	0.704466
632	17.24	25	816	Bact2	55000000000	50	50	0	NA	NA	2.8199	0.894783	9.50414	2.07859	0.72083	58	58.75	1.42196	60.2522	3.21064	2.82324	0.869994	7.69193	8.15457	0.695303	59	59	0	59	2.88185	2.82448	0.869244	7.64786	7.23769	0.692693
633	17.25	26	816	Bact2	5.19802e+10	51	51	0	NA	NA	2.899	0.904596	10.4818	2.13804	0.737316	59	59	0.247872	59.3154	2.97551	2.81973	0.872364	7.83475	8.31841	0.691527	59	59	0	59	2.48385	2.82168	0.872928	7.86954	7.74015	0.692007
634	17.26	27	816	Bact2	5.4386e+10	62	62	0	NA	NA	2.87455	0.8999	9.98997	2.48087	0.6965	62	62	0	62	3.20534	2.82291	0.879117	8.27244	8.8131	0.683989	62	62	0	62	2.77372	2.82938	0.881106	8.41088	8.06217	0.685556
635	17.27	28	816	Bact2	4.65217e+10	61	61	0	NA	NA	2.81376	0.895378	9.55823	2.46099	0.684467	61	61	0.247942	61.2206	3.31327	2.65815	0.857102	6.99799	8.64768	0.646614	63	63	0	63	2.77746	2.68936	0.861071	7.19795	8.09135	0.649112
636	17.28	29	816	Bact2	8.78788e+10	69	69	0	NA	NA	2.98249	0.908781	10.9626	2.78628	0.704397	74	74.8571	1.39459	76.0683	4.09256	2.92371	0.88952	9.05145	10.837	0.679291	74	74	0	74	2.81166	2.93575	0.891509	9.21737	9.10551	0.682087
637	17.29	30	816	Bact2	9.26108e+10	60	60	0	NA	NA	2.74509	0.880165	8.34479	2.42852	0.670458	67	73	7.35685	68.3856	3.78105	2.68367	0.847898	6.57454	9.64782	0.638257	68	68	0	68	3.03654	2.68216	0.849034	6.62403	8.25779	0.635658
638	17.3	31	816	Bact2	2.42991e+10	56	56	0	NA	NA	3.08269	0.923691	13.1047	2.31669	0.765819	59	59	0	59	2.88185	2.78277	0.851191	6.72003	8.31841	0.682463	60	60	0	60	2.63312	2.78893	0.85324	6.81383	7.88316	0.681166
639	17.31	32	816	Bact2	5.44118e+10	60	60	0	NA	NA	2.85226	0.890462	9.12929	2.41878	0.696633	66	66	0.124049	66.3322	3.53936	2.95792	0.905099	10.5373	9.47988	0.706005	66	66	0	66	2.50151	2.95747	0.90529	10.5586	8.29241	0.705899
640	17.32	33	816	Bact2	8.85593e+10	58	58	0	NA	NA	2.9486	0.913762	11.5958	2.40351	0.726178	66	66	0.0992395	66.3842	3.61182	2.89367	0.899052	9.90606	9.47988	0.690671	67	67	0	67	2.6542	2.92502	0.902275	10.2328	8.65805	0.695656
641	17.33	34	816	Bact2	3.95349e+10	66	66	0	NA	NA	3.00413	0.9093	11.0254	2.68066	0.717036	68	68	0	68	3.57071	2.95873	0.898034	9.80716	9.81626	0.701203	69	69	0	69	3.04079	2.95327	0.897293	9.73643	9.11172	0.697495
642	17.34	35	816	Bact2	5.85062e+10	61	61	0	NA	NA	3.0564	0.924694	13.2792	2.48493	0.743492	68	71	4.17277	69.7931	3.83746	2.87678	0.883118	8.55566	9.81626	0.681781	69	69	0	69	3.24819	2.88992	0.884365	8.64793	8.84147	0.682533
643	17.35	36	816	Bact2	6.64948e+10	62	62	0	NA	NA	2.82815	0.882438	8.50616	2.49999	0.685258	65	65	0.124035	65.3497	3.37822	2.93828	0.903676	10.3816	9.31243	0.703882	65	65	0	65	2.64866	2.94507	0.904006	10.4174	8.47424	0.705509
644	17.36	37	816	Bact2	4.49541e+10	57	57	0	NA	NA	2.87343	0.890503	9.13264	2.38323	0.710707	67	68.5	2.59175	67.9104	3.816	2.78721	0.870777	7.73854	9.64782	0.662881	67	67	0	67	3.23691	2.80388	0.873084	7.87922	8.5443	0.666846
645	12	NA	817	Rum	2.62162e+11	50	50	0	NA	NA	2.64551	0.873845	7.92678	2.05579	0.676252	59	59.3333	0.924497	59.582	3.71216	2.73709	0.873836	7.9262	8.31841	0.67126	59	59	0	59	2.99151	2.73797	0.874013	7.93733	7.17453	0.671477
646	12.1	1	817	Rum	2.46154e+11	57	57	0	NA	NA	2.57424	0.855102	6.90142	2.31501	0.636707	67	72.6	5.34479	71.9669	4.05046	2.80128	0.89815	9.81832	9.64782	0.666228	71	71	0	71	3.79028	2.80805	0.898735	9.87511	8.82623	0.658751
647	12.2	2	817	Rum	2.24413e+11	62	62	0	NA	NA	2.96049	0.919341	12.3979	2.47488	0.717322	65	65	0.248069	65.1933	3.74639	3.0368	0.928329	13.9526	9.31243	0.727485	66	66	0	66	3.23101	3.04181	0.928259	13.939	8.3748	0.726029
648	12.3	3	817	Rum	206800000000	49	49	0	NA	NA	2.82684	0.898432	9.84566	2.03072	0.726353	63	64.6667	2.20398	66.161	3.89255	2.90792	0.901027	10.1037	8.97903	0.701866	63	63	0	63	2.90047	2.90274	0.900862	10.0869	7.76982	0.700615
649	12.4	4	817	Rum	1.88384e+11	55	55	0	NA	NA	2.82418	0.906994	10.752	2.2172	0.704752	62	62	0.123988	62.3057	3.75161	2.89597	0.914394	11.6815	8.8131	0.70169	63	63	0	63	3.11677	2.90122	0.914153	11.6486	7.70643	0.700247
650	12.5	5	817	Rum	200000000000	43	43	0	NA	NA	2.6498	0.880795	8.38892	1.77618	0.70451	56	56	0.123879	56.2927	3.52158	2.69902	0.877625	8.17158	7.8285	0.670506	57	57	0	57	2.87152	2.70824	0.879408	8.29242	7.155	0.669851
651	12.6	6	817	Bact1	2.03947e+11	48	48	0	NA	NA	2.73292	0.888287	8.95154	1.95219	0.705963	50	50	0.247487	50.2369	3.32503	2.68009	0.877768	8.18117	6.86361	0.685089	51	51	0	51	3.02927	2.69043	0.877578	8.16849	6.67833	0.68427
652	12.7	7	817	Rum	2.00431e+11	59	59	0	NA	NA	2.90894	0.917387	12.1046	2.3432	0.713407	62	67	6.02931	64.9039	3.7355	2.9697	0.91649	11.9746	8.8131	0.719555	65	65	0	65	3.02299	2.95904	0.914837	11.7421	7.81246	0.708856
653	12.8	8	817	Rum	2.57269e+11	60	60	0	NA	NA	2.83637	0.906877	10.7385	2.38457	0.692754	63	65.5	3.1585	65.2852	3.8612	2.94363	0.916906	12.0346	8.97903	0.710484	64	64	0	64	2.33184	2.95469	0.917238	12.0828	7.51202	0.710452
654	12.9	9	817	NA	NA	NA	NA	NA	NA	NA	NA	NA	NA	NA	NA	NA	NA	NA	NA	NA	NA	NA	NA	NA	NA	NA	NA	NA	NA	NA	NA	NA	NA	NA	NA
655	12.1	10	817	Rum	2.29911e+11	50	50	0	NA	NA	2.82121	0.897228	9.7303	2.05834	0.721163	68	69	1.57999	69.7232	4.05937	3.12737	0.937269	15.9412	9.81626	0.74117	70	70	0	70	3.43303	3.12458	0.936902	15.8484	8.49785	0.735456
656	12.11	11	817	Rum	1.26641e+11	56	56	0	NA	NA	2.84681	0.904449	10.4656	2.21354	0.707221	59	61	2.8817	60.8697	3.53085	2.92773	0.909292	11.0243	8.31841	0.718014	59	59	0	59	3.26772	2.93251	0.910055	11.1179	7.39451	0.719186
657	12.12	12	817	Bact1	1.93665e+11	51	51	0	NA	NA	2.79267	0.902291	10.2345	2.11723	0.710274	58	58	0.165224	58.2361	3.41972	2.96039	0.917872	12.1762	8.15457	0.729081	61	61	0	61	3.10473	2.96102	0.917418	12.1092	7.53389	0.720289
658	12.13	13	817	Bact1	1.49545e+11	48	48	0	NA	NA	2.85718	0.907517	10.8128	1.96146	0.738061	56	56	0.165172	56.2838	3.41134	3.01811	0.925895	13.4944	7.8285	0.749776	58	58	0	58	2.9856	3.03101	0.926923	13.6841	7.32821	0.746473
659	12.14	14	817	Bact1	1.66102e+11	47	47	0	NA	NA	2.8247	0.905728	10.6076	1.92373	0.73366	53	56	4.16994	56.7551	2.46466	2.90434	0.912262	11.3975	7.34351	0.731519	53	53	0	53	2.60623	2.90791	0.911194	11.2605	6.59112	0.732418
660	12.15	15	817	Bact1	1.82609e+11	47	47	0	NA	NA	2.95118	0.920718	12.6132	1.92004	0.766511	49	49	0.494872	49.2085	2.88519	2.84883	0.900132	10.0133	6.70481	0.732006	50	50	0	50	2.12132	2.85063	0.899077	9.90858	6.43293	0.728685
661	12.16	16	817	Bact1	2.89723e+11	57	57	0	NA	NA	2.75247	0.894088	9.44176	2.24029	0.68079	56	56	0.0991031	56.3477	3.47196	2.85135	0.902026	10.2068	7.8285	0.708349	57	57	0	57	3.24983	2.84293	0.899211	9.92168	7.29169	0.703166
662	12.17	17	817	Rum	2.59585e+11	49	49	0	NA	NA	2.74863	0.896708	9.68132	2.02208	0.706259	62	62	0.0826586	62.3231	3.7498	3.01293	0.926276	13.5641	8.8131	0.73003	63	63	0	63	3.45493	3.02334	0.926841	13.6688	7.99194	0.729724
663	12.18	18	817	Rum	1.64904e+11	50	50	0	NA	NA	2.88904	0.912858	11.4755	2.0439	0.738502	59	60	1.81493	60.2605	3.41164	2.97982	0.916797	12.0188	8.31841	0.73079	61	61	0	61	3.10473	2.99189	0.916897	12.0333	7.62133	0.727799
664	12.19	19	817	NA	NA	NA	NA	NA	NA	NA	NA	NA	NA	NA	NA	NA	NA	NA	NA	NA	NA	NA	NA	NA	NA	NA	NA	NA	NA	NA	NA	NA	NA	NA	NA
665	12.2	20	817	Rum	1.77626e+11	51	51	0	NA	NA	2.80355	0.894347	9.46492	2.08464	0.713041	58	59	1.81488	59.1378	3.57616	2.77832	0.882975	8.54517	8.15457	0.684242	59	59	0	59	2.76172	2.79463	0.88395	8.61694	7.25935	0.685371
666	12.21	21	817	Bact1	2.671e+11	48	48	0	NA	NA	2.41463	0.833142	5.99311	1.97648	0.623743	55	55	0.247717	55.2133	3.44328	2.63859	0.865249	7.42107	7.66628	0.65844	55	55	0	55	2.96648	2.64074	0.864245	7.36621	6.99247	0.658977
667	12.22	22	817	Rum	2.72321e+11	43	43	0	NA	NA	2.58526	0.86606	7.46604	1.78237	0.687349	56	56	0	56	3.31393	2.84365	0.902251	10.2303	7.8285	0.706436	57	57	0	57	2.75299	2.85586	0.904206	10.4391	7.33066	0.706361
668	12.23	23	817	Bact1	1.52195e+11	45	45	0	NA	NA	2.34649	0.829882	5.87826	1.83181	0.616416	52	53	1.81451	53.4706	3.26276	2.44867	0.818476	5.5089	7.18297	0.619721	53	53	0	53	2.95245	2.4395	0.81557	5.4221	6.49824	0.614438
669	12.24	24	817	Bact1	2.96429e+11	47	47	0	NA	NA	2.55355	0.866006	7.463	1.93186	0.663233	54	54.5	1.29506	54.616	3.55871	2.73521	0.879775	8.31771	7.50462	0.685692	56	56	0	56	2.86606	2.725	0.877565	8.16757	6.88777	0.67696
670	12.25	25	817	Bact1	2.47899e+11	46	46	0	NA	NA	2.51566	0.858908	7.08756	1.86146	0.657062	55	55	0.0825723	55.4001	3.52258	2.63786	0.862148	7.25414	7.66628	0.658259	55	55	0	55	2.74359	2.6663	0.867812	7.56501	6.77485	0.665356
671	12.26	26	817	Bact1	1.90086e+11	41	41	0	NA	NA	2.46272	0.856568	6.97195	1.6933	0.663167	48	48	0.123691	48.3284	3.03693	2.56576	0.866387	7.48429	6.5466	0.662781	48	48	0	48	2.44523	2.57643	0.865859	7.45486	5.84514	0.665539
672	12.27	27	817	Bact1	2.63415e+11	40	40	0	NA	NA	2.54243	0.864218	7.36473	1.64586	0.689214	55	55.2	0.620771	55.676	3.55819	2.60634	0.863289	7.31472	7.66628	0.650392	55	55	0	55	2.61464	2.60014	0.863169	7.30827	6.66861	0.648844
673	12.28	28	817	NA	NA	NA	NA	NA	NA	NA	NA	NA	NA	NA	NA	NA	NA	NA	NA	NA	NA	NA	NA	NA	NA	NA	NA	NA	NA	NA	NA	NA	NA	NA	NA
674	12.29	29	817	Bact1	1.78319e+11	51	51	0	NA	NA	2.45921	0.838111	6.17709	1.99673	0.625464	49	49.5	1.29466	49.5838	3.17532	2.45284	0.835249	6.06976	6.70481	0.630256	51	51	0	51	2.93725	2.46323	0.834121	6.02849	6.32247	0.626485
675	12.3	30	817	NA	NA	NA	NA	NA	NA	NA	NA	NA	NA	NA	NA	NA	NA	NA	NA	NA	NA	NA	NA	NA	NA	NA	NA	NA	NA	NA	NA	NA	NA	NA	NA
676	12.31	31	817	Bact1	233593750000	56	56	0	NA	NA	2.73071	0.892597	9.31072	2.20203	0.678378	58	58.5	1.02648	59.2889	3.55677	2.8197	0.896761	9.68623	8.15457	0.694432	60	60	0	60	3.27618	2.83492	0.898802	9.88162	7.49965	0.692398
677	12.32	32	817	Bact1	2.41296e+11	45	45	0	NA	NA	2.45707	0.854296	6.86322	1.83534	0.645467	55	56.2	1.83932	57.7748	3.31251	2.55637	0.847811	6.57079	7.66628	0.637923	56	56	0	56	3.0706	2.56811	0.849404	6.64026	6.79144	0.637984
678	12.33	33	817	NA	NA	NA	NA	NA	NA	NA	NA	NA	NA	NA	NA	NA	NA	NA	NA	NA	NA	NA	NA	NA	NA	NA	NA	NA	NA	NA	NA	NA	NA	NA	NA
679	12.34	34	817	NA	NA	NA	NA	NA	NA	NA	NA	NA	NA	NA	NA	NA	NA	NA	NA	NA	NA	NA	NA	NA	NA	NA	NA	NA	NA	NA	NA	NA	NA	NA	NA
680	12.35	35	817	NA	NA	NA	NA	NA	NA	NA	NA	NA	NA	NA	NA	NA	NA	NA	NA	NA	NA	NA	NA	NA	NA	NA	NA	NA	NA	NA	NA	NA	NA	NA	NA
681	12.36	36	817	Rum	284375000000	51	51	0	NA	NA	2.67738	0.889342	9.03686	2.09758	0.68095	67	74	7.11228	70.9456	4.07543	2.91245	0.914509	11.6971	9.64782	0.692666	69	69	0	69	3.57933	2.91079	0.913684	11.5854	8.69299	0.687462
682	12.37	37	817	Rum	2.22167e+11	46	46	0	NA	NA	2.68128	0.897494	9.75553	1.87554	0.700322	60	60.75	1.42202	61.1126	3.73	2.95064	0.922222	12.8571	8.48278	0.720663	60	60	0	60	2.76586	2.94571	0.921291	12.7051	7.31413	0.719458
683	12.38	38	817	Rum	2.02419e+11	56	56	0	NA	NA	2.86828	0.9087	10.9529	2.28833	0.712553	61	62.2	1.83951	62.9434	3.7748	3.11178	0.939578	16.5504	8.64768	0.756964	64	64	0	64	3.38886	3.11186	0.939503	16.5297	7.94035	0.748245
684	12.39	39	817	Bact1	1.7437e+11	47	47	0	NA	NA	2.77798	0.904231	10.4418	1.92508	0.721526	56	59	3.41696	60.7665	3.68694	2.68594	0.882642	8.52096	7.8285	0.667256	56	56	0	56	2.86606	2.70466	0.884606	8.66594	6.6537	0.671906
685	18	1	818	Rum	1.47458e+11	60	60	0	NA	NA	3.0876	0.915902	11.8909	2.42689	0.754113	66	68.5	3.15867	68.6414	3.75119	3.04992	0.915112	11.7802	9.47988	0.727964	69	69	0	69	3.04079	3.06021	0.916128	11.9229	8.06771	0.722753
686	18.1	2	818	Bact1	5.61404e+10	59	59	0	NA	NA	2.91517	0.913197	11.5204	2.32802	0.714935	59	59.1667	0.543034	59.8294	3.32934	2.84573	0.90573	10.6079	8.31841	0.697905	62	62	0	62	3.00805	2.85575	0.906468	10.6915	7.56705	0.691945
687	18.2	3	818	Rum	2.00559e+11	48	48	0	NA	NA	2.9119	0.91224	11.3947	1.9714	0.752196	61	62.5	2.59114	62.0383	3.63695	2.96431	0.915466	11.8295	8.64768	0.72109	61	61	0	61	2.89148	2.95321	0.914439	11.6876	7.52374	0.71839
688	18.3	4	818	Prev	1.84834e+11	42	42	0	NA	NA	2.90806	0.922124	12.841	1.74321	0.77804	54	54.25	0.735642	54.7301	3.3803	2.8835	0.918867	12.3255	7.50462	0.722865	56	56	0	56	2.86606	2.88329	0.917982	12.1924	6.7225	0.716282
689	18.4	5	818	Bact1	1.08085e+11	45	45	0	NA	NA	2.83183	0.904613	10.4836	1.87122	0.743915	60	61.2	1.83949	62.0725	3.76511	2.77206	0.90286	10.2945	8.48278	0.677047	61	61	0	61	3.10473	2.77766	0.904065	10.4237	7.07773	0.675685
690	18.5	6	818	Bact1	1.42917e+11	52	52	0	NA	NA	2.76599	0.891796	9.24179	2.03542	0.70003	52	52.2	0.620723	53.1157	3.0403	2.73832	0.892734	9.32266	7.18297	0.693027	52	52	0	52	2.46124	2.73047	0.892025	9.26144	6.41474	0.69104
691	18.6	7	818	Bact1	100000000000	48	48	0	NA	NA	2.90558	0.912051	11.3702	1.91582	0.750563	59	60.2	1.83946	62.0862	3.59286	2.92003	0.916682	12.0021	8.31841	0.716125	62	62	0	62	3.11086	2.93055	0.917134	12.0676	7.15326	0.71007
692	18.7	8	818	Rum	2.15217e+11	50	50	0	NA	NA	2.92217	0.900408	10.041	2.05652	0.746972	55	55.5	1.29513	55.8116	2.96803	2.8574	0.894978	9.52177	7.66628	0.713042	57	57	0	57	2.75299	2.86144	0.8956	9.57855	6.94337	0.707743
693	18.8	9	818	Bact1	1.66807e+11	55	55	0	NA	NA	2.67468	0.869308	7.6516	2.20501	0.667446	62	66.2	4.33781	66.9787	3.87661	2.67541	0.878145	8.20647	8.8131	0.648249	64	64	0	64	3.1225	2.69154	0.879544	8.3018	7.33118	0.647178
694	18.9	10	818	Bact1	2.58547e+11	51	51	0	NA	NA	2.73845	0.88179	8.45949	2.02925	0.696483	53	53.25	0.735619	53.9471	3.20422	2.74638	0.889268	9.03085	7.34351	0.691732	56	56	0	56	2.47487	2.73858	0.888415	8.96176	6.68519	0.680334
695	18.1	11	818	Bact1	2.27273e+11	NA	NA	NA	NA	NA	NA	NA	NA	NA	NA	54	55	1.81464	55.3653	3.10694	2.67367	0.87289	7.86722	7.50462	0.670264	57	57	0	57	2.75299	2.68213	0.872955	7.87125	6.83025	0.663392
696	18.11	12	818	Rum	3.11009e+11	53	53	0	NA	NA	3.07184	0.922644	12.9273	2.20995	0.773707	62	64	2.58406	65.2422	3.55343	2.9499	0.913813	11.6027	8.8131	0.714758	65	65	0	65	3.12804	2.9577	0.914593	11.7087	7.62533	0.708534
697	18.12	13	818	Rum	2.73444e+11	52	52	0	NA	NA	3.11092	0.930807	14.4524	2.12372	0.787328	60	62	2.88178	62.3092	3.43257	3.05183	0.92297	12.982	8.48278	0.745377	67	67	0	67	3.03217	3.05816	0.922178	12.8499	7.5411	0.72732
698	18.13	14	818	Bact1	3.07576e+11	59	59	0	NA	NA	2.93412	0.901014	10.1025	2.3337	0.719582	61	61	0.0826475	61.3194	3.68997	2.9097	0.904865	10.5114	8.64768	0.707805	65	65	0	65	3.02299	2.91268	0.903525	10.3653	7.68911	0.69775
699	18.14	15	818	Rum	100000000000	57	57	0	NA	NA	3.23971	0.94528	18.2748	2.32685	0.801302	57	57.5	1.29527	57.9203	2.53314	3.12078	0.923243	13.0281	7.99126	0.771888	60	60	0	60	2.63312	3.10422	0.921409	12.7241	7.22454	0.758173
700	18.15	16	818	Rum	2.28729e+11	56	56	0	NA	NA	2.91433	0.901987	10.2027	2.20787	0.723995	61	61.5	1.02652	62.7854	3.46148	2.82221	0.885132	8.70564	8.64768	0.686524	63	63	0	63	3.29983	2.83193	0.886866	8.83907	7.49535	0.683523
701	18.16	17	818	Rum	2.07143e+11	54	54	0	NA	NA	3.03307	0.915664	11.8574	2.22133	0.760361	64	65	1.57992	66.0185	3.68501	3.02464	0.912956	11.4885	9.14548	0.727272	67	67	0	67	2.6542	3.01017	0.91187	11.3469	7.66529	0.715907
702	18.17	18	818	Rum	2.22727e+11	54	54	0	NA	NA	2.75194	0.868859	7.6254	2.23449	0.689884	59	60.5	2.59091	60.3607	3.4457	2.7489	0.869518	7.66388	8.31841	0.674157	62	62	0	62	3.11086	2.7413	0.871735	7.79635	7.35673	0.664213
703	18.18	19	818	Rum	1.78161e+11	53	53	0	NA	NA	3.02003	0.919117	12.3635	2.17958	0.760657	63	63.3333	0.924611	63.7038	3.7674	3.01879	0.917879	12.1772	8.97903	0.728624	64	64	0	64	2.78107	3.02385	0.919177	12.3727	7.76468	0.727082
704	18.19	20	818	Rum	1.39583e+11	56	56	0	NA	NA	3.21432	0.938149	16.1678	2.25644	0.798519	64	64.6	1.18527	65.645	3.51272	3.24652	0.941512	17.0976	9.14548	0.780624	64	64	0	64	2.78107	3.23574	0.940777	16.8853	7.80124	0.778031
705	18.2	21	818	Rum	2.47143e+11	53	53	0	NA	NA	3.12792	0.93117	14.5285	2.21072	0.787832	67	68.6667	2.20407	70.5142	3.8061	3.10815	0.925061	13.3442	9.64782	0.73921	70	70	0	70	3.51324	3.10204	0.925547	13.4314	8.16942	0.730151
706	18.21	22	818	Rum	2.01843e+11	56	56	0	NA	NA	3.08606	0.921745	12.7787	2.30214	0.766657	66	75	8.04215	75.1732	3.96334	3.02266	0.918722	12.3035	9.47988	0.721459	68	68	0	68	3.57071	3.01797	0.917901	12.1805	8.12461	0.715243
707	18.22	23	818	Rum	1.49282e+11	56	56	0	NA	NA	3.10035	0.923666	13.1003	2.28172	0.770206	73	77.6667	4.49049	79.0364	4.22088	3.12497	0.926316	13.5715	10.6657	0.728354	73	73	0	73	3.26878	3.14215	0.927879	13.8657	8.56766	0.732358
708	18.23	24	818	Rum	1.42922e+11	57	57	0	NA	NA	3.13167	0.932154	14.7393	2.34261	0.774581	63	63	0.0992032	63.2552	3.6082	3.14541	0.93471	15.3163	8.97903	0.759186	65	65	0	65	2.90887	3.13178	0.933258	14.983	7.96419	0.750237
709	18.24	25	818	Rum	1.04508e+11	49	49	0	NA	NA	2.94191	0.909984	11.1091	2.04113	0.755922	59	60.5	2.59091	60.4804	3.29847	2.9836	0.916999	12.0481	8.31841	0.731715	59	59	0	59	2.99151	2.98276	0.916759	12.0133	7.35261	0.731511
710	18.25	26	818	Rum	1.09945e+11	62	62	0	NA	NA	3.22774	0.934178	15.1926	2.50034	0.782077	70	71.6667	2.20414	72.7015	3.90749	3.2695	0.941455	17.0809	10.1546	0.769567	72	72	0	72	2.80624	3.27035	0.941029	16.9574	8.29099	0.764696
711	18.26	27	818	Rum	1.68966e+11	54	54	0	NA	NA	3.01804	0.907125	10.7672	2.18749	0.756594	61	61.5	1.02652	62.6375	3.34506	3.05278	0.914032	11.6323	8.64768	0.742612	63	63	0	63	2.90047	3.04481	0.912832	11.4721	7.40061	0.734905
712	18.27	28	818	Bact1	169375000000	50	50	0	NA	NA	2.85582	0.905598	10.593	2.04544	0.730012	60	60.75	1.42202	61.689	3.34828	2.89321	0.907947	10.8633	8.48278	0.706636	63	63	0	63	3.0132	2.9111	0.91	11.1111	7.6084	0.702632
713	18.28	29	818	Rum	9.45946e+10	53	53	0	NA	NA	3.18933	0.936894	15.8464	2.19585	0.803299	59	59	0.495745	59.219	3.30898	3.15958	0.935272	15.4492	8.31841	0.774874	61	61	0	61	2.32591	3.15634	0.934643	15.3006	7.27197	0.767802
714	18.29	30	818	Rum	9.21466e+10	58	58	0	NA	NA	3.14294	0.933803	15.1064	2.33202	0.774039	62	62.75	1.42208	63.2965	3.41822	3.19234	0.940766	16.8823	8.8131	0.773501	63	63	0	63	2.64275	3.19858	0.941503	17.0949	7.34248	0.772019
715	18.3	31	818	Rum	7.84689e+10	59	59	0	NA	NA	3.21084	0.93777	16.0694	2.33524	0.787446	59	59.5	1.29539	59.6303	3.29416	3.23769	0.943493	17.6971	8.31841	0.794031	60	60	0	60	2.76586	3.23089	0.942024	17.2486	7.46601	0.78911
716	18.31	32	818	Bact1	1.70391e+11	49	49	0	NA	NA	2.97991	0.911915	11.3526	2.06987	0.765686	60	60.3333	0.924527	60.6452	3.42627	2.92272	0.906927	10.7442	8.48278	0.713844	60	60	0	60	2.32379	2.90752	0.904275	10.4466	7.28607	0.710132
717	18.32	33	818	Rum	1.22167e+11	58	58	0	NA	NA	3.30505	0.945976	18.5101	2.35355	0.813962	66	67	1.57996	68.8391	3.60826	3.28918	0.943049	17.559	9.47988	0.785072	69	69	0	69	2.92416	3.28892	0.942226	17.3089	8.0302	0.776767
718	18.33	34	818	Rum	7.17514e+10	60	60	0	NA	NA	3.33194	0.946222	18.595	2.45986	0.81379	63	63	0	63	3.52317	3.36483	0.950133	20.0534	8.97903	0.812146	64	64	0	64	2.49687	3.35428	0.949646	19.8593	7.6382	0.806534
719	18.34	35	818	Rum	143750000000	51	51	0	NA	NA	3.18845	0.932804	14.8818	2.13106	0.810935	58	61	4.17104	60.6426	3.20502	3.14121	0.930681	14.4261	8.15457	0.773614	61	61	0	61	2.89148	3.14874	0.930011	14.288	7.45317	0.765953
720	18.35	36	818	Rum	1.63959e+11	56	56	0	NA	NA	3.21823	0.936601	15.7732	2.2868	0.79949	64	65.5	2.22995	66.0458	3.86351	3.15208	0.934391	15.2419	9.14548	0.757914	65	65	0	65	3.02299	3.15504	0.933816	15.1095	7.80346	0.75581
721	18.36	37	818	Rum	1.63721e+11	58	58	0	NA	NA	3.18112	0.928028	13.8943	2.36099	0.783443	63	68	5.53332	66.3518	3.60843	3.18217	0.932681	14.8546	8.97903	0.768058	64	64	0	64	2.90474	3.17265	0.932321	14.7757	7.57633	0.762861
722	18.37	38	818	Rum	9.24171e+10	51	51	0	NA	NA	2.88858	0.895549	9.57389	2.10047	0.734667	56	56	0.247758	56.3663	3.28715	2.91786	0.903854	10.4008	7.8285	0.724871	56	56	0	56	3.15945	2.91426	0.901958	10.1997	7.36889	0.723977
723	18.38	39	818	Rum	8.47291e+10	56	56	0	NA	NA	3.02921	0.89935	9.93545	2.26764	0.752533	61	61	0.247942	61.2973	3.4747	3.04595	0.907637	10.8268	8.64768	0.740949	62	62	0	62	3.00805	3.04809	0.908789	10.9635	7.88077	0.73855
724	18.39	40	818	Bact1	1.26484e+11	50	50	0	NA	NA	2.57465	0.829647	5.87015	2.01902	0.658138	57	57.75	1.42192	58.2736	3.60431	2.59886	0.840376	6.26472	7.99126	0.642796	57	57	0	57	3.39246	2.59132	0.838195	6.1803	7.17232	0.640932
725	18.4	41	818	Rum	1.27273e+11	58	58	0	NA	NA	2.88055	0.884495	8.65767	2.30467	0.709419	59	60.5	2.59091	60.3623	3.44367	2.88408	0.889379	9.0399	8.31841	0.707309	62	62	0	62	3.00805	2.87216	0.888152	8.94067	7.30967	0.695921
726	18.41	42	818	Rum	1.18552e+11	44	44	0	NA	NA	2.88939	0.889085	9.01592	1.83308	0.763543	59	59.75	1.42199	60.6702	3.37857	2.9368	0.892546	9.30631	8.31841	0.720239	61	61	0	61	2.76986	2.94083	0.89337	9.3782	7.3606	0.715378
727	19	1	819	NA	NA	NA	NA	NA	NA	NA	NA	NA	NA	NA	NA	NA	NA	NA	NA	NA	NA	NA	NA	NA	NA	NA	NA	NA	NA	NA	NA	NA	NA	NA	NA
728	19.1	2	819	Bact2	6.12245e+10	42	42	0	NA	NA	2.67392	0.902598	10.2668	1.68458	0.715398	43	44	1.81377	44.7368	3.03098	2.53349	0.879419	8.29319	5.76473	0.673585	44	44	0	44	1.90693	2.5231	0.877593	8.16947	4.84191	0.666748
729	19.2	3	819	Bact1	8.11966e+10	37	37	0	NA	NA	2.59371	0.895979	9.61346	1.49717	0.718296	41	41	0.246932	41.4125	2.72919	2.51092	0.876946	8.12653	5.45641	0.676148	41	41	0	41	1.89994	2.51333	0.877748	8.17982	4.60016	0.676795
730	19.3	4	819	Bact1	5.72368e+10	38	38	0	NA	NA	2.52467	0.885232	8.71323	1.55711	0.69405	41	41	0.493865	41.2598	2.61201	2.39968	0.854101	6.85406	5.45641	0.646192	42	42	0	42	1.66905	2.38481	0.852146	6.76344	4.83823	0.638046
731	19.4	5	819	Bact2	8.81579e+10	34	34	0	NA	NA	1.97916	0.701333	3.34821	1.36631	0.561247	37	37	0.246598	37.2546	2.74908	1.43613	0.502871	2.01155	4.84782	0.397718	39	39	0	39	2.2532	1.43469	0.497614	1.9905	4.42285	0.39161
732	19.5	6	819	Bact2	1.06077e+11	40	40	0	NA	NA	2.48563	0.855321	6.91185	1.58756	0.673817	42	42	0.164671	42.3653	2.90847	2.21253	0.79355	4.84379	5.61024	0.591954	43	43	0	43	2.10205	2.20401	0.793132	4.834	4.81805	0.585985
733	19.6	7	819	Bact1	7.02786e+10	36	36	0	NA	NA	2.552	0.871718	7.79533	1.44329	0.71215	38	38	0.493377	38.3713	1.85775	2.44343	0.858521	7.06821	4.99894	0.671717	39	39	0	39	1.37747	2.43653	0.8568	6.98326	4.4339	0.665071
734	19.7	8	819	Bact1	7.95732e+10	38	38	0	NA	NA	2.38685	0.842686	6.3567	1.5474	0.656164	42	42	0.247006	42.2996	2.83754	2.30885	0.832164	5.95821	5.61024	0.617724	43	43	0	43	1.67054	2.30389	0.830114	5.88631	4.89739	0.612541
735	19.8	9	819	Bact1	8.67347e+10	37	37	0	NA	NA	2.54913	0.878954	8.2613	1.4778	0.70595	39	39.5	1.29355	39.9565	2.67924	2.42677	0.851215	6.72113	5.15075	0.662407	42	42	0	42	2.41523	2.42253	0.8505	6.68897	4.77503	0.648139
736	19.9	10	819	Bact2	8.03922e+10	32	32	0	NA	NA	2.26789	0.821892	5.61456	1.27693	0.654375	39	39.3333	0.923581	39.7356	2.76122	2.13702	0.805399	5.13872	5.15075	0.583319	40	40	0	40	2.25832	2.13995	0.805894	5.15182	4.5342	0.580107
737	19.1	11	819	Bact2	9.40217e+10	31	31	0	NA	NA	2.18828	0.808279	5.2159	1.29726	0.63724	42	45	4.61519	43.4075	2.91057	1.92188	0.731543	3.72499	5.61024	0.514191	43	43	0	43	2.77027	1.92273	0.729394	3.69541	4.90935	0.511201
738	19.11	12	819	Bact1	5.0463e+10	38	38	0	NA	NA	2.34977	0.832702	5.97734	1.51753	0.64597	44	44.5	1.29416	44.6888	3.17042	2.34699	0.833565	6.00834	5.91985	0.620209	44	44	0	44	1.67196	2.32386	0.828063	5.81608	4.93599	0.614097
739	19.12	13	819	Bact2	1.13913e+11	38	38	0	NA	NA	2.58646	0.900316	10.0317	1.47443	0.711037	39	39	0	39	2.81024	2.32638	0.849106	6.62717	5.15075	0.635004	39	39	0	39	2.08782	2.32974	0.851197	6.7203	4.47296	0.635923
740	19.13	14	819	Bact2	9.95261e+10	40	40	0	NA	NA	2.64916	0.891818	9.24366	1.58743	0.718147	40	40	0	40	2.40312	2.42798	0.838073	6.17561	5.30325	0.658188	42	42	0	42	1.66905	2.43076	0.837393	6.1498	4.88198	0.65034
741	19.14	15	819	Bact2	6.21951e+10	38	38	0	NA	NA	2.48294	0.866233	7.47569	1.5498	0.682579	44	44.3333	0.923888	44.6789	2.92015	2.37	0.853335	6.81828	5.91985	0.62629	44	44	0	44	2.27636	2.38994	0.855208	6.90646	5.04329	0.63156
742	19.15	16	819	Bact1	5.18717e+10	37	37	0	NA	NA	2.50942	0.865991	7.4622	1.49492	0.694954	40	40	0.246855	40.349	2.3672	2.46496	0.852773	6.79222	5.30325	0.668214	41	41	0	41	1.66748	2.45906	0.852357	6.7731	4.60048	0.662181
743	19.16	17	819	Bact2	71875000000	35	35	0	NA	NA	2.45219	0.867415	7.54234	1.39965	0.689718	36	36	0.246503	36.3405	2.36665	2.30943	0.831432	5.93233	4.69741	0.64446	36	36	0	36	1.37437	2.30787	0.82858	5.83362	4.29423	0.644025
744	19.17	18	819	Bact2	6.24413e+10	39	39	0	NA	NA	2.76823	0.906116	10.6514	1.56038	0.755613	44	44	0.123571	44.4806	2.75952	2.71908	0.885642	8.74445	5.91985	0.718537	44	44	0	44	2.27636	2.7197	0.885403	8.72625	5.15804	0.718702
745	19.18	19	819	Bact2	6.78392e+10	38	38	0	NA	NA	2.42319	0.851951	6.75453	1.56652	0.666154	48	51	4.16863	51.1875	3.22428	2.59904	0.884164	8.63291	6.5466	0.671377	49	49	0	49	2.71052	2.6187	0.886259	8.79193	5.66033	0.672873
746	19.19	20	819	Bact2	1.04016e+11	34	34	0	NA	NA	2.1261	0.815947	5.4332	1.35218	0.602916	36	36	0.493007	36.2041	2.6266	1.89884	0.754097	4.06665	4.69741	0.529883	37	37	0	37	1.66035	1.89489	0.752142	4.03457	4.15598	0.524766
747	19.2	21	819	Bact2	9.40367e+10	36	36	0	NA	NA	2.08036	0.729911	3.70248	1.45543	0.580536	43	43.5	1.29405	43.8181	3.04393	2.04828	0.745183	3.92439	5.76473	0.54458	45	45	0	45	2.28035	2.05147	0.741342	3.86611	5.03163	0.538916
748	19.21	22	819	Bact2	1.08907e+11	37	37	0	NA	NA	2.3471	0.819263	5.53291	1.491	0.650001	41	41	0.246932	41.3416	2.61214	2.2573	0.80881	5.23039	5.45641	0.607852	44	44	0	44	2.10519	2.25942	0.808854	5.23161	4.87552	0.597069
749	19.22	23	819	Bact1	7.86026e+10	41	41	0	NA	NA	2.4505	0.859388	7.11177	1.59904	0.659875	43	43	0.164717	43.2979	2.90614	2.254	0.812364	5.32948	5.76473	0.599277	43	43	0	43	2.10205	2.26745	0.816571	5.45171	4.87012	0.602852
750	19.23	24	819	Bact2	4.87179e+10	37	37	0	NA	NA	2.36947	0.837172	6.14146	1.52131	0.656196	40	41	1.81345	41.7963	2.89366	1.91337	0.710941	3.4595	5.30325	0.518685	41	41	0	41	2.53752	1.92095	0.709188	3.43864	4.87087	0.517277
751	19.24	25	819	Bact2	6.52174e+10	36	36	0	NA	NA	2.37167	0.849285	6.63505	1.38905	0.661828	37	37	0	37	2.60975	2.17554	0.814857	5.40123	4.84782	0.602489	38	38	0	38	2.38967	2.19428	0.816387	5.44623	4.37151	0.603225
752	19.25	26	819	Bact1	1.12613e+11	39	39	0	NA	NA	2.25307	0.808955	5.23436	1.54894	0.614994	39	39	0.246774	39.5913	2.05786	2.11115	0.790047	4.76298	5.15075	0.576255	40	40	0	40	1.66583	2.10251	0.787724	4.71084	4.71427	0.569958
753	19.26	27	819	Bact2	1.18667e+11	39	39	0	NA	NA	2.4377	0.841157	6.29551	1.57056	0.66539	42	42.5	1.29393	42.9087	2.78779	2.03423	0.721599	3.59194	5.61024	0.544252	42	42	0	42	2.26779	2.04738	0.72422	3.62608	5.1053	0.547768
754	19.27	28	819	Bact2	1.34632e+11	NA	NA	NA	NA	NA	NA	NA	NA	NA	NA	41	41	0	41	2.53752	2.21483	0.787346	4.70247	5.45641	0.596414	43	43	0	43	2.42084	2.22019	0.788267	4.72292	5.32503	0.590287
755	19.28	29	819	Bact1	1.43182e+11	41	41	0	NA	NA	2.5204	0.880728	8.38416	1.61989	0.6787	42	42.5	1.29393	42.9299	2.78007	2.24165	0.797719	4.94362	5.61024	0.599747	42	42	0	42	2.09875	2.22384	0.792423	4.8175	4.88096	0.59498
756	19.29	30	819	Bact2	1.47619e+11	39	39	0	NA	NA	2.44545	0.870295	7.70981	1.57391	0.667506	45	45.5	1.29427	46.0122	3.06174	2.32714	0.816578	5.45191	6.07561	0.611332	45	45	0	45	2.28035	2.33069	0.816745	5.45688	5.39872	0.612265
757	19.3	31	819	Bact2	1.21659e+11	33	33	0	NA	NA	2.57337	0.891748	9.23769	1.3475	0.735984	43	43.5	1.29405	43.7792	2.6552	2.3688	0.839823	6.2431	5.76473	0.6298	44	44	0	44	2.7798	2.35842	0.837677	6.16056	5.62162	0.623231
758	19.31	32	819	Bact2	1.37931e+11	43	43	0	NA	NA	2.6451	0.898186	9.82185	1.69081	0.703259	45	45	0	45	2.96648	2.45664	0.856948	6.99045	6.07561	0.645353	47	47	0	47	2.57649	2.48437	0.861567	7.22372	5.70518	0.645266
759	19.32	33	819	Bact2	9.55882e+10	29	29	0	NA	NA	1.99066	0.7903	4.76872	1.16139	0.591174	29	29	0.491304	29.2941	1.89088	1.82447	0.758205	4.13574	3.66543	0.541821	30	30	0	30	2.19089	1.82118	0.758401	4.13909	3.39449	0.535453
760	19.33	34	819	Bact2	5.56485e+10	46	46	0	NA	NA	2.6647	0.895766	9.59381	1.8133	0.69599	45	45	0	45	3.10555	2.43563	0.852993	6.80238	6.07561	0.639834	46	46	0	46	2.28416	2.43611	0.853002	6.80279	5.57692	0.636286
761	19.34	35	819	Bact2	8.09322e+10	42	42	0	NA	NA	2.12466	0.769536	4.33908	1.6862	0.568445	42	42.25	0.735294	43.077	2.999	2.08069	0.781638	4.57954	5.61024	0.556681	45	45	0	45	2.68328	2.11021	0.78676	4.68956	5.11369	0.554347
762	19.35	36	819	Bact2	1.12409e+11	36	36	0	NA	NA	2.32152	0.829029	5.84893	1.44553	0.647832	39	39.5	1.29355	39.9726	2.67832	2.20835	0.815877	5.43114	5.15075	0.602788	42	42	0	42	1.90238	2.22026	0.81871	5.51602	4.74113	0.594022
763	19.36	37	819	Bact2	8.27586e+10	37	37	0	NA	NA	2.29064	0.831911	5.94925	1.48777	0.634364	40	40	0	40	2.824	2.1896	0.810202	5.26876	5.30325	0.593568	40	40	0	40	2.40312	2.18686	0.811533	5.30598	4.50541	0.592826
764	19.37	38	819	Bact2	9.95556e+10	44	44	0	NA	NA	2.54948	0.866611	7.49688	1.71289	0.673718	44	44	0.123571	44.3202	2.80165	2.21031	0.783805	4.62546	5.91985	0.584092	44	44	0	44	2.55841	2.19969	0.780126	4.54807	5.28408	0.581285
765	19.38	39	819	Bact2	9.78261e+10	36	36	0	NA	NA	2.1842	0.812147	5.3233	1.42999	0.609512	37	38	2.32266	37.7817	2.74804	2.06668	0.79704	4.92708	4.84782	0.572341	37	37	0	37	1.8888	2.08265	0.799382	4.98459	4.38849	0.576764
766	19.39	40	819	Bact2	6.88312e+10	33	33	0	NA	NA	2.27722	0.828331	5.82516	1.3073	0.651283	38	38.5	1.2934	38.762	2.71785	2.18887	0.817998	5.49444	4.99894	0.601737	38	38	0	38	2.08377	2.20225	0.820102	5.55871	4.38444	0.605414
767	20	1	820	Rum	6.33452e+10	55	55	0	NA	NA	2.98808	0.922496	12.9026	2.23612	0.745652	62	62.3333	0.924584	62.612	3.58714	3.02531	0.926274	13.5638	8.8131	0.733029	63	63	0	63	1.39158	3.04486	0.926514	13.608	7.17182	0.734917
768	20.1	2	820	Rum	5.05714e+10	59	59	0	NA	NA	3.09871	0.926246	13.5586	2.38878	0.759947	68	68	0.099262	68.2679	3.61324	3.15753	0.931094	14.5125	9.81626	0.748317	69	69	0	69	2.15353	3.15834	0.931124	14.5189	8.08105	0.74593
769	20.2	3	820	Rum	8.79888e+10	58	58	0	NA	NA	3.06645	0.928191	13.9259	2.35381	0.7552	67	67.5	1.29583	67.5946	3.81502	3.11837	0.932919	14.9073	9.64782	0.741639	68	68	0	68	2.33893	3.13085	0.933828	15.1122	7.93362	0.741995
770	20.3	4	820	Rum	6.33136e+10	51	51	0	NA	NA	3.04221	0.929562	14.1969	2.11553	0.773741	63	63.5	1.29562	63.5339	3.65816	3.0584	0.927671	13.8257	8.97903	0.738185	63	63	0	63	1.69031	3.04557	0.927169	13.7304	7.51227	0.735087
771	20.4	5	820	Rum	4.66135e+10	58	58	0	NA	NA	2.95338	0.913691	11.5863	2.33551	0.727354	59	59.3333	0.924497	59.6808	3.40018	3.03585	0.928273	13.9418	8.31841	0.744531	60	60	0	60	2.14087	3.02307	0.927026	13.7035	7.21085	0.738354
772	20.5	6	820	Rum	4.95455e+10	50	50	0	NA	NA	2.92933	0.916524	11.9796	2.02912	0.748803	59	59.1667	0.543034	59.9377	3.70774	2.929	0.919065	12.3556	8.31841	0.718326	61	61	0	61	2.48932	2.93947	0.91899	12.3441	7.04796	0.715048
773	20.6	7	820	Rum	5.81081e+10	54	54	0	NA	NA	2.99323	0.924454	13.2369	2.19169	0.750374	58	58.3333	0.924467	58.7417	3.3548	2.95116	0.913911	11.6158	8.15457	0.726806	61	61	0.495885	61.1796	2.95312	2.94527	0.91321	11.5221	7.25624	0.716458
774	20.7	8	820	Rum	6.14286e+10	55	55	0	NA	NA	3.02417	0.920696	12.6097	2.22074	0.754658	60	63	4.6291	61.0971	3.48334	3.03673	0.920177	12.5278	8.48278	0.741689	62	62	0.495951	62.2299	2.72994	3.03467	0.919442	12.4134	7.51977	0.735298
775	20.8	9	820	Rum	80000000000	57	57	0	NA	NA	3.05761	0.92623	13.5556	2.30347	0.756263	61	61	0.165295	61.2794	3.48592	3.07676	0.927091	13.7156	8.64768	0.748443	62	62	0	62	2.14401	3.07734	0.927503	13.7936	7.49083	0.745635
776	20.9	10	820	Bact1	1.45714e+11	48	48	0	NA	NA	2.81773	0.906939	10.7457	1.97383	0.72787	59	61	2.8817	60.8534	3.56313	2.76584	0.895363	9.55682	8.31841	0.678312	60	60	0	60	2.63312	2.78972	0.897355	9.74229	7.45823	0.681359
777	20.1	11	820	Bact1	156500000000	50	50	0	NA	NA	2.8424	0.896979	9.70672	2.02871	0.726581	60	60.6	1.1852	61.3748	3.4817	2.86508	0.900274	10.0275	8.48278	0.699765	60	60	0	60	2.48663	2.86279	0.90087	10.0877	7.19678	0.699205
778	20.11	12	820	Rum	1.13333e+11	48	48	0	NA	NA	2.98464	0.921861	12.7977	1.98615	0.770986	60	61	1.81499	61.3172	3.51596	3.04545	0.928661	14.0175	8.48278	0.743819	60	60	0	60	2.32379	3.03967	0.927637	13.8191	7.08221	0.742407
779	20.12	13	820	Rum	7.88382e+10	46	46	0	NA	NA	2.96949	0.919854	12.4772	1.86498	0.775599	64	66.5	3.15856	66.4321	3.8799	3.00597	0.923795	13.1225	9.14548	0.722782	64	64	0	64	2.90474	3.02094	0.924053	13.1671	7.51412	0.726383
780	20.13	14	820	Rum	6.56028e+10	61	61	0	NA	NA	3.09054	0.929134	14.1112	2.4269	0.751796	66	66.1667	0.543096	66.8232	3.76243	3.13106	0.933553	15.0495	9.47988	0.747332	66	66	0	66	1.93845	3.12722	0.932753	14.8705	7.55597	0.746414
781	20.14	15	820	Rum	69000000000	52	52	0	NA	NA	2.99558	0.911274	11.2707	2.11728	0.758136	64	65	1.81518	65.0947	3.86722	3.00893	0.912397	11.4151	9.14548	0.723494	65	65	0	65	2.49923	3.0237	0.913579	11.5712	7.89267	0.724346
782	20.15	16	820	Rum	1.13855e+11	64	64	0	NA	NA	3.10078	0.930587	14.4066	2.50478	0.74558	61	61.3333	0.924556	61.5843	3.50204	3.10491	0.931793	14.6613	8.64768	0.755293	64	64	0	64	3.1225	3.11654	0.932507	14.8164	7.94353	0.749369
783	20.16	17	820	Rum	9.71831e+10	56	56	0	NA	NA	3.11695	0.933009	14.9274	2.31183	0.77433	65	65	0	65	3.72104	3.13539	0.936559	15.7626	9.31243	0.751102	65	65	0	65	1.39229	3.13558	0.936587	15.7696	7.56448	0.751147
784	20.17	18	820	NA	NA	NA	NA	NA	NA	NA	NA	NA	NA	NA	NA	NA	NA	NA	NA	NA	NA	NA	NA	NA	NA	NA	NA	NA	NA	NA	NA	NA	NA	NA	NA
785	20.18	19	820	Rum	1.06329e+11	54	54	0	NA	NA	3.15102	0.937746	16.0633	2.28051	0.78993	70	71.2	1.83974	71.5123	4.03093	3.2202	0.939925	16.646	10.1546	0.757961	70	70	0	70	2.34216	3.20965	0.939608	16.5586	8.19325	0.75548
786	20.19	20	820	Rum	3.28042e+10	53	53	0	NA	NA	3.05628	0.929046	14.0937	2.11828	0.769786	53	53	0	53	2.84837	3.12252	0.936273	15.6919	7.34351	0.78647	53	53	0	53	1.38727	3.13578	0.936803	15.8234	6.84561	0.789811
787	20.2	21	820	Rum	8.96175e+10	56	56	0	NA	NA	3.03516	0.9298	14.245	2.25405	0.754012	63	66	4.63068	63.7039	3.76484	3.12051	0.94014	16.7058	8.97903	0.753176	63	63	0	63	2.49444	3.13729	0.94086	16.909	7.47974	0.757225
788	20.21	22	820	NA	NA	NA	NA	NA	NA	NA	NA	NA	NA	NA	NA	NA	NA	NA	NA	NA	NA	NA	NA	NA	NA	NA	NA	NA	NA	NA	NA	NA	NA	NA	NA
789	20.22	23	820	NA	NA	NA	NA	NA	NA	NA	NA	NA	NA	NA	NA	NA	NA	NA	NA	NA	NA	NA	NA	NA	NA	NA	NA	NA	NA	NA	NA	NA	NA	NA	NA
790	20.23	24	820	NA	NA	NA	NA	NA	NA	NA	NA	NA	NA	NA	NA	NA	NA	NA	NA	NA	NA	NA	NA	NA	NA	NA	NA	NA	NA	NA	NA	NA	NA	NA	NA
791	20.24	25	820	NA	NA	NA	NA	NA	NA	NA	NA	NA	NA	NA	NA	NA	NA	NA	NA	NA	NA	NA	NA	NA	NA	NA	NA	NA	NA	NA	NA	NA	NA	NA	NA
792	20.25	26	820	Rum	1.02551e+11	50	50	0	NA	NA	2.83059	0.900386	10.0388	2.05071	0.723562	65	66	1.57994	67.069	3.86592	2.86095	0.901491	10.1514	9.31243	0.685357	66	66	0	66	2.50151	2.87034	0.901589	10.1615	7.92898	0.685102
793	20.26	27	820	Bact1	8.02083e+10	42	42	0	NA	NA	2.9023	0.91389	11.613	1.77335	0.776499	59	74	13.8608	62.266	3.48333	2.96579	0.914764	11.7321	8.31841	0.727348	59	59	0	59	2.48385	2.9663	0.914505	11.6966	7.24559	0.727473
794	20.27	28	820	Rum	6.88596e+10	46	46	0	NA	NA	2.92112	0.920924	12.6461	1.94199	0.762966	58	58	0.165224	58.3117	3.5103	3.01738	0.927037	13.7056	8.15457	0.743116	59	59	0	59	2.3216	2.99229	0.92471	13.282	7.19772	0.733848
795	20.28	29	820	Rum	5.27273e+10	57	57	0	NA	NA	2.96606	0.919367	12.4019	2.3164	0.733619	60	61.5	2.59103	60.9094	3.51352	3.02611	0.922541	12.91	8.48278	0.739095	60	60	0	60	2.32379	3.03633	0.924539	13.2519	7.37676	0.741592
796	20.29	30	820	Rum	58500000000	53	53	0	NA	NA	2.98991	0.925733	13.465	2.15765	0.75307	59	59.25	0.735745	59.7451	3.38004	3.06855	0.930679	14.4256	8.31841	0.752549	59	59	0	59	2.3216	3.06	0.929184	14.121	7.24718	0.750452
797	20.3	31	820	Rum	9.28854e+10	63	63	0	NA	NA	2.96676	0.917159	12.0713	2.48337	0.716067	67	67.25	0.735878	67.6087	3.79692	3.01574	0.916236	11.9384	9.64782	0.717232	67	67	0	67	2.15102	3.0259	0.918386	12.2529	7.89007	0.719647
798	20.31	32	820	Rum	6.99187e+10	52	52	0	NA	NA	2.9733	0.915382	11.8178	2.13412	0.752498	63	63	0	63	3.78384	3.05468	0.921627	12.7595	8.97903	0.737287	65	65	0	65	2.78457	3.05729	0.921477	12.7351	7.87416	0.732392
799	20.32	33	820	Rum	6.01732e+10	58	58	0	NA	NA	3.00173	0.919989	12.4984	2.27372	0.739261	58	58	0.123918	58.2941	3.55754	2.91904	0.912908	11.4821	8.15457	0.718896	58	58	0	58	2.31933	2.95004	0.915945	11.897	7.29059	0.726532
800	20.33	34	820	Rum	5.93301e+10	54	54	0	NA	NA	2.97971	0.918356	12.2483	2.17854	0.746984	54	54	0.247674	54.203	3.32108	2.93604	0.914888	11.7492	7.50462	0.736038	58	58	0	58	3.17588	2.93303	0.914633	11.7141	7.40716	0.722342
801	20.34	35	820	Rum	7.26852e+10	51	51	0	NA	NA	2.80926	0.897267	9.73398	2.03792	0.714492	53	53	0.24763	53.2611	3.18491	2.79216	0.896456	9.65772	7.34351	0.703263	53	53	0	53	2.46485	2.77797	0.893643	9.40233	6.91115	0.699689
802	20.35	36	820	Rum	6.6055e+10	42	42	0	NA	NA	2.85462	0.905235	10.5524	1.76876	0.763742	49	49	0.247436	49.2926	2.98077	2.82117	0.899854	9.98547	6.70481	0.724897	50	50	0	50	2.45357	2.81677	0.89979	9.979	6.43792	0.72003
803	20.36	37	820	Bact1	7.53304e+10	45	45	0	NA	NA	2.87426	0.907561	10.8179	1.87484	0.755061	60	63	4.17143	61.6076	3.68195	2.80164	0.897699	9.77507	8.48278	0.68427	61	61	0	61	2.89148	2.78632	0.894246	9.45587	7.16812	0.677793
804	20.37	38	820	Rum	5.37118e+10	45	45	0	NA	NA	2.80339	0.9098	11.0864	1.84399	0.736442	57	59	2.88153	58.304	3.35851	2.7298	0.892756	9.3245	7.99126	0.675184	58	58	0	58	2.48096	2.75132	0.894304	9.46113	6.77338	0.67759
805	20.38	39	820	Rum	1.18182e+11	48	48	0	NA	NA	2.91198	0.90547	10.5787	1.99653	0.752217	61	62.5	2.59114	62.2703	3.35809	2.97553	0.90813	10.8849	8.64768	0.72382	61	61	0	61	2.32591	2.95974	0.905942	10.6317	7.20415	0.719979
806	20.39	40	820	NA	NA	NA	NA	NA	NA	NA	NA	NA	NA	NA	NA	NA	NA	NA	NA	NA	NA	NA	NA	NA	NA	NA	NA	NA	NA	NA	NA	NA	NA	NA	NA
807	20.4	41	820	Bact1	6.80556e+10	47	47	0	NA	NA	2.82644	0.909812	11.0879	1.91448	0.734112	55	55	0.165145	55.216	3.61783	2.80955	0.907253	10.782	7.66628	0.701103	55	55	0	55	3.06298	2.82913	0.908924	10.9798	6.98712	0.705988
808	20.41	42	820	NA	NA	NA	NA	NA	NA	NA	NA	NA	NA	NA	NA	NA	NA	NA	NA	NA	NA	NA	NA	NA	NA	NA	NA	NA	NA	NA	NA	NA	NA	NA	NA
809	20.42	43	820	Bact1	7.06897e+10	52	52	0	NA	NA	2.87339	0.916422	11.9649	2.06888	0.727211	54	54	0.165116	54.2657	3.39667	2.82023	0.907566	10.8186	7.50462	0.707005	56	56	0	56	2.86606	2.81975	0.907505	10.8114	6.8881	0.700497
810	20.43	44	820	Bact1	1.40223e+11	51	51	0	NA	NA	2.93865	0.918882	12.3277	2.10761	0.7474	56	56	0	56	3.5431	2.90354	0.914736	11.7283	7.8285	0.721314	57	57	0	57	2.97946	2.90385	0.914373	11.6786	7.18525	0.718232
811	20.44	45	820	Rum	9.27273e+10	59	59	0	NA	NA	2.93441	0.91513	11.7828	2.31415	0.719651	60	60	0	60	3.54965	2.99738	0.925287	13.3845	8.48278	0.732079	60	60	0	60	2.76586	2.98772	0.924078	13.1715	7.56119	0.729719
812	20.45	46	820	Rum	1.03738e+11	54	54	0	NA	NA	3.07193	0.93023	14.3328	2.23075	0.770104	63	64	1.81513	64.4271	3.40478	3.09983	0.932409	14.7948	8.97903	0.748185	63	63	0	63	2.32993	3.09758	0.932664	14.8508	7.90648	0.747643
813	20.46	47	820	Rum	5.98253e+10	55	55	0	NA	NA	3.01908	0.926244	13.5582	2.16743	0.75339	55	55	0	55	3.30289	3.01464	0.923058	12.9968	7.66628	0.75228	55	55	0	55	2.47166	2.99262	0.920808	12.6275	7.02319	0.746787
814	20.47	48	820	Rum	7.5576e+10	46	46	0	NA	NA	2.99013	0.924062	13.1686	1.90905	0.78099	57	57	0.0991189	57.3053	3.63849	2.95782	0.921453	12.7313	7.99126	0.73158	57	57	0	57	2.75299	2.95968	0.920473	12.5743	7.09415	0.732041
815	20.48	49	820	NA	NA	NA	NA	NA	NA	NA	NA	NA	NA	NA	NA	NA	NA	NA	NA	NA	NA	NA	NA	NA	NA	NA	NA	NA	NA	NA	NA	NA	NA	NA	NA
816	20.49	50	820	Rum	5.21327e+10	51	51	0	NA	NA	2.98443	0.920131	12.5205	2.07756	0.759044	58	58.3333	0.924467	58.9603	3.24224	3.01001	0.925868	13.4895	8.15457	0.741301	59	59	0	59	2.3216	3.02227	0.926574	13.6192	7.16135	0.741199
817	20.5	51	820	Rum	8.78788e+10	58	58	0	NA	NA	3.00482	0.922096	12.8364	2.37886	0.740023	64	65	1.81518	64.8734	3.75094	3.00026	0.91946	12.4163	9.14548	0.721411	64	64	0	64	2.49687	2.99596	0.918957	12.3392	8.01653	0.720375
818	20.51	52	820	Rum	5.52995e+10	58	58	0	NA	NA	2.94797	0.917568	12.1312	2.31559	0.726023	60	60	0	60	3.49046	2.94984	0.916448	11.9685	8.48278	0.720466	60	60	0	60	2.76586	2.95139	0.91663	11.9947	7.48908	0.720844
819	20.52	53	820	NA	NA	NA	NA	NA	NA	NA	NA	NA	NA	NA	NA	NA	NA	NA	NA	NA	NA	NA	NA	NA	NA	NA	NA	NA	NA	NA	NA	NA	NA	NA	NA
820	20.53	54	820	Rum	5.90551e+10	49	49	0	NA	NA	2.97973	0.922907	12.9713	2.02899	0.765638	56	56.25	0.735685	56.8763	3.29693	2.99038	0.923613	13.0913	7.8285	0.742888	57	57	0	57	2.47797	2.99328	0.923327	13.0423	6.87143	0.740351
821	20.54	55	820	Rum	4.89247e+10	46	46	0	NA	NA	3.06332	0.931087	14.511	1.93904	0.800107	60	61.5	2.59103	61.0873	3.47278	3.07913	0.926813	13.6636	8.48278	0.752046	61	61	0	61	2.76986	3.09318	0.927529	13.7986	7.69073	0.752438
822	20.55	56	820	Rum	1.05435e+11	46	46	0	NA	NA	2.94535	0.918973	12.3415	1.91688	0.769292	58	59.5	2.59079	59.0592	3.28304	2.98849	0.917649	12.1432	8.15457	0.736002	59	59	0	59	2.88185	3.02196	0.921473	12.7345	7.3112	0.741124
823	20.56	57	820	Rum	1.20392e+11	47	47	0	NA	NA	3.13982	0.935866	15.5924	1.95432	0.815507	62	63	1.81508	63.2205	3.59095	3.19093	0.938937	16.3767	8.8131	0.77316	63	63	0	63	3.11677	3.1942	0.940146	16.7074	7.96933	0.770962
824	20.57	58	820	Rum	8.17427e+10	56	56	0	NA	NA	2.98649	0.908439	10.9217	2.26243	0.74192	60	60.1667	0.543044	60.6238	3.70157	2.97618	0.908354	10.9116	8.48278	0.726901	64	64	0.165359	64.2387	3.44635	2.9866	0.908992	10.988	7.99349	0.718126
825	20.58	59	820	NA	NA	NA	NA	NA	NA	NA	NA	NA	NA	NA	NA	NA	NA	NA	NA	NA	NA	NA	NA	NA	NA	NA	NA	NA	NA	NA	NA	NA	NA	NA	NA
826	20.59	60	820	Rum	6.79245e+10	54	54	0	NA	NA	3.02837	0.918355	12.2481	2.18543	0.759183	61	61	0	61	3.71086	2.99695	0.91537	11.8162	8.64768	0.729031	61	61	0	61	2.89148	2.99957	0.916978	12.045	7.59083	0.729668
827	20.6	61	820	NA	NA	NA	NA	NA	NA	NA	NA	NA	NA	NA	NA	NA	NA	NA	NA	NA	NA	NA	NA	NA	NA	NA	NA	NA	NA	NA	NA	NA	NA	NA	NA
828	20.61	62	820	Rum	7.99043e+10	43	43	0	NA	NA	2.89661	0.919454	12.4153	1.78026	0.77013	50	50	0	50	2.82843	2.91936	0.91638	11.9589	6.86361	0.746253	50	50	0	50	2.12132	2.9048	0.915414	11.8222	6.20502	0.742531
829	21	1	821	Bact1	2.08627e+11	54	54	0	NA	NA	2.76635	0.892623	9.31302	2.16181	0.693497	55	55.5	1.29513	55.6803	3.19178	2.69627	0.883207	8.56217	7.66628	0.672834	57	57	0	57	2.97946	2.69067	0.882152	8.4855	7.33171	0.665506
830	21.1	2	821	Bact2	1.44203e+11	59	59	0	NA	NA	2.97377	0.92107	12.6695	2.4264	0.729304	61	61.3333	0.924556	61.6808	3.62497	3.04391	0.925579	13.4371	8.64768	0.740453	62	62	0	62	3.20534	3.03696	0.923904	13.1412	8.19865	0.735853
831	21.2	3	821	Rum	9.9177e+10	61	61	0	NA	NA	2.96772	0.91583	11.8807	2.4901	0.721919	67	67	0.248127	67.2062	3.70459	3.13844	0.936466	15.7395	9.64782	0.746413	68	68	0	68	3.4979	3.14502	0.936815	15.8267	9.00946	0.745353
832	21.3	4	821	NA	NA	NA	NA	NA	NA	NA	NA	NA	NA	NA	NA	NA	NA	NA	NA	NA	NA	NA	NA	NA	NA	NA	NA	NA	NA	NA	NA	NA	NA	NA	NA
833	21.4	5	821	Bact1	1.43983e+11	55	55	0	NA	NA	2.52969	0.85027	6.6787	2.22408	0.631264	56	57	1.81477	57.4349	3.19418	2.52907	0.849755	6.65578	7.8285	0.628286	57	57	0	57	2.62244	2.51912	0.847788	6.56978	7.1714	0.623073
834	21.5	6	821	NA	NA	NA	NA	NA	NA	NA	NA	NA	NA	NA	NA	NA	NA	NA	NA	NA	NA	NA	NA	NA	NA	NA	NA	NA	NA	NA	NA	NA	NA	NA	NA
835	21.6	7	821	Bact1	1.60484e+11	53	53	0	NA	NA	2.87264	0.913633	11.5785	2.19051	0.723533	62	62.75	1.42208	63.3189	3.71767	2.77665	0.883266	8.56646	8.8131	0.672779	63	63	0	63	3.21208	2.79005	0.884277	8.64131	8.16137	0.673416
836	21.7	8	821	NA	NA	NA	NA	NA	NA	NA	NA	NA	NA	NA	NA	NA	NA	NA	NA	NA	NA	NA	NA	NA	NA	NA	NA	NA	NA	NA	NA	NA	NA	NA	NA
837	21.8	9	821	Bact1	1.43434e+11	44	44	0	NA	NA	2.71563	0.888651	8.98075	1.83646	0.717625	55	55.3333	0.924367	55.873	3.41558	2.4511	0.81312	5.35103	7.66628	0.611652	56	56	0	56	2.97309	2.46626	0.815845	5.43021	7.19697	0.612682
838	21.9	10	821	NA	NA	NA	NA	NA	NA	NA	NA	NA	NA	NA	NA	NA	NA	NA	NA	NA	NA	NA	NA	NA	NA	NA	NA	NA	NA	NA	NA	NA	NA	NA	NA
839	21.1	11	821	Bact1	1.47393e+11	60	60	0	NA	NA	2.97373	0.923975	13.1536	2.43563	0.726301	63	63.2	0.620877	63.6206	3.75911	2.85487	0.899249	9.92551	8.97903	0.689061	64	64	0	64	3.1225	2.8469	0.89792	9.79623	8.135	0.684534
840	21.11	12	821	Bact1	1.13182e+11	57	57	0	NA	NA	2.9702	0.927215	13.739	2.32028	0.734643	61	61	0	61	3.5621	2.94445	0.915828	11.8804	8.64768	0.716258	62	62	0	62	2.63965	2.96021	0.917708	12.1519	8.02305	0.717256
841	21.12	13	821	NA	NA	NA	NA	NA	NA	NA	NA	NA	NA	NA	NA	NA	NA	NA	NA	NA	NA	NA	NA	NA	NA	NA	NA	NA	NA	NA	NA	NA	NA	NA	NA
842	21.13	14	821	Bact1	1.4026e+11	55	55	0	NA	NA	2.87407	0.914782	11.7346	2.23544	0.717204	57	57.2	0.6208	57.7979	3.39548	2.71426	0.881677	8.45147	7.99126	0.671339	59	59	0	59	3.26772	2.70059	0.880069	8.33811	7.33073	0.662309
843	21.14	15	821	Bact2	9.21466e+10	55	55	0	NA	NA	2.40679	0.825986	5.74667	2.20625	0.600596	55	55	0.123858	55.3672	3.41568	2.34375	0.827551	5.7988	7.66628	0.584866	57	57	0	57	3.07794	2.34454	0.828083	5.81676	6.91759	0.579894
844	21.15	16	821	NA	NA	NA	NA	NA	NA	NA	NA	NA	NA	NA	NA	NA	NA	NA	NA	NA	NA	NA	NA	NA	NA	NA	NA	NA	NA	NA	NA	NA	NA	NA	NA
845	21.16	17	821	Bact2	9.85646e+10	55	55	0	NA	NA	2.455	0.843421	6.38657	2.17199	0.612626	54	54	0.165116	54.3414	3.3353	2.22251	0.790757	4.77914	7.50462	0.557162	55	55	0	55	3.06298	2.22247	0.790509	4.77348	6.81288	0.554601
846	21.17	18	821	Bact2	1.17284e+11	51	51	0	NA	NA	2.60449	0.859897	7.13758	2.06183	0.662412	54	54.3333	0.924332	54.8404	3.02741	2.36226	0.808314	5.21687	7.50462	0.592195	56	56	0	56	2.74838	2.36213	0.808738	5.22842	6.97209	0.586813
847	21.18	19	821	NA	NA	NA	NA	NA	NA	NA	NA	NA	NA	NA	NA	NA	NA	NA	NA	NA	NA	NA	NA	NA	NA	NA	NA	NA	NA	NA	NA	NA	NA	NA	NA
848	21.19	20	821	Bact2	1.13613e+11	52	52	0	NA	NA	2.52696	0.845857	6.48749	2.0964	0.639535	53	53.6	1.18504	54.4212	3.35043	2.04439	0.691368	3.2401	7.34351	0.514922	55	55	0	55	3.23054	2.05916	0.695368	3.28265	7.10625	0.513848
849	21.2	21	821	Bact2	1.33333e+11	52	52	0	NA	NA	2.37781	0.837175	6.14156	2.08356	0.601788	54	57	4.17017	55.6836	3.52128	2.11995	0.768139	4.31292	7.50462	0.531451	56	56	0	56	2.86606	2.12024	0.767779	4.30625	6.8676	0.526722
850	21.21	22	821	NA	NA	NA	NA	NA	NA	NA	NA	NA	NA	NA	NA	NA	NA	NA	NA	NA	NA	NA	NA	NA	NA	NA	NA	NA	NA	NA	NA	NA	NA	NA	NA
851	21.22	23	821	Bact2	1.17536e+11	52	52	0	NA	NA	2.36112	0.827822	5.80795	2.0745	0.597564	55	55	0.0707762	55.3503	3.55946	2.5105	0.851885	6.7515	7.66628	0.626477	57	57	0	57	3.07794	2.53646	0.854641	6.87954	7.33988	0.627364
852	21.23	24	821	Bact1	1.09274e+11	57	57	0	NA	NA	2.80497	0.900528	10.0531	2.23694	0.693776	56	56	0	56	3.49489	2.55967	0.843097	6.37337	7.8285	0.635888	57	57	0	57	2.75299	2.56597	0.842818	6.36204	7.03223	0.634662
853	21.24	25	821	NA	NA	NA	NA	NA	NA	NA	NA	NA	NA	NA	NA	NA	NA	NA	NA	NA	NA	NA	NA	NA	NA	NA	NA	NA	NA	NA	NA	NA	NA	NA	NA
854	21.25	26	821	Bact1	1.88318e+11	56	56	0	NA	NA	2.73076	0.904359	10.4558	2.21461	0.678391	56	57.2	1.83936	57.7634	3.45764	2.6717	0.895104	9.53325	7.8285	0.663718	57	57	0	57	2.87152	2.67529	0.894636	9.49093	6.88948	0.6617
855	21.26	27	821	Bact1	1.35443e+11	59	59	0	NA	NA	2.77607	0.900751	10.0757	2.34388	0.680821	57	58.5	2.59066	58.0483	3.45693	2.6577	0.865123	7.41417	7.99126	0.65735	62	62	0	62	3.00805	2.6753	0.865749	7.44876	7.80261	0.648223
856	21.27	28	821	NA	NA	NA	NA	NA	NA	NA	NA	NA	NA	NA	NA	NA	NA	NA	NA	NA	NA	NA	NA	NA	NA	NA	NA	NA	NA	NA	NA	NA	NA	NA	NA
857	21.28	29	821	Bact2	1.0354e+11	53	53	0	NA	NA	2.70301	0.887602	8.89694	2.16557	0.680808	61	62.5	2.22983	63.1251	3.56478	2.6383	0.854708	6.88268	8.64768	0.641786	61	61	0	61	3.10473	2.63652	0.855373	6.91435	7.53153	0.641352
858	21.29	30	821	Bact2	252500000000	48	48	0	NA	NA	2.58887	0.879319	8.28628	1.94262	0.668751	51	53	2.88094	53.5516	3.2192	2.24976	0.788552	4.72929	7.023	0.572193	51	51	0	51	2.72246	2.23881	0.78651	4.68406	6.29453	0.569407
859	21.3	31	821	NA	NA	NA	NA	NA	NA	NA	NA	NA	NA	NA	NA	NA	NA	NA	NA	NA	NA	NA	NA	NA	NA	NA	NA	NA	NA	NA	NA	NA	NA	NA	NA
860	21.31	32	821	Bact1	1.35426e+11	46	46	0	NA	NA	2.6873	0.897903	9.7946	1.84072	0.701894	52	52.25	0.735595	52.8162	3.3777	2.51663	0.852656	6.78683	7.18297	0.636922	53	53	0	53	2.73344	2.5326	0.854713	6.88292	6.42396	0.637888
861	21.32	33	821	NA	NA	NA	NA	NA	NA	NA	NA	NA	NA	NA	NA	NA	NA	NA	NA	NA	NA	NA	NA	NA	NA	NA	NA	NA	NA	NA	NA	NA	NA	NA	NA
862	21.33	34	821	NA	NA	NA	NA	NA	NA	NA	NA	NA	NA	NA	NA	NA	NA	NA	NA	NA	NA	NA	NA	NA	NA	NA	NA	NA	NA	NA	NA	NA	NA	NA	NA
863	21.34	35	821	Bact1	1.76087e+11	53	53	0	NA	NA	2.53814	0.869955	7.68963	2.0729	0.639282	53	53.75	1.42178	54.2918	3.54485	2.30753	0.815809	5.42914	7.34351	0.581199	53	53	0	53	3.1323	2.32405	0.817743	5.48675	6.38824	0.58536
864	21.35	36	821	NA	NA	NA	NA	NA	NA	NA	NA	NA	NA	NA	NA	NA	NA	NA	NA	NA	NA	NA	NA	NA	NA	NA	NA	NA	NA	NA	NA	NA	NA	NA	NA
865	21.36	37	821	NA	NA	NA	NA	NA	NA	NA	NA	NA	NA	NA	NA	NA	NA	NA	NA	NA	NA	NA	NA	NA	NA	NA	NA	NA	NA	NA	NA	NA	NA	NA	NA
866	21.37	38	821	NA	NA	NA	NA	NA	NA	NA	NA	NA	NA	NA	NA	NA	NA	NA	NA	NA	NA	NA	NA	NA	NA	NA	NA	NA	NA	NA	NA	NA	NA	NA	NA
867	21.38	39	821	Bact1	7.08861e+10	51	51	0	NA	NA	2.54543	0.875194	8.01243	2.00672	0.647392	48	48.5	1.29457	48.6451	3.07788	2.25471	0.800977	5.02455	6.5466	0.582433	51	51	0	51	2.59713	2.28064	0.807081	5.18353	6.20591	0.580046
868	21.39	40	821	NA	NA	NA	NA	NA	NA	NA	NA	NA	NA	NA	NA	NA	NA	NA	NA	NA	NA	NA	NA	NA	NA	NA	NA	NA	NA	NA	NA	NA	NA	NA	NA
869	21.4	41	821	NA	NA	NA	NA	NA	NA	NA	NA	NA	NA	NA	NA	NA	NA	NA	NA	NA	NA	NA	NA	NA	NA	NA	NA	NA	NA	NA	NA	NA	NA	NA	NA
870	21.41	42	821	NA	NA	NA	NA	NA	NA	NA	NA	NA	NA	NA	NA	NA	NA	NA	NA	NA	NA	NA	NA	NA	NA	NA	NA	NA	NA	NA	NA	NA	NA	NA	NA
871	21.42	43	821	Bact1	1.06557e+11	51	51	0	NA	NA	2.59721	0.882187	8.488	2.04409	0.66056	54	54.3333	0.924332	54.8861	3.18517	2.66874	0.891274	9.19745	7.50462	0.669029	55	55	0	55	2.96648	2.67467	0.892063	9.26463	6.81566	0.667444
872	21.43	44	821	NA	NA	NA	NA	NA	NA	NA	NA	NA	NA	NA	NA	NA	NA	NA	NA	NA	NA	NA	NA	NA	NA	NA	NA	NA	NA	NA	NA	NA	NA	NA	NA
873	21.44	45	821	NA	NA	NA	NA	NA	NA	NA	NA	NA	NA	NA	NA	NA	NA	NA	NA	NA	NA	NA	NA	NA	NA	NA	NA	NA	NA	NA	NA	NA	NA	NA	NA

## Sheet: S1-4
	g_Acetanaerobacterium	g_Acetitomaculum	g_Acidaminococcus	g_Actinomyces	g_Adlercreutzia	g_Aestuariispira	g_Akkermansia	g_Alistipes	g_Allisonella	g_Allobaculum	g_Alloprevotella	g_Anaerofilum	g_Anaerofustis	g_Anaerorhabdus	g_Anaerosporobacter	g_Anaerostipes	g_Anaerotruncus	g_Arcanobacterium	g_Bacteroides	g_Barnesiella	g_Bifidobacterium	g_Bilophila	g_Blautia	g_Butyricicoccus	g_Butyricimonas	g_Butyrivibrio	g_Campylobacter	g_Catabacter	g_Catenibacterium	g_Cerasicoccus	g_Christensenella	g_Citrobacter	g_Cloacibacillus	g_Clostridium_III	g_Clostridium_IV	g_Clostridium_sensu_stricto	g_Clostridium_XlVa	g_Clostridium_XlVb	g_Clostridium_XVIII	g_Collinsella	g_Comamonas	g_Coprobacillus	g_Coprobacter	g_Coprococcus	g_Corynebacterium	g_Defluviitalea	g_Desulfomicrobium	g_Desulfovibrio	g_Dialister
1	0	0	0	0	2.77917e+08	0	4.63195e+07	1.48222e+09	0	0	0	0	0	0	0	1.52854e+09	0	0	8.10592e+09	9.2639e+07	5.32674e+09	4.63195e+07	1.43591e+09	2.77917e+08	0	0	0	0	0	0	0	0	0	0	3.24237e+09	4.63195e+07	3.24237e+08	1.38959e+08	9.2639e+07	2.03806e+09	0	0	0	1.71382e+09	0	0	0	4.63195e+07	0
2	NA	NA	NA	NA	NA	NA	NA	NA	NA	NA	NA	NA	NA	NA	NA	NA	NA	NA	NA	NA	NA	NA	NA	NA	NA	NA	NA	NA	NA	NA	NA	NA	NA	NA	NA	NA	NA	NA	NA	NA	NA	NA	NA	NA	NA	NA	NA	NA	NA
3	0	0	0	0	2.3159e+08	0	0	1.57481e+09	0	0	0	0	0	0	0	1.06531e+09	0	0	7.41088e+09	1.85272e+08	1.8064e+09	2.77908e+08	6.48452e+08	2.77908e+08	9.2636e+07	0	0	0	0	0	0	0	0	0	1.76008e+09	0	1.85272e+08	0	1.38954e+08	1.2969e+09	0	0	0	5.55816e+08	0	0	0	5.09498e+08	0
4	NA	NA	NA	NA	NA	NA	NA	NA	NA	NA	NA	NA	NA	NA	NA	NA	NA	NA	NA	NA	NA	NA	NA	NA	NA	NA	NA	NA	NA	NA	NA	NA	NA	NA	NA	NA	NA	NA	NA	NA	NA	NA	NA	NA	NA	NA	NA	NA	NA
5	NA	NA	NA	NA	NA	NA	NA	NA	NA	NA	NA	NA	NA	NA	NA	NA	NA	NA	NA	NA	NA	NA	NA	NA	NA	NA	NA	NA	NA	NA	NA	NA	NA	NA	NA	NA	NA	NA	NA	NA	NA	NA	NA	NA	NA	NA	NA	NA	NA
6	NA	NA	NA	NA	NA	NA	NA	NA	NA	NA	NA	NA	NA	NA	NA	NA	NA	NA	NA	NA	NA	NA	NA	NA	NA	NA	NA	NA	NA	NA	NA	NA	NA	NA	NA	NA	NA	NA	NA	NA	NA	NA	NA	NA	NA	NA	NA	NA	NA
7	0	0	0	4.63095e+07	3.70476e+08	0	9.2619e+08	2.87119e+09	0	0	0	0	0	0	9.2619e+07	9.53975e+09	4.63095e+07	0	5.3719e+09	1.38928e+08	1.55137e+10	2.77857e+08	3.70476e+09	2.77857e+08	4.63095e+07	0	0	0	0	0	0	0	0	0	7.54845e+09	1.38928e+08	2.77857e+08	1.85238e+08	1.06512e+09	6.52964e+09	0	0	0	2.63964e+09	0	0	0	3.70476e+08	0
8	0	0	0	0	2.31516e+08	0	9.26065e+07	1.80583e+09	0	0	0	0	0	0	9.26065e+07	3.28753e+09	4.63033e+07	0	3.88947e+09	1.85213e+08	7.87156e+09	0	1.94474e+09	9.26065e+07	0	0	0	0	0	0	0	0	0	0	1.89843e+09	0	1.3891e+08	0	9.26065e+07	3.61165e+09	0	0	0	8.33459e+08	0	0	0	2.31516e+08	0
9	NA	NA	NA	NA	NA	NA	NA	NA	NA	NA	NA	NA	NA	NA	NA	NA	NA	NA	NA	NA	NA	NA	NA	NA	NA	NA	NA	NA	NA	NA	NA	NA	NA	NA	NA	NA	NA	NA	NA	NA	NA	NA	NA	NA	NA	NA	NA	NA	NA
10	0	0	0	9.26225e+07	4.63113e+08	0	2.31556e+08	4.5385e+09	0	0	0	0	0	0	1.38934e+08	6.90038e+09	0	0	2.30167e+10	5.55735e+08	2.7231e+10	3.24179e+08	4.16801e+09	6.02046e+08	1.38934e+08	0	0	0	0	4.63113e+07	0	0	0	0	1.41712e+10	1.85245e+08	7.87291e+08	9.26225e+07	6.48358e+08	6.25202e+09	0	0	0	4.16801e+09	0	0	0	2.77868e+08	0
11	0	0	0	0	2.7783e+08	0	0	1.52807e+09	0	0	0	0	0	0	0	1.8059e+09	0	0	6.25118e+09	1.8522e+08	5.69552e+09	9.261e+07	9.72405e+08	2.31525e+08	0	0	0	0	0	0	0	0	0	0	3.7044e+09	0	3.24135e+08	0	6.94575e+08	4.76942e+09	0	0	0	9.261e+08	0	0	0	0	0
12	NA	NA	NA	NA	NA	NA	NA	NA	NA	NA	NA	NA	NA	NA	NA	NA	NA	NA	NA	NA	NA	NA	NA	NA	NA	NA	NA	NA	NA	NA	NA	NA	NA	NA	NA	NA	NA	NA	NA	NA	NA	NA	NA	NA	NA	NA	NA	NA	NA
13	0	0	0	0	1.38911e+08	0	0	1.48172e+09	0	0	0	0	0	0	0	2.77823e+09	0	0	1.22705e+10	1.85215e+08	4.8156e+09	4.63038e+07	1.57433e+09	5.55646e+08	4.63038e+07	0	0	0	0	0	0	0	0	0	5.41755e+09	0	3.7043e+08	0	3.7043e+08	1.48172e+09	0	0	0	1.2502e+09	0	0	0	4.16734e+08	0
14	NA	NA	NA	NA	NA	NA	NA	NA	NA	NA	NA	NA	NA	NA	NA	NA	NA	NA	NA	NA	NA	NA	NA	NA	NA	NA	NA	NA	NA	NA	NA	NA	NA	NA	NA	NA	NA	NA	NA	NA	NA	NA	NA	NA	NA	NA	NA	NA	NA
15	0	0	0	0	2.77831e+08	0	0	1.52807e+09	0	0	0	0	0	0	0	8.79799e+08	0	0	5.55662e+09	3.70441e+08	2.40787e+09	4.63052e+07	1.25024e+09	2.77831e+08	0	0	0	0	0	4.63052e+07	0	0	0	0	3.28767e+09	9.26104e+07	9.26104e+07	9.26104e+07	3.70441e+08	2.26895e+09	0	0	4.63052e+07	6.48273e+08	0	0	0	3.70441e+08	0
16	0	0	0	0	9.26277e+07	0	9.26277e+07	3.10303e+09	0	0	0	0	0	0	4.63138e+07	5.55766e+08	4.63138e+07	0	2.12117e+10	2.31569e+08	8.79963e+08	0	9.72591e+08	1.85255e+08	4.63138e+07	0	0	0	0	0	0	0	0	0	5.60397e+09	0	2.31569e+08	0	1.38942e+08	2.77883e+08	0	0	0	5.55766e+08	0	0	9.26277e+07	4.63138e+07	0
17	NA	NA	NA	NA	NA	NA	NA	NA	NA	NA	NA	NA	NA	NA	NA	NA	NA	NA	NA	NA	NA	NA	NA	NA	NA	NA	NA	NA	NA	NA	NA	NA	NA	NA	NA	NA	NA	NA	NA	NA	NA	NA	NA	NA	NA	NA	NA	NA	NA
18	0	0	0	9.26143e+07	9.26143e+07	0	0	5.55686e+08	0	0	0	0	0	0	0	1.68558e+10	0	0	5.14009e+09	9.26143e+07	5.60317e+09	0	6.57562e+09	9.26143e+08	0	0	0	0	0	0	0	0	0	0	2.08382e+09	0	1.48183e+09	0	2.63951e+09	1.25029e+09	0	0	0	1.57444e+09	0	0	0	0	0
19	NA	NA	NA	NA	NA	NA	NA	NA	NA	NA	NA	NA	NA	NA	NA	NA	NA	NA	NA	NA	NA	NA	NA	NA	NA	NA	NA	NA	NA	NA	NA	NA	NA	NA	NA	NA	NA	NA	NA	NA	NA	NA	NA	NA	NA	NA	NA	NA	NA
20	0	0	0	1.38962e+08	1.38962e+08	0	0	2.13075e+09	0	0	0	0	0	0	4.63207e+07	4.16886e+09	0	0	5.97537e+09	2.77924e+08	4.0299e+09	9.26414e+07	1.76019e+09	3.70566e+08	9.26414e+07	0	0	0	0	0	0	0	0	0	4.16886e+09	0	2.77924e+08	9.26414e+07	7.87452e+08	6.4849e+08	0	0	0	7.87452e+08	0	0	0	1.85283e+08	0
21	0	0	0	0	2.31588e+08	0	0	9.44881e+09	0	0	0	0	0	0	0	3.70541e+09	0	0	1.46364e+10	5.55812e+08	7.04029e+09	9.26354e+07	1.71375e+09	4.63177e+08	3.24224e+08	0	0	0	0	0	0	0	0	0	5.00231e+09	0	4.16859e+08	0	4.63177e+08	4.26123e+09	0	0	4.63177e+07	2.64011e+09	0	0	0	8.33718e+08	0
22	NA	NA	NA	NA	NA	NA	NA	NA	NA	NA	NA	NA	NA	NA	NA	NA	NA	NA	NA	NA	NA	NA	NA	NA	NA	NA	NA	NA	NA	NA	NA	NA	NA	NA	NA	NA	NA	NA	NA	NA	NA	NA	NA	NA	NA	NA	NA	NA	NA
23	NA	NA	NA	NA	NA	NA	NA	NA	NA	NA	NA	NA	NA	NA	NA	NA	NA	NA	NA	NA	NA	NA	NA	NA	NA	NA	NA	NA	NA	NA	NA	NA	NA	NA	NA	NA	NA	NA	NA	NA	NA	NA	NA	NA	NA	NA	NA	NA	NA
24	9.26204e+07	0	0	0	5.09412e+08	0	2.31551e+08	5.27937e+09	0	0	0	0	0	0	4.63102e+07	3.05647e+09	9.26204e+07	0	9.77146e+09	1.01882e+09	8.28953e+09	6.94653e+08	3.38065e+09	7.40964e+08	9.26204e+07	0	0	0	0	0	0	0	0	9.26204e+07	1.36152e+10	0	6.94653e+08	1.85241e+08	9.26204e+08	5.37199e+09	0	0	0	3.33434e+09	0	4.63102e+07	0	6.94653e+08	0
25	0	0	0	0	4.62941e+07	0	0	6.01823e+08	0	0	0	0	0	0	9.25881e+07	9.72175e+08	0	0	4.39794e+09	9.25881e+07	1.71288e+09	9.25881e+07	1.66659e+09	1.85176e+08	9.25881e+07	0	0	0	0	0	0	0	0	0	1.89806e+09	0	4.62941e+08	0	2.77764e+08	3.24058e+08	0	0	0	1.24994e+09	0	0	0	1.38882e+08	0
26	0	0	0	0	4.63122e+07	0	2.31561e+08	1.99142e+09	0	0	0	0	0	0	0	1.99142e+09	0	0	1.33842e+10	1.85249e+08	1.20412e+09	9.26244e+07	5.09434e+08	1.85249e+08	4.63122e+07	0	0	0	0	0	0	0	0	0	3.7976e+09	0	1.38937e+08	4.63122e+07	9.26244e+07	7.40995e+08	0	0	9.26244e+07	1.06518e+09	0	0	0	2.77873e+08	0
27	NA	NA	NA	NA	NA	NA	NA	NA	NA	NA	NA	NA	NA	NA	NA	NA	NA	NA	NA	NA	NA	NA	NA	NA	NA	NA	NA	NA	NA	NA	NA	NA	NA	NA	NA	NA	NA	NA	NA	NA	NA	NA	NA	NA	NA	NA	NA	NA	NA
28	NA	NA	NA	NA	NA	NA	NA	NA	NA	NA	NA	NA	NA	NA	NA	NA	NA	NA	NA	NA	NA	NA	NA	NA	NA	NA	NA	NA	NA	NA	NA	NA	NA	NA	NA	NA	NA	NA	NA	NA	NA	NA	NA	NA	NA	NA	NA	NA	NA
29	NA	NA	NA	NA	NA	NA	NA	NA	NA	NA	NA	NA	NA	NA	NA	NA	NA	NA	NA	NA	NA	NA	NA	NA	NA	NA	NA	NA	NA	NA	NA	NA	NA	NA	NA	NA	NA	NA	NA	NA	NA	NA	NA	NA	NA	NA	NA	NA	NA
30	NA	NA	NA	NA	NA	NA	NA	NA	NA	NA	NA	NA	NA	NA	NA	NA	NA	NA	NA	NA	NA	NA	NA	NA	NA	NA	NA	NA	NA	NA	NA	NA	NA	NA	NA	NA	NA	NA	NA	NA	NA	NA	NA	NA	NA	NA	NA	NA	NA
31	NA	NA	NA	NA	NA	NA	NA	NA	NA	NA	NA	NA	NA	NA	NA	NA	NA	NA	NA	NA	NA	NA	NA	NA	NA	NA	NA	NA	NA	NA	NA	NA	NA	NA	NA	NA	NA	NA	NA	NA	NA	NA	NA	NA	NA	NA	NA	NA	NA
32	NA	NA	NA	NA	NA	NA	NA	NA	NA	NA	NA	NA	NA	NA	NA	NA	NA	NA	NA	NA	NA	NA	NA	NA	NA	NA	NA	NA	NA	NA	NA	NA	NA	NA	NA	NA	NA	NA	NA	NA	NA	NA	NA	NA	NA	NA	NA	NA	NA
33	0	0	0	0	4.63048e+08	0	9.26096e+07	2.13002e+09	0	0	0	0	0	0	0	5.18614e+09	0	0	7.36247e+09	3.70439e+08	4.86201e+09	2.31524e+08	1.80589e+09	6.48268e+08	0	0	0	0	0	0	0	0	0	0	1.19003e+10	0	1.85219e+08	1.85219e+08	6.48268e+08	7.40877e+09	0	0	9.26096e+07	8.79792e+08	0	0	0	1.85219e+08	0
34	0	0	0	0	2.77859e+08	0	1.85239e+09	5.27932e+09	0	0	0	0	0	0	4.63098e+07	3.33431e+09	0	0	6.71493e+09	8.79887e+08	5.00146e+09	0	1.11144e+09	2.31549e+08	9.26197e+07	0	0	0	0	0	0	0	0	0	1.01882e+10	0	4.63098e+07	4.63098e+07	2.77859e+08	2.87121e+09	0	0	9.26197e+07	2.31549e+08	0	0	4.63098e+07	2.77859e+08	0
35	NA	NA	NA	NA	NA	NA	NA	NA	NA	NA	NA	NA	NA	NA	NA	NA	NA	NA	NA	NA	NA	NA	NA	NA	NA	NA	NA	NA	NA	NA	NA	NA	NA	NA	NA	NA	NA	NA	NA	NA	NA	NA	NA	NA	NA	NA	NA	NA	NA
36	NA	NA	NA	NA	NA	NA	NA	NA	NA	NA	NA	NA	NA	NA	NA	NA	NA	NA	NA	NA	NA	NA	NA	NA	NA	NA	NA	NA	NA	NA	NA	NA	NA	NA	NA	NA	NA	NA	NA	NA	NA	NA	NA	NA	NA	NA	NA	NA	NA
37	NA	NA	NA	NA	NA	NA	NA	NA	NA	NA	NA	NA	NA	NA	NA	NA	NA	NA	NA	NA	NA	NA	NA	NA	NA	NA	NA	NA	NA	NA	NA	NA	NA	NA	NA	NA	NA	NA	NA	NA	NA	NA	NA	NA	NA	NA	NA	NA	NA
38	0	0	0	0	3.24135e+08	0	3.24135e+08	8.79794e+08	0	0	0	0	0	0	0	1.01871e+09	0	0	2.68569e+09	1.8522e+08	3.88962e+09	9.26099e+07	2.31525e+09	4.6305e+07	0	0	0	0	0	0	0	0	0	0	3.24135e+09	0	1.8522e+08	9.26099e+07	4.6305e+08	2.73199e+09	0	0	0	9.72404e+08	0	0	0	4.6305e+07	0
39	0	0	0	0	4.1687e+08	0	4.63189e+07	1.80644e+09	0	0	0	0	0	0	9.26377e+07	1.7138e+09	0	0	7.27206e+09	1.85275e+08	4.30765e+09	1.85275e+08	3.10336e+09	2.77913e+08	0	0	0	0	0	0	0	0	0	0	6.25305e+09	4.63189e+07	3.70551e+08	9.26377e+07	6.02145e+08	5.14139e+09	0	0	0	2.77913e+09	0	0	0	4.63189e+08	0
40	NA	NA	NA	NA	NA	NA	NA	NA	NA	NA	NA	NA	NA	NA	NA	NA	NA	NA	NA	NA	NA	NA	NA	NA	NA	NA	NA	NA	NA	NA	NA	NA	NA	NA	NA	NA	NA	NA	NA	NA	NA	NA	NA	NA	NA	NA	NA	NA	NA
41	NA	NA	NA	NA	NA	NA	NA	NA	NA	NA	NA	NA	NA	NA	NA	NA	NA	NA	NA	NA	NA	NA	NA	NA	NA	NA	NA	NA	NA	NA	NA	NA	NA	NA	NA	NA	NA	NA	NA	NA	NA	NA	NA	NA	NA	NA	NA	NA	NA
42	NA	NA	NA	NA	NA	NA	NA	NA	NA	NA	NA	NA	NA	NA	NA	NA	NA	NA	NA	NA	NA	NA	NA	NA	NA	NA	NA	NA	NA	NA	NA	NA	NA	NA	NA	NA	NA	NA	NA	NA	NA	NA	NA	NA	NA	NA	NA	NA	NA
43	NA	NA	NA	NA	NA	NA	NA	NA	NA	NA	NA	NA	NA	NA	NA	NA	NA	NA	NA	NA	NA	NA	NA	NA	NA	NA	NA	NA	NA	NA	NA	NA	NA	NA	NA	NA	NA	NA	NA	NA	NA	NA	NA	NA	NA	NA	NA	NA	NA
44	NA	NA	NA	NA	NA	NA	NA	NA	NA	NA	NA	NA	NA	NA	NA	NA	NA	NA	NA	NA	NA	NA	NA	NA	NA	NA	NA	NA	NA	NA	NA	NA	NA	NA	NA	NA	NA	NA	NA	NA	NA	NA	NA	NA	NA	NA	NA	NA	NA
45	0	0	0	4.63077e+07	2.77846e+08	0	4.63077e+07	2.63954e+09	0	0	0	0	0	0	9.26154e+07	4.16769e+09	0	0	1.65782e+10	5.09385e+08	5.37169e+09	1.85231e+08	5.23277e+09	8.33539e+08	4.63077e+07	0	0	0	0	0	0	0	0	0	1.07897e+10	4.63077e+07	8.79846e+08	1.85231e+08	1.94492e+09	4.35292e+09	0	0	0	7.27031e+09	0	0	0	6.48308e+08	0
46	0	0	0	4.63037e+07	2.77822e+08	0	4.63037e+07	3.84321e+09	0	0	0	0	0	0	9.26075e+07	2.54671e+09	0	0	1.6623e+10	5.55645e+08	9.26075e+08	1.85215e+08	1.71324e+09	4.63037e+08	9.26075e+07	0	0	0	0	0	0	0	0	0	8.93662e+09	0	1.01868e+09	9.26075e+07	5.55645e+08	1.34281e+09	0	0	4.63037e+07	3.51908e+09	0	0	0	9.26075e+08	0
47	NA	NA	NA	NA	NA	NA	NA	NA	NA	NA	NA	NA	NA	NA	NA	NA	NA	NA	NA	NA	NA	NA	NA	NA	NA	NA	NA	NA	NA	NA	NA	NA	NA	NA	NA	NA	NA	NA	NA	NA	NA	NA	NA	NA	NA	NA	NA	NA	NA
48	0	0	0	1.38946e+08	4.63154e+08	0	6.021e+08	4.02944e+09	0	0	0	0	0	0	2.31577e+08	4.26102e+09	9.26308e+07	0	7.5031e+09	4.16839e+08	3.8905e+09	3.24208e+08	5.04838e+09	2.31577e+08	4.63154e+07	0	0	0	0	0	0	0	0	0	1.83872e+10	9.26308e+07	5.55785e+08	0	1.66736e+09	4.77049e+09	0	0	0	2.03788e+09	0	0	0	2.77893e+08	0
49	0	0	0	0	1.85136e+08	0	0	7.40543e+08	0	0	0	0	0	0	9.25679e+07	3.70271e+08	0	0	1.99021e+09	4.62839e+07	6.01691e+08	4.62839e+07	6.47975e+08	0	0	0	0	0	0	0	0	0	0	0	1.1571e+09	4.62839e+07	1.38852e+08	0	1.38852e+08	6.94259e+08	0	0	0	5.09123e+08	0	0	0	9.25679e+07	0
50	NA	NA	NA	NA	NA	NA	NA	NA	NA	NA	NA	NA	NA	NA	NA	NA	NA	NA	NA	NA	NA	NA	NA	NA	NA	NA	NA	NA	NA	NA	NA	NA	NA	NA	NA	NA	NA	NA	NA	NA	NA	NA	NA	NA	NA	NA	NA	NA	NA
51	NA	NA	NA	NA	NA	NA	NA	NA	NA	NA	NA	NA	NA	NA	NA	NA	NA	NA	NA	NA	NA	NA	NA	NA	NA	NA	NA	NA	NA	NA	NA	NA	NA	NA	NA	NA	NA	NA	NA	NA	NA	NA	NA	NA	NA	NA	NA	NA	NA
52	NA	NA	NA	NA	NA	NA	NA	NA	NA	NA	NA	NA	NA	NA	NA	NA	NA	NA	NA	NA	NA	NA	NA	NA	NA	NA	NA	NA	NA	NA	NA	NA	NA	NA	NA	NA	NA	NA	NA	NA	NA	NA	NA	NA	NA	NA	NA	NA	NA
53	0	0	0	0	2.31577e+08	0	3.24208e+08	1.85262e+09	0	0	0	0	0	0	4.63155e+07	2.45472e+09	0	0	3.24208e+09	3.24208e+08	8.42942e+09	9.2631e+07	1.8063e+09	3.24208e+08	9.2631e+07	0	0	0	0	4.63155e+07	0	0	0	0	2.36209e+09	0	9.2631e+07	4.63155e+07	5.55786e+08	3.70524e+09	0	0	0	8.79994e+08	0	0	0	3.24208e+08	0
54	NA	NA	NA	NA	NA	NA	NA	NA	NA	NA	NA	NA	NA	NA	NA	NA	NA	NA	NA	NA	NA	NA	NA	NA	NA	NA	NA	NA	NA	NA	NA	NA	NA	NA	NA	NA	NA	NA	NA	NA	NA	NA	NA	NA	NA	NA	NA	NA	NA
55	NA	NA	NA	NA	NA	NA	NA	NA	NA	NA	NA	NA	NA	NA	NA	NA	NA	NA	NA	NA	NA	NA	NA	NA	NA	NA	NA	NA	NA	NA	NA	NA	NA	NA	NA	NA	NA	NA	NA	NA	NA	NA	NA	NA	NA	NA	NA	NA	NA
56	0	0	0	0	1.38966e+08	0	0	1.20437e+09	0	0	0	0	0	0	9.26438e+07	9.7276e+08	0	0	6.16081e+09	9.26438e+07	1.62127e+09	9.26438e+07	2.22345e+09	3.24253e+08	9.26438e+07	0	0	0	0	0	0	0	0	0	2.54771e+09	0	6.48507e+08	1.85288e+08	3.24253e+08	6.02185e+08	0	0	0	2.17713e+09	0	0	0	3.70575e+08	0
57	NA	NA	NA	NA	NA	NA	NA	NA	NA	NA	NA	NA	NA	NA	NA	NA	NA	NA	NA	NA	NA	NA	NA	NA	NA	NA	NA	NA	NA	NA	NA	NA	NA	NA	NA	NA	NA	NA	NA	NA	NA	NA	NA	NA	NA	NA	NA	NA	NA
58	0	0	0	0	2.31641e+08	0	0	1.57516e+09	0	0	0	0	0	0	0	9.26563e+08	0	0	6.43961e+09	9.26563e+07	1.89945e+09	0	7.41251e+08	1.85313e+08	0	0	0	0	0	0	0	0	0	0	1.76047e+09	0	2.31641e+08	0	1.85313e+08	6.02266e+08	0	0	0	8.80235e+08	0	0	0	1.85313e+08	0
59	0	0	0	0	0	0	0	3.70721e+08	0	0	0	0	0	0	0	8.80462e+08	0	0	2.27066e+09	2.317e+08	1.1585e+09	0	5.56081e+08	9.26802e+07	0	0	0	0	0	0	0	0	0	0	9.26802e+07	0	1.8536e+08	2.317e+08	4.63401e+07	1.11216e+09	0	0	9.26802e+07	0	0	0	0	0	1.6219e+09
60	0	0	0	9.26295e+07	0	0	0	2.8252e+09	0	0	0	0	0	0	0	8.42928e+09	4.63147e+07	0	2.72331e+10	1.8989e+09	5.41882e+09	6.48406e+08	6.43775e+09	2.31574e+08	0	0	0	0	0	0	0	0	0	0	5.09462e+08	0	1.34313e+09	1.5747e+09	3.24203e+08	4.12201e+09	0	0	4.63147e+08	9.26295e+07	0	0	0	0	5.23357e+09
61	0	0	0	0	0	0	0	1.71301e+09	0	0	0	0	0	0	0	2.31488e+09	4.62976e+07	0	9.6299e+09	1.06484e+09	1.34263e+09	2.77786e+08	2.08339e+09	4.62976e+07	0	0	0	0	0	0	0	0	0	0	1.8519e+08	0	7.87059e+08	4.16678e+08	1.38893e+08	1.48152e+09	0	0	3.24083e+08	0	0	0	0	0	4.62976e+09
62	0	0	0	0	0	0	0	1.158e+09	0	0	0	0	0	0	0	4.77097e+09	0	0	5.37313e+09	4.16881e+08	1.06536e+09	4.63201e+07	2.22337e+09	4.63201e+07	0	0	0	0	0	0	0	0	0	0	1.3896e+08	0	7.41122e+08	1.3896e+08	2.31601e+08	1.57488e+09	0	0	1.3896e+08	4.63201e+07	0	0	0	0	3.10345e+09
63	0	0	0	0	0	0	0	1.29715e+09	0	0	0	0	0	0	0	2.54797e+09	0	0	8.66311e+09	3.24287e+08	6.02248e+08	3.24287e+08	1.15817e+09	0	0	0	0	0	0	0	0	0	0	0	2.31634e+08	0	6.48575e+08	2.77961e+08	2.77961e+08	3.70614e+08	0	0	0	4.63268e+07	0	0	0	0	3.70614e+09
64	0	0	0	4.63122e+07	0	0	0	1.29674e+09	0	0	0	0	0	0	0	6.57633e+09	4.63122e+07	0	8.56775e+09	6.94683e+08	1.99142e+09	1.85249e+08	3.19554e+09	9.26244e+07	0	0	0	0	0	0	0	0	0	0	3.24185e+08	0	6.94683e+08	1.06518e+09	6.94683e+08	1.01887e+09	0	0	1.38937e+08	9.26244e+07	0	0	0	0	4.49228e+09
65	0	0	0	0	0	0	0	1.62098e+09	0	0	0	0	0	0	0	6.57656e+09	0	0	1.05596e+10	7.87335e+08	1.99149e+09	3.24197e+08	4.81664e+09	2.31569e+08	0	0	0	0	0	0	0	0	0	0	2.77883e+08	0	5.09452e+08	3.70511e+08	6.48394e+08	7.41021e+08	0	0	2.77883e+08	0	0	0	0	0	4.95558e+09
66	0	0	0	0	0	0	0	3.24052e+08	0	0	0	0	0	0	0	8.14759e+09	0	0	3.47198e+09	3.24052e+08	2.22207e+09	1.85172e+08	1.06474e+09	0	0	0	0	0	0	0	0	0	0	0	9.25862e+07	0	2.77759e+08	2.77759e+08	9.25862e+07	8.33276e+08	0	0	9.25862e+07	0	0	0	0	0	1.06474e+09
67	0	0	0	9.26031e+07	0	0	0	2.917e+09	0	0	0	0	0	0	0	4.90796e+09	0	0	1.08809e+10	7.87126e+08	9.72333e+08	5.55619e+08	2.40768e+09	1.38905e+08	0	0	0	0	0	0	0	0	0	0	7.87126e+08	0	9.72333e+08	2.31508e+08	3.70412e+08	1.99097e+09	0	0	9.26031e+07	0	0	0	0	0	4.16714e+09
68	0	0	0	4.63061e+07	0	0	0	1.4818e+09	0	0	0	0	0	0	0	2.77837e+09	4.63061e+07	0	1.03263e+10	1.85224e+08	6.01979e+08	4.63061e+08	3.10251e+09	9.26122e+07	0	0	0	0	0	0	0	0	0	0	4.16755e+08	0	7.87204e+08	2.77837e+08	5.55673e+08	2.3153e+08	0	0	2.77837e+08	0	0	0	0	0	5.55673e+08
69	NA	NA	NA	NA	NA	NA	NA	NA	NA	NA	NA	NA	NA	NA	NA	NA	NA	NA	NA	NA	NA	NA	NA	NA	NA	NA	NA	NA	NA	NA	NA	NA	NA	NA	NA	NA	NA	NA	NA	NA	NA	NA	NA	NA	NA	NA	NA	NA	NA
70	0	0	0	2.31577e+08	0	0	0	1.62104e+09	0	0	0	0	0	0	0	7.31783e+09	4.63154e+07	0	9.54096e+09	2.77892e+08	1.66735e+09	3.24207e+08	9.17044e+09	1.38946e+08	0	0	0	0	0	0	0	0	0	0	8.33676e+08	0	1.01894e+09	4.63154e+08	6.48415e+08	1.15788e+09	0	0	4.63154e+07	0	0	0	0	0	3.24207e+08
71	0	0	0	0	0	0	0	2.26892e+09	0	0	0	0	0	0	0	2.91719e+09	0	0	1.2317e+10	9.72396e+08	1.38914e+09	3.70437e+08	3.56545e+09	1.85218e+08	0	0	0	0	0	0	0	0	0	0	5.55655e+08	0	8.33482e+08	9.26092e+08	1.38914e+08	1.66696e+09	0	0	9.26092e+07	9.26092e+07	0	0	0	0	3.98219e+09
72	0	0	0	4.63141e+07	0	0	0	7.87339e+08	0	0	0	0	0	0	0	4.67772e+09	4.63141e+07	0	6.29871e+09	5.09455e+08	2.77884e+08	9.26281e+07	3.84407e+09	1.85256e+08	0	0	0	0	0	0	0	0	0	0	4.63141e+08	0	2.3157e+08	1.38942e+08	2.50096e+09	4.63141e+08	0	0	4.63141e+07	0	0	0	0	0	1.89888e+09
73	0	0	0	4.63204e+07	0	0	0	2.77922e+09	0	0	0	0	0	0	0	4.67836e+09	9.26408e+07	0	1.5471e+10	6.02165e+08	1.85282e+08	3.70563e+08	1.66753e+09	2.77922e+08	0	0	0	0	0	0	0	0	0	0	4.63204e+08	0	6.02165e+08	6.48486e+08	2.5013e+09	3.24243e+08	0	0	9.26408e+07	0	0	0	0	0	6.39221e+09
74	0	0	0	0	0	0	0	2.77841e+09	0	0	0	0	0	0	0	8.52047e+09	1.38921e+08	0	1.85228e+10	5.09376e+08	3.10256e+09	4.63069e+08	5.27899e+09	4.16762e+08	0	0	0	0	0	0	0	0	0	0	1.25029e+09	0	1.66705e+09	1.71336e+09	1.85228e+09	1.43551e+09	0	0	3.24148e+08	4.63069e+07	0	0	0	0	6.29774e+09
75	0	0	0	0	0	0	0	5.55829e+08	0	0	0	0	0	0	0	3.42761e+09	4.63191e+07	0	4.44664e+09	1.38957e+08	3.24234e+08	9.26382e+07	1.2043e+09	0	0	0	0	0	0	0	0	0	0	0	9.26382e+07	0	9.26382e+07	4.63191e+07	1.38957e+08	9.26382e+07	0	0	0	0	0	0	0	0	2.96442e+09
76	0	0	0	0	0	0	0	1.29637e+09	0	0	0	0	0	0	0	1.99086e+09	0	0	1.17599e+10	3.70392e+08	1.52787e+09	3.24093e+08	2.12975e+09	9.2598e+07	0	0	0	0	0	0	0	0	0	0	1.85196e+08	0	4.16691e+08	8.33382e+08	5.09289e+08	5.09289e+08	0	0	2.77794e+08	0	0	0	0	0	3.42612e+09
77	0	0	0	4.63077e+07	0	0	0	3.70462e+08	0	0	0	0	0	0	0	4.214e+09	0	0	1.16232e+10	9.26155e+07	2.17646e+09	2.77846e+08	4.1677e+09	1.85231e+08	0	0	0	0	0	0	0	0	0	0	2.77846e+08	0	4.1677e+08	1.38923e+08	1.38923e+08	1.75969e+09	0	0	2.31539e+08	0	0	0	0	0	5.27908e+09
78	0	0	0	0	0	0	0	1.8988e+09	0	0	0	0	0	0	0	6.1132e+09	0	0	2.61663e+10	7.87306e+08	4.26072e+09	3.70497e+08	5.97426e+09	3.70497e+08	0	0	0	0	0	0	0	0	0	0	7.40994e+08	0	9.26242e+08	1.29674e+09	2.77873e+08	1.66724e+09	0	0	4.16809e+08	0	0	0	0	0	3.89022e+09
79	0	0	0	0	0	0	0	1.48158e+09	0	0	0	0	0	0	0	1.71308e+09	0	0	1.30565e+10	4.16695e+08	1.85198e+09	1.85198e+08	2.96317e+09	1.38898e+08	0	0	0	0	0	0	0	0	0	0	3.24096e+08	0	1.25009e+09	5.55594e+08	9.25989e+07	7.87091e+08	0	0	4.62995e+08	0	0	0	0	0	1.89828e+09
80	0	0	0	0	0	0	0	2.13065e+09	0	0	0	0	0	0	0	4.30763e+09	4.63186e+07	0	1.57483e+10	9.7269e+08	1.71379e+09	1.85274e+08	2.54752e+09	1.85274e+08	0	0	0	0	0	0	0	0	0	0	3.70549e+08	0	1.01901e+09	9.26371e+08	2.31593e+08	1.2506e+09	0	0	2.77911e+08	0	0	0	0	0	2.7328e+09
81	0	0	0	2.31529e+08	0	0	0	8.38137e+09	0	0	0	0	0	0	0	1.88928e+10	1.85224e+08	0	2.31529e+10	1.71332e+09	6.94588e+09	1.48179e+09	6.57544e+09	6.48282e+08	0	0	0	0	0	0	0	0	0	0	6.48282e+08	0	1.99115e+09	1.52809e+09	1.85224e+09	4.21384e+09	0	0	6.01977e+08	1.38918e+08	0	0	0	0	6.71435e+09
82	0	0	0	0	0	0	0	7.82712e+09	0	0	0	0	0	0	0	5.00194e+09	0	0	6.87767e+10	6.02086e+09	1.01891e+09	6.484e+08	2.36203e+09	1.38943e+08	0	0	0	0	0	0	0	0	0	0	6.02086e+08	0	4.63143e+08	6.94714e+08	6.484e+08	4.16829e+08	0	0	8.33657e+08	0	0	0	0	0	2.2694e+09
83	0	0	0	0	0	0	0	5.0943e+08	0	0	0	0	0	0	0	5.27955e+09	0	0	1.40788e+10	1.38935e+08	6.02053e+08	2.31559e+08	1.85247e+09	1.38935e+08	0	0	0	0	0	0	0	0	0	0	2.77871e+08	0	4.63118e+08	1.38935e+08	2.77871e+08	1.38935e+08	0	0	4.63118e+07	4.63118e+07	0	0	0	0	2.26928e+09
84	0	0	0	0	0	0	0	7.41014e+08	0	0	0	0	0	0	0	2.59355e+09	0	0	9.7258e+09	4.1682e+08	7.87327e+08	3.24193e+08	2.7788e+09	2.31567e+08	0	0	0	0	0	0	0	0	0	0	9.26267e+07	0	4.63133e+08	5.09447e+08	2.7788e+08	4.63133e+08	0	0	4.63133e+07	9.26267e+07	0	0	0	0	2.59355e+09
85	0	0	0	0	0	0	0	4.63118e+07	0	0	0	0	0	0	0	8.33613e+08	0	0	1.48198e+09	4.63118e+07	2.77871e+08	1.38935e+08	9.26236e+08	4.63118e+07	0	0	0	0	0	0	0	0	0	0	0	0	4.16806e+08	4.63118e+07	2.77871e+08	4.63118e+08	0	0	0	0	0	0	0	0	1.43567e+09
86	0	0	0	0	0	0	0	7.87127e+08	0	0	0	0	0	0	0	1.99097e+09	0	0	1.1205e+10	7.40825e+08	1.34275e+09	4.63016e+08	3.28741e+09	1.38905e+08	0	0	0	0	0	0	0	0	0	0	3.24111e+08	0	1.01863e+09	1.11124e+09	5.09317e+08	4.02824e+09	0	0	2.77809e+08	0	0	0	0	0	8.8436e+09
87	0	0	0	0	0	0	0	3.24074e+08	0	0	0	0	0	0	0	1.11111e+09	0	0	3.7037e+09	2.31481e+08	4.16667e+08	4.62963e+07	2.17593e+09	1.38889e+08	0	0	0	0	0	0	0	0	0	0	9.25926e+07	0	4.16667e+08	9.25926e+07	2.77778e+08	6.01852e+08	0	0	4.62963e+07	0	0	0	0	0	3.10185e+09
88	0	0	0	0	0	0	0	3.14924e+09	0	0	0	0	0	0	0	3.14924e+09	0	0	2.41287e+10	1.99143e+09	1.38937e+09	4.63123e+08	4.81648e+09	5.09435e+08	0	0	0	0	0	0	0	0	0	0	1.38937e+08	0	1.15781e+09	1.52831e+09	5.09435e+08	1.25043e+09	0	0	5.09435e+08	0	0	0	0	0	2.2693e+09
89	0	0	0	0	0	0	0	1.01871e+09	0	0	0	0	0	0	0	2.22265e+09	0	0	5.3251e+09	1.38916e+08	4.63052e+08	9.26104e+07	2.31526e+09	0	0	0	0	0	0	0	0	0	0	0	1.85221e+08	0	5.09357e+08	2.77831e+08	5.09357e+08	5.55662e+08	0	0	1.38916e+08	0	0	0	0	0	2.36156e+09
90	0	0	0	0	0	0	0	1.2043e+09	0	0	0	0	0	0	0	1.38958e+09	0	0	6.66999e+09	1.85277e+08	5.09513e+08	1.85277e+08	1.34326e+09	1.85277e+08	0	0	0	0	0	0	0	0	0	0	9.26387e+07	0	3.24235e+08	2.77916e+08	1.85277e+08	2.77916e+08	0	0	9.26387e+07	4.63193e+07	0	0	0	0	3.14972e+09
91	0	0	0	0	0	0	0	1.25041e+09	0	0	0	0	0	0	0	5.69633e+09	0	0	1.60701e+10	5.09428e+08	1.29673e+09	3.24181e+08	4.7701e+09	4.16804e+08	0	0	0	0	0	0	0	0	0	0	3.24181e+08	0	8.33609e+08	2.7787e+08	4.16804e+08	4.16804e+08	0	0	1.38935e+08	0	0	0	0	0	2.08402e+09
92	0	0	0	0	0	0	0	1.20395e+09	0	0	0	0	0	0	0	3.65816e+09	0	0	1.90317e+10	3.24141e+08	2.73204e+09	3.70447e+08	2.82466e+09	1.38917e+08	0	0	0	0	0	0	0	0	0	0	3.70447e+08	0	6.01976e+08	6.94587e+08	1.85223e+08	4.63058e+08	0	0	2.31529e+08	0	0	0	0	0	2.63943e+09
93	0	0	0	4.63029e+07	0	0	0	6.48241e+08	0	0	0	0	0	0	4.63029e+07	1.66691e+10	0	0	7.22326e+09	1.85212e+08	2.50036e+09	2.31515e+08	7.77889e+09	4.16726e+08	0	0	0	0	0	0	0	0	0	0	3.70423e+08	0	5.09332e+08	1.01866e+09	8.33453e+08	6.94544e+08	0	0	1.38909e+08	9.26058e+07	0	0	0	0	4.25987e+09
94	0	0	0	4.6305e+07	0	0	0	8.3349e+08	0	0	0	0	4.6305e+07	0	0	4.39898e+09	0	0	6.06596e+09	2.31525e+08	7.87185e+08	4.6305e+07	2.03742e+09	3.24135e+08	0	0	0	0	0	0	0	0	0	0	5.09355e+08	0	5.09355e+08	3.7044e+08	3.7044e+08	3.24135e+08	0	0	4.6305e+07	9.261e+07	0	0	0	0	3.75071e+09
95	0	0	0	0	0	0	0	2.7795e+08	0	0	0	0	0	0	0	1.62137e+09	0	0	3.10377e+09	2.31625e+08	6.48549e+08	4.63249e+07	1.25077e+09	9.26499e+07	0	0	0	0	0	0	0	0	0	0	4.63249e+07	0	1.853e+08	2.31625e+08	3.706e+08	2.31625e+08	0	0	0	1.38975e+08	0	0	0	0	2.9648e+09
96	0	0	0	0	0	0	0	7.87159e+08	0	0	0	0	0	0	0	9.4459e+09	0	0	9.3533e+09	1.85214e+08	1.71323e+09	2.31517e+08	2.96342e+09	5.55641e+08	0	0	0	0	0	0	0	0	0	0	1.85214e+08	0	7.87159e+08	8.33462e+08	4.16731e+08	3.70428e+08	0	0	9.26069e+07	4.63034e+07	0	0	0	0	5.55641e+09
97	0	0	0	0	0	0	0	1.57429e+09	0	0	0	0	0	0	0	4.30615e+09	0	0	1.00477e+10	1.25017e+09	1.15757e+09	2.77816e+08	1.89841e+09	9.26053e+07	0	0	0	0	0	0	0	0	0	0	4.16724e+08	0	1.11126e+09	3.70421e+08	1.85211e+08	9.72356e+08	0	0	7.87145e+08	0	0	0	0	0	1.7132e+09
98	0	0	0	4.63175e+07	0	0	0	4.02963e+09	0	0	0	0	0	0	0	2.82537e+09	0	0	2.02871e+10	2.26956e+09	7.41081e+08	5.09493e+08	2.03797e+09	1.8527e+08	0	0	0	0	0	0	0	0	0	0	1.8527e+08	0	5.5581e+08	9.72668e+08	6.02128e+08	8.80033e+08	0	0	5.5581e+08	4.63175e+07	0	0	0	0	5.83601e+09
99	0	0	0	0	0	0	0	3.70483e+08	0	0	0	0	0	0	0	9.35469e+09	0	0	1.05588e+10	2.77862e+08	1.343e+09	4.63104e+07	8.01169e+09	3.24173e+08	0	0	0	0	0	0	0	0	0	0	1.38931e+08	0	9.72518e+08	2.31552e+08	1.99135e+09	2.82493e+09	0	0	2.31552e+08	0	0	0	0	0	8.24325e+09
100	0	0	0	4.63065e+07	0	0	0	1.11136e+09	0	0	0	0	0	0	0	1.09283e+10	0	0	1.44476e+10	9.2613e+08	1.71334e+09	3.24146e+08	7.31643e+09	5.55678e+08	0	0	0	0	0	0	0	0	0	0	4.16759e+08	4.63065e+07	1.57442e+09	4.16759e+08	3.14884e+09	1.66703e+09	0	0	6.48291e+08	0	0	0	0	0	1.17156e+10
101	0	0	0	0	0	0	0	4.63528e+07	0	0	0	0	0	0	0	1.34423e+09	0	0	4.63528e+08	0	2.78117e+08	0	1.29788e+09	4.63528e+07	0	0	0	0	0	0	0	0	0	0	9.27056e+07	0	9.27056e+07	0	1.39058e+08	4.63528e+07	0	0	4.63528e+07	0	0	0	0	0	4.17175e+08
102	NA	NA	NA	NA	NA	NA	NA	NA	NA	NA	NA	NA	NA	NA	NA	NA	NA	NA	NA	NA	NA	NA	NA	NA	NA	NA	NA	NA	NA	NA	NA	NA	NA	NA	NA	NA	NA	NA	NA	NA	NA	NA	NA	NA	NA	NA	NA	NA	NA
103	0	9.26186e+07	0	0	0	0	7.40949e+08	2.80634e+10	0	0	1.52821e+09	0	0	0	0	6.43699e+09	0	0	5.51081e+09	2.31546e+08	3.24165e+08	4.63093e+08	7.40949e+09	1.11142e+09	4.63093e+08	0	0	0	1.38928e+08	0	0	0	0	0	1.69492e+10	0	7.59472e+09	3.24165e+08	6.4833e+08	5.09402e+08	0	0	1.85237e+08	2.00056e+10	0	0	0	1.20404e+09	0
104	0	0	0	0	0	0	2.77827e+08	8.52002e+09	0	0	4.63044e+08	0	0	0	0	1.20392e+09	0	0	1.75957e+09	1.38913e+08	4.63044e+07	0	1.43544e+09	1.38913e+08	9.26089e+07	0	0	0	0	0	0	0	0	0	9.12197e+09	0	2.0374e+09	9.26089e+07	1.38913e+08	0	0	0	0	2.73196e+09	0	0	0	1.85218e+08	0
105	0	0	0	0	0	0	8.79931e+08	3.92727e+10	0	0	1.8988e+09	0	0	0	0	2.36192e+09	0	0	7.78044e+09	4.16809e+08	1.85249e+08	5.09434e+08	4.26072e+09	9.72555e+08	4.63122e+08	0	0	0	0	9.26243e+07	0	0	0	0	3.39005e+10	0	8.15094e+09	2.77873e+08	3.70497e+08	1.85249e+08	0	0	4.63122e+08	8.66037e+09	0	0	0	1.29674e+09	0
106	0	0	0	0	0	0	1.667e+09	1.56976e+10	0	0	8.79807e+08	0	0	0	0	2.03745e+09	4.63056e+07	0	3.2877e+09	1.85223e+08	4.63056e+07	3.70445e+08	8.33501e+08	2.77834e+08	1.85223e+08	0	0	0	0	4.63056e+07	0	0	0	0	3.44051e+10	0	3.75076e+09	2.31528e+08	1.38917e+08	1.38917e+08	0	0	1.85223e+08	3.38031e+09	0	0	0	7.87196e+08	0
107	0	0	0	0	0	0	3.70435e+08	1.54194e+10	0	0	7.4087e+08	0	0	0	0	2.31522e+09	0	0	2.45413e+09	3.24131e+08	9.26088e+07	1.85218e+08	1.48174e+09	1.85218e+08	1.85218e+08	0	0	0	0	4.63044e+07	0	0	0	0	1.65307e+10	0	2.77826e+09	1.38913e+08	2.77826e+08	2.31522e+08	0	0	2.31522e+08	4.49153e+09	0	0	0	3.70435e+08	0
108	0	0	0	0	0	1.38912e+08	5.09346e+08	1.23169e+10	0	0	2.12999e+09	0	0	0	0	1.065e+09	0	0	2.77825e+09	0	4.63041e+07	1.85217e+08	8.33475e+08	3.70433e+08	1.38912e+08	0	0	0	0	9.26083e+07	0	0	4.63041e+07	0	1.44006e+10	0	5.64911e+09	1.38912e+08	1.85217e+08	1.38912e+08	0	0	0	3.79694e+09	0	0	0	2.31521e+08	0
109	0	0	0	0	0	2.31518e+08	3.24125e+08	7.17705e+09	0	0	1.11129e+09	0	0	0	0	2.593e+09	0	0	1.52802e+09	9.26071e+07	4.63035e+07	0	1.52802e+09	1.85214e+08	4.63035e+07	0	0	0	0	0	0	0	0	0	1.66693e+10	0	5.09339e+09	1.38911e+08	2.77821e+08	2.31518e+08	0	0	9.26071e+07	5.69534e+09	0	0	0	4.16732e+08	0
110	0	0	0	0	0	0	9.72301e+08	8.65811e+09	0	0	2.315e+08	0	0	0	0	1.3427e+09	0	0	1.389e+09	1.389e+08	4.63e+07	1.852e+08	7.40801e+08	4.167e+08	4.63e+07	0	0	0	0	9.26001e+07	0	0	0	0	1.37974e+10	0	2.5465e+09	4.63e+07	3.241e+08	1.389e+08	0	0	0	3.4262e+09	0	0	0	5.556e+08	0
111	0	0	0	0	0	4.63066e+07	8.79825e+08	2.26439e+10	0	0	8.33518e+08	0	0	0	0	2.45425e+09	0	0	2.77839e+09	4.63066e+07	1.3892e+08	2.77839e+08	2.40794e+09	2.77839e+08	4.63066e+07	0	0	0	0	9.26132e+07	0	0	4.63066e+07	0	2.33848e+10	0	4.35282e+09	4.63066e+07	9.26132e+07	0	0	0	4.63066e+07	4.12129e+09	0	0	0	7.40905e+08	0
112	0	0	0	0	0	0	4.63218e+07	3.10356e+09	0	0	3.24252e+08	0	0	0	0	2.1308e+09	0	0	1.62126e+09	0	4.63218e+07	9.26436e+07	1.20437e+09	1.85287e+08	4.63218e+07	0	0	0	0	0	0	0	0	0	2.50138e+09	0	1.52862e+09	9.26436e+07	1.38965e+08	0	0	0	0	2.1308e+09	0	0	0	1.85287e+08	0
113	0	0	0	0	0	0	4.63066e+08	4.9085e+09	0	0	6.94599e+08	0	0	0	4.63066e+07	2.31533e+09	0	0	2.45425e+09	0	0	1.3892e+08	1.48181e+09	2.31533e+08	0	0	0	0	0	0	0	0	0	0	9.30763e+09	0	5.04742e+09	0	3.70453e+08	4.63066e+07	0	0	0	1.52812e+09	0	0	0	3.24146e+08	0
114	NA	NA	NA	NA	NA	NA	NA	NA	NA	NA	NA	NA	NA	NA	NA	NA	NA	NA	NA	NA	NA	NA	NA	NA	NA	NA	NA	NA	NA	NA	NA	NA	NA	NA	NA	NA	NA	NA	NA	NA	NA	NA	NA	NA	NA	NA	NA	NA	NA
115	0	9.26378e+07	0	0	0	0	9.26378e+07	1.19966e+10	0	0	7.87421e+08	0	0	0	0	4.35398e+09	0	0	4.9098e+09	9.26378e+07	4.63189e+07	4.1687e+08	2.26963e+09	5.55827e+08	9.26378e+07	0	0	0	0	0	0	0	0	0	1.14408e+10	0	1.7138e+09	1.38957e+08	5.55827e+08	4.63189e+07	0	0	1.38957e+08	3.56656e+09	0	0	0	6.02146e+08	0
116	0	0	0	0	0	0	9.26388e+07	8.15221e+09	0	0	9.26388e+08	0	0	0	0	1.52854e+09	0	0	2.59389e+09	1.38958e+08	4.63194e+07	4.63194e+07	1.15798e+09	2.77916e+08	4.63194e+07	0	0	0	0	0	0	0	0	0	9.77339e+09	0	2.22333e+09	0	4.63194e+07	1.85278e+08	0	0	0	2.13069e+09	0	0	0	2.31597e+08	0
117	NA	NA	NA	NA	NA	NA	NA	NA	NA	NA	NA	NA	NA	NA	NA	NA	NA	NA	NA	NA	NA	NA	NA	NA	NA	NA	NA	NA	NA	NA	NA	NA	NA	NA	NA	NA	NA	NA	NA	NA	NA	NA	NA	NA	NA	NA	NA	NA	NA
118	0	0	0	0	0	0	1.38916e+08	6.48276e+09	0	0	1.11133e+09	0	0	0	0	7.87193e+08	0	0	1.85222e+08	0	4.63054e+07	4.63054e+07	8.33498e+08	1.85222e+08	2.77833e+08	0	0	0	0	0	0	0	0	0	4.02857e+09	0	2.13005e+09	0	9.26109e+07	2.31527e+08	0	0	4.63054e+07	9.26109e+08	0	0	0	9.26109e+07	0
119	0	0	0	0	0	0	3.24238e+08	7.78172e+09	0	0	1.06535e+09	0	0	0	0	9.72715e+08	0	0	1.48223e+09	4.63198e+07	4.63198e+07	1.38959e+08	9.26395e+08	1.38959e+08	1.38959e+08	0	0	0	4.63198e+07	0	0	0	0	0	8.70812e+09	0	1.85279e+09	0	1.38959e+08	0	0	0	0	2.36231e+09	0	0	4.63198e+07	1.85279e+08	0
120	NA	NA	NA	NA	NA	NA	NA	NA	NA	NA	NA	NA	NA	NA	NA	NA	NA	NA	NA	NA	NA	NA	NA	NA	NA	NA	NA	NA	NA	NA	NA	NA	NA	NA	NA	NA	NA	NA	NA	NA	NA	NA	NA	NA	NA	NA	NA	NA	NA
121	0	0	9.26245e+07	0	0	0	4.63123e+08	1.37084e+10	0	0	1.71355e+09	0	0	0	0	2.36192e+09	0	0	2.6398e+09	1.85249e+08	9.26245e+07	3.24186e+08	2.13036e+09	1.38937e+08	1.38937e+08	0	0	0	0	4.63123e+07	0	0	0	0	1.39863e+10	0	3.19555e+09	4.63123e+07	7.40996e+08	1.85249e+08	0	0	4.63123e+07	3.38079e+09	0	0	0	7.87308e+08	0
122	NA	NA	NA	NA	NA	NA	NA	NA	NA	NA	NA	NA	NA	NA	NA	NA	NA	NA	NA	NA	NA	NA	NA	NA	NA	NA	NA	NA	NA	NA	NA	NA	NA	NA	NA	NA	NA	NA	NA	NA	NA	NA	NA	NA	NA	NA	NA	NA	NA
123	0	0	9.2617e+07	0	0	0	1.29664e+09	2.51918e+10	0	0	1.01879e+09	0	0	0	0	1.85234e+09	0	0	5.32548e+09	3.70468e+08	9.2617e+07	2.31542e+08	1.29664e+09	9.2617e+07	5.09393e+08	0	0	0	9.2617e+07	1.38925e+08	0	0	0	0	2.19502e+10	0	1.29664e+09	4.63085e+07	4.63085e+08	1.85234e+08	0	0	1.85234e+08	4.95501e+09	0	0	0	1.1114e+09	0
124	0	0	9.26023e+07	0	0	0	1.75944e+09	7.40818e+09	0	0	7.40818e+08	0	0	0	0	1.06493e+09	0	0	1.48164e+09	9.26023e+07	1.85205e+08	1.38903e+08	1.06493e+09	1.38903e+08	1.38903e+08	0	0	0	1.85205e+08	4.63011e+07	0	0	0	0	1.00936e+10	0	1.85205e+09	4.63011e+07	4.63011e+08	1.38903e+08	0	0	1.38903e+08	4.2597e+09	0	0	9.26023e+07	5.09312e+08	0
125	0	0	4.6311e+07	0	0	0	8.79909e+08	1.48195e+10	0	0	1.99137e+09	0	0	0	0	3.75119e+09	0	0	3.70488e+09	1.85244e+08	2.77866e+08	1.85244e+08	2.9639e+09	4.6311e+08	0	0	0	0	9.2622e+07	4.6311e+07	0	0	0	0	1.97285e+10	0	4.12168e+09	4.6311e+07	2.31555e+08	4.6311e+07	0	0	9.2622e+07	6.06674e+09	0	0	0	8.33598e+08	0
126	0	0	0	0	0	0	2.3153e+09	2.13008e+10	0	0	1.71332e+09	0	0	0	0	2.36161e+09	0	0	4.76952e+09	3.24142e+08	1.85224e+08	1.85224e+08	2.22269e+09	2.77836e+08	9.2612e+07	0	0	0	0	1.85224e+08	0	0	9.2612e+07	0	3.02378e+10	0	4.67691e+09	4.6306e+07	2.3153e+08	2.3153e+08	0	0	1.38918e+08	3.56556e+09	0	0	0	1.06504e+09	0
127	0	0	0	0	0	0	8.33521e+08	2.18568e+10	0	0	3.70454e+08	0	0	0	0	2.96363e+09	0	0	3.24147e+09	4.1676e+08	9.26134e+07	3.70454e+08	1.71335e+09	1.3892e+08	9.26134e+07	0	0	0	4.63067e+07	0	0	0	0	0	4.20465e+10	0	4.1676e+09	1.3892e+08	4.1676e+08	0	0	0	4.63067e+07	5.46419e+09	0	0	0	8.79828e+08	0
128	0	0	0	0	0	0	1.85223e+08	1.3938e+10	0	0	1.20395e+09	0	0	0	0	2.68573e+09	0	0	2.03745e+09	2.77834e+08	5.09362e+08	3.2414e+08	1.57439e+09	2.31528e+08	2.77834e+08	0	0	0	9.26113e+07	9.26113e+07	0	0	0	0	1.50493e+10	0	5.51037e+09	0	1.38917e+08	9.26113e+07	0	0	1.38917e+08	5.55668e+09	0	0	0	5.09362e+08	0
129	0	0	0	0	0	0	3.70619e+08	3.10393e+09	0	0	6.9491e+08	0	0	0	0	5.55928e+08	0	0	4.63273e+08	0	9.26546e+07	4.63273e+07	5.55928e+08	0	4.63273e+07	0	0	0	0	4.63273e+07	0	0	0	0	6.71746e+09	0	1.0192e+09	0	4.63273e+07	0	0	0	0	1.89942e+09	0	0	0	1.85309e+08	0
130	NA	NA	NA	NA	NA	NA	NA	NA	NA	NA	NA	NA	NA	NA	NA	NA	NA	NA	NA	NA	NA	NA	NA	NA	NA	NA	NA	NA	NA	NA	NA	NA	NA	NA	NA	NA	NA	NA	NA	NA	NA	NA	NA	NA	NA	NA	NA	NA	NA
131	0	4.63124e+07	0	0	0	0	1.482e+09	1.38937e+10	0	0	2.77874e+08	0	0	0	0	2.87137e+09	0	0	1.94512e+09	4.63124e+07	2.77874e+08	2.77874e+08	1.66725e+09	4.63124e+08	4.63124e+07	0	0	0	0	9.26248e+07	0	0	0	0	3.40859e+10	0	1.57462e+09	2.31562e+08	6.48373e+08	1.38937e+08	0	0	9.26248e+07	8.52148e+09	0	0	4.63124e+07	6.94686e+08	0
132	NA	NA	NA	NA	NA	NA	NA	NA	NA	NA	NA	NA	NA	NA	NA	NA	NA	NA	NA	NA	NA	NA	NA	NA	NA	NA	NA	NA	NA	NA	NA	NA	NA	NA	NA	NA	NA	NA	NA	NA	NA	NA	NA	NA	NA	NA	NA	NA	NA
133	0	0	0	0	0	0	6.94653e+08	4.17718e+10	0	0	9.26204e+08	0	0	0	0	3.65851e+09	0	0	3.14909e+09	1.85241e+08	2.77861e+08	3.70482e+08	2.40813e+09	9.26204e+07	9.26204e+07	0	0	0	2.31551e+08	2.31551e+08	0	0	4.63102e+07	0	1.30132e+10	0	2.7323e+09	9.26204e+07	3.24171e+08	9.26204e+07	0	0	2.31551e+08	3.01016e+09	0	0	4.63102e+07	1.11144e+09	0
134	NA	NA	NA	NA	NA	NA	NA	NA	NA	NA	NA	NA	NA	NA	NA	NA	NA	NA	NA	NA	NA	NA	NA	NA	NA	NA	NA	NA	NA	NA	NA	NA	NA	NA	NA	NA	NA	NA	NA	NA	NA	NA	NA	NA	NA	NA	NA	NA	NA
135	0	0	4.63131e+07	0	0	0	5.09445e+08	1.94978e+10	0	0	1.80621e+09	0	0	0	0	2.73248e+09	0	0	2.63985e+09	1.38939e+08	9.26263e+07	4.63131e+07	1.94515e+09	4.16818e+08	4.16818e+08	0	0	0	9.26263e+07	9.26263e+07	0	0	0	0	1.07447e+10	0	3.05667e+09	9.26263e+07	3.24192e+08	3.70505e+08	0	0	4.63131e+07	4.2145e+09	0	0	9.26263e+07	9.26263e+08	0
136	NA	NA	NA	NA	NA	NA	NA	NA	NA	NA	NA	NA	NA	NA	NA	NA	NA	NA	NA	NA	NA	NA	NA	NA	NA	NA	NA	NA	NA	NA	NA	NA	NA	NA	NA	NA	NA	NA	NA	NA	NA	NA	NA	NA	NA	NA	NA	NA	NA
137	0	0	0	0	0	0	1.15803e+09	1.44986e+10	0	0	1.01907e+09	0	0	0	0	1.71389e+09	0	0	1.11171e+09	2.77928e+08	9.26426e+07	2.77928e+08	8.80105e+08	9.26426e+07	1.38964e+08	0	0	0	0	4.63213e+07	0	0	4.63213e+07	0	5.51223e+09	0	1.25067e+09	4.63213e+07	4.63213e+07	1.38964e+08	0	0	0	1.85285e+09	0	0	1.38964e+08	5.09534e+08	0
138	0	9.26279e+07	0	0	0	0	1.85256e+08	1.43573e+10	0	0	6.02081e+08	0	0	0	0	1.15785e+09	0	0	3.19566e+09	1.85256e+08	4.63139e+07	1.85256e+08	1.85256e+09	1.38942e+08	9.26279e+07	0	0	0	4.63139e+07	0	0	0	0	0	4.90928e+09	0	1.11153e+09	2.3157e+08	3.70512e+08	9.26279e+07	0	0	9.26279e+07	1.9915e+09	0	0	0	3.24198e+08	0
139	0	0	9.26185e+07	0	0	0	2.77855e+08	8.84507e+09	0	0	8.33566e+08	0	0	0	0	1.9913e+09	0	0	4.16783e+09	9.26185e+07	9.26185e+07	9.26185e+07	1.20404e+09	0	1.38928e+08	0	0	0	9.26185e+07	9.26185e+07	0	0	0	0	4.95509e+09	0	3.10272e+09	0	3.70474e+08	2.31546e+08	0	0	9.26185e+07	3.84367e+09	0	0	0	2.77855e+08	0
140	NA	NA	NA	NA	NA	NA	NA	NA	NA	NA	NA	NA	NA	NA	NA	NA	NA	NA	NA	NA	NA	NA	NA	NA	NA	NA	NA	NA	NA	NA	NA	NA	NA	NA	NA	NA	NA	NA	NA	NA	NA	NA	NA	NA	NA	NA	NA	NA	NA
141	NA	NA	NA	NA	NA	NA	NA	NA	NA	NA	NA	NA	NA	NA	NA	NA	NA	NA	NA	NA	NA	NA	NA	NA	NA	NA	NA	NA	NA	NA	NA	NA	NA	NA	NA	NA	NA	NA	NA	NA	NA	NA	NA	NA	NA	NA	NA	NA	NA
142	0	0	1.38932e+08	0	0	0	2.31553e+08	6.9929e+09	0	0	1.71349e+09	0	0	0	0	1.71349e+09	0	0	7.8728e+08	4.63106e+07	1.38932e+08	1.38932e+08	1.15776e+09	4.63106e+07	4.63106e+07	0	0	0	9.26212e+07	4.63106e+07	0	0	0	0	2.45446e+09	0	1.34301e+09	9.26212e+07	1.38932e+08	1.85242e+08	0	0	9.26212e+07	2.68601e+09	0	0	0	9.26212e+07	0
143	0	0	0	0	2.77875e+08	0	9.26251e+07	4.14961e+10	0	0	0	0	0	0	0	1.80619e+09	0	0	2.3851e+10	0	9.26251e+07	0	1.07445e+10	2.77875e+08	4.63126e+08	0	0	0	0	0	0	0	0	0	2.21374e+10	4.63126e+07	8.61414e+09	5.55751e+08	1.38938e+08	3.70501e+08	0	0	1.25044e+09	1.01425e+10	0	4.63126e+07	0	0	2.91769e+09
144	0	0	0	4.63069e+07	4.16762e+08	0	0	2.20421e+10	0	0	0	0	0	0	0	1.66705e+09	9.26138e+07	0	1.18083e+10	0	9.26138e+07	0	4.63069e+09	3.70455e+08	1.38921e+08	0	0	0	0	0	0	0	0	0	5.3253e+09	0	1.38921e+09	4.16762e+08	4.63069e+07	6.94604e+08	0	0	2.31535e+08	5.09376e+09	0	9.26138e+07	0	0	2.45427e+09
145	0	0	0	0	2.31504e+08	0	0	2.12057e+10	0	0	0	0	0	0	0	6.94511e+08	4.63007e+07	0	7.54701e+09	0	4.63007e+07	0	1.62052e+09	9.26014e+07	2.77804e+08	0	0	0	0	0	0	0	0	0	8.19522e+09	0	4.16706e+08	1.85203e+08	0	1.38902e+08	0	0	4.63007e+08	1.80573e+09	0	4.63007e+07	0	0	1.06492e+09
146	0	0	0	0	4.63052e+07	0	1.85221e+08	1.82906e+10	0	0	0	0	0	0	0	5.09358e+08	4.63052e+07	0	9.90932e+09	0	2.77831e+08	0	3.47289e+09	0	1.38916e+08	0	0	0	0	0	0	0	0	0	6.34382e+09	0	7.40884e+08	3.70442e+08	4.63052e+07	4.63052e+08	0	0	4.16747e+08	2.22265e+09	0	0	0	0	1.89851e+09
147	0	0	0	0	2.31551e+08	0	3.70482e+08	2.64895e+10	0	0	0	0	0	0	0	0	0	0	9.49361e+09	0	2.31551e+08	0	1.99134e+09	9.26206e+07	3.24172e+08	0	0	0	0	0	0	0	0	0	5.46461e+09	0	2.31551e+08	2.31551e+08	0	1.38931e+08	0	0	4.63103e+08	1.52824e+09	0	4.63103e+07	0	0	1.20407e+09
148	0	0	0	0	4.63039e+07	0	5.09343e+08	4.76005e+10	0	0	0	0	0	0	0	2.77824e+08	0	0	1.02795e+10	0	1.85216e+08	0	1.52803e+09	0	2.77824e+08	0	0	0	0	0	0	0	0	0	4.86191e+09	0	1.85216e+08	3.24128e+08	0	1.38912e+08	0	0	4.16736e+08	1.01869e+09	0	0	0	0	1.62064e+09
149	0	0	0	0	0	0	3.70501e+08	2.21374e+10	0	0	0	0	0	0	0	9.26252e+07	0	0	9.12358e+09	0	1.8525e+08	0	5.55751e+08	4.63126e+07	4.63126e+07	0	0	0	0	0	0	0	0	0	2.17669e+09	0	0	4.63126e+07	0	4.63126e+07	0	0	3.24188e+08	4.16813e+08	0	0	0	0	3.70501e+08
150	0	0	0	0	4.63267e+07	0	2.7796e+08	9.03371e+09	0	0	0	0	0	0	0	9.26535e+07	0	0	7.04166e+09	0	1.3898e+08	0	1.57511e+09	0	0	0	0	0	0	0	0	0	0	0	4.44737e+09	0	9.26535e+07	0	0	9.26535e+07	0	0	1.3898e+08	7.87554e+08	0	0	0	0	5.55921e+08
151	0	0	0	9.26109e+07	3.70444e+08	0	4.81577e+09	3.23675e+10	0	0	0	0	0	0	0	1.38916e+08	0	0	1.38916e+10	0	1.11133e+09	0	3.47291e+09	1.38916e+08	3.24138e+08	0	0	0	0	0	0	0	0	0	1.39842e+10	0	6.48276e+08	4.63054e+07	0	3.24138e+08	0	0	8.79803e+08	1.7133e+09	0	1.85222e+08	0	0	3.56552e+09
152	0	0	0	0	4.63232e+07	0	4.63232e+08	1.33874e+10	0	0	0	0	0	0	0	4.63232e+07	0	0	3.38159e+09	0	3.24263e+08	0	1.01911e+09	9.26464e+07	1.3897e+08	0	0	0	0	0	0	0	0	0	8.52347e+09	0	3.24263e+08	1.3897e+08	0	4.63232e+07	0	0	9.26464e+07	2.77939e+08	0	0	0	0	2.77939e+08
153	0	0	0	0	1.38936e+08	0	8.33614e+08	2.83429e+10	0	0	0	0	0	0	0	5.09431e+08	0	0	3.44561e+10	0	4.16807e+08	0	1.29673e+09	0	5.09431e+08	0	0	0	0	0	0	0	0	0	6.57629e+09	0	1.38936e+08	1.85248e+08	0	9.26238e+07	0	0	5.09431e+08	9.7255e+08	0	4.63119e+07	0	0	7.87302e+08
154	NA	NA	NA	NA	NA	NA	NA	NA	NA	NA	NA	NA	NA	NA	NA	NA	NA	NA	NA	NA	NA	NA	NA	NA	NA	NA	NA	NA	NA	NA	NA	NA	NA	NA	NA	NA	NA	NA	NA	NA	NA	NA	NA	NA	NA	NA	NA	NA	NA
155	0	0	0	0	3.24078e+08	0	7.87047e+08	1.31946e+10	0	0	0	0	0	0	0	6.48156e+08	0	0	1.38891e+10	0	9.25937e+07	0	3.28708e+09	1.85187e+08	1.38891e+08	0	0	0	0	0	0	0	0	0	2.40744e+09	4.62969e+07	2.31484e+08	2.77781e+08	0	1.38891e+08	0	0	4.16672e+08	9.25937e+08	0	9.25937e+07	0	0	8.7964e+08
156	0	0	0	0	9.26047e+07	0	2.77814e+08	1.33814e+10	0	0	0	0	0	0	0	2.31512e+08	0	0	1.21775e+10	0	4.63024e+07	0	6.48233e+08	0	2.31512e+08	0	0	0	0	0	0	0	0	0	2.36142e+09	0	2.31512e+08	1.38907e+08	0	0	0	0	4.16721e+08	2.77814e+08	0	0	0	0	2.77814e+08
157	0	0	0	0	1.38911e+08	0	2.31519e+08	2.58375e+10	0	0	0	0	0	0	0	6.94557e+08	0	0	1.00016e+10	0	1.38911e+08	0	1.29651e+09	0	2.31519e+08	0	0	0	0	0	0	2.31519e+08	0	0	9.12184e+09	4.63038e+07	1.38911e+08	9.26076e+07	0	1.85215e+08	0	0	1.85215e+08	4.63038e+08	0	9.26076e+07	0	0	6.48253e+08
158	0	0	0	0	5.55694e+08	0	1.38924e+08	3.16283e+10	0	0	0	0	0	0	0	2.77847e+08	0	0	2.16258e+10	0	2.31539e+08	0	3.28786e+09	4.63079e+08	3.24155e+08	0	0	0	0	0	0	0	0	0	1.11139e+10	0	3.33417e+09	2.31539e+08	0	1.85231e+08	0	0	5.55694e+08	4.07509e+09	0	4.63079e+07	0	0	2.17647e+09
159	0	0	0	0	1.85281e+08	0	0	1.80649e+09	0	0	0	0	0	0	0	9.26406e+07	0	0	4.02987e+09	0	4.63203e+07	0	6.94805e+08	4.63203e+07	4.63203e+07	0	0	0	0	0	0	0	0	0	2.2697e+09	0	8.80086e+08	0	0	0	0	0	9.26406e+07	3.70563e+08	0	4.63203e+07	0	0	2.77922e+08
160	0	0	0	0	2.31549e+08	0	4.16788e+08	1.79219e+10	0	0	0	0	0	0	0	5.97396e+09	0	0	2.06078e+10	0	2.77858e+08	0	9.21564e+09	1.62084e+09	4.16788e+08	0	0	0	0	0	0	0	0	0	1.73662e+10	0	6.11288e+09	1.85239e+08	2.77858e+08	4.63097e+08	0	0	4.63097e+08	7.87265e+09	0	9.26195e+07	0	0	1.4356e+09
161	0	0	0	0	2.7785e+08	0	4.63083e+08	1.52354e+10	0	0	0	0	0	0	0	4.07513e+09	0	0	5.23283e+09	0	3.24158e+08	0	5.23283e+09	4.16774e+08	9.26165e+07	0	0	0	0	0	0	0	0	0	2.03756e+09	0	1.01878e+09	1.38925e+08	1.38925e+08	3.24158e+08	0	0	9.26165e+07	2.91742e+09	0	9.26165e+07	0	0	1.43556e+09
162	0	0	0	0	2.77821e+08	0	2.31517e+08	3.85245e+10	0	0	0	0	0	0	0	1.85214e+09	0	0	3.86171e+10	0	9.26069e+07	0	2.91712e+09	2.31517e+08	6.94552e+08	0	0	0	0	0	0	4.63034e+07	0	0	4.81556e+09	4.63034e+07	1.01868e+09	1.3891e+08	4.63034e+07	2.31517e+08	0	0	7.87159e+08	1.85214e+09	0	0	0	0	3.65797e+09
163	NA	NA	NA	NA	NA	NA	NA	NA	NA	NA	NA	NA	NA	NA	NA	NA	NA	NA	NA	NA	NA	NA	NA	NA	NA	NA	NA	NA	NA	NA	NA	NA	NA	NA	NA	NA	NA	NA	NA	NA	NA	NA	NA	NA	NA	NA	NA	NA	NA
164	0	0	0	0	2.77879e+08	0	1.3894e+08	5.57148e+10	0	0	0	0	0	0	0	1.34308e+09	0	0	5.11761e+10	0	9.26264e+07	0	5.23339e+09	3.24192e+08	1.25046e+09	0	0	0	0	0	0	0	0	0	1.95905e+10	5.09445e+08	2.40829e+09	3.24192e+08	1.85253e+08	4.63132e+08	0	0	2.77879e+08	2.17672e+09	0	9.26264e+07	0	0	1.11152e+09
165	0	0	0	0	5.09492e+08	0	4.63174e+07	1.10236e+10	0	0	0	0	0	0	0	1.15794e+09	0	0	9.63403e+09	0	3.7054e+08	0	5.92863e+09	4.16857e+08	1.38952e+08	0	0	0	0	0	0	0	0	0	9.0319e+09	9.26349e+07	1.8527e+09	1.38952e+08	1.38952e+08	5.55809e+08	0	0	3.7054e+08	3.42749e+09	0	0	0	0	8.80031e+08
166	0	0	0	0	3.70491e+08	0	9.26228e+07	2.71848e+10	0	0	0	0	0	0	0	3.2418e+09	0	0	2.6027e+10	0	8.79916e+08	0	1.14852e+10	6.48359e+08	7.87294e+08	0	0	0	0	0	0	0	0	0	1.72741e+10	2.77868e+08	3.79753e+09	2.77868e+08	1.85246e+08	1.29672e+09	0	4.63114e+07	8.79916e+08	4.81638e+09	0	9.26228e+07	0	0	1.25041e+09
167	0	0	0	0	2.77917e+08	0	0	1.16262e+10	0	0	0	0	0	0	0	1.29695e+09	0	0	1.14872e+10	0	1.38959e+08	0	4.30771e+09	0	1.38959e+08	0	0	0	0	0	0	0	0	0	3.89084e+09	9.2639e+07	6.02154e+08	1.38959e+08	1.38959e+08	4.63195e+08	0	0	1.85278e+08	1.80646e+09	0	0	0	0	8.80071e+08
168	0	0	0	0	2.31526e+08	0	1.38915e+08	1.44472e+10	0	0	0	0	0	0	0	1.99112e+09	0	0	6.48272e+09	0	4.63051e+07	0	1.71329e+09	9.26103e+07	1.38915e+08	0	0	0	0	0	0	0	0	0	1.48176e+09	4.63051e+07	3.70441e+08	9.26103e+07	0	1.85221e+08	0	0	1.38915e+08	4.63051e+08	0	0	0	0	8.33492e+08
169	0	0	0	0	4.16785e+08	0	6.02023e+08	2.73226e+10	0	0	0	0	0	0	0	1.28277e+10	0	0	3.06106e+10	0	1.38928e+09	0	7.50214e+09	4.16785e+08	9.72499e+08	0	0	0	0	0	0	0	0	0	7.96523e+09	1.38928e+08	1.11143e+09	3.24166e+08	2.77857e+08	1.29667e+09	0	0	4.63095e+08	1.99131e+09	0	9.2619e+07	0	0	2.73226e+09
170	0	0	0	0	9.26152e+07	0	2.59322e+09	6.8952e+10	0	0	0	0	0	0	0	7.3629e+09	0	0	4.09822e+10	0	1.8523e+08	0	4.39922e+09	0	1.2503e+09	0	0	0	0	0	0	0	0	0	1.11601e+10	0	1.38923e+09	7.87229e+08	4.63076e+07	6.01998e+08	0	0	1.15769e+09	1.94492e+09	0	9.26152e+07	0	0	2.73215e+09
171	0	0	0	0	3.24152e+08	0	4.63075e+07	9.9098e+09	0	0	0	0	0	0	0	5.09382e+08	0	0	1.39849e+10	0	0	0	1.8523e+09	2.77845e+08	1.38922e+08	0	0	0	0	0	0	0	0	0	3.79721e+09	4.63075e+07	1.34292e+09	4.63075e+07	9.26149e+07	9.26149e+07	0	0	4.16767e+08	2.82476e+09	0	0	0	0	7.87227e+08
172	0	0	0	0	2.3157e+08	0	4.6314e+07	1.17638e+10	0	0	0	0	0	0	0	9.72594e+08	0	0	6.48396e+09	0	9.2628e+07	0	2.40833e+09	2.77884e+08	1.85256e+08	0	0	0	0	0	0	0	0	0	1.9915e+09	9.2628e+07	4.6314e+08	9.2628e+07	0	1.38942e+08	0	0	1.38942e+08	1.48205e+09	0	4.6314e+07	0	0	7.41024e+08
173	0	0	0	0	4.63155e+08	0	5.55786e+08	5.89596e+10	0	0	0	0	0	0	0	1.06526e+09	0	0	2.98272e+10	0	1.85262e+08	0	2.6863e+09	1.38946e+08	4.63155e+08	0	0	0	0	0	0	0	0	0	5.0947e+09	4.63155e+07	6.94732e+08	5.55786e+08	1.38946e+08	5.0947e+08	0	0	5.55786e+08	2.13051e+09	0	4.63155e+07	0	0	1.94525e+09
174	0	0	0	0	5.09349e+08	0	3.24131e+08	3.45895e+10	0	0	0	0	0	0	0	2.96349e+09	0	0	2.57453e+10	0	1.38913e+08	0	3.70436e+09	9.2609e+07	9.72394e+08	0	0	0	0	0	0	0	0	0	9.72394e+09	1.38913e+08	2.50044e+09	5.09349e+08	4.63045e+07	6.94567e+08	0	0	1.29653e+09	3.51914e+09	0	1.38913e+08	0	0	1.89848e+09
175	0	0	0	0	0	0	3.24204e+08	1.51913e+10	0	0	0	0	0	0	0	1.2505e+09	0	0	9.21666e+09	0	0	0	8.33667e+08	4.63149e+07	1.85259e+08	0	0	0	0	0	0	0	0	0	6.34513e+09	1.38945e+08	1.01893e+09	2.31574e+08	0	9.26297e+07	0	0	1.38945e+08	7.87352e+08	0	4.63149e+07	0	0	9.26297e+07
176	0	0	0	0	0	0	2.77827e+08	8.89045e+09	0	0	0	0	0	0	0	1.38913e+08	0	0	7.08458e+09	0	0	0	1.11131e+09	4.63044e+07	9.26089e+07	0	0	0	0	0	0	0	0	0	1.08352e+10	1.85218e+08	8.3348e+08	9.26089e+07	0	4.63044e+07	0	0	2.31522e+08	4.1674e+08	0	4.63044e+07	0	0	2.77827e+08
177	0	0	0	0	0	0	1.85225e+08	1.35214e+10	0	0	0	0	0	0	0	2.31531e+08	0	0	9.95583e+09	0	4.63062e+07	0	6.48286e+08	4.63062e+07	9.26124e+07	0	0	0	0	0	0	0	0	0	5.69566e+09	1.38919e+08	1.75963e+09	0	0	9.26124e+07	0	0	4.63062e+08	7.40899e+08	0	0	0	0	5.09368e+08
178	0	0	0	0	4.6308e+07	0	1.85232e+08	1.11602e+10	0	0	0	0	0	0	0	1.52816e+09	0	0	1.68561e+10	0	0	0	1.20401e+09	1.38924e+08	1.85232e+08	0	0	0	0	0	0	0	0	0	5.83481e+09	0	1.48186e+09	4.6308e+07	0	4.6308e+07	0	0	9.2616e+07	8.33544e+08	0	4.6308e+07	0	0	5.55696e+08
179	0	0	0	0	1.38921e+08	0	2.31536e+08	4.40844e+10	0	0	0	0	0	0	0	1.9449e+09	0	0	9.47907e+10	0	9.26143e+07	0	3.10258e+09	2.31536e+08	1.62075e+09	0	0	0	0	0	0	0	0	0	1.25029e+10	0	5.09379e+09	3.2415e+08	4.16764e+08	0	0	0	1.85229e+09	2.5932e+09	0	0	0	0	1.48183e+09
180	0	0	0	0	1.85234e+08	0	4.63085e+07	5.09393e+09	0	0	0	0	0	0	0	4.63085e+08	0	0	1.51892e+10	0	4.63085e+07	0	1.1114e+09	1.38925e+08	1.38925e+08	0	0	0	0	0	0	0	0	0	2.13019e+09	0	9.72478e+08	0	9.26169e+07	4.63085e+07	0	0	3.24159e+08	5.55702e+08	0	0	0	0	4.63085e+08
181	0	0	0	0	4.63235e+07	0	2.31617e+08	1.41287e+10	0	0	0	0	0	0	0	5.55882e+08	0	0	1.76029e+10	0	4.63235e+07	0	1.29706e+09	4.63235e+07	2.77941e+08	0	0	0	0	0	0	0	0	0	2.91838e+09	4.63235e+07	7.41176e+08	4.63235e+07	1.85294e+08	0	0	0	5.55882e+08	5.09558e+08	0	0	0	0	3.70588e+08
182	0	0	0	0	1.38941e+08	0	8.33644e+08	6.43295e+10	0	0	0	0	0	0	0	8.79958e+08	0	0	3.89497e+10	0	4.63136e+07	0	3.70508e+09	4.63136e+07	4.16822e+08	0	0	0	0	0	0	0	0	0	7.82699e+09	4.63136e+08	3.38089e+09	9.26271e+07	4.63136e+07	1.85254e+08	0	0	7.41017e+08	1.62097e+09	0	4.63136e+07	0	0	1.0189e+09
183	0	0	0	0	1.38913e+08	0	1.01869e+09	3.75064e+10	0	0	0	0	0	0	0	1.71326e+09	4.63043e+07	0	1.37524e+10	0	1.38913e+08	0	2.08369e+09	9.26085e+07	2.77826e+08	0	0	0	0	0	0	0	0	0	5.88064e+09	2.31521e+08	1.29652e+09	3.70434e+08	0	9.26085e+07	0	0	2.77826e+08	8.79781e+08	0	0	0	0	2.36152e+09
184	0	0	0	0	4.63099e+07	0	2.77859e+08	2.67671e+10	0	0	0	0	0	0	0	5.55719e+08	0	0	1.31057e+10	0	0	0	2.08394e+09	0	5.09409e+08	0	0	0	0	0	0	0	0	0	1.06976e+10	0	2.13025e+09	9.26198e+07	9.26198e+07	4.63099e+07	0	0	8.33578e+08	9.72508e+08	0	4.63099e+07	0	0	6.02028e+08
185	0	0	0	0	9.26314e+07	0	2.77894e+08	3.48757e+10	0	0	0	0	0	0	0	1.89894e+09	0	0	3.19115e+10	0	9.26314e+07	0	5.23367e+09	4.63157e+07	7.87367e+08	0	0	0	0	0	0	0	0	0	4.7242e+09	2.77894e+08	3.28841e+09	1.38947e+08	9.26314e+07	9.26314e+07	0	0	4.63157e+08	9.26314e+08	0	0	0	0	1.15789e+09
186	0	0	0	0	2.77884e+08	0	9.2628e+07	1.13006e+10	0	0	0	0	0	0	0	1.57468e+09	0	0	1.06985e+10	0	9.2628e+07	0	1.6673e+09	9.2628e+07	2.3157e+08	0	0	0	0	0	0	0	0	0	6.48396e+08	4.6314e+07	4.16826e+08	4.16826e+08	4.6314e+07	1.38942e+08	0	0	2.77884e+08	4.16826e+08	0	0	0	0	1.01891e+09
187	0	0	0	0	3.24177e+08	0	4.6311e+07	1.57921e+10	0	0	0	0	0	4.6311e+07	0	5.23315e+09	0	0	3.02411e+10	0	4.6311e+08	0	6.2983e+09	5.09421e+08	5.55732e+08	0	0	0	0	0	0	0	0	0	5.92781e+09	9.2622e+07	2.5008e+09	0	2.77866e+08	5.55732e+08	0	4.6311e+07	6.94665e+08	1.43564e+09	0	9.2622e+07	0	0	3.28808e+09
188	NA	NA	NA	NA	NA	NA	NA	NA	NA	NA	NA	NA	NA	NA	NA	NA	NA	NA	NA	NA	NA	NA	NA	NA	NA	NA	NA	NA	NA	NA	NA	NA	NA	NA	NA	NA	NA	NA	NA	NA	NA	NA	NA	NA	NA	NA	NA	NA	NA
189	0	9.26195e+07	0	0	4.63097e+08	2.31549e+08	2.77858e+08	1.42634e+10	0	0	0	0	0	0	0	3.61216e+09	9.26195e+07	0	2.47757e+10	1.94501e+09	1.29667e+09	8.33575e+08	3.28799e+09	9.72504e+08	0	0	0	0	0	4.63097e+08	0	0	0	4.63097e+07	1.22721e+10	0	7.40956e+08	1.38929e+08	1.34298e+09	1.01881e+09	0	0	9.26195e+07	2.3618e+09	0	0	0	1.29667e+09	0
190	0	4.63117e+07	0	0	5.09428e+08	9.26233e+07	4.16805e+08	8.47503e+09	0	0	0	0	0	0	0	3.70493e+09	0	0	1.4866e+10	1.34304e+09	2.17665e+09	4.16805e+08	5.65002e+09	1.34304e+09	1.38935e+08	0	0	0	0	9.26233e+07	0	0	0	4.63117e+07	9.26233e+09	0	7.87298e+08	1.38935e+08	2.22296e+09	8.79921e+08	0	0	9.26233e+07	3.14919e+09	0	0	0	1.2041e+09	0
191	NA	NA	NA	NA	NA	NA	NA	NA	NA	NA	NA	NA	NA	NA	NA	NA	NA	NA	NA	NA	NA	NA	NA	NA	NA	NA	NA	NA	NA	NA	NA	NA	NA	NA	NA	NA	NA	NA	NA	NA	NA	NA	NA	NA	NA	NA	NA	NA	NA
192	0	0	0	0	3.24153e+08	4.63076e+08	4.67707e+09	3.0563e+10	0	0	0	0	0	4.63076e+07	0	5.37168e+09	3.24153e+08	0	2.71363e+10	5.55691e+09	3.38046e+09	7.87229e+08	4.21399e+09	1.8523e+09	2.31538e+08	0	0	0	0	1.29661e+09	0	0	1.8523e+08	1.8523e+08	2.25981e+10	0	1.25031e+09	0	2.17646e+09	1.11138e+09	0	0	4.63076e+07	5.74214e+09	0	0	0	1.66707e+09	0
193	NA	NA	NA	NA	NA	NA	NA	NA	NA	NA	NA	NA	NA	NA	NA	NA	NA	NA	NA	NA	NA	NA	NA	NA	NA	NA	NA	NA	NA	NA	NA	NA	NA	NA	NA	NA	NA	NA	NA	NA	NA	NA	NA	NA	NA	NA	NA	NA	NA
194	0	0	0	0	2.31674e+08	4.63348e+07	8.34026e+08	2.68742e+09	0	0	0	0	0	0	0	1.01936e+09	4.63348e+07	0	5.4675e+09	7.41356e+08	5.09682e+08	9.26695e+07	4.17013e+08	3.70678e+08	0	0	0	0	0	2.78009e+08	0	0	0	0	3.79945e+09	0	1.85339e+08	0	2.78009e+08	9.26695e+07	0	0	0	8.80361e+08	0	0	0	2.31674e+08	0
195	NA	NA	NA	NA	NA	NA	NA	NA	NA	NA	NA	NA	NA	NA	NA	NA	NA	NA	NA	NA	NA	NA	NA	NA	NA	NA	NA	NA	NA	NA	NA	NA	NA	NA	NA	NA	NA	NA	NA	NA	NA	NA	NA	NA	NA	NA	NA	NA	NA
196	NA	NA	NA	NA	NA	NA	NA	NA	NA	NA	NA	NA	NA	NA	NA	NA	NA	NA	NA	NA	NA	NA	NA	NA	NA	NA	NA	NA	NA	NA	NA	NA	NA	NA	NA	NA	NA	NA	NA	NA	NA	NA	NA	NA	NA	NA	NA	NA	NA
197	0	0	0	0	2.77864e+08	0	2.59339e+09	4.3532e+09	0	0	0	0	0	0	0	1.43563e+09	4.63106e+07	0	7.50232e+09	1.48194e+09	9.26212e+08	2.77864e+08	4.16795e+08	4.16795e+08	2.31553e+08	0	0	0	0	9.26212e+07	0	0	4.63106e+07	9.26212e+07	6.25193e+09	0	5.09416e+08	0	3.24174e+08	2.77864e+08	0	0	0	7.8728e+08	0	0	0	3.70485e+08	0
198	0	2.77866e+08	0	0	7.87288e+08	3.24178e+08	1.6672e+10	2.72772e+10	0	0	0	0	0	0	0	6.34462e+09	5.09422e+08	0	1.98675e+10	7.22453e+09	3.38071e+09	9.26222e+08	3.05653e+09	3.47333e+09	1.85244e+08	0	0	0	0	7.40977e+08	0	0	3.70489e+08	2.77866e+08	2.4267e+10	4.63111e+07	1.2504e+09	4.63111e+07	1.15778e+09	2.36187e+09	0	0	0	4.81635e+09	0	0	0	1.99138e+09	0
199	0	4.63072e+07	0	0	1.85229e+08	1.38922e+08	2.13013e+09	4.58441e+09	0	0	0	0	0	0	0	1.89859e+09	9.26144e+07	0	5.74209e+09	1.52814e+09	2.31536e+08	1.38922e+08	1.06507e+09	5.55686e+08	9.26144e+07	0	0	0	0	5.55686e+08	0	0	0	4.63072e+07	4.81595e+09	9.26144e+07	4.63072e+07	0	1.38922e+08	2.77843e+08	0	0	0	3.70457e+08	0	0	0	4.16765e+08	0
200	NA	NA	NA	NA	NA	NA	NA	NA	NA	NA	NA	NA	NA	NA	NA	NA	NA	NA	NA	NA	NA	NA	NA	NA	NA	NA	NA	NA	NA	NA	NA	NA	NA	NA	NA	NA	NA	NA	NA	NA	NA	NA	NA	NA	NA	NA	NA	NA	NA
201	NA	NA	NA	NA	NA	NA	NA	NA	NA	NA	NA	NA	NA	NA	NA	NA	NA	NA	NA	NA	NA	NA	NA	NA	NA	NA	NA	NA	NA	NA	NA	NA	NA	NA	NA	NA	NA	NA	NA	NA	NA	NA	NA	NA	NA	NA	NA	NA	NA
202	NA	NA	NA	NA	NA	NA	NA	NA	NA	NA	NA	NA	NA	NA	NA	NA	NA	NA	NA	NA	NA	NA	NA	NA	NA	NA	NA	NA	NA	NA	NA	NA	NA	NA	NA	NA	NA	NA	NA	NA	NA	NA	NA	NA	NA	NA	NA	NA	NA
203	NA	NA	NA	NA	NA	NA	NA	NA	NA	NA	NA	NA	NA	NA	NA	NA	NA	NA	NA	NA	NA	NA	NA	NA	NA	NA	NA	NA	NA	NA	NA	NA	NA	NA	NA	NA	NA	NA	NA	NA	NA	NA	NA	NA	NA	NA	NA	NA	NA
204	NA	NA	NA	NA	NA	NA	NA	NA	NA	NA	NA	NA	NA	NA	NA	NA	NA	NA	NA	NA	NA	NA	NA	NA	NA	NA	NA	NA	NA	NA	NA	NA	NA	NA	NA	NA	NA	NA	NA	NA	NA	NA	NA	NA	NA	NA	NA	NA	NA
205	0	0	0	0	2.31448e+08	9.2579e+07	1.43498e+09	3.19398e+09	0	0	0	0	0	0	0	8.33211e+08	4.62895e+07	0	3.28656e+09	1.06466e+09	9.7208e+08	4.62895e+07	7.40632e+08	9.7208e+08	4.62895e+07	0	0	0	0	4.62895e+07	0	0	0	0	3.61058e+09	0	2.31448e+08	0	1.38869e+08	4.62895e+07	0	0	0	5.09185e+08	0	0	0	2.77737e+08	0
206	0	1.38914e+08	0	0	2.77829e+08	4.63048e+07	6.43637e+09	7.17725e+09	0	0	0	0	0	0	0	3.14873e+09	4.16743e+08	0	9.81662e+09	7.87182e+08	6.48268e+08	2.77829e+08	1.8985e+09	1.11132e+09	9.26097e+07	0	0	0	0	6.94572e+08	0	0	9.26097e+07	4.63048e+07	7.03833e+09	0	6.94572e+08	4.63048e+07	7.87182e+08	3.24134e+08	0	0	0	2.68568e+09	0	0	0	4.63048e+08	0
207	0	1.85236e+08	0	0	0	9.26179e+07	2.26914e+09	7.64098e+09	0	0	0	0	0	0	0	3.05639e+09	2.31545e+08	0	7.13158e+09	1.25034e+09	6.48325e+08	2.77854e+08	1.62081e+09	1.15772e+09	0	0	0	0	0	3.70472e+08	0	0	0	4.6309e+07	4.58459e+09	0	6.48325e+08	4.6309e+07	9.72488e+08	9.26179e+07	0	0	1.38927e+08	2.96377e+09	0	0	0	5.55707e+08	0
208	NA	NA	NA	NA	NA	NA	NA	NA	NA	NA	NA	NA	NA	NA	NA	NA	NA	NA	NA	NA	NA	NA	NA	NA	NA	NA	NA	NA	NA	NA	NA	NA	NA	NA	NA	NA	NA	NA	NA	NA	NA	NA	NA	NA	NA	NA	NA	NA	NA
209	NA	NA	NA	NA	NA	NA	NA	NA	NA	NA	NA	NA	NA	NA	NA	NA	NA	NA	NA	NA	NA	NA	NA	NA	NA	NA	NA	NA	NA	NA	NA	NA	NA	NA	NA	NA	NA	NA	NA	NA	NA	NA	NA	NA	NA	NA	NA	NA	NA
210	0	9.2638e+07	0	0	9.2638e+07	1.38957e+08	8.01319e+09	5.14141e+09	0	0	0	0	0	0	0	2.17699e+09	4.6319e+07	0	9.68068e+09	1.43589e+09	6.48466e+08	9.2638e+07	1.25061e+09	5.09509e+08	4.6319e+07	0	0	0	0	3.70552e+08	0	0	1.85276e+08	4.6319e+07	3.52025e+09	0	4.16871e+08	4.6319e+07	4.6319e+08	4.6319e+07	0	0	0	7.41104e+08	0	0	0	4.16871e+08	0
211	0	2.31533e+08	0	0	2.31533e+08	2.77839e+08	3.70453e+09	1.02801e+10	0	0	0	0	0	0	0	6.52923e+09	4.63066e+07	0	1.6763e+10	2.1301e+09	1.06505e+09	5.55679e+08	4.39913e+09	1.94488e+09	9.26132e+07	0	0	0	0	7.40905e+08	0	0	4.63066e+08	9.26132e+07	8.98348e+09	4.63066e+07	1.06505e+09	4.63066e+07	5.55679e+08	3.24146e+08	0	0	0	2.87101e+09	0	0	0	8.79825e+08	0
212	NA	NA	NA	NA	NA	NA	NA	NA	NA	NA	NA	NA	NA	NA	NA	NA	NA	NA	NA	NA	NA	NA	NA	NA	NA	NA	NA	NA	NA	NA	NA	NA	NA	NA	NA	NA	NA	NA	NA	NA	NA	NA	NA	NA	NA	NA	NA	NA	NA
213	0	4.63167e+07	0	0	3.24217e+08	5.09483e+08	5.92853e+09	1.12086e+10	0	0	0	0	0	0	0	5.09483e+09	1.85267e+08	0	7.41067e+09	2.82532e+09	1.20423e+09	4.63167e+08	1.25055e+09	1.01897e+09	1.85267e+08	0	0	0	0	6.9475e+08	0	0	5.558e+08	0	4.63167e+09	4.63167e+07	8.80017e+08	0	2.779e+08	2.31583e+08	0	0	4.63167e+07	1.89898e+09	0	0	0	3.24217e+08	0
214	0	0	0	0	2.77841e+08	4.63068e+08	3.88977e+09	1.63e+10	0	0	0	0	0	0	4.63068e+07	5.23266e+09	2.31534e+08	0	1.29659e+10	1.57443e+09	1.25028e+09	5.55681e+08	2.26903e+09	8.33522e+08	0	0	0	0	0	1.94488e+09	0	0	3.70454e+08	9.26135e+07	5.64943e+09	0	8.79829e+08	0	6.01988e+08	2.77841e+08	0	0	0	3.05625e+09	0	0	0	5.55681e+08	0
215	0	0	0	0	1.38925e+08	2.7785e+08	2.2228e+09	1.34757e+10	0	0	0	0	0	0	4.16775e+08	8.01134e+09	2.31541e+08	0	1.36609e+10	1.71341e+09	3.70466e+09	3.24158e+08	1.57448e+09	8.33549e+08	9.26166e+07	0	0	0	0	1.71341e+09	0	0	1.85233e+08	9.26166e+07	9.30797e+09	4.63083e+07	1.06509e+09	0	1.85233e+09	4.16775e+08	0	0	4.63083e+07	3.42681e+09	0	0	0	5.09391e+08	0
216	NA	NA	NA	NA	NA	NA	NA	NA	NA	NA	NA	NA	NA	NA	NA	NA	NA	NA	NA	NA	NA	NA	NA	NA	NA	NA	NA	NA	NA	NA	NA	NA	NA	NA	NA	NA	NA	NA	NA	NA	NA	NA	NA	NA	NA	NA	NA	NA	NA
217	0	9.26253e+07	0	0	3.24189e+08	4.63127e+07	1.22729e+10	9.77197e+09	0	0	0	0	0	0	9.26253e+07	5.27964e+09	2.31563e+08	0	1.23655e+10	1.62094e+09	6.99321e+09	3.24189e+08	1.94513e+09	6.02065e+08	3.24189e+08	0	0	0	0	4.63127e+08	0	0	7.41003e+08	0	9.54041e+09	0	6.02065e+08	9.26253e+07	1.43569e+09	6.02065e+08	0	0	9.26253e+07	2.31563e+09	0	0	0	3.24189e+08	0
218	0	4.63121e+07	0	0	1.38936e+08	9.26241e+07	1.48199e+09	1.01887e+10	0	0	0	0	0	0	0	5.23326e+09	2.77872e+08	0	1.97753e+10	8.79929e+08	3.0566e+09	4.16809e+08	1.57461e+09	6.48369e+08	1.38936e+08	0	0	0	0	4.16809e+08	0	0	4.63121e+07	4.63121e+07	1.02813e+10	0	6.02057e+08	4.63121e+07	5.09433e+08	6.48369e+08	0	0	9.26241e+07	2.03773e+09	0	0	0	6.94681e+08	0
219	NA	NA	NA	NA	NA	NA	NA	NA	NA	NA	NA	NA	NA	NA	NA	NA	NA	NA	NA	NA	NA	NA	NA	NA	NA	NA	NA	NA	NA	NA	NA	NA	NA	NA	NA	NA	NA	NA	NA	NA	NA	NA	NA	NA	NA	NA	NA	NA	NA
220	0	0	0	0	1.38948e+08	1.85264e+08	1.21348e+10	5.51162e+09	0	0	0	0	0	0	0	2.17686e+09	2.77897e+08	0	8.89269e+09	6.02109e+08	1.20422e+09	2.31581e+08	7.41058e+08	6.02109e+08	0	0	0	0	0	4.16845e+08	0	0	2.31581e+08	0	6.02109e+09	0	4.16845e+08	4.63161e+07	1.85264e+08	2.77897e+08	0	0	9.26322e+07	5.55793e+08	0	0	0	2.77897e+08	0
221	0	4.63027e+07	0	0	1.85211e+08	9.26053e+07	1.52799e+09	3.84312e+09	0	0	0	0	0	0	0	1.85211e+09	1.38908e+08	0	4.39875e+09	2.77816e+08	8.79751e+08	1.85211e+08	3.70421e+08	1.85211e+08	0	0	0	0	0	2.77816e+08	0	0	9.26053e+07	0	3.33379e+09	0	1.85211e+08	0	4.63027e+07	1.38908e+08	0	0	0	5.55632e+08	0	0	0	2.77816e+08	0
222	NA	NA	NA	NA	NA	NA	NA	NA	NA	NA	NA	NA	NA	NA	NA	NA	NA	NA	NA	NA	NA	NA	NA	NA	NA	NA	NA	NA	NA	NA	NA	NA	NA	NA	NA	NA	NA	NA	NA	NA	NA	NA	NA	NA	NA	NA	NA	NA	NA
223	NA	NA	NA	NA	NA	NA	NA	NA	NA	NA	NA	NA	NA	NA	NA	NA	NA	NA	NA	NA	NA	NA	NA	NA	NA	NA	NA	NA	NA	NA	NA	NA	NA	NA	NA	NA	NA	NA	NA	NA	NA	NA	NA	NA	NA	NA	NA	NA	NA
224	0	0	0	0	9.26338e+07	1.38951e+08	1.80636e+09	4.67801e+09	0	0	0	0	0	0	0	1.34319e+09	5.55803e+08	0	7.82756e+09	1.01897e+09	7.87388e+08	9.26338e+07	1.52846e+09	4.16852e+08	4.63169e+07	0	0	0	0	3.24218e+08	0	0	9.26338e+07	0	5.32645e+09	0	4.63169e+08	0	1.85268e+08	1.38951e+08	0	0	0	1.20424e+09	0	0	0	3.24218e+08	0
225	0	4.62995e+07	0	0	4.62995e+07	1.38899e+08	7.40792e+08	3.65766e+09	0	0	0	0	0	0	0	1.38899e+09	4.62995e+08	0	4.39845e+09	3.70396e+08	4.16696e+08	1.38899e+08	1.15749e+09	9.2599e+07	0	0	0	0	0	1.85198e+08	0	0	0	0	4.58365e+09	0	2.31498e+08	0	1.38899e+08	1.38899e+08	0	0	0	6.48193e+08	0	0	0	4.62995e+07	0
226	0	0	0	0	0	0	0	5.0948e+08	0	0	0	0	0	0	0	2.25098e+10	0	0	8.29064e+09	0	2.03792e+09	0	8.93906e+09	7.87379e+08	0	0	0	0	0	0	0	0	0	0	9.26328e+07	4.63164e+07	7.87379e+08	0	1.29686e+09	1.11159e+09	0	0	0	9.26328e+07	0	0	0	0	0
227	0	0	0	0	4.16822e+08	0	0	5.55763e+08	0	0	0	0	0	4.63136e+07	0	2.38978e+10	0	0	8.66064e+09	0	2.77881e+09	0	1.61634e+10	1.75992e+09	0	0	0	0	0	0	0	0	0	0	4.63136e+08	0	1.38941e+09	0	1.75992e+09	6.94703e+08	0	0	0	5.55763e+08	0	0	0	0	1.38941e+08
228	0	0	0	0	4.6311e+08	0	0	4.77004e+09	0	0	0	0	0	0	0	5.41839e+09	0	0	2.561e+10	0	9.72532e+08	0	3.14915e+09	7.87287e+08	0	0	0	0	0	0	0	0	0	0	9.26221e+07	0	7.87287e+08	2.31555e+08	6.94665e+08	3.70488e+08	0	0	0	1.85244e+08	0	0	0	0	1.38933e+08
229	0	0	0	0	1.57454e+09	0	0	3.10277e+09	0	0	0	0	0	0	0	5.97399e+09	0	0	1.88945e+10	0	2.03764e+09	0	6.25185e+09	8.3358e+08	0	0	0	0	0	0	0	0	0	0	3.2417e+08	0	8.3358e+08	9.262e+07	5.5572e+08	6.9465e+08	0	0	0	2.7786e+08	0	0	0	0	0
230	0	0	0	0	3.70437e+08	0	0	6.0196e+08	0	0	0	0	0	0	0	3.38024e+09	0	0	1.05112e+10	0	1.15762e+09	0	6.15852e+09	8.79788e+08	0	0	0	0	0	0	0	0	0	0	4.63046e+07	0	1.20392e+09	4.63046e+07	6.0196e+08	2.31523e+08	0	0	0	2.31523e+08	0	0	0	0	0
231	0	0	0	0	4.63115e+08	0	0	1.06516e+09	0	0	0	0	0	0	0	2.91762e+09	0	0	5.97418e+09	0	1.57459e+09	0	1.29672e+10	8.79918e+08	0	0	0	0	0	0	0	0	0	0	0	0	5.09426e+08	1.38934e+08	1.71352e+09	5.09426e+08	0	0	0	2.77869e+08	0	0	0	0	9.2623e+07
232	0	0	0	0	3.70528e+08	0	0	9.26319e+07	0	0	0	0	0	0	0	5.55791e+09	0	0	3.38106e+09	0	2.08422e+09	0	9.44845e+09	3.24212e+08	0	0	0	0	0	0	0	0	0	0	4.63159e+07	0	7.87371e+08	9.26319e+07	2.36211e+09	7.41055e+08	0	0	0	5.09475e+08	0	0	0	0	0
233	0	0	0	0	8.33585e+08	0	0	1.75979e+09	0	0	0	0	0	0	0	3.10279e+09	0	0	9.9104e+09	0	1.25038e+09	0	2.08396e+09	3.70482e+08	0	0	0	0	0	0	0	0	0	0	4.63103e+07	0	1.01883e+09	1.38931e+08	2.31551e+08	4.63103e+08	0	0	0	2.31551e+08	0	0	0	0	4.63103e+07
234	0	0	0	4.62998e+07	9.25995e+07	0	0	1.38899e+08	0	0	0	0	0	0	0	2.59279e+09	0	0	3.88918e+09	0	1.43529e+09	0	5.74117e+09	8.33396e+08	0	0	0	0	0	0	0	0	0	0	9.25995e+07	0	8.79696e+08	0	1.38899e+08	9.25995e+07	0	0	0	2.31499e+08	0	0	0	0	0
235	0	0	0	0	3.24138e+08	0	0	2.03744e+09	0	0	0	0	0	0	0	5.83448e+09	0	0	8.93695e+09	0	3.00985e+09	0	6.15862e+09	6.94581e+08	0	0	0	0	0	0	0	0	0	0	1.85222e+08	0	7.87192e+08	9.26108e+07	4.16749e+08	2.31527e+08	0	0	0	5.55665e+08	0	0	0	0	0
236	0	0	0	0	4.6305e+07	0	0	9.26099e+07	0	0	0	0	0	0	0	7.08466e+09	0	0	4.6768e+09	0	1.80589e+09	0	4.12114e+09	6.01965e+08	0	0	0	0	0	0	0	1.38915e+08	0	0	9.26099e+07	4.6305e+07	5.5566e+08	0	6.4827e+08	3.7044e+08	0	0	0	2.31525e+08	0	0	0	0	0
237	0	0	0	0	3.70549e+08	0	0	1.11165e+09	0	0	0	0	0	0	0	1.01438e+10	0	0	6.53092e+09	0	1.29692e+09	0	5.09505e+09	6.48461e+08	0	0	0	0	0	0	0	0	0	0	9.26372e+07	0	1.01901e+09	9.26372e+07	3.70549e+08	1.85274e+08	0	0	0	2.77912e+08	9.26372e+07	0	0	0	0
238	0	0	0	0	5.55656e+08	0	0	8.33484e+08	0	0	0	0	0	0	0	1.66234e+10	0	0	9.26093e+09	0	2.36154e+09	0	1.8244e+10	1.38914e+09	0	0	4.63046e+07	0	0	0	0	0	0	0	9.26093e+07	1.38914e+08	1.0187e+09	4.63046e+07	9.72398e+08	5.55656e+08	0	0	0	5.55656e+08	0	0	0	0	0
239	0	0	0	0	1.38949e+09	0	0	3.47373e+09	0	0	0	0	0	0	0	1.26907e+10	0	0	1.23202e+10	0	1.94529e+09	0	5.6506e+09	7.41062e+08	0	4.63164e+07	0	0	0	0	0	0	0	0	2.77898e+08	0	9.26328e+08	1.85266e+08	9.72644e+08	9.72644e+08	0	0	0	3.70531e+08	0	0	0	0	0
240	0	0	0	0	5.09342e+08	0	0	1.34281e+09	0	0	0	0	0	0	0	8.51989e+09	0	0	7.17709e+09	0	2.5004e+09	0	1.49098e+10	4.63038e+08	0	0	0	0	0	0	0	0	0	0	2.31519e+08	0	6.94557e+08	2.31519e+08	2.26889e+09	5.09342e+08	0	0	0	6.01949e+08	0	0	0	0	9.26076e+07
241	0	0	0	0	2.77803e+08	0	0	1.29641e+09	0	0	0	0	0	0	0	9.26009e+08	0	0	6.20426e+09	0	4.16704e+08	0	2.54653e+09	4.16704e+08	0	0	0	0	0	0	0	0	0	0	0	4.63005e+07	1.01861e+09	4.63005e+07	1.85202e+08	9.26009e+07	0	0	0	4.16704e+08	0	0	0	0	0
242	0	0	0	0	2.77922e+08	0	0	4.63203e+08	0	0	0	0	0	0	0	9.63463e+09	0	0	5.37316e+09	0	6.02164e+08	0	4.95627e+09	7.87445e+08	0	0	0	0	0	0	0	0	0	0	1.38961e+08	4.63203e+07	8.33766e+08	0	6.02164e+08	9.26406e+07	0	0	0	2.77922e+08	0	0	0	0	0
243	0	0	0	0	5.09478e+08	0	0	2.77897e+08	0	0	0	0	0	0	0	1.76465e+10	0	0	6.62322e+09	0	2.45476e+09	0	7.17902e+09	1.15791e+09	0	0	0	0	0	0	0	0	0	0	0	0	1.34317e+09	4.63162e+07	3.24214e+08	3.7053e+08	0	0	0	2.31581e+08	0	0	0	0	4.63162e+07
244	0	0	0	0	1.85291e+08	0	0	9.26454e+07	0	0	0	0	0	0	0	5.9293e+09	0	0	2.17717e+09	0	6.9484e+08	0	6.02195e+09	4.16904e+08	0	0	0	0	0	0	0	0	0	0	0	0	2.77936e+08	0	3.24259e+08	1.38968e+08	0	0	0	9.26454e+07	0	0	0	0	0
245	0	0	0	0	2.31505e+08	0	0	3.70409e+08	0	0	0	0	0	0	0	1.07419e+10	0	0	4.0282e+09	0	1.71314e+09	0	7.45448e+09	5.55613e+08	0	0	0	0	0	0	0	0	0	0	3.70409e+08	0	6.48215e+08	9.26022e+07	5.09312e+08	1.38903e+08	0	0	0	3.24108e+08	0	0	0	0	3.24108e+08
246	0	0	0	0	3.24205e+08	0	0	1.38945e+08	0	0	0	0	0	0	0	1.72292e+10	0	0	3.24205e+09	0	3.79783e+09	0	1.35703e+10	2.03786e+09	0	0	0	0	0	0	0	0	0	0	1.8526e+08	0	1.15788e+09	2.31575e+08	6.02095e+08	7.87355e+08	0	0	0	5.5578e+08	0	0	0	0	1.38945e+08
247	0	0	0	0	1.38938e+08	0	0	2.31563e+08	0	0	0	0	0	0	0	4.26075e+09	0	0	1.482e+09	0	1.75988e+09	0	5.37225e+09	3.24188e+08	0	0	0	0	0	0	0	0	0	0	9.2625e+07	0	4.16813e+08	0	3.24188e+08	1.38938e+08	0	0	0	9.2625e+07	0	0	0	0	1.38938e+08
248	0	0	0	0	3.70451e+08	0	0	3.24144e+08	0	0	0	0	0	0	0	7.22379e+09	0	0	3.00991e+09	0	2.68577e+09	0	1.03726e+10	4.16757e+08	0	0	0	0	0	0	0	0	0	0	1.38919e+08	0	8.79821e+08	0	2.31532e+08	1.38919e+08	0	0	0	2.77838e+08	0	0	0	0	1.85225e+08
249	0	0	0	0	6.02039e+08	0	0	1.7135e+09	0	0	0	0	0	0	0	1.91726e+10	0	0	2.04693e+10	0	6.9003e+09	0	1.28281e+10	6.94661e+08	0	0	0	0	0	0	0	0	0	0	4.16796e+08	9.26214e+07	1.94505e+09	4.63107e+07	8.79903e+08	1.80612e+09	0	0	0	4.16796e+08	0	0	0	0	1.2967e+09
250	0	0	0	0	2.31528e+08	0	0	1.6207e+09	0	0	0	0	0	0	0	4.1675e+09	0	0	5.55667e+09	0	5.55667e+08	0	3.88967e+09	6.94584e+08	0	0	0	0	0	0	0	0	0	0	1.38917e+08	0	9.26112e+08	4.63056e+07	3.70445e+08	2.77834e+08	0	0	0	2.31528e+08	0	0	0	0	3.24139e+08
251	0	0	0	0	3.24077e+08	0	0	1.25001e+09	0	0	0	0	0	0	0	3.56485e+09	0	0	5.6482e+09	0	6.94451e+08	0	2.50002e+09	1.3889e+08	0	0	0	0	0	0	0	0	0	0	0	0	4.62967e+08	1.3889e+08	4.62967e+08	1.3889e+08	0	0	0	1.85187e+08	0	0	0	0	2.31484e+08
252	0	0	0	0	2.31604e+08	0	0	4.63208e+08	0	0	0	0	0	0	0	6.43859e+09	0	0	1.65828e+10	0	7.41133e+08	0	5.97538e+09	2.77925e+08	0	0	0	0	0	0	0	0	0	0	3.70566e+08	0	6.48491e+08	1.38962e+08	6.48491e+08	3.24246e+08	0	0	0	4.63208e+07	0	0	0	0	1.85283e+08
253	0	0	0	0	1.34287e+09	0	0	5.13997e+09	0	0	0	0	0	0	0	7.82571e+09	0	0	2.1486e+10	0	1.48179e+09	0	4.95474e+09	8.79814e+08	0	0	0	0	0	0	0	0	0	0	4.16754e+08	0	2.03746e+09	9.2612e+07	1.29657e+09	3.24142e+08	0	0	0	2.3153e+08	0	0	0	0	1.48179e+09
254	0	0	0	9.26117e+07	4.16753e+08	0	0	1.66701e+09	0	0	0	0	0	0	0	1.13449e+10	0	0	1.61144e+10	0	2.87096e+09	0	9.72423e+09	4.16753e+08	0	0	0	0	0	0	0	0	0	0	5.5567e+08	0	1.75962e+09	2.77835e+08	1.25026e+09	5.09365e+08	0	0	0	4.63059e+08	0	0	0	0	1.01873e+09
255	0	0	0	0	6.48322e+08	0	0	1.29664e+09	0	0	0	0	0	0	0	1.0049e+10	0	0	1.63007e+10	0	2.1302e+09	0	1.39852e+10	1.0651e+09	0	0	0	0	0	0	0	0	0	0	1.0651e+09	1.85235e+08	3.33423e+09	1.85235e+08	1.29664e+09	3.7047e+08	0	0	0	6.48322e+08	0	0	0	0	1.29664e+09
256	0	0	0	0	3.7047e+08	0	0	3.75101e+09	0	0	0	0	0	0	0	8.75235e+09	0	0	1.90792e+10	0	2.17651e+09	0	7.91879e+09	3.7047e+08	0	0	0	0	0	0	0	0	0	0	3.24161e+08	0	1.6208e+09	2.31544e+08	9.72483e+08	4.16778e+08	0	0	0	5.55705e+08	4.63087e+07	0	0	0	1.25034e+09
257	0	0	0	0	0	0	0	2.77862e+08	0	0	0	0	0	0	0	5.51093e+09	0	0	1.85241e+09	0	1.01883e+09	0	5.60355e+09	2.31552e+08	0	0	0	0	0	0	0	0	0	0	9.26207e+07	0	3.24172e+08	4.63103e+07	9.26207e+07	1.38931e+08	0	0	0	1.85241e+08	0	0	0	0	1.85241e+08
258	0	0	0	0	1.85237e+08	0	0	9.72492e+08	0	0	0	0	0	0	4.63092e+07	1.28276e+10	0	0	1.20404e+10	0	2.50069e+09	0	9.53969e+09	4.16782e+08	0	0	0	0	0	0	0	0	0	0	2.31546e+08	0	1.34297e+09	0	3.70473e+08	2.31546e+08	0	0	0	2.77855e+08	0	0	0	0	4.63092e+08
259	0	0	0	0	0	0	0	1.85328e+08	0	0	0	0	0	0	0	2.40927e+09	0	0	6.48649e+08	0	5.55985e+08	0	3.42857e+09	1.38996e+08	0	0	0	0	0	0	0	0	0	0	0	0	9.26641e+07	0	1.85328e+08	1.85328e+08	0	0	0	4.6332e+07	0	0	0	0	4.6332e+07
260	0	0	0	0	0	0	0	4.63066e+08	0	0	0	0	0	0	0	1.06968e+10	0	0	1.55127e+10	0	6.01985e+08	0	4.2139e+09	4.16759e+08	0	0	0	0	0	0	0	0	0	0	4.63066e+07	5.09372e+08	7.40905e+08	4.63066e+07	3.70453e+08	1.85226e+08	0	0	0	4.63066e+07	0	0	0	0	0
261	0	0	0	0	6.48595e+08	0	0	1.34352e+09	0	0	0	0	0	0	0	2.22375e+09	0	0	1.11651e+10	0	5.55939e+08	0	2.54805e+09	2.77969e+08	0	0	0	0	0	0	0	0	0	0	2.31641e+08	0	4.63282e+08	0	1.85313e+08	2.31641e+08	0	0	0	1.85313e+08	0	0	0	0	5.0961e+08
262	0	0	0	0	5.09389e+08	0	0	9.26162e+08	0	0	0	0	0	0	0	8.70593e+09	0	0	3.84357e+09	0	5.55697e+08	0	5.55697e+09	1.38924e+08	0	0	0	0	0	0	0	0	0	0	9.26162e+07	0	1.85232e+08	9.26162e+07	4.16773e+08	4.16773e+08	0	0	0	2.31541e+08	0	0	0	0	5.09389e+08
263	NA	NA	NA	NA	NA	NA	NA	NA	NA	NA	NA	NA	NA	NA	NA	NA	NA	NA	NA	NA	NA	NA	NA	NA	NA	NA	NA	NA	NA	NA	NA	NA	NA	NA	NA	NA	NA	NA	NA	NA	NA	NA	NA	NA	NA	NA	NA	NA	NA
264	NA	NA	NA	NA	NA	NA	NA	NA	NA	NA	NA	NA	NA	NA	NA	NA	NA	NA	NA	NA	NA	NA	NA	NA	NA	NA	NA	NA	NA	NA	NA	NA	NA	NA	NA	NA	NA	NA	NA	NA	NA	NA	NA	NA	NA	NA	NA	NA	NA
265	0	0	9.26112e+07	0	3.24139e+08	5.55667e+08	5.55667e+08	1.14375e+10	0	0	0	0	4.63056e+07	0	2.31528e+08	7.87195e+08	0	0	1.02798e+10	5.09362e+08	4.1675e+08	9.26112e+07	2.13006e+09	9.26112e+07	1.85222e+08	5.97342e+09	0	0	0	0	0	0	0	0	7.17737e+09	4.63056e+07	3.2877e+09	9.26112e+07	5.09362e+08	2.31528e+08	0	0	4.63056e+08	2.77834e+08	0	0	0	1.38917e+08	4.1675e+08
266	NA	NA	NA	NA	NA	NA	NA	NA	NA	NA	NA	NA	NA	NA	NA	NA	NA	NA	NA	NA	NA	NA	NA	NA	NA	NA	NA	NA	NA	NA	NA	NA	NA	NA	NA	NA	NA	NA	NA	NA	NA	NA	NA	NA	NA	NA	NA	NA	NA
267	0	0	9.26064e+07	1.3891e+08	2.77819e+08	0	2.77819e+08	5.04705e+09	0	0	0	0	0	0	4.63032e+07	1.52801e+09	9.26064e+07	0	3.93577e+09	4.63032e+08	3.19492e+09	1.85213e+08	2.36146e+09	0	9.26064e+07	1.66692e+09	0	0	0	0	0	0	0	0	6.66766e+09	1.85213e+08	1.3891e+09	0	2.77819e+08	3.05601e+09	0	0	1.3891e+08	4.63032e+08	0	9.26064e+07	0	1.3891e+08	4.63032e+08
268	NA	NA	NA	NA	NA	NA	NA	NA	NA	NA	NA	NA	NA	NA	NA	NA	NA	NA	NA	NA	NA	NA	NA	NA	NA	NA	NA	NA	NA	NA	NA	NA	NA	NA	NA	NA	NA	NA	NA	NA	NA	NA	NA	NA	NA	NA	NA	NA	NA
269	0	0	4.63144e+08	0	7.4103e+08	9.26288e+07	5.55773e+08	1.02818e+10	0	0	0	0	0	0	9.26288e+07	1.99152e+09	0	0	9.54076e+09	5.55773e+08	3.10306e+09	9.26288e+07	1.52837e+09	1.38943e+08	1.38943e+08	1.66732e+09	0	0	0	0	0	0	0	9.26288e+07	5.69667e+09	9.26288e+07	9.26288e+08	0	4.63144e+07	2.77886e+09	0	0	2.77886e+08	3.56621e+09	0	0	0	2.77886e+08	7.4103e+08
270	NA	NA	NA	NA	NA	NA	NA	NA	NA	NA	NA	NA	NA	NA	NA	NA	NA	NA	NA	NA	NA	NA	NA	NA	NA	NA	NA	NA	NA	NA	NA	NA	NA	NA	NA	NA	NA	NA	NA	NA	NA	NA	NA	NA	NA	NA	NA	NA	NA
271	0	0	9.26198e+07	9.26198e+07	1.8524e+08	1.3893e+08	5.55719e+08	5.09409e+09	0	0	0	0	0	0	0	1.43561e+09	0	0	8.05792e+09	3.24169e+08	4.63099e+08	2.3155e+08	2.03764e+09	1.3893e+08	1.8524e+08	9.26198e+08	0	0	0	0	0	0	0	9.26198e+07	4.35313e+09	4.63099e+07	5.55719e+08	4.63099e+07	9.26198e+07	5.55719e+08	0	0	9.26198e+07	3.47324e+09	0	0	0	9.26198e+07	2.3155e+08
272	0	0	9.26333e+07	0	2.31583e+08	9.26333e+07	1.3895e+08	3.10321e+09	0	0	0	0	0	0	9.26333e+07	4.63166e+08	0	0	5.14115e+09	3.70533e+08	2.31583e+08	0	1.29687e+09	4.63166e+08	4.63166e+07	1.43582e+09	0	0	0	0	0	0	0	4.63166e+07	2.2232e+09	3.24216e+08	1.85267e+08	0	0	1.3895e+08	0	0	1.3895e+08	7.87383e+08	0	4.63166e+07	0	9.26333e+07	1.85267e+08
273	0	0	2.31531e+08	0	4.63061e+08	9.26122e+07	1.38918e+09	9.1223e+09	0	0	0	0	0	0	4.63061e+07	7.87204e+08	0	0	8.10357e+09	6.01979e+08	6.01979e+08	1.38918e+08	1.94486e+09	3.70449e+08	2.31531e+08	9.26122e+08	0	0	0	0	0	0	0	1.85224e+08	1.06967e+10	0	1.38918e+08	4.63061e+07	1.38918e+08	1.43549e+09	0	0	2.77837e+08	6.01979e+08	0	0	0	0	6.48286e+08
274	0	0	1.38932e+08	0	2.31554e+08	4.63108e+07	2.77865e+08	7.03925e+09	0	0	0	0	0	0	4.63108e+07	7.40973e+08	0	0	7.73391e+09	5.5573e+08	2.77865e+08	1.38932e+08	1.75981e+09	4.63108e+07	9.26217e+07	2.59341e+09	0	0	0	0	0	0	4.63108e+07	4.63108e+07	4.63108e+09	9.26217e+07	3.70487e+08	0	2.77865e+08	4.16797e+08	0	0	1.85243e+08	2.77865e+08	0	0	0	4.63108e+07	2.77865e+08
275	NA	NA	NA	NA	NA	NA	NA	NA	NA	NA	NA	NA	NA	NA	NA	NA	NA	NA	NA	NA	NA	NA	NA	NA	NA	NA	NA	NA	NA	NA	NA	NA	NA	NA	NA	NA	NA	NA	NA	NA	NA	NA	NA	NA	NA	NA	NA	NA	NA
276	0	0	0	0	1.38938e+08	1.85251e+08	7.41004e+08	1.11151e+10	0	0	0	0	0	0	0	6.02066e+08	0	0	1.19487e+10	6.48378e+08	2.77876e+08	4.63127e+07	1.06519e+09	1.38938e+08	1.38938e+08	6.15959e+09	0	0	0	4.63127e+07	0	0	0	0	6.71535e+09	4.63127e+07	4.16815e+08	0	0	5.0944e+08	0	0	2.31564e+08	1.38938e+08	0	0	0	4.63127e+07	4.16815e+08
277	0	0	0	0	1.85282e+08	4.63204e+07	3.70563e+08	5.04893e+09	0	0	0	0	0	0	0	2.77923e+08	0	0	6.67014e+09	6.48486e+08	1.85282e+08	9.26408e+07	1.85282e+08	9.26408e+07	1.38961e+08	1.62121e+09	0	0	0	0	0	0	0	0	2.17706e+09	0	2.31602e+08	0	9.26408e+07	0	0	0	0	3.70563e+08	0	0	0	0	3.24243e+08
278	NA	NA	NA	NA	NA	NA	NA	NA	NA	NA	NA	NA	NA	NA	NA	NA	NA	NA	NA	NA	NA	NA	NA	NA	NA	NA	NA	NA	NA	NA	NA	NA	NA	NA	NA	NA	NA	NA	NA	NA	NA	NA	NA	NA	NA	NA	NA	NA	NA
279	NA	NA	NA	NA	NA	NA	NA	NA	NA	NA	NA	NA	NA	NA	NA	NA	NA	NA	NA	NA	NA	NA	NA	NA	NA	NA	NA	NA	NA	NA	NA	NA	NA	NA	NA	NA	NA	NA	NA	NA	NA	NA	NA	NA	NA	NA	NA	NA	NA
280	0	0	0	0	4.16884e+08	0	1.01905e+10	8.89352e+09	0	0	0	0	0	0	9.26409e+07	8.80088e+08	0	9.26409e+07	5.97534e+09	2.77923e+08	1.38961e+08	1.38961e+08	1.43593e+09	9.26409e+07	3.24243e+08	5.74373e+09	0	0	0	0	0	0	4.63204e+07	0	6.43854e+09	9.26409e+07	6.94807e+08	0	1.38961e+08	1.11169e+09	0	0	2.31602e+08	6.94807e+08	0	0	0	1.38961e+08	9.26409e+07
281	0	0	4.63049e+07	0	0	1.38915e+08	8.33488e+08	1.0789e+10	0	0	0	0	0	0	4.16744e+08	1.57437e+09	0	0	1.50491e+10	1.8522e+08	3.70439e+08	4.63049e+08	2.17633e+09	4.16744e+08	4.63049e+08	2.19948e+10	0	0	0	0	0	0	0	0	2.56529e+10	9.26098e+07	2.17633e+09	0	6.01964e+08	4.63049e+08	0	0	4.63049e+08	8.33488e+08	0	0	0	3.24134e+08	1.8522e+08
282	0	0	0	0	2.77887e+08	2.77887e+08	2.31573e+08	1.14397e+10	0	0	0	0	0	0	1.85258e+08	1.71364e+09	0	0	9.63343e+09	3.70517e+08	2.77887e+08	3.70517e+08	3.61254e+09	9.26292e+07	1.85258e+08	2.51025e+10	0	0	0	0	0	0	4.63146e+07	0	1.88037e+10	1.38944e+08	2.91782e+09	4.63146e+07	5.55775e+08	5.0946e+08	0	0	5.0946e+08	6.0209e+08	0	0	0	2.77887e+08	1.85258e+08
283	NA	NA	NA	NA	NA	NA	NA	NA	NA	NA	NA	NA	NA	NA	NA	NA	NA	NA	NA	NA	NA	NA	NA	NA	NA	NA	NA	NA	NA	NA	NA	NA	NA	NA	NA	NA	NA	NA	NA	NA	NA	NA	NA	NA	NA	NA	NA	NA	NA
284	0	0	0	0	0	3.70485e+08	3.70485e+08	6.39086e+09	0	0	0	0	0	0	0	2.77864e+08	0	0	9.03056e+09	1.85242e+08	9.26212e+07	4.63106e+07	4.63106e+08	0	9.26212e+07	3.70485e+09	0	0	0	0	0	0	0	0	1.66718e+09	9.26212e+07	9.26212e+08	0	9.26212e+07	2.31553e+08	0	0	9.26212e+07	9.26212e+07	0	0	0	4.63106e+07	1.38932e+08
285	0	0	0	0	4.63265e+07	4.63265e+08	1.38979e+08	2.36265e+09	0	0	0	0	0	0	0	2.31632e+08	0	0	5.55918e+09	4.63265e+07	4.63265e+07	9.2653e+07	4.16938e+08	4.63265e+07	4.63265e+07	1.06551e+09	0	0	0	0	0	0	0	0	3.70612e+08	1.38979e+08	4.16938e+08	0	0	4.63265e+07	0	0	1.38979e+08	4.63265e+07	0	0	0	0	9.2653e+07
286	0	0	0	0	2.77879e+08	2.31566e+09	6.94698e+08	1.88495e+10	0	0	0	0	0	0	2.77879e+08	4.63132e+08	0	0	3.87641e+10	3.24192e+08	7.87324e+08	1.3894e+08	2.87142e+09	4.63132e+08	5.09445e+08	8.429e+09	0	0	0	0	0	0	4.63132e+07	0	2.87142e+09	5.55758e+08	3.19561e+09	0	1.3894e+08	4.16819e+08	0	0	5.09445e+08	5.09445e+08	0	4.63132e+07	0	9.26264e+07	5.55758e+08
287	0	0	0	0	3.24208e+08	3.24208e+08	9.26309e+08	5.78943e+09	0	0	0	0	0	0	2.31577e+08	6.02101e+08	0	0	5.74312e+09	3.70524e+08	1.06526e+09	9.26309e+07	2.26946e+09	1.38946e+08	2.31577e+08	3.2884e+09	0	4.63155e+07	0	0	0	0	4.63155e+07	0	2.50103e+09	1.38946e+08	4.16839e+08	0	9.26309e+07	8.79994e+08	0	4.63155e+07	2.77893e+08	5.55786e+08	0	4.63155e+07	0	1.85262e+08	9.26309e+07
288	NA	NA	NA	NA	NA	NA	NA	NA	NA	NA	NA	NA	NA	NA	NA	NA	NA	NA	NA	NA	NA	NA	NA	NA	NA	NA	NA	NA	NA	NA	NA	NA	NA	NA	NA	NA	NA	NA	NA	NA	NA	NA	NA	NA	NA	NA	NA	NA	NA
289	0	0	0	0	1.38904e+08	2.31506e+08	1.34273e+09	1.1992e+10	0	0	0	0	0	0	4.63012e+07	3.24108e+08	0	9.26023e+07	5.78765e+09	1.01863e+09	2.77807e+08	3.24108e+08	6.01915e+08	0	2.77807e+08	5.55614e+09	0	0	0	1.38904e+08	0	0	4.63012e+07	0	2.73177e+09	0	1.01863e+09	4.63012e+07	4.63012e+07	3.70409e+08	0	0	3.24108e+08	9.26023e+07	0	0	0	4.63012e+07	9.26023e+07
290	0	0	0	0	2.31586e+08	3.24221e+08	5.55807e+08	1.18109e+10	0	0	0	0	0	0	0	6.48442e+08	4.63173e+07	0	1.29688e+10	1.29688e+09	3.24221e+08	1.85269e+08	1.57479e+09	0	2.31586e+08	3.42748e+09	0	0	0	4.63173e+07	0	0	4.63173e+07	0	2.96431e+09	1.38952e+08	9.72663e+08	0	1.85269e+08	6.94759e+08	0	0	4.16855e+08	4.63173e+08	0	0	0	2.31586e+08	3.24221e+08
291	0	0	0	0	0	2.77904e+08	4.63173e+08	1.32468e+10	0	0	0	0	0	0	4.63173e+07	8.33712e+08	0	0	1.20425e+10	1.80638e+09	7.41077e+08	9.26346e+07	1.76006e+09	4.63173e+07	1.85269e+08	3.70539e+09	0	0	0	0	0	0	0	0	3.70539e+09	2.31587e+08	8.80029e+08	0	9.26346e+07	1.38952e+08	0	0	1.85269e+08	4.16856e+08	0	0	0	4.16856e+08	1.85269e+08
292	NA	NA	NA	NA	NA	NA	NA	NA	NA	NA	NA	NA	NA	NA	NA	NA	NA	NA	NA	NA	NA	NA	NA	NA	NA	NA	NA	NA	NA	NA	NA	NA	NA	NA	NA	NA	NA	NA	NA	NA	NA	NA	NA	NA	NA	NA	NA	NA	NA
293	0	0	0	0	1.85304e+08	2.77956e+08	3.24282e+08	2.96487e+09	0	0	0	0	0	0	9.26521e+07	5.09587e+08	0	0	4.35465e+09	5.55913e+08	1.38978e+08	4.63261e+07	3.24282e+08	0	1.38978e+08	4.262e+09	0	0	0	0	0	0	4.63261e+07	0	6.94891e+08	9.26521e+07	3.24282e+08	0	4.16935e+08	4.63261e+07	0	0	9.26521e+07	1.38978e+08	0	0	0	0	1.38978e+08
294	0	0	0	0	4.63175e+07	7.4108e+08	7.4108e+08	9.68036e+09	0	0	0	0	0	0	0	1.01899e+09	0	0	1.03288e+10	9.72668e+08	2.31588e+08	1.8527e+08	1.01899e+09	0	3.24223e+08	6.43813e+09	0	0	0	0	0	0	0	0	2.87169e+09	9.2635e+07	6.02128e+08	0	4.63175e+08	4.63175e+07	0	0	3.24223e+08	2.77905e+08	0	0	0	1.8527e+08	1.8527e+08
295	0	0	0	0	1.38924e+08	1.06508e+09	2.77848e+08	1.43092e+10	0	0	0	0	0	0	1.38924e+08	1.25031e+09	0	0	1.47722e+10	8.79851e+08	1.85232e+08	4.16771e+08	2.17647e+09	1.38924e+08	3.24156e+08	9.53943e+09	0	0	0	4.63079e+07	0	0	4.63079e+07	0	5.00126e+09	9.26159e+07	1.29662e+09	0	5.09387e+08	2.3154e+08	0	0	4.16771e+08	4.63079e+08	0	0	0	2.3154e+08	2.3154e+08
296	0	0	0	0	2.77891e+08	3.24206e+08	7.41042e+08	1.24125e+10	0	0	0	0	0	0	4.63151e+07	1.57471e+09	0	0	7.78094e+09	9.26302e+08	6.48412e+08	9.26302e+07	2.77891e+09	4.16836e+08	6.48412e+08	7.82726e+09	0	0	0	1.38945e+08	0	0	1.38945e+08	0	4.26099e+09	1.8526e+08	1.11156e+09	4.63151e+07	7.41042e+08	9.26302e+07	0	0	3.24206e+08	5.55781e+08	0	0	0	1.38945e+08	3.70521e+08
297	0	0	0	0	2.31521e+08	0	4.63043e+07	3.93586e+09	0	0	0	0	0	0	4.63043e+07	4.16739e+08	0	0	4.02847e+09	6.4826e+08	2.77826e+08	4.63043e+07	1.065e+09	1.38913e+08	1.38913e+08	2.68565e+09	0	0	0	0	0	0	9.26086e+07	0	1.43543e+09	1.85217e+08	2.77826e+08	0	2.31521e+08	3.2413e+08	0	0	4.63043e+07	3.2413e+08	0	0	0	4.63043e+07	0
298	0	0	0	0	8.33575e+08	8.33575e+08	3.14906e+09	3.12128e+10	0	0	0	1.38929e+08	0	0	1.38929e+08	1.66715e+09	0	0	2.29233e+10	2.59334e+09	1.01881e+09	5.09407e+08	5.41824e+09	3.24168e+08	6.48336e+08	1.57453e+10	0	0	0	0	0	0	2.77858e+08	0	8.65992e+09	5.09407e+08	1.8987e+09	0	5.55717e+08	1.8987e+09	0	0	5.55717e+08	1.4356e+09	0	0	0	3.70478e+08	1.85239e+08
299	0	0	0	0	2.77814e+08	9.26047e+07	1.34277e+09	8.33442e+09	0	0	0	0	0	0	4.63023e+07	1.06495e+09	0	0	5.8804e+09	1.29647e+09	4.63023e+08	4.63023e+07	1.15756e+09	1.85209e+08	1.85209e+08	3.38007e+09	0	0	0	0	0	0	4.63023e+07	0	2.17621e+09	0	3.24116e+08	0	4.16721e+08	1.38907e+08	0	0	3.24116e+08	6.94535e+08	0	0	0	1.85209e+08	4.63023e+07
300	0	0	0	0	1.38916e+08	1.85222e+08	6.94582e+08	8.28867e+09	0	0	0	0	0	0	1.38916e+08	9.72414e+08	0	0	6.48276e+09	5.55665e+08	6.01971e+08	0	1.38916e+09	0	1.38916e+08	6.43646e+09	0	0	0	0	0	0	0	0	2.31527e+09	1.85222e+08	5.55665e+08	4.63054e+07	1.38916e+08	8.79803e+08	0	0	2.31527e+08	8.33498e+08	0	4.63054e+07	0	0	2.77833e+08
301	NA	NA	NA	NA	NA	NA	NA	NA	NA	NA	NA	NA	NA	NA	NA	NA	NA	NA	NA	NA	NA	NA	NA	NA	NA	NA	NA	NA	NA	NA	NA	NA	NA	NA	NA	NA	NA	NA	NA	NA	NA	NA	NA	NA	NA	NA	NA	NA	NA
302	0	0	0	0	3.70416e+08	0	2.23176e+10	8.93629e+09	0	0	0	4.6302e+07	0	0	4.6302e+07	1.20385e+09	0	0	8.05655e+09	1.01864e+09	6.9453e+08	0	1.57427e+09	0	1.85208e+08	2.3151e+08	0	0	0	0	0	0	9.2604e+07	0	3.38005e+09	4.6302e+07	2.3151e+08	0	1.15755e+09	8.33436e+08	0	0	1.85208e+08	5.55624e+08	0	0	0	1.38906e+08	4.6302e+07
303	0	0	0	0	4.16858e+08	6.02128e+08	7.87398e+08	1.39416e+10	0	0	0	0	0	0	1.8527e+08	1.34321e+09	0	0	8.93928e+09	1.01899e+09	2.77905e+08	3.7054e+08	1.52848e+09	3.7054e+08	3.24223e+08	7.04026e+09	0	0	0	4.63175e+07	0	0	1.8527e+08	0	3.65908e+09	1.38953e+08	1.8527e+09	0	5.09493e+08	4.63175e+08	0	0	1.8527e+08	6.02128e+08	0	0	0	0	2.77905e+08
304	NA	NA	NA	NA	NA	NA	NA	NA	NA	NA	NA	NA	NA	NA	NA	NA	NA	NA	NA	NA	NA	NA	NA	NA	NA	NA	NA	NA	NA	NA	NA	NA	NA	NA	NA	NA	NA	NA	NA	NA	NA	NA	NA	NA	NA	NA	NA	NA	NA
305	0	0	0	0	9.26212e+07	4.16795e+08	1.20408e+09	1.1624e+10	0	0	0	0	0	0	0	3.70485e+08	0	0	9.07688e+09	1.57456e+09	9.26212e+07	9.26212e+07	1.01883e+09	1.38932e+08	3.24174e+08	1.38932e+09	0	0	0	2.31553e+08	0	0	0	0	2.08398e+09	4.63106e+07	5.55727e+08	0	2.31553e+08	1.85242e+08	0	0	3.70485e+08	6.02038e+08	0	4.63106e+07	0	1.85242e+08	9.26212e+07
306	0	0	4.63076e+07	0	2.31538e+08	8.79845e+08	5.14015e+09	2.04217e+10	0	0	0	0	0	0	0	1.43554e+09	0	4.63076e+07	2.38021e+10	1.75969e+09	1.89861e+09	2.31538e+08	7.40922e+09	5.55692e+08	3.70461e+08	2.22277e+09	0	0	0	0	0	0	0	0	4.35292e+09	6.01999e+08	1.52815e+09	0	5.09384e+08	7.40922e+08	0	0	4.16769e+08	1.94492e+09	0	0	0	4.63076e+08	1.204e+09
307	0	0	0	2.77878e+08	4.6313e+08	4.6313e+07	0	7.50271e+09	0	0	0	0	0	0	0	5.41863e+10	0	0	1.86642e+10	3.24191e+08	0	6.48383e+08	3.25581e+10	1.62096e+09	6.48383e+08	0	0	0	0	0	0	0	0	0	3.05666e+09	4.6313e+07	8.79948e+08	4.6313e+08	3.84398e+09	2.45459e+09	0	0	2.31565e+08	9.72574e+08	0	0	0	0	0
308	0	0	0	0	2.77807e+08	4.63012e+07	0	2.03725e+09	0	0	0	0	0	0	0	4.86162e+09	0	0	3.56519e+09	1.38903e+08	0	2.77807e+08	2.11133e+10	1.34273e+09	0	0	0	0	0	0	0	0	0	0	8.79722e+08	0	1.01863e+09	1.38903e+08	5.55614e+08	9.26023e+08	0	0	4.63012e+07	1.38903e+08	0	0	0	0	0
309	NA	NA	NA	NA	NA	NA	NA	NA	NA	NA	NA	NA	NA	NA	NA	NA	NA	NA	NA	NA	NA	NA	NA	NA	NA	NA	NA	NA	NA	NA	NA	NA	NA	NA	NA	NA	NA	NA	NA	NA	NA	NA	NA	NA	NA	NA	NA	NA	NA
310	0	0	0	0	6.94669e+08	0	0	4.30695e+09	0	0	0	0	0	0	0	8.66021e+09	0	0	2.07011e+10	2.77868e+08	0	2.77868e+08	1.00496e+10	9.72537e+08	1.38934e+08	0	0	0	0	0	0	0	0	0	1.34303e+09	0	5.55736e+08	3.24179e+08	7.40981e+08	1.06516e+09	0	0	4.63113e+07	5.09424e+08	0	0	0	0	0
311	0	0	0	1.3895e+08	4.1685e+08	4.63167e+07	0	8.52226e+09	0	0	0	0	0	0	0	7.92015e+09	0	4.63167e+07	1.06528e+10	4.63167e+08	0	2.31583e+08	2.59373e+10	1.76003e+09	1.3895e+08	0	0	0	0	0	0	0	0	0	6.02117e+08	0	1.34318e+09	9.26333e+08	1.01897e+09	4.1685e+08	0	0	4.63167e+07	5.558e+08	0	0	0	0	0
312	0	0	0	9.26263e+07	5.09445e+08	0	0	8.98475e+09	0	0	0	4.63132e+07	0	0	0	6.48384e+09	0	0	1.1532e+10	2.77879e+08	1.38939e+08	2.31566e+08	1.00963e+10	2.31566e+08	2.31566e+08	0	0	0	0	0	0	1.38939e+08	0	0	1.25046e+09	0	2.31566e+08	3.24192e+08	6.48384e+08	1.71359e+09	0	0	4.63132e+07	1.38939e+08	0	0	0	0	0
313	0	0	0	4.63053e+07	2.31526e+08	0	0	4.07486e+09	0	0	0	0	0	0	0	2.31526e+09	0	0	4.86205e+09	9.26105e+07	0	9.26105e+07	4.3527e+09	1.38916e+08	0	0	0	0	0	0	0	4.63053e+07	0	0	2.31526e+08	0	4.16747e+08	4.63053e+07	1.85221e+08	1.34285e+09	0	0	9.26105e+07	9.26105e+07	0	0	0	0	0
314	0	0	0	0	5.09259e+08	0	0	4.72222e+09	0	0	0	0	0	0	0	1.25926e+10	0	0	2.91667e+09	3.24074e+08	0	4.62963e+07	9.86111e+09	5.55556e+08	9.25926e+07	0	0	0	0	0	0	0	0	0	3.24074e+08	0	1.85185e+08	4.62963e+08	9.25926e+08	1.48148e+09	0	0	4.62963e+07	5.55556e+08	0	0	0	0	0
315	1.85253e+08	0	0	4.63133e+07	4.63133e+08	0	0	1.13931e+10	0	0	0	0	0	0	0	3.11225e+10	0	0	2.04705e+10	7.41012e+08	0	6.48386e+08	3.6958e+10	3.79769e+09	5.09446e+08	0	0	0	0	0	0	0	0	0	1.20415e+09	0	2.82511e+09	7.41012e+08	1.94516e+09	1.57465e+09	0	0	2.31566e+08	1.11152e+09	0	0	0	0	0
316	NA	NA	NA	NA	NA	NA	NA	NA	NA	NA	NA	NA	NA	NA	NA	NA	NA	NA	NA	NA	NA	NA	NA	NA	NA	NA	NA	NA	NA	NA	NA	NA	NA	NA	NA	NA	NA	NA	NA	NA	NA	NA	NA	NA	NA	NA	NA	NA	NA
317	0	0	0	9.26071e+07	3.70428e+08	4.63036e+07	0	8.84398e+09	0	0	0	0	0	0	0	1.53265e+10	0	0	9.44593e+09	6.94553e+08	0	3.70428e+08	8.98289e+09	8.79768e+08	4.63036e+08	0	0	0	0	0	0	0	0	0	6.94553e+08	0	3.70428e+08	5.55643e+08	8.33464e+08	8.33464e+08	0	0	0	6.94553e+08	0	0	0	0	0
318	NA	NA	NA	NA	NA	NA	NA	NA	NA	NA	NA	NA	NA	NA	NA	NA	NA	NA	NA	NA	NA	NA	NA	NA	NA	NA	NA	NA	NA	NA	NA	NA	NA	NA	NA	NA	NA	NA	NA	NA	NA	NA	NA	NA	NA	NA	NA	NA	NA
319	0	0	0	4.63023e+07	2.96334e+09	2.31511e+08	0	2.54199e+10	0	0	0	0	0	0	0	2.87074e+10	0	0	1.11125e+10	7.40836e+08	4.63023e+07	4.63023e+08	1.02328e+10	2.77814e+08	8.33441e+08	0	0	0	0	0	0	0	0	0	1.25016e+09	0	5.09325e+08	2.77814e+08	2.96334e+09	1.71318e+09	0	0	9.26045e+07	3.24116e+08	0	0	0	0	0
320	0	0	0	0	2.63966e+09	0	0	1.40319e+10	0	0	0	0	0	0	0	4.02896e+09	0	0	4.45501e+10	6.48338e+08	4.63099e+07	1.8524e+08	1.95891e+10	7.87268e+08	5.55719e+08	0	0	0	0	0	0	0	0	0	1.75978e+09	0	1.15775e+09	9.26198e+08	3.19538e+09	1.86629e+10	0	0	9.26198e+07	8.33578e+08	0	0	0	0	0
321	0	0	0	0	6.48358e+08	4.16802e+08	0	1.43565e+10	0	0	0	0	0	0	0	3.05655e+09	0	9.26226e+07	3.36683e+10	6.02047e+08	9.26226e+07	1.38934e+08	1.06516e+10	3.7049e+08	5.55736e+08	0	0	0	0	0	0	0	0	0	3.10286e+09	0	5.09424e+08	6.02047e+08	2.96392e+09	1.89876e+09	0	0	4.63113e+07	3.24179e+08	0	0	0	0	0
322	0	0	0	4.6316e+07	3.28844e+09	0	0	2.28338e+10	0	0	0	0	0	0	0	1.88043e+10	0	4.6316e+07	6.43793e+09	4.6316e+08	4.6316e+07	2.3158e+08	2.16759e+10	1.38948e+08	8.33689e+08	0	0	0	0	0	0	0	0	0	9.72637e+08	4.6316e+07	1.85264e+08	4.16844e+08	4.0295e+09	1.18569e+10	0	0	0	7.87373e+08	0	0	0	0	0
323	0	0	0	2.31536e+08	2.40797e+09	0	0	4.21395e+09	0	0	0	0	0	0	0	8.4279e+09	0	0	2.17644e+09	4.63071e+07	4.63071e+07	4.63071e+07	2.13476e+10	4.16764e+08	9.26143e+07	0	0	0	0	0	0	0	0	0	9.7245e+08	0	1.85229e+08	7.40914e+08	1.52814e+09	1.87544e+10	0	0	0	4.16764e+08	0	0	0	0	0
324	0	0	0	1.38936e+08	1.25043e+09	0	0	2.00068e+10	0	0	0	0	0	0	0	6.90051e+09	0	0	1.41252e+10	6.02058e+08	9.26243e+07	5.55746e+08	1.85712e+10	6.4837e+08	1.20412e+09	0	0	0	0	0	0	0	0	0	1.20412e+09	0	6.02058e+08	5.55746e+08	4.30703e+09	5.14065e+09	0	0	1.85249e+08	4.16809e+08	0	0	0	0	0
325	0	0	0	4.63146e+07	1.01892e+09	9.26292e+07	0	8.10505e+09	0	0	0	0	0	0	0	2.8715e+09	0	0	7.3177e+09	4.63146e+08	4.63146e+08	9.26292e+07	8.244e+09	6.94719e+08	4.16831e+08	0	0	0	0	0	0	0	0	0	1.11155e+09	0	4.63146e+08	1.06524e+09	7.87348e+08	3.14939e+09	0	0	4.63146e+07	3.24202e+08	0	0	0	0	0
326	NA	NA	NA	NA	NA	NA	NA	NA	NA	NA	NA	NA	NA	NA	NA	NA	NA	NA	NA	NA	NA	NA	NA	NA	NA	NA	NA	NA	NA	NA	NA	NA	NA	NA	NA	NA	NA	NA	NA	NA	NA	NA	NA	NA	NA	NA	NA	NA	NA
327	NA	NA	NA	NA	NA	NA	NA	NA	NA	NA	NA	NA	NA	NA	NA	NA	NA	NA	NA	NA	NA	NA	NA	NA	NA	NA	NA	NA	NA	NA	NA	NA	NA	NA	NA	NA	NA	NA	NA	NA	NA	NA	NA	NA	NA	NA	NA	NA	NA
328	0	0	0	0	7.41064e+08	3.24215e+08	0	4.58533e+09	0	0	0	0	0	0	0	5.55798e+09	0	2.77899e+08	1.86192e+10	5.55798e+08	7.41064e+08	5.09481e+08	2.27877e+10	9.2633e+08	6.02114e+08	0	0	0	0	0	0	0	0	0	1.85266e+08	0	4.16848e+08	6.94747e+08	1.15791e+09	2.96425e+09	0	0	0	4.16848e+08	0	0	0	0	0
329	0	0	0	0	4.72355e+09	8.79878e+08	0	6.90009e+09	0	0	0	0	0	0	0	1.01417e+10	0	4.63093e+07	2.11634e+10	1.01881e+09	1.85237e+08	5.55712e+08	1.93573e+10	4.63093e+08	1.75976e+09	0	0	0	0	0	0	0	0	0	1.43559e+09	0	5.09403e+08	6.02022e+08	3.42689e+09	5.09403e+09	0	0	4.63093e+07	4.16784e+08	0	0	0	0	0
330	NA	NA	NA	NA	NA	NA	NA	NA	NA	NA	NA	NA	NA	NA	NA	NA	NA	NA	NA	NA	NA	NA	NA	NA	NA	NA	NA	NA	NA	NA	NA	NA	NA	NA	NA	NA	NA	NA	NA	NA	NA	NA	NA	NA	NA	NA	NA	NA	NA
331	0	0	0	1.38935e+08	1.11148e+09	4.63118e+07	0	4.63118e+07	0	0	0	0	4.63118e+07	0	0	1.03738e+10	0	0	4.44593e+09	4.63118e+07	0	3.70494e+08	3.17235e+10	3.70494e+08	9.26235e+07	0	0	0	0	0	0	0	0	0	2.26928e+09	0	1.38935e+08	5.55741e+08	1.34304e+09	1.48198e+09	0	0	0	4.16806e+08	0	0	0	0	0
332	NA	NA	NA	NA	NA	NA	NA	NA	NA	NA	NA	NA	NA	NA	NA	NA	NA	NA	NA	NA	NA	NA	NA	NA	NA	NA	NA	NA	NA	NA	NA	NA	NA	NA	NA	NA	NA	NA	NA	NA	NA	NA	NA	NA	NA	NA	NA	NA	NA
333	0	0	0	1.38927e+08	1.89866e+09	0	0	2.50068e+09	0	0	0	0	4.63089e+07	0	0	1.99591e+10	0	0	5.04767e+09	1.85236e+08	6.02015e+08	3.70471e+08	3.07028e+10	9.26178e+07	5.55707e+08	0	0	0	0	0	0	0	0	0	1.97276e+10	9.26178e+07	2.31544e+08	5.55707e+08	3.33424e+09	7.36311e+09	0	0	0	6.94633e+08	0	0	0	0	0
334	0	0	0	9.26162e+07	6.94622e+08	0	0	6.02006e+08	0	0	0	0	4.63081e+07	0	0	4.49189e+09	0	0	3.05634e+09	2.31541e+08	0	4.63081e+07	6.94622e+09	2.31541e+08	1.38924e+08	0	0	0	0	0	0	0	0	0	6.94622e+08	0	9.26162e+07	1.38924e+08	9.26162e+08	1.29663e+09	0	0	0	2.77849e+08	0	0	0	0	0
335	NA	NA	NA	NA	NA	NA	NA	NA	NA	NA	NA	NA	NA	NA	NA	NA	NA	NA	NA	NA	NA	NA	NA	NA	NA	NA	NA	NA	NA	NA	NA	NA	NA	NA	NA	NA	NA	NA	NA	NA	NA	NA	NA	NA	NA	NA	NA	NA	NA
336	0	0	0	1.85226e+08	6.01984e+08	0	0	3.05622e+09	0	0	0	0	0	0	0	2.73208e+09	0	2.77839e+08	1.00948e+10	3.70451e+08	0	9.26128e+07	7.68687e+09	1.85226e+08	3.70451e+08	0	4.63064e+07	0	0	0	0	0	0	0	8.79822e+08	0	4.63064e+07	3.70451e+08	7.87209e+08	3.79713e+09	0	0	0	1.85226e+08	0	0	0	0	0
337	0	0	0	0	3.24139e+08	0	0	2.22267e+09	0	0	0	0	0	0	0	1.98651e+10	0	0	6.11234e+09	4.63056e+07	0	1.38917e+08	1.12986e+10	3.24139e+08	1.38917e+08	0	0	0	0	0	0	0	0	0	1.01872e+09	0	3.70445e+08	2.31528e+08	3.70445e+08	3.70445e+08	0	0	0	9.26112e+07	0	0	0	0	0
338	0	0	0	4.63177e+07	5.55813e+08	2.77906e+08	0	1.83418e+10	0	0	0	0	0	0	0	1.72302e+10	0	0	3.59889e+10	1.5748e+09	0	1.06531e+09	4.86336e+09	1.38953e+08	1.99166e+09	0	0	0	0	0	0	0	0	0	3.84437e+09	0	6.02131e+08	6.94766e+08	4.63177e+08	9.72673e+08	0	0	3.24224e+08	3.24224e+08	0	0	0	0	0
339	0	0	0	9.26225e+07	1.2504e+09	1.38934e+08	0	2.8713e+10	0	0	0	0	0	0	0	1.29208e+10	0	0	4.44588e+10	3.56597e+09	6.94669e+08	1.62089e+09	2.68605e+10	4.63113e+08	4.1217e+09	0	0	0	0	0	0	0	0	0	4.58482e+09	0	1.52827e+09	1.89876e+09	3.93646e+09	5.00162e+09	0	0	4.63113e+08	6.02047e+08	0	0	0	0	0
340	0	0	0	1.85257e+08	1.57469e+09	4.16828e+08	0	1.68121e+10	0	0	0	0	0	0	0	1.86183e+10	0	1.85257e+08	3.62178e+10	1.43574e+09	2.31571e+08	9.26285e+08	3.1679e+10	1.06523e+09	2.03783e+09	0	0	0	0	0	0	0	0	0	3.14937e+09	0	8.79971e+08	3.14937e+09	2.73254e+09	2.5936e+09	0	0	0	7.41028e+08	0	0	0	0	0
341	0	0	0	4.63032e+07	7.87154e+08	1.85213e+08	0	3.38013e+09	0	0	0	0	0	0	0	1.59746e+10	0	0	6.89917e+09	2.77819e+08	1.3891e+08	6.48244e+08	1.14832e+10	8.33457e+08	1.85213e+08	0	0	0	0	0	0	0	0	0	6.01941e+08	0	8.33457e+08	2.31516e+08	6.48244e+08	4.16729e+08	0	0	4.63032e+07	4.63032e+08	0	0	0	0	0
342	NA	NA	NA	NA	NA	NA	NA	NA	NA	NA	NA	NA	NA	NA	NA	NA	NA	NA	NA	NA	NA	NA	NA	NA	NA	NA	NA	NA	NA	NA	NA	NA	NA	NA	NA	NA	NA	NA	NA	NA	NA	NA	NA	NA	NA	NA	NA	NA	NA
343	0	0	0	4.63077e+07	1.85231e+08	0	0	2.54692e+09	0	0	0	0	0	0	0	2.59323e+09	0	4.63077e+07	3.03315e+10	2.31539e+08	0	5.09385e+08	9.53939e+09	1.204e+09	2.77846e+08	0	0	0	0	0	0	0	0	0	1.06508e+09	0	6.02e+08	3.70462e+08	1.11138e+09	1.06508e+09	0	0	9.26154e+07	6.48308e+08	0	0	0	0	0
344	0	0	0	0	2.31603e+08	0	0	3.84462e+09	0	0	0	0	0	0	0	6.29961e+09	0	0	1.59343e+10	2.31603e+08	2.31603e+08	3.70565e+08	8.70829e+09	1.01905e+09	5.09527e+08	0	0	0	0	0	0	0	0	0	2.31603e+08	0	5.55848e+08	3.24245e+08	8.80093e+08	3.24245e+08	0	0	9.26413e+07	4.16886e+08	0	0	0	0	0
345	NA	NA	NA	NA	NA	NA	NA	NA	NA	NA	NA	NA	NA	NA	NA	NA	NA	NA	NA	NA	NA	NA	NA	NA	NA	NA	NA	NA	NA	NA	NA	NA	NA	NA	NA	NA	NA	NA	NA	NA	NA	NA	NA	NA	NA	NA	NA	NA	NA
346	0	0	0	9.26016e+07	3.70406e+08	1.85203e+08	0	1.34272e+09	0	0	0	0	0	0	0	1.40754e+10	0	4.63008e+07	6.71362e+09	1.85203e+08	9.26016e+07	4.63008e+07	8.93605e+09	5.09309e+08	3.24106e+08	0	0	0	0	0	0	0	0	0	5.09309e+08	0	9.26016e+07	3.70406e+08	1.71313e+09	5.09309e+08	0	0	0	1.85203e+08	0	0	0	0	0
347	0	0	0	2.31538e+08	2.63953e+09	4.63076e+07	0	2.77846e+09	0	0	0	0	4.63076e+07	0	0	3.46844e+10	0	4.63076e+07	7.9186e+09	2.31538e+08	2.31538e+08	3.24153e+08	1.65781e+10	6.01999e+08	6.01999e+08	0	0	0	0	0	0	0	0	0	6.48306e+08	0	8.79844e+08	6.94614e+08	3.88984e+09	2.59323e+09	0	0	0	8.33537e+08	0	0	0	0	0
348	0	0	0	0	1.62085e+09	0	0	5.0941e+08	0	0	0	0	0	0	0	1.43561e+10	0	0	3.14908e+09	9.26199e+07	1.8524e+08	1.3893e+08	2.44517e+10	1.34299e+09	1.8524e+08	0	0	0	0	0	0	0	0	0	5.5572e+08	0	8.33579e+08	3.2417e+08	1.20406e+09	8.33579e+08	0	0	0	6.48339e+08	0	0	0	0	0
349	0	0	0	9.26028e+07	1.62055e+09	0	0	5.09315e+08	0	0	0	0	0	0	0	8.93617e+09	0	0	2.45397e+09	4.63014e+07	0	1.38904e+08	1.26403e+10	2.77808e+08	1.38904e+08	0	0	0	0	0	0	0	0	0	5.09315e+08	0	2.31507e+08	3.2411e+08	5.09315e+08	1.57425e+09	0	0	0	2.31507e+08	0	0	0	0	0
350	0	0	0	0	3.70486e+08	1.38932e+08	0	8.47486e+09	0	0	0	0	0	0	0	2.35258e+10	0	0	3.02872e+10	5.55729e+08	3.24175e+08	8.33593e+08	6.19174e+10	1.62088e+09	1.06515e+09	0	0	0	0	0	0	0	0	0	3.24175e+08	4.63107e+07	1.52825e+09	5.55729e+08	1.15777e+09	1.62088e+09	0	0	9.26214e+07	7.87282e+08	0	0	0	0	0
351	0	0	0	0	4.6299e+08	4.6299e+07	0	3.42613e+09	0	0	0	0	0	0	0	4.8614e+09	0	0	1.16211e+10	3.70392e+08	9.2598e+07	1.38897e+08	8.05603e+09	2.31495e+08	5.09289e+08	0	0	0	0	0	0	0	0	0	1.85196e+08	0	6.48186e+08	3.24093e+08	9.2598e+08	6.94485e+08	0	0	4.6299e+07	4.6299e+08	0	0	0	0	0
352	0	0	0	4.63179e+07	4.16862e+08	4.63179e+07	0	5.74343e+09	0	0	0	0	0	0	0	5.46552e+09	0	0	1.53776e+10	4.16862e+08	1.38954e+08	1.85272e+08	8.5225e+09	9.26359e+07	5.09497e+08	0	0	0	0	0	0	0	0	0	4.16862e+08	0	1.89904e+09	4.16862e+08	1.20427e+09	1.38954e+08	0	0	4.63179e+07	2.77908e+08	0	0	0	0	0
353	0	0	0	4.63096e+07	1.29667e+09	0	0	9.6324e+09	0	0	0	0	0	4.63096e+07	0	1.68104e+10	0	0	2.4683e+10	4.63096e+08	1.85238e+08	9.72502e+08	3.54732e+10	6.94644e+08	6.48334e+08	0	0	0	0	0	0	0	0	0	1.89869e+09	0	1.34298e+09	5.09406e+08	2.59334e+09	1.57453e+09	0	0	0	9.72502e+08	0	0	0	0	0
354	NA	NA	NA	NA	NA	NA	NA	NA	NA	NA	NA	NA	NA	NA	NA	NA	NA	NA	NA	NA	NA	NA	NA	NA	NA	NA	NA	NA	NA	NA	NA	NA	NA	NA	NA	NA	NA	NA	NA	NA	NA	NA	NA	NA	NA	NA	NA	NA	NA
355	NA	NA	NA	NA	NA	NA	NA	NA	NA	NA	NA	NA	NA	NA	NA	NA	NA	NA	NA	NA	NA	NA	NA	NA	NA	NA	NA	NA	NA	NA	NA	NA	NA	NA	NA	NA	NA	NA	NA	NA	NA	NA	NA	NA	NA	NA	NA	NA	NA
356	0	0	0	0	0	0	0	1.43622e+09	0	0	0	0	0	0	0	1.11191e+09	0	0	7.41274e+08	0	1.2509e+09	0	1.29723e+09	4.16967e+08	0	0	0	0	0	0	0	0	0	0	1.34356e+09	4.63296e+07	1.38989e+08	0	6.02285e+08	6.94945e+08	0	0	0	2.73345e+09	0	0	9.26593e+07	0	5.09626e+08
357	0	0	0	0	0	0	9.26383e+07	1.89909e+09	0	0	0	0	0	0	0	1.2043e+09	0	0	1.48221e+09	4.63192e+07	1.34326e+09	0	2.26964e+09	4.63192e+08	4.63192e+07	0	0	0	0	0	0	0	0	0	1.43589e+09	0	4.63192e+08	0	4.63192e+08	9.26383e+07	0	0	4.63192e+07	2.54755e+09	0	0	4.63192e+07	0	6.94788e+08
358	0	0	0	0	0	0	4.63031e+07	1.25018e+09	0	0	0	0	0	0	0	1.80582e+09	0	0	6.0194e+08	4.63031e+07	2.17625e+09	0	4.25988e+09	5.55637e+08	0	0	0	0	0	0	0	0	0	0	9.26062e+08	0	3.70425e+08	9.26062e+07	1.38909e+08	4.63031e+08	0	0	0	2.17625e+09	0	0	4.63031e+07	0	8.79759e+08
359	0	0	0	0	9.26179e+07	0	4.63089e+07	2.03759e+09	0	0	0	0	0	0	0	5.60338e+09	0	0	2.22283e+09	9.26179e+07	9.72488e+09	1.38927e+08	9.53964e+09	1.89867e+09	0	0	0	0	0	0	0	0	0	0	3.01008e+09	0	3.24163e+08	0	7.87252e+08	6.48325e+08	0	0	4.63089e+07	4.1678e+09	0	0	4.63089e+07	0	3.65841e+09
360	0	0	0	0	4.63227e+07	0	2.31613e+08	1.436e+09	0	0	0	0	0	0	0	7.41163e+08	0	0	1.11174e+09	9.26453e+07	2.31613e+08	4.63227e+07	1.11174e+09	2.77936e+08	9.26453e+07	0	0	0	0	4.63227e+07	0	0	0	0	5.55872e+08	0	3.24259e+08	4.63227e+07	9.26453e+07	2.31613e+08	0	0	0	1.0191e+09	0	0	0	0	4.16904e+08
361	0	0	0	0	1.85202e+08	0	1.38902e+08	1.99092e+09	0	0	0	0	0	0	0	2.17612e+09	0	0	7.87109e+08	0	1.25011e+09	4.63005e+07	3.47254e+09	5.55606e+08	0	0	0	0	0	0	0	0	0	0	1.38902e+09	0	1.85202e+08	9.2601e+07	1.85202e+08	9.72311e+08	0	0	4.63005e+07	4.16705e+09	0	0	1.85202e+08	0	1.34271e+09
362	0	0	0	0	4.63119e+07	0	2.77871e+08	1.85247e+09	0	0	0	0	0	0	0	2.40822e+09	0	0	6.94678e+08	9.26237e+07	1.9451e+09	2.31559e+08	5.27955e+09	2.77871e+08	4.63119e+07	0	0	0	0	0	0	0	0	0	1.29673e+09	0	1.85247e+08	1.38936e+08	3.24183e+08	4.63119e+08	0	0	4.63119e+07	3.65864e+09	0	0	4.63119e+07	0	1.71354e+09
363	NA	NA	NA	NA	NA	NA	NA	NA	NA	NA	NA	NA	NA	NA	NA	NA	NA	NA	NA	NA	NA	NA	NA	NA	NA	NA	NA	NA	NA	NA	NA	NA	NA	NA	NA	NA	NA	NA	NA	NA	NA	NA	NA	NA	NA	NA	NA	NA	NA
364	0	0	0	0	1.38937e+08	0	5.09437e+08	3.705e+09	0	0	0	0	0	0	0	2.26931e+09	0	0	1.01887e+09	4.63125e+07	2.36194e+09	1.38937e+08	5.14068e+09	3.24187e+08	4.63125e+07	0	0	0	0	0	0	0	0	0	1.99144e+09	0	1.38937e+08	4.63125e+07	2.31562e+08	1.8525e+08	0	0	0	5.09437e+09	0	4.63125e+07	0	0	1.89881e+09
365	0	0	0	0	9.26206e+07	0	3.70482e+08	7.87275e+09	0	0	0	0	0	0	0	3.01017e+09	0	0	3.01017e+09	1.38931e+08	1.8061e+09	2.31551e+08	4.53841e+09	4.63103e+08	0	0	0	0	0	0	0	0	0	0	4.30686e+09	0	4.16793e+08	2.31551e+08	3.24172e+08	9.26206e+07	0	0	4.63103e+07	8.01168e+09	0	0	1.38931e+08	0	2.13027e+09
366	0	0	0	0	0	0	2.31537e+08	6.25149e+09	0	0	0	0	0	0	0	3.88981e+09	0	0	1.66706e+09	0	5.6958e+09	1.38922e+08	6.06626e+09	6.01995e+08	0	0	0	0	0	0	0	0	0	0	2.68582e+09	0	1.85229e+08	0	1.06507e+09	6.48302e+08	0	0	0	2.91736e+09	0	0	4.63073e+07	0	1.85229e+09
367	0	0	0	0	4.63083e+07	0	2.31542e+08	3.28789e+09	0	0	0	0	0	0	0	2.03757e+09	0	0	1.38925e+09	4.63083e+07	1.85233e+09	9.26167e+07	3.61205e+09	6.94625e+08	1.85233e+08	0	0	0	0	0	0	0	0	0	2.26911e+09	0	2.7785e+08	0	6.94625e+08	6.48317e+08	0	0	0	3.05635e+09	0	0	0	0	6.94625e+08
368	0	0	0	0	9.26368e+07	0	1.85274e+08	2.64015e+09	0	0	0	0	0	0	0	5.97507e+09	0	0	6.94776e+08	0	7.59622e+09	1.85274e+08	6.39194e+09	1.52851e+09	4.63184e+07	0	0	0	0	0	0	0	0	0	4.16865e+09	9.26368e+07	4.63184e+08	0	1.11164e+09	1.52851e+09	0	0	0	8.93945e+09	0	0	0	0	2.2696e+09
369	0	0	0	0	0	0	9.26098e+07	5.09354e+09	0	0	0	0	0	0	0	2.31525e+09	0	0	1.94481e+09	0	1.8522e+09	4.63049e+07	3.33395e+09	4.63049e+08	9.26098e+07	0	0	0	0	0	0	0	0	0	2.59307e+09	4.63049e+07	6.01964e+08	1.38915e+08	4.16744e+08	4.63049e+08	0	0	9.26098e+07	3.61178e+09	0	0	0	0	7.40879e+08
370	0	0	0	0	0	0	1.38923e+08	3.65831e+09	0	0	0	0	0	0	0	1.66708e+09	0	0	2.08385e+09	4.63077e+07	7.40923e+08	0	3.14892e+09	4.63077e+08	4.63077e+07	0	0	0	0	0	0	0	0	0	2.36169e+09	0	6.48308e+08	4.63077e+07	3.24154e+08	3.24154e+08	0	0	0	2.82477e+09	0	0	0	0	6.94615e+08
371	0	0	0	0	4.63113e+07	4.63113e+07	4.63113e+07	7.3635e+09	0	0	0	0	0	0	0	2.73237e+09	0	0	3.19548e+09	0	5.09424e+08	9.26226e+07	4.39957e+09	4.16802e+08	0	0	0	0	0	4.63113e+07	0	0	0	0	2.8713e+09	4.63113e+07	1.29672e+09	4.63113e+07	6.48358e+08	6.02047e+08	0	0	0	4.81638e+09	0	0	0	0	1.06516e+09
372	0	0	0	0	4.63063e+07	0	0	2.45424e+09	0	0	0	0	0	0	0	3.42667e+09	0	0	8.33514e+08	4.63063e+07	2.1764e+09	9.26127e+07	6.52919e+09	6.01982e+08	0	0	0	0	0	0	0	0	0	0	2.31532e+09	4.63063e+07	8.7982e+08	0	1.38919e+09	1.06505e+09	0	0	0	3.28775e+09	0	4.63063e+07	4.63063e+07	0	8.7982e+08
373	0	0	0	4.63071e+07	0	1.38921e+08	4.63071e+07	1.57907e+10	0	0	0	0	0	0	0	4.12134e+09	0	0	3.84349e+09	5.55686e+08	2.22274e+09	1.85229e+08	1.75041e+10	2.45428e+09	1.85229e+08	0	0	0	0	0	0	0	0	0	7.73329e+09	0	3.47304e+09	2.77843e+08	1.80598e+09	3.2415e+09	0	0	2.31536e+08	8.56682e+09	0	0	1.85229e+08	0	6.06624e+09
374	NA	NA	NA	NA	NA	NA	NA	NA	NA	NA	NA	NA	NA	NA	NA	NA	NA	NA	NA	NA	NA	NA	NA	NA	NA	NA	NA	NA	NA	NA	NA	NA	NA	NA	NA	NA	NA	NA	NA	NA	NA	NA	NA	NA	NA	NA	NA	NA	NA
375	0	0	0	0	0	4.63152e+07	9.26303e+07	2.31576e+09	0	0	0	0	0	0	0	8.33673e+08	0	0	8.79988e+08	4.63152e+07	1.85261e+08	0	1.34314e+09	5.09467e+08	4.63152e+07	0	0	0	0	0	0	0	0	0	1.71366e+09	0	3.70521e+08	9.26303e+07	5.09467e+08	1.85261e+08	0	0	4.63152e+07	9.72618e+08	0	0	0	0	4.63152e+08
376	4.63196e+07	0	0	0	0	1.38959e+08	2.31598e+08	5.88259e+09	0	0	0	0	0	0	0	2.03806e+09	0	0	2.68654e+09	9.26392e+07	5.55835e+08	1.38959e+08	5.23412e+09	1.11167e+09	1.85278e+08	0	0	0	0	0	0	0	0	0	4.58564e+09	4.63196e+07	1.11167e+09	4.63196e+07	4.63196e+08	3.24237e+08	0	0	9.26392e+07	2.73286e+09	0	0	1.85278e+08	0	8.80073e+08
377	0	0	0	0	0	4.63177e+07	1.38953e+08	3.24224e+09	0	0	0	0	0	0	0	2.68643e+09	0	0	1.99166e+09	1.85271e+08	8.33719e+08	9.26355e+07	4.4465e+09	1.2969e+09	9.26355e+07	0	0	0	0	0	0	0	0	0	3.14961e+09	0	7.41084e+08	9.26355e+07	4.63177e+08	6.02131e+08	0	0	0	2.68643e+09	0	0	9.26355e+07	0	1.11163e+09
378	NA	NA	NA	NA	NA	NA	NA	NA	NA	NA	NA	NA	NA	NA	NA	NA	NA	NA	NA	NA	NA	NA	NA	NA	NA	NA	NA	NA	NA	NA	NA	NA	NA	NA	NA	NA	NA	NA	NA	NA	NA	NA	NA	NA	NA	NA	NA	NA	NA
379	0	0	0	0	0	1.85222e+08	4.1675e+08	1.10207e+10	0	0	0	0	0	0	0	4.1675e+09	0	0	5.97342e+09	3.70445e+08	1.01872e+09	1.85222e+08	5.37145e+09	1.01872e+09	3.70445e+08	0	0	0	0	1.38917e+08	0	0	0	0	6.20495e+09	4.63056e+07	1.99114e+09	9.26112e+07	1.29656e+09	3.70445e+08	0	0	1.38917e+08	3.47292e+09	0	0	1.85222e+08	0	1.94484e+09
380	NA	NA	NA	NA	NA	NA	NA	NA	NA	NA	NA	NA	NA	NA	NA	NA	NA	NA	NA	NA	NA	NA	NA	NA	NA	NA	NA	NA	NA	NA	NA	NA	NA	NA	NA	NA	NA	NA	NA	NA	NA	NA	NA	NA	NA	NA	NA	NA	NA
381	0	0	0	0	9.25971e+07	0	4.02797e+09	1.94454e+09	0	0	0	0	0	0	0	2.12973e+09	0	0	8.75043e+09	1.38896e+08	2.73162e+09	1.38896e+08	6.89849e+09	7.40777e+08	1.38896e+08	0	0	0	0	0	0	0	0	0	3.56499e+09	4.62986e+07	9.25971e+07	0	6.94478e+08	8.33374e+08	0	9.25971e+07	4.62986e+07	3.88908e+09	0	4.62986e+07	4.62986e+07	0	1.89824e+09
382	NA	NA	NA	NA	NA	NA	NA	NA	NA	NA	NA	NA	NA	NA	NA	NA	NA	NA	NA	NA	NA	NA	NA	NA	NA	NA	NA	NA	NA	NA	NA	NA	NA	NA	NA	NA	NA	NA	NA	NA	NA	NA	NA	NA	NA	NA	NA	NA	NA
383	0	0	0	4.63046e+07	0	9.26092e+07	0	9.21462e+09	0	0	0	0	0	0	0	1.43544e+09	0	0	5.27873e+09	1.85218e+08	1.29653e+09	2.77828e+08	6.76047e+09	6.48265e+08	1.38914e+08	0	0	0	0	0	0	0	0	0	5.09351e+09	1.38914e+08	1.15762e+09	0	1.0187e+09	1.20392e+09	0	0	1.38914e+08	2.68567e+09	0	0	4.63046e+07	0	2.63936e+09
384	NA	NA	NA	NA	NA	NA	NA	NA	NA	NA	NA	NA	NA	NA	NA	NA	NA	NA	NA	NA	NA	NA	NA	NA	NA	NA	NA	NA	NA	NA	NA	NA	NA	NA	NA	NA	NA	NA	NA	NA	NA	NA	NA	NA	NA	NA	NA	NA	NA
385	0	0	0	0	0	2.31545e+08	0	4.58458e+09	0	0	0	4.63089e+07	0	0	0	4.1678e+08	0	0	1.38927e+08	4.63089e+07	7.40943e+08	0	2.87115e+09	0	9.26179e+07	0	0	0	0	0	0	0	0	0	3.88995e+09	9.26179e+07	9.26179e+07	0	9.26179e+07	1.62081e+09	0	0	0	2.77854e+08	0	0	0	0	3.24163e+08
386	NA	NA	NA	NA	NA	NA	NA	NA	NA	NA	NA	NA	NA	NA	NA	NA	NA	NA	NA	NA	NA	NA	NA	NA	NA	NA	NA	NA	NA	NA	NA	NA	NA	NA	NA	NA	NA	NA	NA	NA	NA	NA	NA	NA	NA	NA	NA	NA	NA
387	NA	NA	NA	NA	NA	NA	NA	NA	NA	NA	NA	NA	NA	NA	NA	NA	NA	NA	NA	NA	NA	NA	NA	NA	NA	NA	NA	NA	NA	NA	NA	NA	NA	NA	NA	NA	NA	NA	NA	NA	NA	NA	NA	NA	NA	NA	NA	NA	NA
388	0	0	0	0	0	0	0	1.85238e+08	0	0	0	0	0	0	0	0	0	0	1.47264e+10	0	3.70475e+08	9.26188e+07	3.98261e+09	1.38928e+08	9.26188e+07	0	0	0	0	0	0	0	0	0	6.48331e+08	0	3.28797e+09	0	0	4.63094e+07	0	0	0	2.77856e+08	0	4.63094e+07	0	0	0
389	4.63039e+07	0	0	0	0	0	0	5.69538e+09	0	0	0	0	0	0	0	0	0	0	2.87084e+10	0	1.43542e+09	9.26078e+07	3.38019e+09	9.26078e+07	3.70431e+08	0	0	0	0	0	0	0	0	0	1.06499e+09	0	1.34281e+09	0	1.38912e+08	2.3152e+08	0	0	0	3.24127e+08	0	4.63039e+07	0	0	0
390	0	0	0	0	0	0	0	8.05894e+09	0	0	0	0	0	0	0	0	0	0	2.25558e+10	0	1.85263e+09	1.85263e+08	2.3621e+09	1.85263e+08	3.70526e+08	0	0	0	0	0	0	0	0	0	1.29684e+09	0	9.26315e+08	0	9.26315e+07	1.85263e+08	0	0	0	1.38947e+08	0	9.26315e+07	0	0	0
391	0	0	0	0	2.31551e+08	0	0	3.04721e+10	0	0	0	0	0	0	0	0	0	0	5.90918e+10	0	3.75113e+09	4.63102e+08	6.94653e+09	1.85241e+08	1.11145e+09	0	0	9.26204e+07	0	0	0	0	0	0	1.85241e+09	0	3.33434e+09	0	0	6.94653e+08	0	0	9.26204e+07	4.63102e+08	0	4.63102e+07	9.26204e+07	0	0
392	0	0	0	0	0	0	0	1.94601e+09	0	0	0	0	0	0	0	0	0	0	5.93071e+09	0	2.31668e+08	1.39001e+08	1.11201e+09	0	1.85335e+08	0	0	0	0	0	0	0	0	0	9.26673e+07	0	1.85335e+08	0	0	0	0	0	4.63337e+07	0	0	4.63337e+07	0	0	0
393	0	0	0	0	4.62885e+07	0	0	1.85154e+09	0	0	0	0	0	0	0	0	0	0	8.70224e+09	0	2.31443e+08	4.62885e+07	8.79482e+08	0	4.62885e+07	0	0	0	0	0	0	0	0	0	1.38866e+08	0	4.62885e+08	0	0	4.62885e+07	0	0	0	0	0	0	0	0	0
394	NA	NA	NA	NA	NA	NA	NA	NA	NA	NA	NA	NA	NA	NA	NA	NA	NA	NA	NA	NA	NA	NA	NA	NA	NA	NA	NA	NA	NA	NA	NA	NA	NA	NA	NA	NA	NA	NA	NA	NA	NA	NA	NA	NA	NA	NA	NA	NA	NA
395	9.26326e+07	0	0	0	1.85265e+08	0	0	2.02865e+10	0	0	0	0	0	0	0	0	4.63163e+07	0	2.25097e+10	0	2.77898e+08	6.94744e+08	3.84425e+09	1.38949e+08	9.72642e+08	0	0	0	0	0	0	0	0	0	1.06527e+09	0	1.29686e+09	0	0	8.80009e+08	0	0	0	3.7053e+08	0	4.63163e+07	1.38949e+08	0	0
396	1.38963e+08	0	0	0	0	0	0	5.83646e+09	0	0	0	0	0	0	0	0	4.63211e+07	0	1.13024e+10	0	9.26422e+07	4.63211e+07	1.5286e+09	4.63211e+07	9.26422e+07	0	0	0	0	0	0	0	0	0	2.31606e+08	0	5.55853e+08	0	1.38963e+08	4.63211e+07	0	0	0	9.26422e+07	0	0	4.63211e+07	0	0
397	NA	NA	NA	NA	NA	NA	NA	NA	NA	NA	NA	NA	NA	NA	NA	NA	NA	NA	NA	NA	NA	NA	NA	NA	NA	NA	NA	NA	NA	NA	NA	NA	NA	NA	NA	NA	NA	NA	NA	NA	NA	NA	NA	NA	NA	NA	NA	NA	NA
398	1.85253e+08	0	0	0	9.26266e+07	0	0	8.75321e+09	0	0	0	0	0	0	0	0	4.63133e+07	0	3.19562e+10	0	7.41013e+08	5.09446e+08	4.1682e+09	5.09446e+08	6.02073e+08	0	0	0	0	0	0	0	0	0	1.75991e+09	0	1.62097e+09	0	2.31567e+08	4.63133e+08	0	0	1.85253e+08	1.85253e+08	0	9.26266e+07	9.26266e+07	0	0
399	0	0	0	0	0	0	3.7037e+08	1.85185e+08	0	0	0	0	0	0	0	2.77778e+08	4.62963e+07	0	1.43519e+10	0	1.01852e+09	0	2500000000	1.85185e+08	0	0	0	0	0	0	0	0	0	0	0	0	3.24074e+08	0	3.24074e+08	0	0	0	0	0	0	0	0	0	0
400	0	0	0	0	0	0	7.4089e+08	9.26112e+07	0	0	0	0	0	0	0	9.26112e+07	0	0	6.29756e+09	0	1.25488e+10	0	7.08476e+09	4.63056e+07	0	0	0	0	0	0	0	0	0	0	1.85222e+08	0	1.85222e+08	0	2.40789e+09	0	0	0	0	0	0	0	0	0	0
401	0	0	0	0	0	0	2.3156e+08	9.26239e+07	0	0	0	0	0	0	0	2.3156e+08	0	0	8.05828e+09	0	1.20874e+10	0	7.45623e+09	5.09432e+08	0	0	0	0	0	0	0	0	0	0	2.3156e+08	0	2.77872e+08	0	2.54716e+09	0	0	0	0	0	0	0	0	0	0
402	0	0	0	0	0	0	2.77805e+08	1.85203e+08	0	0	0	0	0	0	0	1.85203e+08	4.63008e+07	0	4.63008e+09	0	4.67638e+09	0	3.51886e+09	3.24106e+08	0	0	0	0	0	0	0	0	0	0	4.63008e+07	0	1.38903e+08	0	9.26017e+08	0	0	0	0	0	0	0	0	0	0
403	0	0	0	4.63094e+07	0	0	9.26189e+08	2.08392e+09	0	0	0	0	0	0	0	1.11143e+09	1.85238e+08	0	6.32124e+10	0	7.59475e+09	0	1.63472e+10	9.26189e+08	0	0	0	0	0	0	0	0	0	0	4.63094e+08	0	1.89869e+09	0	2.13023e+09	0	0	4.63094e+07	0	0	0	0	0	0	0
404	0	0	0	0	0	0	2.77931e+08	1.38966e+08	0	0	0	0	0	0	0	4.16897e+08	4.63219e+07	0	8.75483e+09	0	9.68127e+09	0	6.48506e+09	3.70575e+08	0	0	0	0	0	0	0	0	0	0	1.38966e+08	0	2.31609e+08	0	2.13081e+09	0	0	0	0	0	0	0	0	0	0
405	0	0	0	0	0	0	9.26004e+07	3.24101e+08	0	0	0	0	0	0	0	2.31501e+08	9.26004e+07	0	8.47293e+09	0	9.12114e+09	0	4.95412e+09	6.01902e+08	0	0	0	0	0	0	0	0	0	0	9.26004e+07	0	2.77801e+08	0	1.38901e+09	0	0	0	0	0	0	0	0	0	0
406	0	0	0	0	0	0	4.63127e+07	8.33628e+08	0	0	0	0	0	0	0	6.48378e+08	0	0	2.48699e+10	0	1.19487e+10	0	1.62094e+10	1.48201e+09	0	0	0	0	0	0	0	0	0	0	4.16814e+08	0	7.87316e+08	0	2.1767e+09	0	0	0	0	0	0	0	0	0	0
407	0	0	0	0	0	0	0	5.55463e+08	0	0	0	0	0	0	0	4.62886e+08	9.25772e+07	0	4.53628e+09	0	7.03587e+09	0	5.04546e+09	2.77732e+08	0	0	0	0	0	0	0	0	0	0	1.85154e+08	0	1.11093e+09	0	1.94412e+09	0	0	4.62886e+07	0	0	0	0	0	0	0
408	0	0	0	9.26132e+07	0	0	8.79825e+08	1.89857e+09	0	0	0	0	0	0	0	1.4355e+09	9.26132e+07	0	3.27851e+10	0	3.89438e+10	0	3.65359e+10	1.89857e+09	0	0	0	0	0	0	0	0	0	0	5.55679e+08	0	3.10254e+09	0	1.06968e+10	0	0	2.7784e+08	0	0	0	0	0	0	0
409	0	0	0	0	0	0	0	2.77841e+08	0	0	0	0	0	0	0	3.24147e+08	0	0	9.35397e+09	0	1.84764e+10	0	1.64389e+10	6.01988e+08	0	0	0	0	0	0	0	0	0	0	3.70454e+08	0	2.31534e+08	0	1.89858e+09	0	0	0	0	0	0	0	0	0	0
410	NA	NA	NA	NA	NA	NA	NA	NA	NA	NA	NA	NA	NA	NA	NA	NA	NA	NA	NA	NA	NA	NA	NA	NA	NA	NA	NA	NA	NA	NA	NA	NA	NA	NA	NA	NA	NA	NA	NA	NA	NA	NA	NA	NA	NA	NA	NA	NA	NA
411	0	0	0	0	0	0	0	6.94695e+08	0	0	0	0	0	0	0	7.87321e+08	0	0	3.84861e+10	0	2.24618e+10	0	4.93233e+10	9.2626e+08	0	0	0	0	0	0	0	0	0	0	3.70504e+08	0	6.48382e+08	0	4.90918e+09	0	0	0	0	0	0	0	0	0	0
412	NA	NA	NA	NA	NA	NA	NA	NA	NA	NA	NA	NA	NA	NA	NA	NA	NA	NA	NA	NA	NA	NA	NA	NA	NA	NA	NA	NA	NA	NA	NA	NA	NA	NA	NA	NA	NA	NA	NA	NA	NA	NA	NA	NA	NA	NA	NA	NA	NA
413	0	0	0	0	0	0	0	7.87096e+08	0	0	0	0	0	0	0	4.16698e+08	4.62998e+07	0	1.26861e+10	0	1.16675e+10	0	1.35658e+10	8.33396e+08	0	0	0	0	0	0	0	0	0	0	2.77799e+08	0	4.62998e+08	0	2.63909e+09	0	0	0	0	0	0	0	0	0	0
414	NA	NA	NA	NA	NA	NA	NA	NA	NA	NA	NA	NA	NA	NA	NA	NA	NA	NA	NA	NA	NA	NA	NA	NA	NA	NA	NA	NA	NA	NA	NA	NA	NA	NA	NA	NA	NA	NA	NA	NA	NA	NA	NA	NA	NA	NA	NA	NA	NA
415	0	0	0	0	0	0	0	2.77825e+08	0	0	0	0	0	0	0	1.85217e+08	0	0	3.98216e+09	0	7.68649e+09	0	6.25106e+09	4.16737e+08	0	0	0	0	0	0	0	0	0	0	0	0	1.38912e+08	0	6.48258e+08	0	0	0	0	0	0	0	0	0	0
416	NA	NA	NA	NA	NA	NA	NA	NA	NA	NA	NA	NA	NA	NA	NA	NA	NA	NA	NA	NA	NA	NA	NA	NA	NA	NA	NA	NA	NA	NA	NA	NA	NA	NA	NA	NA	NA	NA	NA	NA	NA	NA	NA	NA	NA	NA	NA	NA	NA
417	0	0	0	0	0	0	9.26447e+07	6.48513e+08	0	0	0	0	0	0	0	9.26447e+07	4.63223e+07	0	1.36188e+10	0	3.28889e+09	0	4.26166e+09	3.70579e+08	0	0	0	0	0	0	0	0	0	0	1.38967e+08	0	1.85289e+08	0	6.94835e+08	0	0	0	0	0	0	0	0	0	0
418	0	0	0	0	0	0	6.02039e+08	1.80612e+09	0	0	0	0	0	0	0	2.31553e+08	4.63107e+07	0	1.44952e+10	0	7.91913e+09	0	5.1868e+09	2.31553e+08	0	0	0	0	0	0	0	0	0	0	4.16796e+08	0	5.55728e+08	0	1.52825e+09	0	0	0	0	0	0	0	0	0	0
419	0	0	0	0	0	0	4.30707e+09	2.45457e+09	0	0	0	0	0	0	0	5.09438e+08	0	0	3.57996e+10	0	3.41787e+10	0	1.22728e+10	1.482e+09	0	0	0	0	0	0	0	0	0	0	3.70501e+08	0	8.33626e+08	0	1.15781e+09	0	0	1.38938e+08	0	0	0	0	0	0	0
420	0	0	0	0	0	0	0	6.48353e+08	0	0	0	0	0	0	4.63109e+07	8.79908e+08	0	0	2.82034e+10	0	1.36617e+10	0	3.14451e+10	1.29671e+09	0	0	0	0	0	0	0	0	0	0	4.16798e+08	2.31555e+08	6.48353e+08	0	3.19546e+09	0	0	0	0	0	0	0	0	0	0
421	0	0	0	0	0	0	3.70414e+08	2.40769e+09	0	0	0	0	0	0	0	4.63018e+08	0	0	2.69013e+10	0	9.02884e+09	0	7.03787e+09	4.63018e+08	0	0	0	0	0	0	0	0	0	0	4.16716e+08	0	5.55621e+08	0	1.57426e+09	0	0	0	0	0	0	0	0	0	0
422	NA	NA	NA	NA	NA	NA	NA	NA	NA	NA	NA	NA	NA	NA	NA	NA	NA	NA	NA	NA	NA	NA	NA	NA	NA	NA	NA	NA	NA	NA	NA	NA	NA	NA	NA	NA	NA	NA	NA	NA	NA	NA	NA	NA	NA	NA	NA	NA	NA
423	NA	NA	NA	NA	NA	NA	NA	NA	NA	NA	NA	NA	NA	NA	NA	NA	NA	NA	NA	NA	NA	NA	NA	NA	NA	NA	NA	NA	NA	NA	NA	NA	NA	NA	NA	NA	NA	NA	NA	NA	NA	NA	NA	NA	NA	NA	NA	NA	NA
424	NA	NA	NA	NA	NA	NA	NA	NA	NA	NA	NA	NA	NA	NA	NA	NA	NA	NA	NA	NA	NA	NA	NA	NA	NA	NA	NA	NA	NA	NA	NA	NA	NA	NA	NA	NA	NA	NA	NA	NA	NA	NA	NA	NA	NA	NA	NA	NA	NA
425	NA	NA	NA	NA	NA	NA	NA	NA	NA	NA	NA	NA	NA	NA	NA	NA	NA	NA	NA	NA	NA	NA	NA	NA	NA	NA	NA	NA	NA	NA	NA	NA	NA	NA	NA	NA	NA	NA	NA	NA	NA	NA	NA	NA	NA	NA	NA	NA	NA
426	NA	NA	NA	NA	NA	NA	NA	NA	NA	NA	NA	NA	NA	NA	NA	NA	NA	NA	NA	NA	NA	NA	NA	NA	NA	NA	NA	NA	NA	NA	NA	NA	NA	NA	NA	NA	NA	NA	NA	NA	NA	NA	NA	NA	NA	NA	NA	NA	NA
427	0	0	0	0	0	0	0	6.01852e+08	0	0	0	0	0	0	0	9.25926e+07	0	0	2.45833e+10	0	1.34259e+09	0	1.62037e+09	9.25926e+07	0	0	0	0	0	0	0	0	0	0	0	0	9.25926e+07	0	1.85185e+08	0	0	0	0	0	0	0	0	0	0
428	0	0	0	0	0	0	2.54692e+09	3.05631e+09	0	0	0	0	0	0	0	7.87231e+08	2.31539e+08	0	7.91399e+10	0	1.31514e+10	0	3.24154e+10	2.22277e+09	0	0	0	4.63077e+07	0	0	0	0	0	0	8.79846e+08	0	2.408e+09	0	2.96369e+09	0	0	0	0	0	0	0	0	0	0
429	0	0	0	0	0	0	3.24103e+08	5.18564e+09	0	0	0	0	0	0	0	0	9.26007e+07	0	4.00035e+10	0	1.20381e+09	0	1.99092e+09	4.63004e+07	0	0	0	0	0	0	0	0	0	0	6.01905e+08	0	2.77802e+08	0	1.94462e+09	0	0	0	0	0	0	0	0	0	0
430	NA	NA	NA	NA	NA	NA	NA	NA	NA	NA	NA	NA	NA	NA	NA	NA	NA	NA	NA	NA	NA	NA	NA	NA	NA	NA	NA	NA	NA	NA	NA	NA	NA	NA	NA	NA	NA	NA	NA	NA	NA	NA	NA	NA	NA	NA	NA	NA	NA
431	0	0	0	0	0	0	0	3.70553e+08	0	0	0	0	0	0	0	1.57485e+09	0	0	9.12488e+09	0	9.54175e+09	0	3.1497e+09	3.70553e+08	0	0	0	0	0	0	0	0	0	0	9.26383e+07	0	9.26383e+07	0	6.94788e+08	0	0	0	0	0	0	0	0	0	0
432	0	0	0	0	0	0	9.26353e+07	5.09494e+08	0	0	0	0	0	0	0	2.59379e+09	0	0	1.32932e+10	0	1.31542e+10	0	4.95599e+09	5.55812e+08	0	0	0	0	0	0	0	0	0	0	3.70541e+08	4.63176e+07	3.70541e+08	0	1.34321e+09	0	0	0	0	0	0	0	0	0	0
433	NA	NA	NA	NA	NA	NA	NA	NA	NA	NA	NA	NA	NA	NA	NA	NA	NA	NA	NA	NA	NA	NA	NA	NA	NA	NA	NA	NA	NA	NA	NA	NA	NA	NA	NA	NA	NA	NA	NA	NA	NA	NA	NA	NA	NA	NA	NA	NA	NA
434	0	0	0	0	0	0	0	3.7049e+08	0	0	0	0	0	0	0	6.66883e+09	0	0	9.63275e+09	0	1.04664e+10	0	9.72537e+09	1.38934e+08	0	0	0	0	0	0	0	0	0	0	1.38934e+08	0	1.85245e+08	0	8.79915e+08	0	0	0	0	0	0	0	0	0	0
435	0	0	0	0	0	0	0	6.48448e+08	0	0	0	0	0	0	0	3.24224e+09	0	0	9.4025e+09	0	1.2969e+10	0	1.0931e+10	3.24224e+08	0	0	0	0	0	0	0	0	0	0	9.26355e+07	0	3.70542e+08	0	6.02131e+08	0	0	0	0	0	0	0	0	0	0
436	0	0	0	0	0	0	8.33544e+08	1.48186e+09	0	0	0	0	0	0	0	6.62204e+09	9.2616e+07	0	2.78774e+10	0	6.55721e+10	0	2.64882e+10	1.34293e+09	0	0	0	0	0	0	0	0	0	0	1.34293e+09	0	1.99124e+09	0	2.13017e+09	0	0	9.2616e+07	0	0	0	0	0	0	0
437	NA	NA	NA	NA	NA	NA	NA	NA	NA	NA	NA	NA	NA	NA	NA	NA	NA	NA	NA	NA	NA	NA	NA	NA	NA	NA	NA	NA	NA	NA	NA	NA	NA	NA	NA	NA	NA	NA	NA	NA	NA	NA	NA	NA	NA	NA	NA	NA	NA
438	0	0	0	0	0	0	0	5.55789e+08	0	0	0	0	0	0	0	3.65894e+09	0	0	1.72758e+10	0	7.17894e+09	0	9.40209e+09	3.70526e+08	0	0	0	0	0	0	0	0	0	0	4.63157e+07	0	9.26314e+07	0	7.87367e+08	0	0	0	0	0	0	0	0	0	0
439	0	0	0	0	0	0	0	9.72423e+08	0	0	0	0	0	0	0	2.26899e+09	0	0	3.14417e+10	0	3.1488e+09	0	4.16753e+09	5.09364e+08	0	0	0	0	0	0	0	0	0	0	9.26117e+07	0	2.77835e+08	0	4.63059e+08	0	0	0	0	0	0	0	0	0	0
440	NA	NA	NA	NA	NA	NA	NA	NA	NA	NA	NA	NA	NA	NA	NA	NA	NA	NA	NA	NA	NA	NA	NA	NA	NA	NA	NA	NA	NA	NA	NA	NA	NA	NA	NA	NA	NA	NA	NA	NA	NA	NA	NA	NA	NA	NA	NA	NA	NA
441	0	0	0	0	0	0	6.94646e+08	1.85239e+08	4.63097e+07	0	0	0	0	0	0	2.8712e+09	0	0	5.55717e+08	1.38929e+08	9.72504e+08	0	2.73227e+09	4.16787e+08	4.63097e+07	0	0	0	6.94646e+08	0	0	0	0	0	8.33575e+08	4.63097e+07	7.40955e+08	0	6.48336e+08	2.08394e+09	0	0	0	5.41824e+09	0	0	0	3.70478e+08	5.55717e+08
442	0	4.62963e+07	0	0	0	0	4.16667e+08	9.25926e+07	0	0	0	0	0	0	0	4.49074e+09	0	0	3.24074e+08	2.31481e+08	7.87037e+08	0	2.31481e+09	9.25926e+07	9.25926e+07	0	0	0	4.62963e+07	0	0	0	0	0	6.94444e+08	9.25926e+07	8.33333e+08	0	1.85185e+08	8.7963e+08	0	0	0	3.7963e+09	0	0	0	4.62963e+08	6.94444e+08
443	0	4.63026e+07	0	0	0	0	9.72355e+08	4.16724e+08	0	0	0	0	0	0	0	5.51001e+09	1.38908e+08	0	8.33447e+08	3.24118e+08	1.62059e+09	0	2.77816e+09	5.09329e+08	9.26052e+07	0	0	0	1.8521e+08	9.26052e+07	0	0	0	0	2.26883e+09	4.63026e+07	1.7595e+09	0	1.38908e+08	9.26052e+08	0	0	0	7.038e+09	0	4.63026e+07	0	3.70421e+08	1.48168e+09
444	0	0	0	0	0	0	2.31589e+09	3.70542e+08	0	0	0	0	0	0	0	6.20658e+09	9.26355e+07	0	8.33719e+08	3.70542e+08	8.80037e+08	0	3.47383e+09	8.80037e+08	1.38953e+08	0	0	0	1.85271e+08	4.63177e+07	0	0	0	4.63177e+07	1.25058e+09	4.63177e+07	1.38953e+09	0	5.55813e+08	1.06531e+09	0	0	4.63177e+07	7.87402e+09	0	4.63177e+07	0	1.2969e+09	8.80037e+08
445	0	0	0	0	0	1.85251e+08	1.71357e+09	1.20413e+09	4.63127e+07	0	0	0	0	0	0	1.52832e+10	2.31564e+08	0	2.45457e+09	4.63127e+08	1.8062e+09	0	7.31741e+09	3.70502e+08	1.38938e+08	0	0	0	1.85251e+08	9.26255e+07	0	0	0	9.26255e+07	2.68614e+09	1.85251e+08	1.8062e+09	0	7.41004e+08	1.75988e+09	0	0	4.63127e+07	6.71535e+09	0	0	0	7.41004e+08	1.71357e+09
446	0	0	0	0	0	9.26028e+07	6.3896e+09	1.11123e+09	9.26028e+07	0	0	0	0	0	0	3.61151e+09	1.38904e+08	0	1.38904e+09	4.63014e+08	1.43534e+09	0	2.31507e+09	2.31507e+08	1.85206e+08	0	0	0	4.63014e+07	4.63014e+07	0	0	0	9.26028e+07	1.57425e+09	9.26028e+07	8.79727e+08	0	2.77808e+08	8.79727e+08	0	0	4.63014e+07	2.68548e+09	0	0	0	1.01863e+09	6.94521e+08
447	0	1.38954e+08	0	0	0	4.63181e+07	7.4109e+08	7.87408e+08	9.26362e+07	0	0	0	0	0	0	6.29926e+09	9.26362e+07	0	7.87408e+08	2.31591e+08	1.34323e+09	1.38954e+08	1.94536e+09	1.85272e+08	3.70545e+08	0	0	0	3.70545e+08	1.38954e+08	0	0	0	4.63181e+07	2.17695e+09	9.26362e+07	2.77909e+08	4.63181e+07	3.24227e+08	1.15795e+09	0	0	1.38954e+08	2.17695e+09	0	0	0	6.48454e+08	8.80044e+08
448	0	2.77866e+08	0	0	0	0	6.48355e+08	6.02044e+08	0	0	0	0	0	0	0	3.51964e+09	4.63111e+07	0	8.33599e+08	2.31555e+08	1.57458e+09	4.63111e+07	1.52827e+09	5.09422e+08	1.85244e+08	0	0	0	2.77866e+08	0	0	0	0	0	1.89875e+09	9.26221e+07	8.7991e+08	0	2.77866e+08	4.168e+08	0	0	9.26221e+07	4.35324e+09	0	9.26221e+07	0	7.87288e+08	9.72532e+08
449	0	4.63095e+07	0	4.63095e+07	0	0	4.63095e+08	1.85238e+08	4.63095e+07	0	0	0	0	0	0	4.76987e+09	0	0	2.31547e+08	0	2.73226e+09	4.63095e+07	3.4269e+09	6.48332e+08	9.26189e+07	0	0	0	3.24166e+08	0	0	0	0	0	1.38928e+09	1.38928e+08	6.02023e+08	0	4.16785e+08	1.4819e+09	0	0	0	4.53833e+09	0	0	0	3.70476e+08	3.70476e+08
450	0	4.6308e+07	0	0	0	1.38924e+08	2.68587e+09	1.80601e+09	4.6308e+07	0	0	0	0	0	0	4.58449e+09	9.26161e+07	0	2.22279e+09	1.66709e+09	2.50063e+09	4.6308e+07	2.17648e+09	7.40928e+08	7.87236e+08	0	0	0	7.87236e+08	1.38924e+08	0	0	0	1.38924e+08	6.29789e+09	4.6308e+07	7.87236e+08	0	9.72469e+08	7.87236e+08	0	0	4.6308e+07	3.56572e+09	0	0	0	9.72469e+08	7.87236e+08
451	0	0	0	0	0	2.77842e+08	2.68581e+09	1.3429e+09	4.6307e+07	0	0	0	0	4.6307e+07	0	7.45543e+09	9.2614e+07	0	1.85228e+09	6.94605e+08	2.13012e+09	4.6307e+07	3.00996e+09	5.09377e+08	3.24149e+08	0	0	0	3.24149e+08	4.6307e+07	0	0	0	0	1.94489e+09	4.6307e+07	8.79833e+08	0	9.2614e+08	2.54689e+09	0	0	4.6307e+07	1.11137e+09	0	0	0	1.2966e+09	1.11137e+09
452	0	0	0	0	0	3.24222e+08	1.76006e+09	1.48216e+09	9.2635e+07	0	0	0	0	0	0	4.21489e+09	2.31587e+08	0	8.33715e+08	9.2635e+08	2.54746e+09	9.2635e+07	1.71375e+09	4.63175e+08	1.38952e+08	0	0	0	1.8527e+08	4.63175e+07	0	0	0	4.63175e+07	2.22324e+09	4.63175e+07	5.5581e+08	0	4.63175e+08	5.5581e+08	0	0	0	8.33715e+08	0	0	0	9.72667e+08	7.87397e+08
453	0	9.26224e+07	0	0	0	4.63112e+08	1.2504e+09	1.99138e+09	0	0	0	0	0	0	0	1.31061e+10	2.31556e+08	0	2.17663e+09	1.06516e+09	5.3721e+09	9.26224e+07	8.2434e+09	1.20409e+09	4.16801e+08	0	0	0	3.7049e+08	9.26224e+07	0	0	0	9.26224e+07	1.00032e+10	1.38934e+08	2.40818e+09	0	1.57458e+09	1.29671e+09	0	4.63112e+07	4.63112e+07	6.76144e+09	0	0	0	1.94507e+09	1.48196e+09
454	0	4.63262e+07	0	0	0	1.38979e+08	1.20448e+09	3.7061e+08	9.26524e+07	0	0	0	0	0	0	2.26998e+09	4.63262e+07	0	5.55915e+08	3.24284e+08	2.03835e+09	4.63262e+07	1.0655e+09	4.63262e+08	2.31631e+08	0	0	0	1.85305e+08	9.26524e+07	0	0	0	4.63262e+07	1.71407e+09	4.63262e+07	3.7061e+08	0	4.16936e+08	2.17733e+09	0	0	0	2.45529e+09	0	0	0	5.55915e+08	3.7061e+08
455	0	0	0	0	0	9.26396e+07	2.77919e+08	5.09518e+08	9.26396e+07	0	0	0	0	0	0	1.34327e+09	0	0	4.63198e+08	9.26396e+07	1.57487e+09	0	9.72716e+08	9.26396e+07	0	0	0	0	1.38959e+08	0	0	0	0	0	1.29695e+09	4.63198e+07	4.63198e+08	0	4.63198e+07	4.63198e+08	0	0	0	2.03807e+09	0	0	0	9.26396e+07	2.31599e+08
456	0	4.63019e+07	0	0	0	1.85208e+08	1.34276e+09	8.33435e+08	9.26039e+07	0	0	0	0	0	0	3.10223e+09	4.63019e+07	0	6.48227e+08	4.16717e+08	4.02827e+09	0	1.48166e+09	2.77812e+08	4.63019e+07	0	0	0	6.01925e+08	4.63019e+07	0	0	0	0	2.03729e+09	9.26039e+07	5.09321e+08	0	2.77812e+08	9.26039e+08	0	0	0	2.68551e+09	0	0	0	4.63019e+08	9.72341e+08
457	0	4.63007e+07	0	0	1.38902e+08	9.26014e+07	6.4821e+08	7.87112e+08	9.26014e+07	0	0	0	0	0	0	5.64868e+09	4.63007e+07	0	1.52792e+09	2.31503e+08	4.07446e+09	4.63007e+07	3.42625e+09	1.20382e+09	1.38902e+08	0	0	0	4.16706e+08	0	0	0	0	4.63007e+07	2.08353e+09	0	1.15752e+09	0	1.85203e+08	2.73174e+09	0	0	0	4.90787e+09	0	0	0	2.77804e+08	5.09308e+08
458	0	0	0	0	0	1.38897e+08	6.85224e+09	1.15747e+09	4.62989e+07	0	0	0	0	9.25979e+07	0	3.05573e+09	4.62989e+07	0	8.24121e+09	3.70392e+08	2.31495e+09	0	1.48157e+09	8.33381e+08	3.24093e+08	0	0	0	4.16691e+08	4.62989e+07	0	0	0	0	3.19463e+09	0	6.94484e+08	0	1.38897e+08	1.15747e+09	0	1.85196e+08	0	2.63904e+09	0	0	0	1.01858e+09	6.01886e+08
459	0	0	0	0	0	3.2413e+08	5.27868e+09	6.48259e+08	0	0	0	0	0	0	0	5.51021e+09	3.2413e+08	0	1.89847e+09	4.16738e+08	4.16738e+08	4.63042e+07	2.36152e+09	2.77825e+08	2.77825e+08	0	0	0	0	5.55651e+08	0	0	0	4.63042e+07	5.37129e+09	0	1.66695e+09	0	2.31521e+08	3.70434e+08	0	0	0	5.37129e+09	0	4.63042e+07	0	6.01955e+08	6.01955e+08
460	0	0	0	0	0	2.31553e+08	1.57456e+09	7.87282e+08	0	0	0	0	0	0	0	5.60359e+09	0	0	1.34301e+09	2.77864e+08	5.55728e+08	0	1.15777e+09	2.31553e+08	3.24175e+08	0	0	0	4.63107e+07	2.31553e+08	0	0	0	9.26214e+07	2.5934e+09	4.63107e+07	1.25039e+09	0	3.70486e+08	1.06515e+09	0	0	0	4.90893e+09	0	0	0	9.26214e+08	6.02039e+08
461	0	0	0	0	0	4.62963e+07	4.62963e+08	4.62963e+08	4.62963e+07	0	0	0	0	0	0	2.26852e+09	4.62963e+07	0	1.38889e+08	4.62963e+07	1.06481e+09	0	1250000000	1.85185e+08	4.62963e+07	0	0	0	1.85185e+08	4.62963e+07	0	0	0	4.62963e+07	1.15741e+09	0	3.24074e+08	0	3.7037e+08	1250000000	0	0	0	1.48148e+09	0	0	0	1.85185e+08	5.09259e+08
462	0	9.26377e+07	0	0	0	2.31594e+08	1.67674e+10	1.38957e+09	4.63189e+07	0	0	0	0	0	0	1.66748e+09	1.38957e+08	0	1.25061e+09	6.94783e+08	2.54754e+09	4.63189e+07	1.29693e+09	2.77913e+08	2.31594e+08	0	0	0	4.63189e+07	4.63189e+07	0	0	0	9.26377e+07	4.77084e+09	0	4.1687e+08	0	2.31594e+08	5.55826e+08	0	0	9.26377e+07	2.13067e+09	0	4.63189e+07	0	3.24232e+08	1.01901e+09
463	0	2.31559e+08	0	0	4.63118e+07	3.24183e+08	1.38935e+10	1.89878e+09	1.38935e+08	0	0	0	0	0	0	6.15947e+09	1.38935e+08	0	1.89878e+09	1.25042e+09	9.16974e+09	1.85247e+08	3.01027e+09	8.33612e+08	5.0943e+08	0	0	0	4.16806e+08	0	0	0	0	4.63118e+07	5.32586e+09	1.38935e+08	1.11148e+09	0	5.55742e+08	3.19551e+09	0	0	0	4.67749e+09	0	1.38935e+08	0	1.20411e+09	2.17665e+09
464	NA	NA	NA	NA	NA	NA	NA	NA	NA	NA	NA	NA	NA	NA	NA	NA	NA	NA	NA	NA	NA	NA	NA	NA	NA	NA	NA	NA	NA	NA	NA	NA	NA	NA	NA	NA	NA	NA	NA	NA	NA	NA	NA	NA	NA	NA	NA	NA	NA
465	0	9.26105e+07	0	0	0	1.85221e+08	4.12117e+09	8.798e+08	9.26105e+07	0	0	0	0	0	0	2.17635e+09	9.26105e+07	0	1.52807e+09	6.48274e+08	2.54679e+09	9.26105e+07	1.57438e+09	3.70442e+08	1.38916e+08	0	0	0	1.85221e+08	4.63053e+07	0	0	0	4.63053e+07	2.87093e+09	0	3.24137e+08	4.63053e+07	4.63053e+07	3.24137e+08	0	0	0	4.02856e+09	0	0	0	9.26105e+08	2.31526e+08
466	0	0	0	0	0	1.8527e+08	1.8527e+09	6.02127e+08	0	0	0	0	0	0	0	5.65073e+09	1.38952e+08	0	5.55809e+08	5.55809e+08	1.66743e+09	4.63175e+07	2.1306e+09	2.77905e+08	9.26349e+07	0	0	0	2.31587e+08	9.26349e+07	0	0	0	0	3.89067e+09	4.63175e+07	1.25057e+09	4.63175e+07	3.7054e+08	5.55809e+08	0	0	4.63175e+07	2.68641e+09	0	4.63175e+07	0	6.02127e+08	6.94762e+08
467	0	4.63053e+07	0	0	0	2.31527e+08	1.29655e+09	1.99113e+09	9.26106e+07	0	0	0	0	0	0	5.09358e+09	9.26106e+07	0	1.7596e+09	7.40885e+08	6.71427e+09	1.38916e+08	3.05615e+09	1.15763e+09	4.63053e+07	0	0	0	2.31527e+08	9.26106e+07	0	0	0	0	4.26009e+09	0	1.11133e+09	0	2.77832e+08	2.31527e+09	0	0	9.26106e+07	6.66796e+09	0	4.63053e+07	0	1.01872e+09	1.7596e+09
468	0	1.38935e+08	0	0	0	0	1.52828e+09	1.89878e+09	0	0	0	0	0	0	0	4.3533e+09	2.31558e+08	0	3.24182e+09	1.06517e+09	7.50249e+09	4.63117e+07	6.7615e+09	2.26927e+09	1.85247e+08	0	4.63117e+07	0	9.26233e+07	0	0	0	0	1.38935e+08	3.70493e+09	9.26233e+07	1.01886e+09	1.38935e+08	6.48363e+08	1.38935e+09	0	0	4.63117e+07	1.15779e+10	0	9.26233e+07	0	1.5746e+09	1.9914e+09
469	NA	NA	NA	NA	NA	NA	NA	NA	NA	NA	NA	NA	NA	NA	NA	NA	NA	NA	NA	NA	NA	NA	NA	NA	NA	NA	NA	NA	NA	NA	NA	NA	NA	NA	NA	NA	NA	NA	NA	NA	NA	NA	NA	NA	NA	NA	NA	NA	NA
470	0	0	0	0	0	0	6.94525e+08	6.94525e+08	4.63017e+07	0	0	0	0	0	0	2.8707e+09	0	0	1.38905e+09	2.7781e+08	3.70413e+08	0	1.29645e+09	2.31508e+08	9.26033e+07	0	0	0	9.26033e+07	0	0	0	0	0	1.15754e+09	0	4.63017e+08	0	0	4.16715e+08	0	0	0	6.48223e+08	0	0	0	2.31508e+08	4.16715e+08
471	0	2.31539e+08	0	0	0	4.63078e+07	8.05755e+09	2.08385e+09	9.26155e+07	0	0	0	0	0	0	2.08848e+10	2.77847e+08	0	9.72463e+08	7.40924e+08	1.85231e+10	4.63078e+07	4.67708e+09	1.15769e+09	1.85231e+08	0	0	0	1.85231e+08	0	0	0	0	1.85231e+08	5.69585e+09	0	1.71339e+09	0	5.55693e+08	6.94616e+09	0	0	9.26155e+07	5.3717e+09	0	4.63078e+07	0	3.70462e+08	3.84354e+09
472	0	4.63117e+07	0	0	0	3.24182e+08	2.40821e+09	2.40821e+09	0	0	0	0	0	0	0	5.9279e+09	3.24182e+08	0	1.66722e+09	8.33611e+08	7.17832e+09	0	1.48198e+09	6.02053e+08	7.873e+08	0	0	0	2.31559e+08	4.63117e+07	0	0	0	4.63117e+07	3.84388e+09	0	6.94676e+08	0	4.16806e+08	9.26235e+08	0	0	4.63117e+07	1.43566e+09	0	0	0	4.16806e+08	9.72547e+08
473	0	2.3159e+08	0	4.6318e+07	0	9.2636e+07	1.76008e+09	9.72678e+08	0	0	0	0	0	0	0	7.27193e+09	1.38954e+08	0	9.72678e+08	5.55816e+08	3.38121e+09	4.6318e+07	2.54749e+09	5.09498e+08	4.16862e+08	0	9.2636e+07	0	2.77908e+08	0	0	0	0	4.6318e+07	3.98335e+09	0	8.33724e+08	0	6.02134e+08	7.41088e+09	0	0	0	2.8254e+09	0	0	0	6.48452e+08	1.15795e+09
474	0	4.6304e+07	0	0	0	1.85216e+08	4.6304e+08	7.87169e+08	0	0	0	0	0	0	0	3.38019e+09	1.38912e+08	0	1.2039e+09	1.38912e+08	6.9456e+08	4.6304e+07	2.08368e+09	2.77824e+08	1.85216e+08	0	0	0	1.38912e+08	0	0	0	0	0	2.40781e+09	9.26081e+07	9.72385e+08	0	6.01952e+08	9.26081e+08	0	0	0	1.1113e+09	0	0	0	9.26081e+07	1.85216e+08
475	0	4.63073e+07	0	4.63073e+07	0	9.26145e+07	6.01994e+08	2.31536e+08	1.38922e+08	0	0	0	0	0	0	3.28781e+09	4.63073e+07	0	2.77844e+08	9.26145e+07	3.38043e+09	4.63073e+07	2.45428e+09	3.70458e+08	9.26145e+07	0	0	0	3.24151e+08	0	0	0	0	0	1.75968e+09	0	4.63073e+08	0	6.01994e+08	6.66824e+09	0	0	0	1.2966e+09	0	0	0	2.77844e+08	1.85229e+08
476	0	2.31581e+08	0	0	0	1.85265e+08	1.29685e+09	1.01896e+09	1.38949e+08	0	0	0	0	0	0	6.76217e+09	9.26324e+07	0	1.89896e+09	4.63162e+08	4.16846e+09	0	2.22318e+09	1.15791e+09	3.24213e+08	0	0	0	5.55795e+08	1.85265e+08	0	0	0	4.63162e+07	4.16846e+09	4.63162e+07	6.94743e+08	0	6.02111e+08	9.95799e+09	0	0	4.63162e+07	3.38108e+09	0	0	0	6.48427e+08	1.80633e+09
477	NA	NA	NA	NA	NA	NA	NA	NA	NA	NA	NA	NA	NA	NA	NA	NA	NA	NA	NA	NA	NA	NA	NA	NA	NA	NA	NA	NA	NA	NA	NA	NA	NA	NA	NA	NA	NA	NA	NA	NA	NA	NA	NA	NA	NA	NA	NA	NA	NA
478	0	0	0	0	0	4.63412e+07	4.63412e+08	3.7073e+08	0	0	0	0	0	0	0	1.94633e+09	0	0	2.31706e+08	4.63412e+07	2.31706e+09	0	8.34142e+08	1.85365e+08	0	0	0	0	2.31706e+08	4.63412e+07	0	0	0	0	7.87801e+08	0	1.39024e+08	0	1.85365e+08	2.87316e+09	0	0	9.26824e+07	6.48777e+08	0	0	0	1.39024e+08	2.78047e+08
479	0	9.26022e+07	0	0	4.63011e+07	9.26022e+07	4.63011e+08	4.1671e+08	4.63011e+07	0	0	0	0	0	0	5.92654e+09	9.26022e+07	0	1.11123e+09	3.24108e+08	1.05104e+10	0	4.63011e+09	7.87119e+08	0	0	0	0	1.01862e+09	0	0	0	0	0	1.48164e+09	0	2.77807e+08	0	2.31506e+08	5.27833e+09	0	0	9.26022e+07	1.94465e+09	0	0	0	1.38903e+08	1.15753e+09
480	0	1.38916e+08	0	0	0	3.24138e+08	2.63941e+09	1.667e+09	4.63054e+07	0	0	0	0	0	0	8.10345e+09	2.77833e+08	0	2.5931e+09	1.25025e+09	8.33498e+09	4.63054e+07	4.49163e+09	7.87192e+08	4.63054e+08	0	0	0	3.24138e+08	5.0936e+08	0	0	0	0	7.54778e+09	1.38916e+08	1.29655e+09	0	8.33498e+08	8.5665e+09	0	0	9.26108e+07	3.28768e+09	0	1.38916e+08	0	1.34286e+09	1.99113e+09
481	0	3.24145e+08	0	0	4.63065e+07	4.63065e+07	1.75965e+09	3.70452e+08	4.63065e+07	0	0	0	0	0	0	5.14002e+09	1.38919e+08	0	5.55678e+08	6.01984e+08	2.96361e+09	0	2.91731e+09	7.8721e+08	1.38919e+08	0	0	0	2.31532e+08	1.38919e+08	0	0	0	0	3.10253e+09	4.63065e+07	7.8721e+08	0	7.8721e+08	3.28776e+09	0	0	0	2.91731e+09	0	9.26129e+07	0	7.8721e+08	7.8721e+08
482	0	3.70429e+08	0	0	0	4.63036e+07	2.22257e+09	3.70429e+08	0	0	0	0	0	0	0	2.77821e+09	4.63036e+07	0	6.01946e+08	2.31518e+08	7.40857e+08	9.26071e+07	3.70429e+09	9.72375e+08	2.77821e+08	0	0	0	1.38911e+08	4.63036e+07	0	0	0	0	1.89845e+09	0	6.94553e+08	0	1.38911e+08	5.55643e+08	0	0	0	2.77821e+09	0	4.63036e+07	0	2.77821e+08	4.63036e+08
483	NA	NA	NA	NA	NA	NA	NA	NA	NA	NA	NA	NA	NA	NA	NA	NA	NA	NA	NA	NA	NA	NA	NA	NA	NA	NA	NA	NA	NA	NA	NA	NA	NA	NA	NA	NA	NA	NA	NA	NA	NA	NA	NA	NA	NA	NA	NA	NA	NA
484	0	0	0	0	4.63142e+08	0	0	6.02084e+09	0	0	0	0	0	0	0	2.31571e+09	0	0	1.10228e+10	4.63142e+08	4.49248e+09	1.38943e+08	4.44616e+09	5.5577e+08	1.85257e+08	0	0	0	0	0	0	0	0	0	9.91123e+09	4.63142e+07	1.52837e+09	9.26284e+07	2.77885e+08	1.80625e+09	0	0	4.63142e+07	4.16828e+08	0	0	0	0	2.31571e+08
485	0	0	0	0	3.24172e+08	0	1.85241e+08	5.97403e+09	0	0	0	0	0	0	0	2.54707e+09	0	0	8.70634e+09	7.40965e+08	3.75113e+09	1.38931e+08	3.84376e+09	3.70482e+08	2.31552e+08	0	0	0	0	0	0	0	0	0	1.15313e+10	4.63103e+07	1.71348e+09	9.26206e+07	2.31552e+08	1.25038e+09	0	0	1.38931e+08	5.55724e+08	0	0	0	0	2.31552e+08
486	0	0	0	0	2.31595e+08	0	0	3.47392e+09	0	0	0	0	0	0	0	6.29937e+09	0	0	7.08679e+09	4.1687e+08	2.4549e+09	9.26378e+07	2.96441e+09	2.77913e+08	1.85276e+08	0	0	0	0	0	0	0	0	0	1.70917e+10	4.63189e+07	1.38957e+09	9.26378e+07	1.85276e+08	4.1687e+08	0	0	4.63189e+07	4.1687e+08	0	0	0	0	4.1687e+08
487	0	0	0	0	1.52834e+09	0	4.63133e+07	5.46497e+09	0	0	0	0	0	0	0	8.05852e+09	0	0	8.05852e+09	7.87327e+08	3.05668e+09	4.63133e+07	3.93663e+09	5.5576e+08	2.7788e+08	0	0	0	0	0	0	0	0	0	7.78064e+09	1.3894e+08	1.99147e+09	3.24193e+08	2.31567e+08	1.57465e+09	0	0	0	5.5576e+08	0	0	0	0	4.1682e+08
488	0	0	0	0	2.7791e+08	0	4.63183e+07	5.65083e+09	0	0	0	0	0	0	0	5.09501e+09	0	0	1.21817e+10	4.63183e+08	4.12233e+09	1.38955e+08	1.66746e+09	5.09501e+08	2.31591e+08	0	0	0	0	0	0	0	0	0	4.26128e+09	0	1.20428e+09	1.85273e+08	1.38955e+08	4.63183e+08	0	0	0	2.7791e+08	0	0	0	0	3.24228e+08
489	0	0	0	0	6.01989e+08	0	0	8.89092e+09	0	0	0	0	0	0	4.63069e+07	1.72725e+10	0	0	1.9773e+10	1.38921e+09	1.44477e+10	4.63069e+08	7.03864e+09	3.10256e+09	2.31534e+08	0	0	0	0	0	0	0	0	0	1.69483e+10	4.63069e+07	3.33409e+09	7.87217e+08	8.7983e+08	2.13012e+09	0	0	4.63069e+07	1.25029e+09	0	0	0	0	7.87217e+08
490	0	0	0	0	3.7043e+08	0	0	2.03737e+09	0	0	0	0	0	0	4.63038e+07	3.98212e+09	0	0	4.53777e+09	3.7043e+08	3.05605e+09	1.38911e+08	2.73192e+09	1.52802e+09	0	0	0	0	0	0	0	0	0	0	5.18602e+09	0	1.01868e+09	4.63038e+07	3.7043e+08	1.52802e+09	0	0	0	4.63038e+08	0	0	0	0	2.77823e+08
491	0	0	0	0	7.40908e+08	0	0	1.55128e+10	0	0	0	0	0	0	0	1.14378e+10	9.26135e+07	0	3.41281e+10	1.94488e+09	7.40908e+09	9.26135e+07	9.12243e+09	6.94601e+08	5.09374e+08	0	0	0	0	0	0	0	0	0	2.52372e+10	0	2.87102e+09	2.31534e+08	5.09374e+08	2.63948e+09	0	0	1.85227e+08	9.72442e+08	0	0	0	0	3.70454e+08
492	0	0	0	0	2.31593e+08	0	0	8.1984e+09	0	0	0	0	0	0	0	2.50121e+09	0	0	1.50072e+10	1.29692e+09	2.08434e+09	2.31593e+08	1.66747e+09	4.16868e+08	9.26373e+07	0	0	0	0	0	0	0	0	0	6.90148e+09	0	1.20428e+09	3.24231e+08	9.26373e+07	1.38956e+08	0	0	0	1.85275e+08	0	0	0	0	3.24231e+08
493	0	0	0	0	2.77714e+08	0	0	2.592e+09	0	0	0	0	0	0	0	2.12914e+09	0	0	5.23028e+09	3.70286e+08	1.80514e+09	4.62857e+07	1.20343e+09	2.77714e+08	9.25714e+07	0	0	0	0	0	0	0	0	0	3.98057e+09	4.62857e+07	7.40571e+08	0	4.62857e+07	4.16571e+08	0	0	9.25714e+07	2.31428e+08	0	0	0	0	2.31428e+08
494	0	0	0	0	3.24154e+08	0	0	2.50062e+09	0	0	0	0	0	0	0	4.1677e+09	0	0	5.23278e+09	2.77847e+08	2.87108e+09	4.63078e+07	2.9637e+09	6.02001e+08	0	0	0	0	0	0	0	0	0	0	4.58447e+09	0	1.29662e+09	9.26155e+07	1.38923e+08	1.85231e+08	0	0	1.38923e+08	1.85231e+08	0	4.63078e+07	0	0	3.70462e+08
495	0	0	0	0	2.77827e+08	0	0	7.73284e+09	0	0	0	0	0	0	0	2.73196e+09	4.63045e+07	0	8.14958e+09	6.48262e+08	3.33392e+09	4.63045e+07	2.36153e+09	1.38913e+08	1.38913e+08	0	0	0	0	0	0	0	0	0	7.45502e+09	0	1.43544e+09	4.63045e+07	3.24131e+08	6.94567e+08	0	0	4.63045e+07	1.85218e+08	0	0	0	0	3.24131e+08
496	0	0	0	0	5.09493e+08	0	0	4.26121e+09	0	0	0	0	0	0	4.63175e+07	7.82766e+09	0	0	5.51178e+09	7.87398e+08	3.98331e+09	1.8527e+08	5.14124e+09	1.29689e+09	0	0	0	0	0	0	0	0	0	0	1.02362e+10	1.8527e+08	1.94534e+09	9.2635e+07	1.8527e+08	1.62111e+09	0	0	4.63175e+07	8.33715e+08	0	0	0	0	3.7054e+08
497	0	0	0	0	1.85108e+08	0	4.62771e+07	2.17502e+09	0	0	0	0	0	0	0	1.06437e+09	0	0	3.37823e+09	3.2394e+08	1.06437e+09	4.62771e+07	8.79265e+08	1.38831e+08	9.25542e+07	0	0	0	0	0	0	0	0	0	2.08247e+09	4.62771e+07	5.55325e+08	9.25542e+07	0	2.31386e+08	0	0	0	9.25542e+07	0	0	0	0	4.62771e+07
498	0	0	0	0	5.09412e+08	0	4.63101e+07	7.68748e+09	0	0	0	0	0	0	0	1.62549e+10	0	0	1.6718e+10	1.20406e+09	1.83388e+10	1.85241e+08	1.14849e+10	1.52823e+09	2.31551e+08	0	0	0	0	0	0	0	0	0	2.00523e+10	4.16791e+08	5.04781e+09	3.24171e+08	9.26203e+08	3.56588e+09	0	0	9.26203e+07	1.43561e+09	0	0	0	0	1.25037e+09
499	0	0	0	0	3.24228e+08	0	0	3.14964e+09	0	0	0	0	0	0	0	3.05701e+09	0	0	5.00238e+09	4.16865e+08	2.50119e+09	9.26366e+07	1.7601e+09	3.70546e+08	1.85273e+08	0	0	0	0	0	0	0	0	0	3.93705e+09	9.26366e+07	1.29691e+09	4.63183e+07	1.38955e+08	3.70546e+08	0	0	0	2.7791e+08	0	0	0	0	9.26366e+07
500	0	0	0	0	6.01969e+08	0	0	1.85221e+09	0	0	0	0	0	0	0	7.08472e+09	0	0	4.39901e+09	3.70443e+08	4.63053e+09	9.26107e+07	3.14876e+09	4.16748e+08	0	0	0	0	0	0	0	0	0	0	3.10246e+09	0	1.38916e+09	2.77832e+08	5.09359e+08	1.06502e+09	0	0	0	1.11133e+09	0	0	0	0	3.24137e+08
501	0	0	0	0	5.55741e+08	0	0	7.73406e+09	0	0	0	0	0	0	0	6.06684e+09	0	0	8.52136e+09	7.873e+08	7.78037e+09	1.38935e+08	4.12175e+09	3.24182e+08	4.63118e+07	0	0	0	0	0	0	0	0	0	7.82669e+09	0	1.62091e+09	4.16806e+08	3.70494e+08	1.01886e+09	0	0	4.63118e+07	6.94676e+08	0	0	0	0	4.63118e+08
502	0	0	0	0	7.40948e+08	0	0	1.20867e+10	0	0	0	0	0	0	0	1.36149e+10	4.63093e+07	0	8.984e+09	6.94639e+08	1.11605e+10	1.85237e+08	5.5108e+09	2.77856e+08	1.38928e+08	0	0	0	0	0	0	0	0	0	9.95649e+09	4.63093e+07	8.79876e+08	2.77856e+08	2.31546e+08	3.84367e+09	0	4.63093e+07	4.63093e+07	7.40948e+08	0	0	0	0	5.09402e+08
503	0	0	0	0	1.85185e+08	0	0	1.06481e+10	0	0	0	0	0	0	0	7.59259e+09	0	0	7.96296e+09	1.48148e+09	5.50926e+09	1.38889e+08	2.03704e+09	2.31481e+08	2.31481e+08	0	0	0	0	0	0	0	0	0	8.28704e+09	4.62963e+07	1.06481e+09	4.62963e+07	0	6.01852e+08	0	0	4.62963e+07	2.31481e+08	0	4.62963e+07	0	0	4.16667e+08
504	0	0	0	0	3.70526e+08	0	0	1.19495e+10	0	0	0	0	0	0	0	1.15326e+10	0	0	6.48421e+09	8.33684e+08	8.33684e+09	4.63158e+07	3.10316e+09	3.70526e+08	1.38947e+08	0	0	0	0	0	0	0	0	0	1.08842e+10	9.26315e+07	4.63158e+08	9.26315e+07	1.38947e+08	1.43579e+09	0	1.38947e+08	4.63158e+07	6.48421e+08	0	0	0	0	3.70526e+08
505	0	0	0	0	3.24113e+08	0	0	5.41732e+09	0	0	0	0	0	0	0	6.48227e+09	0	0	8.14914e+09	1.25015e+09	4.39868e+09	9.26038e+07	2.3614e+09	4.63019e+08	4.63019e+07	0	0	0	0	0	0	0	0	0	7.77872e+09	0	9.7234e+08	9.26038e+07	2.77811e+08	9.7234e+08	0	0	4.63019e+07	5.09321e+08	0	0	0	0	3.70415e+08
506	0	0	0	0	2.31589e+08	0	0	5.37286e+09	0	0	0	0	0	0	0	7.36452e+09	0	0	1.17184e+10	6.94766e+08	2.17693e+09	4.63177e+07	2.59379e+09	8.33719e+08	1.38953e+08	0	0	0	0	0	0	0	0	0	3.75174e+09	0	1.43585e+09	1.38953e+08	4.1686e+08	6.48448e+08	0	0	9.26355e+07	5.55813e+08	0	0	0	0	2.31589e+08
507	0	0	0	0	2.31593e+08	0	0	7.13308e+09	0	0	0	0	0	0	0	1.9917e+09	0	0	7.78154e+09	5.55824e+08	1.52852e+09	4.63187e+07	1.4822e+09	4.16868e+08	4.63187e+07	0	0	0	0	0	0	0	0	0	3.10335e+09	4.63187e+07	6.48462e+08	4.63187e+07	4.63187e+07	1.85275e+08	0	0	0	1.85275e+08	0	0	0	0	9.26374e+07
508	0	0	0	0	2.31569e+08	0	0	5.97448e+09	0	0	0	0	0	0	0	6.25237e+09	0	0	3.56616e+09	1.11153e+09	3.89036e+09	1.38941e+08	4.30719e+09	4.63138e+07	9.26276e+07	0	0	0	0	0	0	0	0	0	4.49244e+09	4.63138e+07	5.55766e+08	0	1.85255e+08	6.48394e+08	0	0	4.63138e+07	4.16824e+08	0	0	0	0	9.26276e+07
509	0	0	0	0	4.63027e+08	0	0	3.70422e+09	0	0	0	0	0	0	0	6.29717e+09	0	0	5.46372e+09	1.7132e+09	3.79682e+09	4.63027e+07	2.40774e+09	1.38908e+08	4.63027e+07	0	0	0	0	0	0	0	0	0	6.01936e+09	0	1.48169e+09	4.63027e+07	4.63027e+07	3.24119e+08	0	0	0	2.77816e+08	0	0	0	0	3.70422e+08
510	0	0	0	0	4.1674e+08	0	0	7.03828e+09	0	0	0	0	0	0	0	8.93676e+09	4.63045e+07	0	7.40872e+09	1.11131e+09	7.2235e+09	4.63045e+07	2.77827e+09	4.1674e+08	9.26089e+07	0	0	0	0	0	0	0	0	0	1.07426e+10	0	2.50044e+09	9.26089e+07	9.26089e+07	6.94567e+08	0	0	0	4.1674e+08	0	0	0	0	2.77827e+08
511	0	0	0	0	9.26105e+07	0	0	1.7596e+09	0	0	0	0	0	0	0	5.69554e+09	0	0	1.94482e+09	4.63052e+08	5.00096e+09	0	4.58422e+09	7.40884e+08	4.63052e+07	0	0	0	0	0	0	0	0	0	5.92707e+09	2.31526e+08	9.26105e+08	4.63052e+07	1.85221e+08	5.09358e+08	0	0	0	2.77831e+08	0	0	0	0	2.31526e+08
512	0	0	0	0	2.77859e+08	0	0	1.05123e+10	0	0	0	0	0	0	0	7.64111e+09	0	0	6.02027e+09	1.38929e+09	1.03734e+10	0	4.95515e+09	3.70478e+08	2.31549e+08	0	0	0	0	0	0	0	0	0	1.11143e+10	9.26195e+07	1.11143e+09	1.85239e+08	1.38929e+08	1.06512e+09	0	0	0	5.09407e+08	0	0	0	0	4.16788e+08
513	0	0	0	0	2.31576e+08	0	0	3.65891e+09	0	0	0	0	0	0	0	1.76924e+10	0	0	5.18731e+09	7.8736e+08	1.06525e+10	0	4.81679e+09	1.57472e+09	0	0	0	0	0	0	0	0	0	0	1.30609e+10	6.94729e+08	1.62104e+09	9.26306e+07	2.77892e+08	1.2042e+09	0	0	4.63153e+07	9.72621e+08	0	0	0	0	1.85261e+08
514	0	0	0	0	2.31554e+08	0	0	6.06673e+09	0	0	0	0	0	0	0	6.99294e+09	0	0	9.03062e+09	1.62088e+09	7.03925e+09	4.63109e+07	1.89875e+09	8.33596e+08	2.31554e+08	0	0	0	0	0	0	0	0	0	1.02347e+10	4.63109e+07	8.79907e+08	0	4.63109e+07	8.33596e+08	0	0	4.63109e+07	4.16798e+08	0	0	0	0	3.24176e+08
515	0	0	0	0	3.7055e+08	0	0	1.06533e+09	0	0	0	0	0	0	0	1.30619e+10	0	0	7.96683e+09	9.26375e+07	1.02364e+10	0	2.91808e+09	1.62116e+09	0	0	0	0	0	0	0	0	0	0	3.05704e+09	0	5.09506e+08	9.26375e+07	5.09506e+08	1.34324e+09	0	0	0	5.09506e+08	0	0	0	0	5.55825e+08
516	0	0	0	0	3.70511e+08	0	0	1.03743e+10	0	0	0	0	0	0	0	1.58857e+10	0	0	2.85294e+10	7.41023e+08	1.05133e+10	2.77884e+08	6.62289e+09	1.3431e+09	2.3157e+08	0	0	0	0	0	0	0	0	0	1.00964e+10	1.85256e+08	2.08413e+09	4.16825e+08	6.94709e+08	1.89887e+09	0	0	9.26278e+07	9.72592e+08	0	0	0	0	8.33651e+08
517	0	0	0	0	3.24221e+08	0	0	6.34547e+09	0	0	0	0	0	0	0	1.0653e+10	4.63173e+07	0	1.04677e+10	5.55808e+08	1.09309e+10	9.26346e+07	6.02125e+09	5.09491e+08	0	0	0	0	0	0	0	0	0	0	6.9476e+09	4.63173e+07	1.01898e+09	3.70539e+08	4.63173e+08	1.20425e+09	0	0	4.63173e+07	7.41077e+08	0	0	0	0	6.02125e+08
518	0	0	0	0	3.70431e+08	0	0	3.33388e+09	0	0	0	0	0	0	0	1.55581e+10	0	0	1.11592e+10	5.55647e+08	3.14867e+09	9.26079e+07	3.75062e+09	2.03737e+09	2.77824e+08	0	0	0	0	0	0	4.63039e+07	0	0	6.29733e+09	1.38912e+08	1.99107e+09	1.38912e+08	3.70431e+08	6.48255e+08	0	0	4.63039e+07	5.55647e+08	0	0	0	0	6.01951e+08
519	0	0	0	0	4.63058e+08	0	0	1.99115e+09	0	0	0	0	0	0	0	6.01975e+09	0	0	4.44536e+09	3.70446e+08	1.66701e+09	9.26116e+07	3.28771e+09	1.52809e+09	0	0	0	0	0	0	0	0	0	0	8.14982e+09	9.26116e+07	1.11134e+09	4.63058e+07	9.26116e+07	1.25026e+09	0	0	4.63058e+07	4.63058e+08	0	0	0	0	5.5567e+08
520	0	0	0	0	1.38918e+08	0	9.2612e+07	9.67796e+09	0	0	0	0	0	0	0	9.16859e+09	0	0	1.47716e+10	1.5744e+09	5.00105e+09	3.70448e+08	5.09366e+09	2.3153e+09	3.70448e+08	0	0	0	0	0	0	9.2612e+07	0	0	2.10692e+10	1.85224e+08	2.63944e+09	9.2612e+07	3.24142e+08	5.09366e+08	0	0	4.6306e+07	9.2612e+08	0	0	0	0	2.3153e+08
521	0	0	0	0	3.70433e+08	0	4.63041e+07	4.81563e+09	0	0	0	0	0	0	4.63041e+07	6.11214e+09	0	0	4.30628e+09	8.79778e+08	6.38997e+09	1.38912e+08	4.39889e+09	3.70433e+08	9.26083e+07	0	0	0	0	0	0	0	0	0	1.34745e+10	0	9.72387e+08	4.63041e+07	1.38912e+08	1.75956e+09	0	0	0	6.01954e+08	0	0	0	0	4.63041e+08
522	0	0	0	0	3.242e+08	0	0	3.8904e+09	0	0	0	0	0	0	0	9.58705e+09	0	0	1.07912e+10	1.9452e+09	3.38094e+09	9.26285e+07	3.61251e+09	5.55771e+08	9.26285e+07	0	0	0	0	0	0	0	0	0	1.621e+10	4.63143e+07	2.31571e+09	2.31571e+08	1.38943e+08	9.726e+08	0	0	4.63143e+07	7.41028e+08	0	0	0	0	3.242e+08
523	0	0	0	0	9.26005e+07	0	9.26005e+07	3.14842e+09	0	0	0	0	0	0	0	3.56512e+09	0	0	1.01398e+10	8.33405e+08	2.73172e+09	0	2.96322e+09	5.55603e+08	4.63003e+07	0	0	0	0	0	0	0	0	0	8.38035e+09	4.63003e+07	1.34271e+09	9.26005e+07	4.63003e+07	3.70402e+08	0	0	9.26005e+07	3.24102e+08	0	0	0	0	2.31501e+08
524	0	0	0	0	1.1117e+09	0	0	2.64028e+09	0	0	0	0	0	0	0	6.34595e+09	0	0	8.93991e+09	2.77925e+08	2.82557e+09	9.26416e+07	2.31604e+09	1.06538e+09	4.63208e+07	0	0	0	0	0	0	0	0	0	8.2451e+09	4.63208e+07	1.15802e+09	9.26416e+07	1.85283e+08	6.48491e+08	0	0	0	3.70566e+08	0	0	0	0	3.70566e+08
525	0	0	0	0	2.77795e+08	0	0	1.71307e+09	0	0	0	0	0	0	0	3.98173e+09	0	0	3.75023e+09	2.77795e+08	3.88913e+09	9.25983e+07	1.89826e+09	1.38897e+08	0	0	0	0	0	0	0	0	0	0	5.64849e+09	9.25983e+07	6.94487e+08	9.25983e+07	4.62991e+07	3.24094e+08	0	0	0	1.85197e+08	0	0	0	0	1.85197e+08
526	0	0	0	0	4.631e+07	0	4.631e+07	1.25037e+09	0	0	0	0	0	0	0	4.21421e+09	0	0	1.01882e+10	0	2.59336e+09	4.631e+07	2.54705e+09	2.3155e+08	4.631e+07	0	0	0	0	0	0	0	0	0	4.631e+07	0	1.34299e+09	9.262e+07	4.631e+07	8.7989e+08	0	0	4.631e+07	1.8524e+08	0	0	0	0	9.262e+07
527	0	0	0	0	2.77897e+08	0	9.26324e+07	1.25054e+09	0	0	0	0	0	0	0	1.77854e+10	0	0	9.86535e+09	1.85265e+08	8.42955e+09	4.63162e+07	5.00215e+09	2.40844e+09	4.63162e+07	0	0	0	0	0	0	0	0	0	1.29685e+09	0	1.52843e+09	0	6.02111e+08	3.24213e+09	0	0	4.63162e+07	5.09478e+08	0	0	0	0	6.02111e+08
528	0	0	0	0	2.26938e+09	0	4.63138e+07	2.96409e+09	0	0	0	0	0	0	0	3.29755e+10	0	0	1.07448e+10	3.70511e+08	7.13233e+09	1.38942e+08	8.24386e+09	2.59358e+09	9.26277e+07	0	0	0	0	0	0	0	0	0	2.91777e+09	1.85255e+08	3.05671e+09	2.31569e+08	7.41021e+08	5.83554e+09	0	0	0	4.16825e+08	0	0	0	0	4.16825e+08
529	0	0	0	0	5.55767e+08	0	1.38942e+08	2.1536e+10	0	0	0	0	0	0	8.33651e+08	4.21457e+09	0	0	3.69122e+10	2.17675e+09	0	8.79965e+08	1.5052e+10	1.48205e+09	3.24198e+08	0	0	0	1.85256e+09	0	0	0	0	0	3.42723e+09	9.26279e+07	8.47545e+09	5.09453e+08	2.3157e+08	6.02081e+08	0	0	9.26279e+07	2.87146e+09	0	0	0	0	0
530	0	0	0	0	2.77847e+08	0	4.1677e+08	9.81725e+09	0	0	0	0	0	0	3.24155e+08	2.45431e+09	0	0	1.3846e+10	1.25031e+09	0	2.77847e+08	6.57571e+09	8.3354e+08	1.38923e+08	0	0	0	3.70462e+08	0	0	0	0	0	1.94493e+09	0	5.23278e+09	9.26156e+07	9.26156e+07	3.24155e+08	0	0	1.38923e+08	1.43554e+09	0	0	0	0	0
531	0	0	0	0	1.38911e+08	0	9.26076e+08	1.07425e+10	0	0	0	0	0	0	4.63038e+07	3.28757e+09	0	0	1.62526e+10	1.57433e+09	0	6.0195e+08	4.39886e+09	1.38911e+08	9.26076e+07	0	0	0	3.70431e+08	0	0	0	0	0	1.57433e+09	4.63038e+07	2.73193e+09	9.26076e+07	9.26076e+07	1.85215e+08	0	0	9.26076e+07	4.63038e+08	0	0	0	0	0
532	0	0	0	0	2.31508e+08	0	9.26034e+07	7.50087e+09	0	0	0	0	0	0	1.38905e+08	3.93564e+09	0	0	2.12525e+10	1.15754e+09	0	4.63017e+08	3.47263e+09	5.5562e+08	4.63017e+07	0	0	0	4.63017e+07	0	0	0	0	0	1.06494e+09	1.38905e+08	2.50029e+09	4.63017e+08	0	9.26034e+07	0	0	1.38905e+08	7.87129e+08	0	0	0	0	0
533	0	0	0	0	0	0	2.77928e+08	6.39235e+09	0	0	0	0	0	0	4.63213e+07	5.09535e+08	0	0	1.47765e+10	1.06539e+09	0	3.24249e+08	2.08446e+09	9.26427e+07	1.38964e+08	0	0	0	4.63213e+07	0	0	0	0	0	5.09535e+08	0	1.297e+09	9.26427e+07	0	4.63213e+07	0	0	9.26427e+07	2.31607e+08	0	0	0	0	0
534	0	0	0	0	1.85262e+08	0	6.48416e+08	1.91746e+10	0	0	0	0	0	4.63155e+07	3.70524e+08	1.34315e+09	0	0	4.31197e+10	3.19577e+09	0	1.01894e+09	5.51154e+09	2.77893e+08	4.16839e+08	0	0	0	4.63155e+08	0	0	0	0	0	2.17683e+09	9.26309e+07	8.42941e+09	1.85262e+08	6.02101e+08	9.26309e+07	0	0	2.31577e+08	4.63155e+08	0	0	0	0	0
535	0	0	0	0	3.24143e+08	0	4.63062e+07	5.55674e+09	0	0	0	0	0	0	3.7045e+08	3.28774e+09	0	0	1.1947e+10	2.31531e+08	0	3.24143e+08	4.53801e+09	2.31531e+08	1.85225e+08	0	0	0	3.24143e+08	0	0	0	0	0	1.71333e+09	1.85225e+08	4.12125e+09	2.77837e+08	6.01981e+08	4.16756e+08	0	0	0	1.34288e+09	0	0	0	0	0
536	0	0	0	0	7.87219e+08	0	0	1.76893e+10	0	0	0	0	0	0	1.85228e+08	3.42672e+09	0	0	1.83376e+10	5.09377e+08	0	5.09377e+08	4.58439e+09	6.01991e+08	1.38921e+08	0	0	0	1.43552e+09	0	0	0	0	0	2.13012e+09	4.6307e+08	2.45427e+09	6.48298e+08	6.48298e+08	4.6307e+08	0	0	9.2614e+07	1.43552e+09	0	0	0	0	0
537	0	0	0	0	1.3892e+08	0	0	6.06616e+09	0	0	0	0	0	0	4.63065e+07	1.4355e+09	0	0	1.58831e+10	1.3892e+08	0	2.31533e+08	1.94487e+09	1.85226e+08	9.26131e+07	0	0	0	2.31533e+08	0	0	0	0	0	4.63065e+08	0	1.3892e+09	4.63065e+07	3.24146e+08	1.3892e+08	0	0	0	7.40905e+08	0	0	0	0	0
538	0	0	0	0	9.26542e+07	0	0	4.21577e+09	0	0	0	0	0	0	4.63271e+07	5.55925e+08	0	0	1.13501e+10	1.85308e+08	0	1.85308e+08	1.2045e+09	9.26542e+07	9.26542e+07	0	0	0	2.31636e+08	0	0	0	0	0	5.55925e+08	0	6.4858e+08	0	9.26542e+07	4.63271e+07	0	0	0	1.15818e+09	0	0	0	0	0
539	NA	NA	NA	NA	NA	NA	NA	NA	NA	NA	NA	NA	NA	NA	NA	NA	NA	NA	NA	NA	NA	NA	NA	NA	NA	NA	NA	NA	NA	NA	NA	NA	NA	NA	NA	NA	NA	NA	NA	NA	NA	NA	NA	NA	NA	NA	NA	NA	NA
540	0	0	0	4.63118e+07	6.02053e+08	0	0	1.04201e+10	0	0	0	0	0	0	1.38935e+08	4.12175e+09	0	0	1.51439e+10	5.55741e+08	0	1.06517e+09	6.39102e+09	6.02053e+08	9.26235e+07	0	0	0	1.25042e+09	0	0	0	0	0	2.31559e+09	0	4.63118e+08	0	5.09429e+08	4.63118e+08	0	0	0	2.31559e+09	0	0	0	0	0
541	0	0	0	0	0	0	1.85274e+08	1.16723e+10	0	0	0	0	0	0	0	2.54752e+09	0	0	1.83422e+10	2.26961e+09	0	7.41097e+08	2.13065e+09	2.31593e+08	6.4846e+08	0	0	0	1.85274e+08	4.63186e+07	0	0	0	0	1.66747e+09	0	2.31593e+08	9.26371e+07	0	2.31593e+08	0	0	2.77911e+08	7.87416e+08	0	0	0	0	0
542	0	0	0	0	3.24172e+08	0	0	2.73231e+09	0	0	0	0	0	0	0	4.30685e+09	0	0	1.34763e+10	3.70482e+08	0	1.85241e+08	2.73231e+09	4.16792e+08	1.38931e+08	0	0	0	2.77862e+08	0	0	0	0	0	1.29669e+09	0	9.26205e+07	9.26205e+07	1.85241e+08	8.33585e+08	0	0	0	2.45444e+09	0	0	0	0	0
543	0	0	0	0	2.77912e+08	0	4.63187e+07	2.7328e+09	0	0	0	0	0	0	4.63187e+07	6.25303e+09	0	0	1.03291e+10	5.09506e+08	0	4.63187e+08	4.02973e+09	5.55825e+08	9.26374e+07	0	0	0	5.55825e+08	0	0	0	0	0	2.17698e+09	0	3.7055e+08	1.38956e+08	1.38956e+08	6.94781e+08	0	0	0	3.52022e+09	0	0	0	0	0
544	0	0	0	0	4.63125e+08	0	1.8525e+08	6.90056e+09	0	0	0	0	0	0	1.38937e+08	4.16812e+09	0	0	1.76451e+10	1.482e+09	0	4.16812e+08	5.04806e+09	1.8525e+08	9.26249e+07	0	0	0	9.26249e+07	0	0	0	0	0	2.77875e+09	4.63125e+07	1.8525e+08	1.38937e+08	5.09437e+08	6.02062e+08	0	0	9.26249e+07	2.223e+09	0	0	0	0	0
545	0	0	0	0	2.77865e+08	0	0	1.38932e+09	0	0	0	0	0	0	0	1.06515e+09	0	0	6.02041e+09	9.26217e+07	0	1.85243e+08	1.25039e+09	1.85243e+08	4.63108e+07	0	0	0	1.85243e+08	0	0	0	0	0	1.48195e+09	9.26217e+07	0	0	1.38932e+08	4.63108e+07	0	0	0	1.34301e+09	0	0	0	0	0
546	0	0	0	0	4.63095e+07	2.31548e+08	3.70476e+08	8.01155e+09	0	0	0	0	0	0	4.63095e+07	2.13024e+09	0	0	1.19479e+10	2.03762e+09	0	1.85238e+08	2.13024e+09	1.38929e+08	4.63095e+07	0	0	0	4.63095e+07	9.26191e+07	0	0	0	0	4.63095e+08	0	1.38929e+08	4.63095e+07	9.26191e+07	4.63095e+07	0	0	1.38929e+08	3.70476e+08	0	0	0	0	0
547	0	0	0	0	1.38919e+08	4.16756e+08	2.03747e+09	1.39845e+10	0	0	0	0	0	0	0	3.05621e+09	0	0	1.67165e+10	2.31531e+09	0	1.01874e+09	2.59315e+09	4.63062e+07	2.31531e+08	0	0	0	4.63062e+07	3.7045e+08	0	0	0	0	2.26901e+09	4.63062e+07	1.38919e+08	0	1.85225e+08	1.85225e+08	0	0	4.16756e+08	7.87206e+08	0	0	0	0	0
548	0	0	0	0	2.7786e+08	1.8524e+08	2.3155e+08	7.50223e+09	0	0	0	0	0	0	3.70481e+08	1.89871e+09	4.63101e+07	0	1.59307e+10	3.24171e+08	0	4.63101e+08	3.93636e+09	2.3155e+08	4.63101e+07	0	0	0	2.7786e+08	0	0	0	0	0	3.70481e+09	4.63101e+07	4.63101e+08	1.8524e+08	5.55721e+08	1.8524e+08	0	0	4.63101e+07	6.94651e+08	0	0	0	0	0
549	0	0	0	0	4.16763e+08	8.79833e+08	0	1.50961e+10	0	0	0	0	0	4.6307e+07	2.31535e+08	3.70456e+09	0	0	2.13012e+10	1.43552e+09	0	7.87219e+08	4.58439e+09	6.48298e+08	2.31535e+08	0	0	0	1.06506e+09	0	0	0	0	0	6.43668e+09	9.2614e+07	6.94605e+08	1.38921e+08	8.33526e+08	2.31535e+08	0	0	4.6307e+07	3.88979e+09	0	0	0	0	0
550	NA	NA	NA	NA	NA	NA	NA	NA	NA	NA	NA	NA	NA	NA	NA	NA	NA	NA	NA	NA	NA	NA	NA	NA	NA	NA	NA	NA	NA	NA	NA	NA	NA	NA	NA	NA	NA	NA	NA	NA	NA	NA	NA	NA	NA	NA	NA	NA	NA
551	0	0	0	0	0	2.77778e+08	4.62963e+07	5.27778e+09	0	0	0	0	0	0	0	9.25926e+08	0	0	5.60185e+09	7.87037e+08	0	4.16667e+08	1.52778e+09	2.77778e+08	1.38889e+08	0	0	0	9.25926e+07	4.62963e+07	0	0	0	0	8.33333e+08	0	4.62963e+07	0	4.62963e+07	1.38889e+08	0	0	0	2.77778e+08	0	0	0	0	0
552	0	0	0	0	2.31607e+08	4.63213e+07	0	2.59399e+09	0	0	0	0	0	0	4.63213e+07	2.73296e+09	0	0	6.34602e+09	1.85285e+08	0	3.70571e+08	2.13078e+09	2.77928e+08	4.63213e+07	0	0	0	2.31607e+08	0	0	0	0	0	2.64032e+09	0	6.48499e+08	4.63213e+07	0	4.63213e+07	0	0	0	9.72748e+08	0	0	0	0	0
553	0	0	0	0	1.38871e+08	9.25806e+07	0	5.50855e+09	0	0	0	0	0	0	0	1.11097e+09	0	0	1.13411e+10	7.40645e+08	0	3.24032e+08	7.86935e+08	1.38871e+08	4.62903e+07	0	0	0	4.62903e+07	0	0	0	0	0	5.09193e+08	0	1.85161e+08	9.25806e+07	4.62903e+07	0	0	0	0	4.16613e+08	0	0	0	0	0
554	0	0	0	0	4.63145e+07	1.38944e+08	4.63145e+07	5.32617e+09	0	0	0	0	0	0	0	7.41032e+08	0	0	1.53301e+10	9.72605e+08	0	1.38944e+08	6.48403e+08	9.2629e+07	4.63145e+07	0	0	0	4.63145e+07	0	0	0	0	0	5.0946e+08	0	1.38944e+08	1.85258e+08	0	0	0	0	4.63145e+07	1.38944e+08	0	0	0	0	0
555	0	0	0	0	1.38967e+08	9.26446e+07	4.63223e+07	1.21364e+10	0	0	0	0	0	0	9.26446e+07	1.99186e+09	0	0	2.05671e+10	1.11173e+09	0	2.31611e+08	1.57496e+09	1.38967e+08	1.38967e+08	0	0	0	1.38967e+08	0	0	0	0	0	8.33801e+08	0	2.77934e+08	1.85289e+08	4.63223e+07	1.38967e+08	0	0	0	4.16901e+08	0	0	0	0	0
556	0	0	0	0	2.77855e+08	1.38928e+08	4.63092e+07	2.4266e+10	0	0	0	0	0	0	1.85237e+08	4.0289e+09	0	0	3.07493e+10	1.38928e+09	0	6.0202e+08	5.5108e+09	6.0202e+08	3.70474e+08	0	0	0	6.0202e+08	0	0	0	0	0	4.44569e+09	1.38928e+08	8.79875e+08	4.16783e+08	1.85237e+08	3.24165e+08	0	0	1.38928e+08	1.71344e+09	0	0	0	0	0
557	0	0	0	0	2.77873e+08	9.26242e+07	0	2.21372e+10	0	0	0	0	0	0	4.16809e+08	4.49228e+09	0	0	3.06586e+10	9.72554e+08	0	6.4837e+08	6.39107e+09	5.55745e+08	2.77873e+08	0	0	0	6.4837e+08	0	0	0	0	0	1.94511e+09	0	7.40994e+08	4.63121e+08	1.38936e+08	5.09433e+08	0	0	1.85248e+08	1.57461e+09	0	0	0	0	0
558	0	0	0	0	1.38897e+08	4.6299e+07	9.2598e+07	7.26895e+09	0	0	0	0	0	0	9.2598e+07	1.29637e+09	0	0	1.11118e+10	4.6299e+08	0	1.85196e+08	1.75936e+09	9.2598e+07	9.2598e+07	0	0	0	4.6299e+07	4.6299e+07	0	0	0	0	5.55588e+08	0	4.6299e+08	9.2598e+07	0	1.38897e+08	0	0	0	2.31495e+08	0	0	0	0	0
559	0	0	0	0	1.85291e+08	4.63227e+07	4.63227e+07	1.25071e+10	0	0	0	0	0	0	0	1.25071e+09	0	0	1.1766e+10	4.16905e+08	0	3.24259e+08	2.36246e+09	2.77936e+08	9.26454e+07	0	0	0	1.38968e+08	0	0	0	0	0	1.80659e+09	0	7.41164e+08	4.63227e+07	0	4.63227e+07	0	0	1.38968e+08	3.24259e+08	0	0	0	0	0
560	0	0	0	0	2.315e+08	0	0	4.62999e+09	0	0	0	0	0	0	0	1.2501e+09	4.62999e+07	0	5.69489e+09	3.70399e+08	0	2.315e+08	1.7594e+09	9.25999e+07	9.25999e+07	0	0	0	2.315e+08	0	0	0	0	0	1.4816e+09	0	4.62999e+08	0	0	4.62999e+07	0	0	0	2.315e+08	0	0	0	0	0
561	NA	NA	NA	NA	NA	NA	NA	NA	NA	NA	NA	NA	NA	NA	NA	NA	NA	NA	NA	NA	NA	NA	NA	NA	NA	NA	NA	NA	NA	NA	NA	NA	NA	NA	NA	NA	NA	NA	NA	NA	NA	NA	NA	NA	NA	NA	NA	NA	NA
562	NA	NA	NA	NA	NA	NA	NA	NA	NA	NA	NA	NA	NA	NA	NA	NA	NA	NA	NA	NA	NA	NA	NA	NA	NA	NA	NA	NA	NA	NA	NA	NA	NA	NA	NA	NA	NA	NA	NA	NA	NA	NA	NA	NA	NA	NA	NA	NA	NA
563	0	0	0	0	3.70506e+08	0	8.79952e+08	1.87105e+10	0	0	0	0	0	0	5.55759e+08	4.35344e+09	0	0	1.8479e+10	1.62096e+09	0	6.94699e+08	6.20597e+09	7.41012e+08	2.77879e+08	0	0	0	3.24193e+08	0	0	0	9.26265e+07	0	3.42718e+09	4.63132e+07	3.19561e+09	0	1.85253e+08	1.85253e+08	0	0	2.77879e+08	1.48202e+09	0	0	0	0	0
564	0	0	0	0	4.63088e+08	0	9.26177e+07	6.39062e+09	0	0	0	0	0	0	1.38927e+08	1.75974e+09	9.26177e+07	0	6.02015e+09	5.09397e+08	0	4.63088e+08	3.88994e+09	4.1678e+08	4.63088e+07	0	0	0	3.70471e+08	0	0	0	0	0	3.10269e+09	4.63088e+07	7.8725e+08	1.38927e+08	5.55706e+08	2.77853e+08	0	0	4.63088e+07	8.33559e+08	0	0	0	0	0
565	NA	NA	NA	NA	NA	NA	NA	NA	NA	NA	NA	NA	NA	NA	NA	NA	NA	NA	NA	NA	NA	NA	NA	NA	NA	NA	NA	NA	NA	NA	NA	NA	NA	NA	NA	NA	NA	NA	NA	NA	NA	NA	NA	NA	NA	NA	NA	NA	NA
566	0	0	0	4.63114e+07	5.55737e+08	0	9.26229e+08	3.19549e+09	0	0	0	0	0	0	2.31557e+08	1.66721e+09	0	0	1.60238e+10	0	1.38934e+08	1.85246e+08	2.59344e+09	9.26229e+07	1.38934e+08	0	0	0	0	0	0	0	0	0	2.77869e+09	0	3.01024e+09	9.26229e+07	1.6209e+09	2.77869e+08	0	0	0	2.73237e+09	0	0	0	0	6.94671e+08
567	0	0	0	0	1.01893e+09	0	6.94724e+08	4.07571e+09	0	0	0	0	0	4.63149e+07	3.24205e+08	2.87153e+09	9.26299e+07	0	1.88502e+10	0	4.16834e+08	1.38945e+08	3.28836e+09	3.24205e+08	5.09464e+08	0	0	0	0	0	0	0	0	0	7.50302e+09	0	2.63995e+09	1.8526e+08	2.54732e+09	7.41039e+08	0	4.63149e+07	0	2.1768e+09	0	0	0	0	1.06524e+09
568	0	0	0	0	2.77826e+08	0	4.16739e+08	7.17717e+09	0	0	0	0	0	0	0	3.2413e+08	0	0	1.82902e+10	0	4.63043e+07	2.31522e+08	8.79782e+08	9.26087e+07	7.40869e+08	0	0	0	0	0	0	0	0	0	1.065e+09	4.63043e+07	8.79782e+08	9.26087e+07	4.63043e+07	9.26087e+07	0	0	0	4.63043e+08	0	0	0	0	0
569	0	0	0	0	3.70406e+08	0	1.06492e+09	2.26874e+09	0	0	0	0	0	0	4.63007e+08	1.48162e+09	0	0	1.44921e+10	0	1.85203e+08	2.77804e+08	2.77804e+09	5.55609e+08	4.63007e+07	0	0	0	0	0	0	0	0	0	3.42625e+09	0	3.24105e+09	3.24105e+08	3.70406e+08	0	0	0	0	2.91695e+09	0	0	0	0	7.40812e+08
570	0	0	0	0	6.48429e+08	0	5.60428e+09	4.72427e+09	0	0	0	0	0	0	3.70531e+08	2.17687e+09	4.63164e+07	0	9.86539e+09	0	2.31582e+08	3.24215e+08	3.79794e+09	1.15791e+09	1.85266e+08	0	0	0	0	0	0	0	0	0	5.32638e+09	0	1.9916e+09	3.24215e+08	1.76002e+09	4.63164e+08	0	4.63164e+07	0	3.75163e+09	0	0	0	0	1.9916e+09
571	NA	NA	NA	NA	NA	NA	NA	NA	NA	NA	NA	NA	NA	NA	NA	NA	NA	NA	NA	NA	NA	NA	NA	NA	NA	NA	NA	NA	NA	NA	NA	NA	NA	NA	NA	NA	NA	NA	NA	NA	NA	NA	NA	NA	NA	NA	NA	NA	NA
572	NA	NA	NA	NA	NA	NA	NA	NA	NA	NA	NA	NA	NA	NA	NA	NA	NA	NA	NA	NA	NA	NA	NA	NA	NA	NA	NA	NA	NA	NA	NA	NA	NA	NA	NA	NA	NA	NA	NA	NA	NA	NA	NA	NA	NA	NA	NA	NA	NA
573	NA	NA	NA	NA	NA	NA	NA	NA	NA	NA	NA	NA	NA	NA	NA	NA	NA	NA	NA	NA	NA	NA	NA	NA	NA	NA	NA	NA	NA	NA	NA	NA	NA	NA	NA	NA	NA	NA	NA	NA	NA	NA	NA	NA	NA	NA	NA	NA	NA
574	0	0	0	0	2.77899e+08	0	2.31582e+08	1.1116e+09	0	0	0	0	0	0	4.63165e+07	6.94747e+08	0	0	6.71589e+09	0	1.85266e+08	1.38949e+08	2.13056e+09	5.09481e+08	9.2633e+07	0	0	0	0	0	0	0	0	0	4.86323e+09	4.63165e+07	9.72646e+08	1.85266e+08	3.70532e+08	0	0	0	0	1.1116e+09	0	0	0	0	3.24215e+08
575	NA	NA	NA	NA	NA	NA	NA	NA	NA	NA	NA	NA	NA	NA	NA	NA	NA	NA	NA	NA	NA	NA	NA	NA	NA	NA	NA	NA	NA	NA	NA	NA	NA	NA	NA	NA	NA	NA	NA	NA	NA	NA	NA	NA	NA	NA	NA	NA	NA
576	NA	NA	NA	NA	NA	NA	NA	NA	NA	NA	NA	NA	NA	NA	NA	NA	NA	NA	NA	NA	NA	NA	NA	NA	NA	NA	NA	NA	NA	NA	NA	NA	NA	NA	NA	NA	NA	NA	NA	NA	NA	NA	NA	NA	NA	NA	NA	NA	NA
577	0	0	0	0	2.31451e+08	0	1.06468e+09	2.82371e+09	0	0	0	0	0	0	1.38871e+08	5.55483e+08	0	0	1.06005e+10	0	1.38871e+08	0	1.435e+09	2.31451e+08	0	0	0	0	0	0	0	0	0	0	2.91629e+09	0	4.62903e+07	1.85161e+08	7.40645e+08	1.38871e+08	0	0	0	4.62903e+08	0	0	0	0	5.09193e+08
578	NA	NA	NA	NA	NA	NA	NA	NA	NA	NA	NA	NA	NA	NA	NA	NA	NA	NA	NA	NA	NA	NA	NA	NA	NA	NA	NA	NA	NA	NA	NA	NA	NA	NA	NA	NA	NA	NA	NA	NA	NA	NA	NA	NA	NA	NA	NA	NA	NA
579	0	0	0	0	3.24246e+08	4.63209e+07	2.31605e+08	1.06538e+09	0	0	0	0	0	0	2.77925e+08	1.62123e+09	0	0	1.16729e+10	0	1.85284e+08	4.63209e+07	2.08444e+09	1.1117e+09	9.26418e+07	0	0	0	0	0	0	0	0	0	6.71653e+09	4.63209e+07	1.62123e+09	4.63209e+07	8.80097e+08	4.63209e+07	0	0	0	2.96454e+09	0	0	0	0	3.24246e+08
580	0	0	0	0	4.63079e+08	4.63079e+07	7.87234e+08	1.7597e+09	0	0	0	0	0	0	6.94618e+08	1.99124e+09	0	0	1.3985e+10	0	3.70463e+08	4.63079e+07	2.73217e+09	8.7985e+08	9.26158e+07	0	0	0	0	0	0	0	0	0	2.03755e+09	4.63079e+07	1.80601e+09	1.85232e+08	1.38924e+09	1.38924e+08	0	0	0	3.5194e+09	0	0	0	0	1.06508e+09
581	0	0	0	0	3.70411e+08	9.26028e+07	1.38904e+09	4.86165e+09	0	0	0	0	0	0	2.31507e+08	1.25014e+09	0	0	2.47713e+10	0	2.31507e+08	9.26028e+07	2.03726e+09	3.70411e+08	1.38904e+08	0	0	0	0	0	0	0	0	0	2.77808e+09	9.26028e+07	1.89836e+09	1.85206e+08	6.01918e+08	9.26028e+07	0	0	0	8.33425e+08	0	0	0	0	5.55617e+08
582	NA	NA	NA	NA	NA	NA	NA	NA	NA	NA	NA	NA	NA	NA	NA	NA	NA	NA	NA	NA	NA	NA	NA	NA	NA	NA	NA	NA	NA	NA	NA	NA	NA	NA	NA	NA	NA	NA	NA	NA	NA	NA	NA	NA	NA	NA	NA	NA	NA
583	0	0	0	0	4.63128e+08	1.85251e+08	8.79943e+08	3.89027e+09	0	0	0	0	0	0	4.63128e+08	1.4357e+09	0	0	2.35732e+10	0	9.26256e+07	0	4.07553e+09	7.41005e+08	1.38938e+08	0	0	0	0	0	0	0	0	4.63128e+07	1.52832e+10	0	2.26933e+09	5.55753e+08	6.48379e+08	1.38938e+08	0	0	0	2.5472e+09	0	0	0	0	4.63128e+08
584	0	0	0	4.63159e+07	1.85264e+08	1.85264e+08	3.70527e+08	2.22316e+09	0	0	0	0	0	0	4.63159e+08	2.68632e+09	0	0	1.51453e+10	0	9.26319e+07	0	5.18738e+09	6.48423e+08	0	0	0	0	0	0	0	0	0	0	1.31074e+10	1.38948e+08	2.68632e+09	2.3158e+08	6.48423e+08	4.63159e+07	0	0	0	3.01054e+09	0	0	0	0	5.55791e+08
585	NA	NA	NA	NA	NA	NA	NA	NA	NA	NA	NA	NA	NA	NA	NA	NA	NA	NA	NA	NA	NA	NA	NA	NA	NA	NA	NA	NA	NA	NA	NA	NA	NA	NA	NA	NA	NA	NA	NA	NA	NA	NA	NA	NA	NA	NA	NA	NA	NA
586	0	0	0	0	4.1676e+08	5.92725e+09	1.02801e+10	2.11158e+10	0	0	0	0	0	0	3.70453e+08	3.28777e+09	0	0	5.85316e+10	0	1.3892e+08	4.1676e+08	4.67697e+09	7.87213e+08	1.01875e+09	0	0	0	0	0	0	0	0	0	1.36142e+10	1.3892e+08	3.05624e+09	3.24147e+08	9.7244e+08	9.26133e+07	0	1.85227e+08	0	2.82471e+09	0	0	0	0	2.13011e+09
587	NA	NA	NA	NA	NA	NA	NA	NA	NA	NA	NA	NA	NA	NA	NA	NA	NA	NA	NA	NA	NA	NA	NA	NA	NA	NA	NA	NA	NA	NA	NA	NA	NA	NA	NA	NA	NA	NA	NA	NA	NA	NA	NA	NA	NA	NA	NA	NA	NA
588	0	0	0	0	3.24217e+08	2.31584e+08	2.77901e+08	1.3895e+08	0	0	0	0	0	0	9.26335e+07	7.87385e+08	0	0	1.48214e+09	0	3.70534e+08	0	2.17689e+09	2.31584e+08	0	0	0	0	0	0	0	0	0	0	3.24217e+08	4.63168e+07	8.80019e+08	4.63168e+07	6.02118e+08	2.31584e+08	0	0	0	9.26335e+08	0	0	0	0	1.3895e+08
589	0	0	0	0	1.20405e+09	1.99131e+09	1.4356e+09	5.88132e+09	0	0	0	0	0	0	2.77858e+08	4.07525e+09	0	0	1.35224e+10	0	9.72502e+08	2.77858e+08	1.63936e+10	1.06512e+09	1.85238e+08	0	0	0	0	0	0	0	0	9.26192e+07	1.01881e+09	4.63096e+07	6.11287e+09	6.02025e+08	1.80608e+09	5.09406e+08	0	0	0	8.89145e+09	0	0	0	0	2.73227e+09
590	0	0	0	0	2.77814e+08	9.26046e+07	2.31512e+08	3.70419e+08	0	0	0	0	0	0	4.63023e+07	2.36142e+09	0	0	7.964e+09	0	7.87139e+08	0	3.33377e+09	4.16721e+08	0	0	0	0	0	0	0	0	0	0	3.70419e+08	4.63023e+07	2.36142e+09	4.63023e+07	4.16721e+08	9.26046e+07	0	0	0	1.20386e+09	0	0	0	0	4.63023e+08
591	0	0	0	0	5.09364e+08	1.11134e+09	1.66701e+09	4.95472e+09	0	0	0	0	0	0	1.38917e+08	1.99115e+09	0	0	1.25952e+10	0	1.01873e+09	2.77835e+08	2.26899e+09	3.24141e+08	5.09364e+08	0	0	0	0	0	0	0	0	0	3.51924e+09	1.85223e+08	1.66701e+09	4.16752e+08	5.5567e+08	9.26116e+07	0	0	0	1.71332e+09	0	0	0	0	1.15765e+09
592	NA	NA	NA	NA	NA	NA	NA	NA	NA	NA	NA	NA	NA	NA	NA	NA	NA	NA	NA	NA	NA	NA	NA	NA	NA	NA	NA	NA	NA	NA	NA	NA	NA	NA	NA	NA	NA	NA	NA	NA	NA	NA	NA	NA	NA	NA	NA	NA	NA
593	NA	NA	NA	NA	NA	NA	NA	NA	NA	NA	NA	NA	NA	NA	NA	NA	NA	NA	NA	NA	NA	NA	NA	NA	NA	NA	NA	NA	NA	NA	NA	NA	NA	NA	NA	NA	NA	NA	NA	NA	NA	NA	NA	NA	NA	NA	NA	NA	NA
594	0	0	0	0	2.7781e+08	1.85206e+08	3.24111e+08	7.87128e+08	0	0	0	0	0	0	1.85206e+08	1.89837e+09	0	0	7.91758e+09	0	9.26032e+07	4.63016e+07	1.85206e+09	5.55619e+08	4.63016e+07	0	0	0	0	0	0	0	0	0	2.68549e+09	0	1.62056e+09	1.38905e+08	7.87128e+08	9.26032e+07	0	0	0	1.80576e+09	0	0	0	0	3.70413e+08
595	0	0	0	4.63005e+07	4.63005e+08	8.79709e+08	7.87108e+08	2.12982e+09	0	0	0	0	0	0	5.09305e+08	1.11121e+09	0	0	1.76868e+10	0	1.85202e+08	2.31502e+08	1.75942e+09	2.77803e+08	9.2601e+07	0	0	0	0	0	0	0	0	0	1.33345e+10	0	1.01861e+09	0	1.15751e+09	2.31502e+08	0	0	0	6.01906e+08	0	0	0	0	4.63005e+08
596	0	0	0	0	6.02024e+08	3.28798e+09	7.87263e+08	1.01881e+09	0	0	0	0	0	0	3.24167e+08	3.65846e+09	0	0	2.32474e+10	0	9.26192e+07	9.26192e+07	4.8162e+09	7.40953e+08	1.85238e+08	0	0	0	0	0	0	0	0	0	1.16237e+10	4.63096e+07	4.12155e+09	1.85238e+08	7.40953e+08	3.70477e+08	0	0	0	1.52822e+09	0	0	0	0	7.87263e+08
597	0	0	0	9.26195e+07	7.40956e+08	2.26918e+09	1.8987e+09	2.17656e+09	0	0	0	0	0	0	4.16788e+08	3.51954e+09	0	0	1.86165e+10	0	2.31549e+08	5.09407e+08	2.68597e+09	1.62084e+09	3.70478e+08	0	0	0	0	0	0	0	0	0	9.72505e+09	0	3.3343e+09	9.26195e+07	1.66715e+09	6.48337e+08	0	0	0	1.80608e+09	0	0	0	0	2.50073e+09
598	0	0	0	0	2.54683e+09	2.87097e+09	1.15765e+09	2.54683e+09	0	0	0	0	0	0	3.24142e+08	3.24142e+09	0	0	2.61165e+10	0	3.70447e+08	5.09365e+08	3.00989e+09	1.29657e+09	3.70447e+08	0	0	0	0	0	0	0	0	0	4.63059e+09	0	2.50052e+09	4.63059e+07	2.73205e+09	9.26119e+08	0	0	0	1.11134e+09	0	0	0	0	1.66701e+09
599	0	0	0	0	3.70376e+08	1.75929e+09	1.38891e+08	5.09267e+08	0	0	0	0	0	0	4.6297e+07	1.15742e+09	0	0	6.34269e+09	0	0	9.2594e+07	1.43521e+09	2.77782e+08	4.6297e+07	0	0	0	0	0	0	0	0	0	1.85188e+09	0	2.12966e+09	4.6297e+07	1.11113e+09	9.2594e+07	0	0	0	3.24079e+08	0	0	0	0	6.48158e+08
600	NA	NA	NA	NA	NA	NA	NA	NA	NA	NA	NA	NA	NA	NA	NA	NA	NA	NA	NA	NA	NA	NA	NA	NA	NA	NA	NA	NA	NA	NA	NA	NA	NA	NA	NA	NA	NA	NA	NA	NA	NA	NA	NA	NA	NA	NA	NA	NA	NA
601	NA	NA	NA	NA	NA	NA	NA	NA	NA	NA	NA	NA	NA	NA	NA	NA	NA	NA	NA	NA	NA	NA	NA	NA	NA	NA	NA	NA	NA	NA	NA	NA	NA	NA	NA	NA	NA	NA	NA	NA	NA	NA	NA	NA	NA	NA	NA	NA	NA
602	NA	NA	NA	NA	NA	NA	NA	NA	NA	NA	NA	NA	NA	NA	NA	NA	NA	NA	NA	NA	NA	NA	NA	NA	NA	NA	NA	NA	NA	NA	NA	NA	NA	NA	NA	NA	NA	NA	NA	NA	NA	NA	NA	NA	NA	NA	NA	NA	NA
603	NA	NA	NA	NA	NA	NA	NA	NA	NA	NA	NA	NA	NA	NA	NA	NA	NA	NA	NA	NA	NA	NA	NA	NA	NA	NA	NA	NA	NA	NA	NA	NA	NA	NA	NA	NA	NA	NA	NA	NA	NA	NA	NA	NA	NA	NA	NA	NA	NA
604	0	0	0	4.63156e+07	5.09471e+08	3.84419e+09	1.15789e+09	2.13052e+09	0	0	0	0	0	0	9.26312e+07	2.82525e+09	4.63156e+07	0	1.31536e+10	0	2.31578e+08	2.31578e+08	2.6863e+09	6.94734e+08	4.63156e+07	0	0	0	0	0	0	0	0	0	8.6147e+09	0	2.91788e+09	9.26312e+07	1.4821e+09	5.55787e+08	0	0	0	2.36209e+09	0	0	0	0	1.43578e+09
605	0	0	0	0	1.1578e+09	1.06518e+09	8.33617e+08	1.99142e+09	0	0	0	0	0	0	1.38936e+08	2.77872e+09	0	0	1.50977e+10	0	1.38936e+08	2.77872e+08	3.61234e+09	1.99142e+09	1.85248e+08	0	0	0	0	0	0	0	0	0	5.23326e+09	0	2.87135e+09	2.3156e+08	9.26241e+08	5.55745e+08	0	0	0	8.33617e+08	0	0	0	0	7.40993e+08
606	NA	NA	NA	NA	NA	NA	NA	NA	NA	NA	NA	NA	NA	NA	NA	NA	NA	NA	NA	NA	NA	NA	NA	NA	NA	NA	NA	NA	NA	NA	NA	NA	NA	NA	NA	NA	NA	NA	NA	NA	NA	NA	NA	NA	NA	NA	NA	NA	NA
607	0	0	0	0	6.01931e+08	1.06495e+09	1.11126e+09	3.10226e+09	0	0	0	0	0	4.63024e+07	1.38907e+08	7.40838e+08	0	0	1.38444e+10	0	0	1.8521e+08	2.50033e+09	7.40838e+08	4.16721e+08	0	0	0	0	0	0	0	0	4.63024e+07	4.39873e+09	0	1.8984e+09	4.16721e+08	2.12991e+09	0	0	0	0	5.09326e+08	0	0	0	0	1.01865e+09
608	0	0	1.3893e+08	0	9.26199e+07	1.8524e+08	0	3.93635e+09	0	4.631e+07	0	0	0	0	0	1.01882e+09	0	0	8.98413e+09	1.3893e+08	0	4.631e+07	2.54705e+09	1.3893e+08	3.2417e+08	0	0	0	0	0	0	0	0	0	1.17627e+10	0	8.33579e+08	1.3893e+08	2.3155e+08	3.7048e+08	0	0	0	4.631e+08	0	0	3.7048e+08	2.26919e+09	0
609	0	0	1.38958e+08	0	4.16873e+08	3.24235e+08	2.31596e+08	7.59635e+09	0	5.09511e+08	0	0	0	0	0	3.93713e+09	9.26384e+07	0	1.74623e+10	3.70554e+08	4.63192e+07	0	9.03225e+09	6.94788e+08	2.77915e+08	0	0	0	0	0	0	0	0	0	8.1985e+09	0	2.08436e+09	4.63192e+08	1.38958e+09	3.24235e+08	0	0	9.26384e+07	2.31596e+08	0	0	7.41108e+08	7.73531e+09	0
610	0	0	1.3891e+08	4.63033e+07	1.85213e+08	6.01943e+08	1.3891e+08	3.33384e+09	0	6.01943e+08	0	0	0	0	0	1.71322e+09	0	0	1.87992e+10	9.26067e+07	9.26067e+07	0	5.27858e+09	9.26067e+07	3.70427e+08	0	0	0	0	0	0	0	0	0	1.48171e+10	0	1.52801e+09	9.26067e+07	6.9455e+08	5.09337e+08	0	0	4.63033e+07	2.7782e+08	0	4.63033e+07	2.7782e+08	3.00972e+09	0
611	0	0	1.38936e+08	0	3.70497e+08	2.77873e+08	2.77873e+08	7.68781e+09	0	1.29674e+09	0	0	4.63121e+07	0	0	7.50256e+09	0	0	3.30668e+10	1.85248e+08	1.85248e+08	9.26242e+07	2.05626e+10	6.02057e+08	3.70497e+08	0	0	0	0	0	0	0	0	0	1.79228e+10	0	4.67752e+09	1.01887e+09	2.96397e+09	2.13036e+09	0	0	0	4.63121e+08	0	0	8.7993e+08	1.1578e+10	0
612	0	0	9.26156e+07	0	1.11139e+09	6.94617e+08	2.77847e+08	1.1438e+10	0	1.43554e+09	0	0	4.63078e+07	0	0	5.64955e+09	3.24154e+08	0	3.8667e+10	2.31539e+08	1.38923e+08	0	1.3846e+10	1.204e+09	6.02001e+08	0	0	0	0	0	0	0	0	0	4.52427e+10	0	5.64955e+09	1.01877e+09	4.12139e+09	2.87108e+09	0	0	9.26156e+07	2.77847e+08	0	4.63078e+07	1.806e+09	1.24568e+10	0
613	NA	NA	NA	NA	NA	NA	NA	NA	NA	NA	NA	NA	NA	NA	NA	NA	NA	NA	NA	NA	NA	NA	NA	NA	NA	NA	NA	NA	NA	NA	NA	NA	NA	NA	NA	NA	NA	NA	NA	NA	NA	NA	NA	NA	NA	NA	NA	NA	NA
614	0	0	9.26179e+07	0	1.25034e+09	9.72488e+08	0	4.58459e+09	0	5.55707e+09	0	0	0	0	0	5.55707e+09	9.26179e+07	0	2.61182e+10	7.87252e+08	9.26179e+07	1.85236e+08	7.2242e+09	6.94634e+08	8.33561e+08	0	0	0	0	0	0	0	0	0	6.38137e+10	0	3.01008e+09	7.87252e+08	5.74231e+09	8.7987e+08	0	0	2.77854e+08	1.38927e+08	0	4.63089e+07	5.55707e+08	1.08363e+10	0
615	0	0	0	0	3.70585e+08	1.38969e+08	1.85292e+08	1.99189e+09	0	1.52866e+09	0	0	0	0	0	1.62131e+09	9.26462e+07	0	1.67226e+10	1.38969e+08	0	4.63231e+07	4.30805e+09	3.24262e+08	0	0	0	0	0	0	0	0	0	0	2.59409e+10	0	1.57499e+09	2.31616e+08	1.38969e+09	3.24262e+08	0	0	4.63231e+07	4.63231e+07	0	0	5.09554e+08	2.22351e+09	0
616	0	0	0	0	4.63113e+08	1.85245e+08	9.26225e+07	2.36187e+09	0	7.87292e+08	0	0	0	0	0	3.24179e+09	4.63113e+07	0	1.19946e+10	1.85245e+08	4.63113e+07	0	4.90899e+09	4.63113e+08	3.24179e+08	0	0	0	0	0	0	0	0	0	1.19483e+10	0	1.99138e+09	6.48358e+08	1.75983e+09	9.72537e+08	0	0	0	9.26225e+07	0	4.63113e+07	4.16801e+08	3.93646e+09	0
617	0	0	0	0	7.87263e+08	5.55715e+08	6.94644e+08	1.22257e+10	0	1.71345e+09	0	0	0	0	0	6.25179e+09	0	0	9.10447e+10	4.16786e+08	1.38929e+08	0	1.21331e+10	1.34298e+09	1.15774e+09	0	0	0	0	0	0	0	0	0	2.51924e+10	0	5.88132e+09	1.52822e+09	1.15774e+09	3.70477e+08	0	0	9.26192e+07	1.38929e+08	0	9.26192e+07	1.66715e+09	9.44716e+09	0
618	0	0	0	0	4.16796e+08	4.63107e+08	1.38932e+08	3.42699e+09	0	3.70486e+08	0	0	0	0	0	1.15777e+09	0	0	1.37543e+10	9.26214e+07	9.26214e+07	0	6.34456e+09	5.55728e+08	2.31553e+08	0	0	0	0	0	0	0	0	0	7.31709e+09	0	2.87126e+09	6.4835e+08	6.02039e+08	2.31553e+08	0	0	4.63107e+07	1.38932e+08	0	0	3.24175e+08	4.63107e+09	0
619	0	0	0	0	2.31588e+08	1.38953e+08	9.26352e+07	1.29689e+09	0	9.26352e+07	0	0	4.63176e+07	0	0	9.26352e+08	0	0	5.23389e+09	9.26352e+07	0	0	4.35385e+09	1.38953e+08	1.38953e+08	0	0	0	0	0	0	0	0	0	9.91196e+09	0	1.38953e+09	3.24223e+08	1.8527e+08	1.8527e+08	0	0	4.63176e+07	1.8527e+08	0	4.63176e+07	9.26352e+07	2.77905e+09	0
620	0	0	0	0	6.02098e+08	4.63152e+08	1.85261e+08	7.82728e+09	0	1.62103e+09	0	0	0	0	0	2.40839e+09	0	0	1.7924e+10	6.02098e+08	0	0	9.30936e+09	9.7262e+08	3.70522e+08	0	0	0	0	0	0	0	0	0	3.3208e+10	0	3.38101e+09	8.33674e+08	4.63152e+08	9.26305e+08	0	0	0	2.77891e+08	0	9.26305e+07	5.09468e+08	1.24125e+10	0
621	0	0	0	0	3.7054e+08	1.8527e+08	4.63174e+07	3.33486e+09	0	1.34321e+09	0	0	0	0	0	4.16857e+08	4.63174e+07	0	1.65353e+10	1.8527e+08	9.26349e+07	0	2.31587e+09	4.63174e+07	2.77905e+08	0	0	0	0	0	0	0	0	0	3.13569e+10	0	1.38952e+09	3.7054e+08	9.26349e+07	4.16857e+08	0	0	4.63174e+07	1.38952e+08	0	1.38952e+08	3.7054e+08	6.80866e+09	0
622	0	0	0	0	6.02005e+08	3.70464e+08	4.6308e+07	2.8711e+09	0	7.40929e+08	0	0	0	0	0	3.05633e+09	0	0	1.62078e+10	1.38924e+08	0	0	3.01002e+09	2.77848e+08	1.85232e+08	0	0	0	0	0	0	0	0	0	1.37535e+10	0	1.25032e+09	3.24156e+08	0	9.26161e+07	0	0	4.6308e+07	4.6308e+07	0	0	4.16772e+08	4.21403e+09	0
623	0	0	0	0	3.24141e+08	9.26116e+07	0	8.33504e+08	0	4.63058e+07	0	0	0	0	0	3.24141e+08	4.63058e+07	0	4.53797e+09	0	0	0	8.7981e+08	9.26116e+07	9.26116e+07	0	0	0	0	0	0	0	0	0	1.02799e+10	0	5.5567e+08	4.63058e+07	0	0	0	0	0	0	0	0	1.38917e+08	2.03745e+09	0
624	0	0	0	0	9.7248e+08	7.87246e+08	1.38926e+08	7.17783e+09	0	9.26172e+08	0	0	0	0	0	1.66711e+09	1.38926e+08	0	3.22308e+10	4.16777e+08	0	9.26172e+07	4.07515e+09	1.85234e+08	5.09394e+08	0	0	0	0	0	0	0	0	0	3.28328e+10	0	3.14898e+09	1.38926e+08	4.63086e+07	2.77851e+08	0	0	0	1.38926e+08	0	0	8.79863e+08	1.53281e+10	0
625	0	0	0	0	2.26934e+09	3.70504e+08	4.6313e+07	3.51979e+09	0	8.56791e+09	0	0	0	0	0	3.61242e+09	0	0	1.47739e+10	2.77878e+08	0	4.6313e+07	1.06057e+10	3.24191e+08	1.85252e+08	0	0	0	0	0	0	0	0	0	2.3666e+10	0	3.05666e+09	1.85252e+08	9.26261e+07	2.77878e+08	0	0	4.6313e+07	9.26261e+07	0	0	6.94696e+08	6.3912e+09	0
626	0	0	0	0	6.48192e+08	4.16695e+08	4.62994e+07	2.50017e+09	0	1.25008e+09	0	0	0	0	0	1.34268e+09	0	0	1.35194e+10	1.38898e+08	4.62994e+07	4.62994e+07	3.98175e+09	4.62994e+07	3.70395e+08	0	0	0	0	0	0	0	0	0	2.14366e+10	0	2.36127e+09	2.31497e+08	0	4.62994e+07	0	0	4.62994e+07	4.62994e+07	0	4.62994e+07	4.16695e+08	5.60223e+09	0
627	0	0	0	0	2.77812e+08	1.38906e+08	0	3.05593e+09	0	3.24114e+08	0	4.6302e+07	0	0	0	6.01926e+08	0	0	7.50093e+09	9.2604e+07	9.2604e+07	4.6302e+07	1.94468e+09	0	3.70416e+08	0	0	0	0	0	0	0	0	0	1.87986e+10	0	1.11125e+09	4.6302e+07	0	1.38906e+08	0	0	0	4.6302e+07	0	0	1.85208e+08	5.04692e+09	0
628	0	0	0	0	2.7791e+08	9.26367e+07	0	2.45487e+09	0	3.70547e+08	0	0	0	0	0	4.16865e+08	9.26367e+07	0	1.59335e+10	9.26367e+07	0	0	1.48219e+09	1.38955e+08	1.38955e+08	0	0	0	0	0	0	0	0	0	1.26449e+10	0	1.34323e+09	4.63184e+07	0	9.26367e+07	0	0	0	0	0	0	3.70547e+08	4.16865e+09	0
629	0	0	0	0	5.55691e+08	1.38923e+08	4.63076e+07	7.82598e+09	0	6.94614e+08	0	0	0	0	0	6.01999e+08	0	0	1.18547e+10	3.24153e+08	0	4.63076e+07	1.15769e+09	4.63076e+07	6.94614e+08	0	0	0	0	0	0	0	0	0	4.22788e+10	0	1.52815e+09	0	0	9.26152e+07	0	0	4.63076e+07	0	0	0	5.55691e+08	8.42798e+09	0
630	0	0	0	0	3.24183e+08	3.24183e+08	9.26237e+07	3.8902e+09	0	1.38936e+08	0	0	0	0	4.63119e+07	9.26237e+07	4.63119e+07	0	8.79925e+09	2.31559e+08	0	4.63119e+07	5.55742e+08	0	1.38936e+08	0	0	0	0	0	0	0	0	0	1.74133e+10	0	8.79925e+08	0	0	4.63119e+07	0	0	0	0	0	0	1.85247e+08	4.07544e+09	0
631	0	0	0	0	1.48199e+09	2.17667e+09	3.70497e+08	1.76449e+10	0	9.26241e+07	0	0	4.63121e+07	0	0	3.24184e+08	4.63121e+07	0	3.87632e+10	6.94681e+08	0	1.38936e+08	6.43738e+09	2.77872e+08	1.48199e+09	0	0	0	0	0	0	0	0	0	9.58197e+10	0	4.63121e+09	9.26241e+07	0	2.3156e+09	0	0	4.63121e+07	0	0	9.26241e+07	2.03773e+09	1.8108e+10	0
632	0	0	0	0	3.24135e+08	3.24135e+08	2.31525e+08	4.07483e+09	0	0	0	0	0	0	0	4.63049e+07	0	0	9.58512e+09	6.94574e+08	4.63049e+07	4.63049e+07	7.40879e+08	0	5.55659e+08	0	0	0	0	0	0	0	0	0	1.19004e+10	0	5.09354e+08	0	0	0	0	0	4.63049e+07	0	0	0	3.70439e+08	2.54677e+09	0
633	0	0	0	0	2.77981e+08	3.24312e+08	9.26605e+07	2.22385e+09	0	0	0	0	0	0	0	1.9922e+09	0	0	8.38577e+09	1.85321e+08	0	0	1.89954e+09	1.85321e+08	3.24312e+08	0	0	0	0	0	0	0	0	0	1.01927e+10	0	1.01927e+09	1.38991e+08	4.63302e+07	9.26605e+07	0	0	4.63302e+07	0	0	0	1.85321e+08	3.70642e+09	0
634	0	0	0	0	8.7986e+08	1.25033e+09	2.31542e+08	4.49192e+09	0	1.85234e+08	0	0	0	0	0	2.68589e+09	1.38925e+08	0	2.52381e+10	6.94626e+08	1.85234e+08	0	6.29794e+09	5.55701e+08	6.94626e+08	0	0	0	0	0	0	0	0	0	3.97326e+10	0	2.68589e+09	1.85234e+08	1.85234e+08	4.16776e+08	0	0	9.26168e+07	0	0	0	7.40934e+08	6.89995e+09	0
635	0	0	0	0	4.16765e+08	6.94608e+08	1.38922e+08	2.22274e+09	0	4.63072e+07	0	0	0	0	0	3.56565e+09	1.38922e+08	0	2.26905e+10	3.2415e+08	1.38922e+08	0	7.36284e+09	3.2415e+08	3.70457e+08	0	0	0	0	0	0	0	0	0	3.17204e+10	0	4.12134e+09	3.2415e+08	1.85229e+08	1.85229e+08	0	0	4.63072e+07	0	0	9.26144e+07	6.01993e+08	6.01993e+09	0
636	0	0	0	0	6.94728e+08	4.63152e+08	1.85261e+08	5.88203e+09	0	1.85261e+08	0	4.63152e+07	4.63152e+07	0	0	5.60414e+09	9.26304e+07	0	1.97766e+10	3.24206e+08	1.38946e+08	9.26304e+07	5.88203e+09	4.16837e+08	9.26304e+08	0	0	0	0	0	0	0	0	0	3.50143e+10	0	3.01049e+09	1.85261e+08	9.26304e+07	9.26304e+07	0	0	9.26304e+07	0	0	4.63152e+07	4.63152e+08	1.6164e+10	0
637	0	0	0	0	9.26279e+08	2.3157e+08	4.6314e+07	5.14085e+09	0	0	0	0	0	0	0	1.80624e+09	0	0	2.24623e+10	2.77884e+08	0	1.85256e+08	2.13044e+09	4.16826e+08	4.16826e+08	0	0	0	0	0	0	0	0	0	3.37166e+10	0	1.43573e+09	4.6314e+07	4.6314e+07	0	0	0	4.6314e+07	0	0	4.6314e+07	5.09454e+08	1.00501e+10	0
638	0	0	0	0	5.09259e+08	1.85185e+08	3.24074e+08	4.25926e+09	0	0	0	0	0	0	0	2.5463e+09	4.62963e+07	0	1.48611e+10	1.85185e+08	0	4.62963e+07	1.99074e+09	2.31481e+08	3.7037e+08	0	0	0	0	0	0	0	0	0	5.32407e+09	0	6.01852e+08	2.31481e+08	9.25926e+07	0	0	0	4.62963e+07	4.62963e+07	0	0	5.09259e+08	3.00926e+09	0
639	0	0	0	0	9.72593e+08	1.85256e+08	2.77884e+08	6.15976e+09	0	0	0	0	0	0	0	5.00191e+09	4.6314e+07	0	1.51447e+10	8.79965e+08	4.6314e+07	4.6314e+07	6.2987e+09	2.77884e+08	4.6314e+08	0	0	0	0	0	0	0	0	0	3.88111e+10	0	1.75993e+09	1.38942e+08	4.6314e+07	6.48395e+08	0	0	0	1.38942e+08	0	0	5.09454e+08	1.22269e+10	0
640	0	0	0	0	6.01985e+08	4.63066e+07	9.26131e+07	4.02867e+09	0	0	0	0	0	0	0	2.63947e+09	9.26131e+07	0	9.02978e+09	7.40905e+08	0	9.26131e+07	3.38038e+09	1.3892e+08	2.31533e+08	0	0	0	0	0	0	0	0	0	1.37994e+10	0	1.3892e+09	0	0	3.70453e+08	0	0	4.63066e+07	0	0	4.63066e+07	3.24146e+08	9.21501e+09	0
641	0	0	0	0	1.06503e+09	9.26114e+07	4.63057e+07	6.48279e+09	0	0	0	0	0	0	0	1.71331e+09	9.26114e+07	0	1.5605e+10	1.01872e+09	0	1.85223e+08	4.63057e+09	2.77834e+08	7.40891e+08	0	0	4.63057e+07	0	0	0	0	0	0	2.908e+10	0	2.63942e+09	2.77834e+08	1.38917e+08	3.70445e+08	0	0	4.63057e+07	9.26114e+07	0	4.63057e+07	7.87196e+08	1.48641e+10	0
642	0	0	0	0	5.55618e+08	6.0192e+08	1.85206e+08	8.33427e+09	0	0	0	0	0	0	9.2603e+07	1.34274e+09	4.63015e+07	0	1.73168e+10	1.29644e+09	0	2.31508e+08	2.40768e+09	4.63015e+07	6.94523e+08	0	0	0	0	0	0	0	0	0	1.67148e+10	0	2.08357e+09	2.31508e+08	0	3.24111e+08	0	0	9.2603e+07	4.63015e+07	0	4.63015e+07	4.63015e+08	1.17143e+10	0
643	0	0	0	0	1.20397e+09	3.24145e+08	1.85226e+08	3.84343e+09	0	0	0	0	0	0	0	1.94487e+09	4.63064e+07	0	1.5559e+10	8.33516e+08	4.63064e+07	1.38919e+08	3.79713e+09	3.24145e+08	5.09371e+08	0	0	0	0	0	0	0	0	0	4.1861e+10	0	2.82469e+09	2.31532e+08	4.63064e+07	4.63064e+08	0	0	4.63064e+07	0	0	9.26129e+07	7.40903e+08	7.59425e+09	0
644	0	0	0	0	1.06493e+09	1.85205e+08	1.85205e+08	1.80575e+09	0	0	0	0	0	0	0	4.16712e+08	4.63013e+07	0	9.63067e+09	2.31506e+08	4.63013e+07	0	2.26876e+09	9.26026e+07	2.31506e+08	0	0	0	0	0	0	0	0	0	1.4446e+10	0	1.34274e+09	1.38904e+08	4.63013e+07	0	0	0	9.26026e+07	0	0	0	2.77808e+08	4.63013e+09	0
645	0	0	0	0	4.63054e+08	0	1.38916e+09	3.19507e+09	0	0	0	0	0	0	4.63054e+07	6.48275e+09	9.26107e+07	0	3.19507e+09	1.38916e+08	9.26107e+07	9.26107e+07	3.14876e+09	4.63054e+07	9.26107e+07	0	0	0	0	9.26107e+07	0	0	0	0	1.42157e+10	0	9.72413e+08	0	4.63054e+08	1.85221e+08	0	0	4.63054e+07	0	0	0	0	0	7.40886e+08
646	0	4.63171e+07	0	0	6.4844e+08	0	1.38951e+09	4.30749e+09	0	0	0	0	4.63171e+07	0	1.38951e+08	6.4844e+09	4.63171e+07	0	4.35381e+09	3.2422e+08	0	3.2422e+08	5.69701e+09	1.38951e+08	4.63171e+07	0	0	0	0	0	0	0	9.26342e+07	0	3.44599e+10	4.63171e+07	5.09488e+08	1.38951e+08	5.09488e+08	4.63171e+07	0	0	0	0	0	4.63171e+07	0	0	9.72659e+08
647	0	0	0	0	1.01888e+09	0	1.8062e+10	8.19737e+09	0	0	0	0	0	4.63128e+07	1.85251e+08	1.22266e+10	3.70503e+08	0	1.16245e+10	6.02067e+08	3.70503e+08	5.09441e+08	1.07446e+10	4.16815e+08	9.26257e+07	0	0	0	0	9.26257e+07	0	0	0	0	3.52904e+10	0	1.29676e+09	4.63128e+07	1.99145e+09	4.63128e+08	0	3.2419e+08	1.38938e+08	0	0	0	0	1.85251e+08	1.89883e+09
648	0	0	0	0	3.70496e+08	0	2.50085e+09	3.19553e+09	0	0	0	0	0	0	4.6312e+07	4.30702e+09	9.2624e+07	0	2.3156e+09	1.38936e+08	0	3.70496e+08	1.89879e+09	9.2624e+07	0	0	0	4.6312e+07	0	4.6312e+07	0	0	0	0	1.0096e+10	0	6.9468e+08	4.6312e+07	8.79928e+08	9.2624e+07	0	0	4.6312e+07	0	0	0	1.38936e+08	4.6312e+07	4.16808e+08
649	0	0	0	0	6.48273e+08	0	2.03743e+09	2.91723e+09	0	0	0	0	0	0	0	9.49257e+09	4.63052e+07	0	6.06598e+09	1.85221e+08	2.31526e+08	3.70442e+08	1.24561e+10	9.26105e+07	0	0	0	0	0	9.26105e+07	0	0	4.63052e+07	0	2.40324e+10	0	1.85221e+09	9.26105e+07	7.87189e+08	2.77831e+08	0	0	0	0	0	0	4.63052e+07	0	9.26105e+08
650	0	0	0	0	2.77955e+08	0	1.0655e+09	1.48243e+09	0	0	0	0	0	0	0	5.79073e+09	0	0	4.91054e+09	1.38978e+08	4.63259e+07	9.26518e+07	3.33546e+09	1.38978e+08	0	0	0	0	0	4.63259e+07	0	0	0	0	6.39297e+09	0	9.26518e+08	0	2.77955e+08	9.26518e+07	0	0	0	0	0	0	0	0	2.77955e+08
651	0	0	0	0	3.24148e+08	0	1.38921e+09	3.38041e+09	0	0	0	0	0	0	0	9.02985e+09	0	0	7.22388e+09	4.63069e+08	9.26139e+07	1.85228e+08	5.64945e+09	2.77842e+08	1.38921e+08	0	0	0	0	0	0	9.26139e+07	1.85228e+08	0	9.44661e+09	0	7.87218e+08	0	3.70455e+08	0	0	0	4.63069e+07	0	0	0	0	0	6.0199e+08
652	0	0	0	0	1.48176e+09	0	1.52806e+09	1.45398e+10	0	0	0	0	0	0	9.26099e+07	2.77367e+10	1.8522e+08	0	1.60215e+10	1.57437e+09	4.6305e+08	5.09355e+08	8.98316e+09	4.6305e+08	3.7044e+08	0	0	0	0	1.8522e+08	0	0	0	0	2.17633e+10	0	1.80589e+09	1.38915e+08	9.72404e+08	9.26099e+08	0	0	0	0	0	0	4.6305e+07	0	1.11132e+09
653	0	9.26099e+07	0	0	1.57437e+09	0	1.52806e+09	8.98316e+09	0	0	0	0	0	0	1.38915e+08	4.14429e+10	9.26099e+07	0	1.06038e+10	9.72404e+08	5.09355e+08	3.24135e+08	2.70884e+10	4.6305e+08	2.31525e+08	0	0	0	0	1.38915e+08	0	4.6305e+07	4.6305e+07	0	2.0652e+10	0	1.06501e+09	4.6305e+07	1.66698e+09	7.87184e+08	0	0	1.8522e+08	0	0	0	0	0	1.34284e+09
654	NA	NA	NA	NA	NA	NA	NA	NA	NA	NA	NA	NA	NA	NA	NA	NA	NA	NA	NA	NA	NA	NA	NA	NA	NA	NA	NA	NA	NA	NA	NA	NA	NA	NA	NA	NA	NA	NA	NA	NA	NA	NA	NA	NA	NA	NA	NA	NA	NA
655	0	0	0	0	7.87145e+08	0	1.34278e+09	2.82446e+09	0	0	0	0	0	0	0	1.83358e+10	4.63026e+07	0	1.62059e+09	4.16724e+08	5.09329e+08	9.26053e+07	6.71388e+09	0	0	0	0	4.63026e+07	0	4.63026e+07	0	0	0	0	8.14927e+09	0	2.77816e+08	0	1.11126e+09	5.55632e+08	0	0	4.63026e+07	0	0	0	0	0	6.48237e+08
656	0	0	0	0	1.43547e+09	0	1.20394e+09	7.13105e+09	0	0	0	0	0	0	1.38917e+08	2.43567e+10	0	0	9.16849e+09	9.2611e+08	8.79805e+08	4.63055e+08	1.62069e+10	4.1675e+08	1.38917e+08	0	0	0	0	4.63055e+07	0	0	0	0	3.12099e+10	4.63055e+07	1.75961e+09	1.85222e+08	2.45419e+09	1.06503e+09	0	0	4.63055e+07	0	0	0	4.63055e+07	0	2.5005e+09
657	0	0	0	0	4.62963e+08	0	7.87037e+08	2.17593e+09	0	0	0	4.62963e+07	0	4.62963e+07	0	1.10185e+10	0	0	3.33333e+09	2.31481e+08	2.31481e+08	4.62963e+07	2.59259e+09	1.38889e+08	9.25926e+07	0	0	0	0	4.62963e+07	0	0	0	0	8.10185e+09	0	5.55556e+08	9.25926e+07	7.40741e+08	1.38889e+08	0	0	4.62963e+07	0	0	0	0	0	2.31481e+08
658	0	0	0	0	1.71347e+09	0	6.94649e+08	3.33432e+09	0	0	0	0	0	0	0	1.70884e+10	0	0	4.1679e+09	1.8524e+08	9.72509e+08	1.8524e+08	6.02029e+09	2.3155e+08	9.26199e+07	0	0	4.631e+07	0	0	0	0	0	0	6.80756e+09	0	4.631e+08	0	1.06513e+09	5.0941e+08	0	0	4.631e+07	0	0	0	0	0	1.48192e+09
659	0	0	0	0	6.48503e+08	0	4.16895e+08	3.24252e+09	0	0	0	0	0	0	4.63217e+07	1.63052e+10	0	0	7.41147e+09	2.31608e+08	2.7793e+08	4.63217e+08	3.24252e+09	4.63217e+08	1.38965e+08	0	0	0	0	0	0	0	0	0	7.45779e+09	0	1.62126e+09	1.38965e+08	1.29701e+09	1.38965e+08	0	0	4.63217e+07	0	0	0	0	0	6.02182e+08
660	0	0	0	0	6.48514e+08	9.26448e+07	1.11174e+09	5.65134e+09	0	0	0	0	0	0	0	7.50423e+09	0	0	8.70862e+09	3.70579e+08	1.8529e+08	5.55869e+08	3.79844e+09	1.38967e+08	4.63224e+07	0	0	0	0	9.26448e+07	0	0	0	0	8.61597e+09	0	2.03819e+09	1.38967e+08	1.15806e+09	9.26448e+07	0	0	1.38967e+08	0	0	0	0	0	4.16902e+08
661	0	0	0	0	2.50092e+09	9.26267e+07	9.26267e+08	8.15115e+09	0	0	0	0	0	0	4.63134e+07	4.01074e+10	1.3894e+08	0	9.3553e+09	7.41014e+08	2.31567e+08	7.87327e+08	2.18136e+10	1.3894e+08	1.85253e+08	0	0	0	0	0	0	0	0	0	2.70933e+10	4.63134e+07	2.87143e+09	4.63134e+08	5.14078e+09	8.33641e+08	0	0	9.26267e+07	0	0	0	0	0	1.89885e+09
662	0	0	0	0	6.48495e+08	0	8.801e+08	2.36237e+09	0	0	0	0	0	0	4.63211e+07	1.46375e+10	9.26421e+07	0	1.52859e+09	2.77926e+08	9.26421e+07	2.77926e+08	5.09532e+09	4.63211e+07	0	0	0	0	0	4.63211e+07	0	0	0	0	8.33779e+09	4.63211e+07	2.31605e+08	1.38963e+08	1.01906e+09	1.85284e+08	0	0	0	0	0	0	0	0	3.70568e+08
663	0	0	0	0	1.20381e+09	0	9.72309e+08	5.78755e+09	0	0	0	0	0	0	9.26009e+07	1.23622e+10	0	0	3.88924e+09	4.63004e+08	1.85202e+08	3.24103e+08	4.25964e+09	2.77803e+08	0	0	0	0	0	9.26009e+07	0	0	4.63004e+07	0	8.51928e+09	4.63004e+07	1.01861e+09	9.26009e+07	1.15751e+09	3.70403e+08	0	0	0	0	0	0	0	0	4.63004e+08
664	NA	NA	NA	NA	NA	NA	NA	NA	NA	NA	NA	NA	NA	NA	NA	NA	NA	NA	NA	NA	NA	NA	NA	NA	NA	NA	NA	NA	NA	NA	NA	NA	NA	NA	NA	NA	NA	NA	NA	NA	NA	NA	NA	NA	NA	NA	NA	NA	NA
665	0	0	0	0	1.94463e+09	0	5.09308e+08	5.64869e+09	0	0	0	0	0	0	0	7.77852e+09	0	0	4.63007e+09	4.63007e+08	0	1.38902e+08	5.55609e+09	4.63007e+07	4.63007e+07	0	0	0	0	0	0	0	0	0	7.50072e+09	0	7.40812e+08	0	9.26015e+08	4.63007e+08	0	0	0	0	0	0	0	0	8.33413e+08
666	0	4.63152e+07	0	0	4.16837e+08	4.63152e+07	1.25051e+09	2.68628e+09	0	0	0	0	0	0	4.63152e+07	2.17682e+09	0	0	2.26945e+09	2.31576e+08	4.63152e+07	4.63152e+07	2.45471e+09	1.38946e+08	0	0	0	0	0	0	0	0	0	0	1.98229e+10	0	1.25051e+09	4.63152e+07	2.77891e+08	1.38946e+08	0	0	4.63152e+07	0	0	0	0	0	1.38946e+08
667	0	9.26559e+07	0	0	3.70624e+08	0	1.11187e+09	2.40905e+09	0	0	0	0	0	0	0	1.76046e+09	0	0	1.89945e+09	2.3164e+08	4.63279e+07	1.38984e+08	2.96499e+09	9.26559e+07	0	0	0	0	0	0	0	0	0	0	1.4269e+10	0	4.16951e+08	0	2.3164e+08	0	0	0	0	0	0	0	0	0	4.16951e+08
668	0	9.26244e+07	0	0	4.1681e+08	0	4.1681e+08	1.38937e+09	0	0	0	0	0	0	9.26244e+07	1.05592e+10	0	0	2.77873e+09	1.38937e+08	4.63122e+07	2.77873e+08	2.45455e+09	2.31561e+08	0	0	0	0	0	0	0	0	0	0	1.63482e+10	0	1.5283e+09	0	4.63122e+07	2.31561e+08	0	0	0	0	0	0	0	0	1.38937e+08
669	0	9.26396e+07	0	0	2.77919e+08	4.63198e+07	1.25064e+09	2.26967e+09	0	0	0	0	0	0	0	7.82805e+09	0	0	3.47399e+09	2.77919e+08	9.26396e+07	9.26396e+07	2.03807e+09	4.63198e+07	4.63198e+07	0	0	0	0	4.63198e+07	0	0	0	0	1.60267e+10	0	8.80077e+08	0	1.38959e+08	1.38959e+08	0	0	0	0	0	0	0	0	1.38959e+08
670	0	9.26413e+07	0	0	4.63206e+08	0	3.33509e+09	2.73292e+09	0	0	0	0	0	0	0	1.13022e+10	1.38962e+08	0	3.89093e+09	3.24245e+08	2.31603e+08	3.24245e+08	1.66754e+09	2.31603e+08	9.26413e+07	0	0	0	0	0	0	0	0	0	2.22339e+10	0	1.43594e+09	4.63206e+07	1.38962e+08	9.26413e+07	0	0	4.63206e+07	0	0	0	9.26413e+07	0	9.26413e+07
671	0	0	0	0	2.77975e+08	0	3.24304e+08	1.01924e+09	0	0	0	0	0	0	0	4.1233e+09	0	0	3.70634e+09	1.85317e+08	9.26584e+07	4.63292e+07	1.62152e+09	1.38988e+08	0	0	0	0	0	4.63292e+07	0	0	0	0	1.23699e+10	0	1.20456e+09	0	2.31646e+08	4.63292e+07	0	0	4.63292e+07	0	0	0	0	0	1.85317e+08
672	0	0	0	0	3.70542e+08	0	1.15794e+09	1.62112e+09	0	0	0	0	0	0	0	3.42751e+09	0	0	4.40019e+09	3.24224e+08	1.85271e+08	0	1.94535e+09	5.55813e+08	4.63177e+07	0	0	0	0	4.63177e+07	0	0	0	0	1.21816e+10	0	1.01899e+09	0	1.85271e+08	1.38953e+08	0	0	0	0	0	0	0	0	1.38953e+08
673	NA	NA	NA	NA	NA	NA	NA	NA	NA	NA	NA	NA	NA	NA	NA	NA	NA	NA	NA	NA	NA	NA	NA	NA	NA	NA	NA	NA	NA	NA	NA	NA	NA	NA	NA	NA	NA	NA	NA	NA	NA	NA	NA	NA	NA	NA	NA	NA	NA
674	0	0	0	0	6.94612e+08	9.26149e+07	9.26149e+08	7.36288e+09	0	0	0	0	0	0	9.26149e+07	1.65781e+10	0	0	1.55593e+10	5.09382e+08	1.8523e+08	1.8523e+08	1.0697e+10	6.94612e+08	1.8523e+08	0	0	0	0	0	0	0	0	0	2.66731e+10	0	4.9549e+09	1.8523e+08	1.11138e+09	4.16767e+08	0	0	0	0	0	0	9.26149e+07	0	1.11138e+09
675	NA	NA	NA	NA	NA	NA	NA	NA	NA	NA	NA	NA	NA	NA	NA	NA	NA	NA	NA	NA	NA	NA	NA	NA	NA	NA	NA	NA	NA	NA	NA	NA	NA	NA	NA	NA	NA	NA	NA	NA	NA	NA	NA	NA	NA	NA	NA	NA	NA
676	0	0	0	0	1.57462e+09	4.63122e+07	3.84392e+09	1.04666e+10	0	0	0	0	0	0	9.26245e+07	4.55249e+10	9.26245e+07	0	1.5283e+10	7.40996e+08	3.70498e+08	6.48371e+08	1.10223e+10	9.26245e+08	9.26245e+07	0	0	0	0	9.26245e+07	0	0	0	0	2.5657e+10	0	3.24186e+09	1.85249e+08	1.80618e+09	6.94683e+08	0	0	0	0	0	0	4.63122e+07	0	1.15781e+09
677	0	0	0	0	3.7058e+08	0	1.71393e+09	2.91832e+09	0	0	0	0	0	0	0	1.37578e+10	0	0	5.18813e+09	3.24258e+08	4.63226e+07	9.26451e+07	2.08452e+09	1.38968e+08	9.26451e+07	0	0	0	0	0	0	0	0	0	1.38504e+10	0	6.94838e+08	0	3.24258e+08	0	0	0	0	0	0	0	0	0	1.8529e+08
678	NA	NA	NA	NA	NA	NA	NA	NA	NA	NA	NA	NA	NA	NA	NA	NA	NA	NA	NA	NA	NA	NA	NA	NA	NA	NA	NA	NA	NA	NA	NA	NA	NA	NA	NA	NA	NA	NA	NA	NA	NA	NA	NA	NA	NA	NA	NA	NA	NA
679	NA	NA	NA	NA	NA	NA	NA	NA	NA	NA	NA	NA	NA	NA	NA	NA	NA	NA	NA	NA	NA	NA	NA	NA	NA	NA	NA	NA	NA	NA	NA	NA	NA	NA	NA	NA	NA	NA	NA	NA	NA	NA	NA	NA	NA	NA	NA	NA	NA
680	NA	NA	NA	NA	NA	NA	NA	NA	NA	NA	NA	NA	NA	NA	NA	NA	NA	NA	NA	NA	NA	NA	NA	NA	NA	NA	NA	NA	NA	NA	NA	NA	NA	NA	NA	NA	NA	NA	NA	NA	NA	NA	NA	NA	NA	NA	NA	NA	NA
681	0	0	0	1.38922e+08	4.16767e+08	0	2.22276e+09	1.66707e+09	0	0	0	0	0	0	4.63075e+07	1.65318e+10	0	0	2.87106e+09	2.31537e+08	2.31537e+08	4.63075e+07	4.44552e+09	9.26149e+07	0	0	0	0	0	4.63075e+07	0	0	0	0	9.67826e+09	0	1.8523e+08	0	6.01997e+08	4.63075e+07	0	1.8523e+08	0	0	0	0	0	0	5.5569e+08
682	0	0	0	0	6.01972e+08	0	1.48178e+09	3.334e+09	0	0	0	0	0	0	0	1.39843e+10	0	0	1.62069e+09	1.38917e+08	1.85222e+08	1.38917e+08	6.01972e+09	9.26111e+07	4.63056e+07	0	0	0	0	0	0	0	0	0	1.49104e+10	0	3.70445e+08	9.26111e+07	6.48278e+08	4.63056e+07	0	0	0	0	0	0	0	0	4.1675e+08
683	0	0	0	0	1.25009e+09	0	2.45388e+09	4.62997e+09	0	0	0	0	0	0	4.62997e+07	2.08349e+10	0	0	2.40759e+09	3.70398e+08	3.24098e+08	1.38899e+08	6.52826e+09	4.62997e+07	4.62997e+07	0	0	0	0	4.62997e+07	0	0	0	0	1.23157e+10	0	3.70398e+08	9.25994e+07	3.70398e+08	7.40795e+08	0	0	0	0	0	0	4.62997e+07	0	5.09297e+08
684	0	0	0	0	6.94598e+08	9.26131e+07	2.31533e+08	2.77839e+09	0	0	0	0	0	0	0	6.25138e+09	9.26131e+07	0	8.93716e+09	1.3892e+08	1.3892e+08	1.3892e+08	2.26902e+09	3.24146e+08	1.85226e+08	0	0	0	0	0	0	0	0	0	9.58545e+09	0	1.20397e+09	4.63065e+07	5.55678e+08	2.77839e+08	0	0	9.26131e+07	0	0	0	0	0	2.31533e+08
685	0	0	0	0	2.31587e+08	8.33712e+08	4.63173e+08	6.90128e+09	0	0	0	0	0	0	6.02125e+08	3.52012e+09	0	0	7.82763e+09	1.01898e+09	4.58541e+09	4.63173e+08	4.02961e+09	1.01898e+09	2.31587e+08	0	0	0	0	9.26346e+07	0	0	0	0	5.65071e+09	0	1.57479e+09	4.63173e+07	1.43584e+09	1.89901e+09	0	0	1.85269e+08	3.98329e+09	0	0	0	4.16856e+08	8.80029e+08
686	0	0	0	0	0	1.25036e+09	0	1.50043e+10	0	0	0	0	0	0	5.09407e+08	7.50217e+09	0	0	2.08857e+10	1.11143e+09	4.39942e+09	5.09407e+08	1.71346e+10	8.79884e+08	2.31549e+08	0	0	0	0	6.48336e+08	0	0	0	0	6.11288e+09	4.63097e+07	2.03763e+09	4.63097e+07	9.72504e+08	4.16787e+08	0	0	1.85239e+08	3.75109e+09	0	0	0	3.70478e+08	4.63097e+08
687	0	0	0	0	0	5.55837e+08	0	1.85279e+09	0	0	0	0	0	0	1.38959e+08	2.36231e+09	0	0	3.5203e+09	1.38959e+08	1.76015e+09	1.38959e+08	2.87182e+09	2.31599e+08	4.63197e+07	0	0	0	0	2.31599e+08	0	0	0	0	4.40037e+09	0	1.29695e+09	0	3.70558e+08	6.94796e+08	0	0	4.63197e+07	2.96446e+09	0	0	0	1.38959e+08	2.31599e+08
688	0	0	0	0	0	0	9.26105e+07	2.13004e+09	0	0	0	0	0	0	5.09358e+08	1.62068e+09	0	0	2.6857e+09	1.85221e+08	1.62068e+09	2.31526e+08	2.08374e+09	4.63052e+08	1.85221e+08	0	0	0	0	0	0	0	0	0	1.99112e+09	0	6.01968e+08	1.38916e+08	9.26105e+07	1.85221e+08	0	0	9.26105e+07	3.10245e+09	0	0	0	9.26105e+07	1.85221e+08
689	0	0	0	0	4.62923e+07	2.31461e+08	0	1.38877e+09	0	0	0	0	0	0	3.24046e+08	1.38877e+09	0	0	3.6108e+09	3.24046e+08	8.79553e+08	4.62923e+07	1.29618e+09	1.38877e+08	1.38877e+08	0	0	0	0	0	0	0	0	0	1.38877e+09	0	2.68495e+09	0	4.62923e+08	9.25846e+07	0	0	4.62923e+07	5.32361e+09	0	0	0	2.31461e+08	2.77754e+08
690	0	0	0	0	4.63119e+07	5.09431e+08	9.26238e+07	1.02812e+10	0	0	0	0	0	0	3.70495e+08	4.63119e+09	0	0	2.25076e+10	8.33614e+08	2.68609e+09	6.48367e+08	1.04665e+10	1.48198e+09	4.63119e+08	0	0	0	0	0	0	0	0	0	9.3087e+09	0	5.51112e+09	1.85248e+08	3.70495e+08	3.24183e+08	0	0	2.77871e+08	1.49124e+10	0	0	0	6.94679e+08	4.16807e+08
691	0	0	0	0	1.38928e+08	4.63095e+08	0	5.92761e+09	0	0	0	0	0	0	1.85238e+08	3.84369e+09	0	0	8.38202e+09	4.16785e+08	3.89e+09	3.70476e+08	6.90011e+09	5.55714e+08	1.38928e+08	0	0	0	0	1.38928e+08	0	0	0	0	4.49202e+09	0	2.50071e+09	0	5.55714e+08	4.16785e+08	0	0	4.63095e+07	9.72499e+09	0	0	0	5.09404e+08	8.33571e+08
692	0	0	0	0	0	2.31491e+08	0	4.30574e+09	0	0	0	0	0	0	4.62983e+07	9.25966e+08	0	0	7.26883e+09	5.09281e+08	6.94474e+08	2.7779e+08	3.79646e+09	1.38895e+08	1.85193e+08	0	0	0	0	0	0	0	0	0	2.45381e+09	0	1.11116e+09	9.25966e+07	1.38895e+08	9.25966e+07	0	0	9.25966e+07	1.48154e+09	0	0	0	5.09281e+08	1.38895e+08
693	0	0	0	0	9.26212e+07	0	4.16795e+08	3.5196e+09	0	0	0	0	0	0	4.63106e+08	4.3532e+09	0	0	6.9929e+09	3.70485e+08	5.04785e+09	2.77864e+08	4.90892e+09	9.26212e+08	1.38932e+08	0	0	0	0	4.63106e+07	0	0	0	0	4.67737e+09	0	2.1766e+09	1.38932e+08	1.38932e+08	1.62087e+09	0	0	0	5.6962e+09	0	0	0	3.70485e+08	4.63106e+08
694	0	0	0	0	9.26189e+07	9.26189e+07	5.09404e+08	5.92761e+09	0	0	0	0	0	0	2.77857e+08	3.98261e+09	0	0	1.2874e+10	5.55714e+08	3.4269e+09	4.16785e+08	4.26047e+09	1.52821e+09	2.31547e+08	0	0	0	0	0	0	0	0	0	5.46452e+09	0	3.47321e+09	1.38928e+08	2.77857e+08	9.26189e+08	0	0	9.26189e+07	9.67868e+09	0	0	0	6.02023e+08	5.55714e+08
695	NA	NA	NA	NA	NA	NA	NA	NA	NA	NA	NA	NA	NA	NA	NA	NA	NA	NA	NA	NA	NA	NA	NA	NA	NA	NA	NA	NA	NA	NA	NA	NA	NA	NA	NA	NA	NA	NA	NA	NA	NA	NA	NA	NA	NA	NA	NA	NA	NA
696	0	0	0	0	9.26282e+07	9.26282e+07	9.26282e+07	2.03782e+09	0	0	0	0	0	0	9.26282e+07	1.38942e+09	0	0	3.56619e+09	4.16827e+08	8.79968e+08	1.85256e+08	2.36202e+09	6.48398e+08	1.38942e+08	0	0	0	0	4.63141e+07	0	0	0	0	1.80625e+09	0	1.94519e+09	4.63141e+07	3.70513e+08	1.01891e+09	0	0	0	4.30721e+09	0	0	0	6.94712e+08	3.70513e+08
697	0	0	0	0	0	1.3891e+08	2.31517e+08	5.97313e+09	0	0	0	0	0	0	4.63033e+07	1.3891e+09	0	0	8.70502e+09	7.40853e+08	4.63033e+08	5.5564e+08	2.12995e+09	2.7782e+08	7.40853e+08	0	0	0	0	9.26066e+07	0	0	0	0	4.2599e+09	0	2.26886e+09	4.63033e+07	4.63033e+08	6.01943e+08	0	0	0	3.10232e+09	0	0	0	7.87156e+08	3.24123e+08
698	0	0	0	4.63147e+07	1.85259e+08	1.85259e+08	4.63147e+07	9.40188e+09	0	0	0	0	0	0	5.55776e+08	5.69671e+09	0	0	1.36628e+10	1.01892e+09	2.73257e+09	9.26294e+07	8.1977e+09	1.01892e+09	4.63147e+08	0	0	0	0	0	0	0	0	9.26294e+07	1.01892e+10	0	6.2988e+09	1.85259e+08	7.41035e+08	1.06524e+09	0	0	4.63147e+07	8.47559e+09	0	0	0	2.77888e+08	7.41035e+08
699	0	0	0	0	0	3.24177e+08	4.6311e+07	7.50237e+09	0	0	0	0	0	0	1.38933e+08	3.33439e+09	0	0	1.08368e+10	1.34302e+09	1.57457e+09	5.55731e+08	4.44585e+09	4.6311e+08	3.24177e+08	0	0	0	0	4.6311e+07	0	0	0	0	1.89875e+09	0	1.01884e+09	1.38933e+08	7.87286e+08	1.11146e+09	0	0	9.26219e+07	2.91759e+09	0	0	0	1.06515e+09	4.16799e+08
700	0	0	0	0	9.26217e+07	5.5573e+08	3.24176e+08	1.49584e+10	0	0	0	0	0	0	8.33595e+08	3.47331e+09	0	0	2.62583e+10	1.66719e+09	1.66719e+09	6.94663e+08	6.02041e+09	6.02041e+08	4.63108e+08	0	0	0	0	4.63108e+07	0	0	0	0	1.25966e+10	0	3.89011e+09	1.38933e+08	3.70487e+08	8.79906e+08	0	0	9.26217e+07	5.51099e+09	0	0	0	1.52826e+09	5.09419e+08
701	0	0	0	0	9.26193e+07	2.77858e+08	0	4.86251e+09	0	0	0	0	0	0	9.26193e+07	1.34298e+09	0	0	5.04775e+09	8.33574e+08	1.29667e+09	3.24168e+08	2.4081e+09	4.63097e+08	1.85239e+08	0	0	0	0	0	0	0	0	0	5.00144e+09	0	1.20405e+09	1.38929e+08	2.77858e+08	7.87264e+08	0	0	0	2.03763e+09	0	0	0	3.24168e+08	3.24168e+08
702	0	0	0	0	4.63038e+07	1.85215e+08	4.63038e+07	2.03737e+09	0	0	0	0	0	0	2.77823e+08	2.68562e+09	0	0	2.54671e+09	1.38911e+08	1.99106e+09	3.24126e+08	4.02843e+09	2.77823e+08	0	0	0	0	0	4.63038e+07	0	0	0	0	1.57433e+09	0	1.34281e+09	0	9.26075e+07	4.63038e+08	0	0	0	4.39886e+09	0	0	0	2.31519e+08	1.38911e+08
703	0	0	0	0	9.2621e+07	2.31553e+08	7.87279e+08	3.70484e+09	0	0	0	0	0	0	4.63105e+07	2.82494e+09	0	0	4.53843e+09	6.48347e+08	2.96387e+09	2.31553e+08	3.70484e+09	9.2621e+07	9.2621e+07	0	0	0	0	0	0	0	0	0	1.29669e+09	0	4.63105e+08	4.63105e+07	2.77863e+08	9.72521e+08	0	0	0	2.2229e+09	0	0	0	1.85242e+08	6.02037e+08
704	0	0	0	0	2.31577e+08	3.70523e+08	2.22314e+09	1.00041e+10	0	0	0	0	0	0	3.70523e+08	3.70523e+09	4.63153e+07	0	7.17888e+09	1.8063e+09	4.21469e+09	1.01894e+09	4.30733e+09	3.70523e+08	3.70523e+08	0	0	0	0	4.63153e+07	0	0	0	0	2.96418e+09	0	1.2042e+09	1.38946e+08	6.48415e+08	1.89893e+09	0	0	1.85261e+08	4.16838e+09	0	0	0	1.15788e+09	8.79991e+08
705	0	0	0	0	4.63167e+07	2.779e+08	4.63167e+07	3.84428e+09	0	0	0	0	0	0	1.85267e+08	1.48213e+09	0	0	3.98323e+09	6.9475e+08	1.01897e+09	1.85267e+08	1.80635e+09	4.1685e+08	9.26334e+07	0	0	0	0	0	0	0	0	0	2.64005e+09	0	4.1685e+08	4.63167e+07	4.1685e+08	3.70533e+08	0	0	1.85267e+08	1.9453e+09	0	0	0	3.24217e+08	2.779e+08
706	0	0	0	0	9.26117e+07	4.16753e+08	4.16753e+08	2.77835e+09	0	0	0	0	0	0	3.70447e+08	3.38033e+09	0	0	3.79708e+09	5.09364e+08	2.45421e+09	5.5567e+08	4.02861e+09	7.40894e+08	1.85223e+08	0	0	0	0	9.26117e+07	0	0	0	0	2.31529e+09	0	5.09364e+08	9.26117e+07	2.77835e+08	1.48179e+09	0	0	0	4.07492e+09	0	0	0	5.09364e+08	2.77835e+08
707	0	0	0	0	3.24182e+08	1.38935e+08	2.13034e+09	3.61231e+09	0	0	0	0	0	0	1.85247e+08	4.3533e+09	0	0	2.96395e+09	7.40987e+08	2.87133e+09	7.40987e+08	3.65862e+09	5.09429e+08	2.31558e+08	0	0	0	0	0	0	0	0	0	4.07543e+09	0	3.70494e+08	4.63117e+07	5.09429e+08	1.80616e+09	0	0	4.63117e+07	4.67748e+09	0	0	0	5.5574e+08	1.06517e+09
708	0	0	0	0	0	7.41068e+08	1.3895e+09	5.60433e+09	0	0	0	0	0	0	1.3895e+08	1.43582e+09	0	0	5.46538e+09	1.15792e+09	6.94752e+08	3.24217e+08	1.57477e+09	5.09485e+08	5.09485e+08	0	0	0	0	9.26336e+07	0	0	0	4.63168e+07	4.40009e+09	0	9.26336e+08	1.3895e+08	2.31584e+08	9.26336e+07	0	0	1.3895e+08	1.25055e+09	0	0	0	8.80019e+08	3.24217e+08
709	0	0	0	0	0	2.77847e+08	8.7985e+08	2.82478e+09	0	0	0	0	0	0	5.09387e+08	8.33542e+08	0	0	3.65832e+09	5.55695e+08	1.38924e+08	1.85232e+08	1.20401e+09	4.16771e+08	0	0	0	0	0	0	0	0	0	0	1.71339e+09	0	1.01877e+09	4.63079e+07	9.26158e+07	0	0	0	2.31539e+08	1.11139e+09	0	0	0	4.16771e+08	9.26158e+07
710	0	0	0	0	4.63123e+07	1.15781e+09	4.44598e+09	7.54891e+09	0	0	0	0	0	0	1.34306e+09	3.70498e+09	0	0	6.3911e+09	1.57462e+09	1.06518e+09	3.24186e+08	2.87136e+09	1.15781e+09	1.85249e+08	0	0	0	0	4.63123e+07	0	0	0	0	2.68611e+09	0	1.48199e+09	3.24186e+08	8.79934e+08	1.62093e+09	4.63123e+07	0	3.70498e+08	4.86279e+09	0	0	0	1.20412e+09	7.40997e+08
711	0	0	0	0	0	5.09474e+08	1.06526e+09	4.90948e+09	0	0	0	0	0	0	4.63158e+07	4.02948e+09	0	0	2.64e+09	5.09474e+08	4.63158e+09	1.85263e+08	3.84421e+09	7.87369e+08	1.85263e+08	0	0	0	0	9.26317e+07	0	0	0	0	2.68632e+09	0	1.38948e+09	1.38948e+08	6.48422e+08	4.63158e+08	0	0	1.38948e+08	5.09474e+09	0	0	0	6.02106e+08	7.87369e+08
712	0	0	0	0	0	3.24182e+08	9.26234e+07	7.82668e+09	0	0	0	0	0	0	2.7787e+08	1.5746e+09	0	0	4.44592e+09	8.79922e+08	1.38935e+09	1.85247e+08	3.38075e+09	6.48364e+08	1.85247e+08	0	0	0	0	0	0	0	0	0	3.19551e+09	0	6.94675e+08	1.38935e+08	1.85247e+08	9.26234e+07	0	0	9.26234e+07	2.31558e+09	0	0	0	1.85247e+08	9.26234e+07
713	0	0	0	0	0	2.31481e+08	1.57407e+09	6.48148e+09	0	0	0	0	0	0	4.62963e+07	1.57407e+09	0	0	4.67593e+09	1.57407e+09	2.68519e+09	1.85185e+08	2.17593e+09	6.01852e+08	1.85185e+08	0	0	0	0	9.25926e+07	0	0	0	0	1.80556e+09	0	6.94444e+08	0	1.38889e+08	5.55556e+08	0	0	1.38889e+08	1.2963e+09	0	0	0	3.7037e+08	9.25926e+07
714	0	0	0	0	4.63046e+07	5.55655e+08	2.73197e+09	2.23651e+10	0	0	0	0	0	0	2.77828e+08	1.11131e+09	0	0	7.96439e+09	3.51915e+09	4.12111e+09	6.94569e+08	3.0561e+09	1.48175e+09	4.63046e+08	0	0	0	0	1.38914e+08	0	0	0	0	5.46394e+09	4.63046e+07	2.87088e+09	2.31523e+08	9.26092e+07	1.11131e+09	0	0	4.63046e+07	3.79698e+09	0	0	0	1.15761e+09	6.94569e+08
715	0	0	0	0	0	6.02026e+08	1.8987e+09	3.16758e+10	0	0	0	0	0	0	2.31548e+08	4.07525e+09	0	0	1.42634e+10	6.43704e+09	8.10419e+09	2.22286e+09	5.78871e+09	2.96382e+09	1.11143e+09	0	0	0	0	6.94645e+08	0	0	0	0	6.2055e+09	0	4.53835e+09	2.77858e+08	1.85239e+08	2.77858e+08	0	0	1.01881e+09	4.07525e+09	0	0	0	1.99132e+09	1.11143e+09
716	0	0	0	0	4.62938e+07	3.24056e+08	2.31469e+08	2.08322e+09	0	0	0	0	0	0	4.62938e+07	9.72169e+08	0	0	2.9628e+09	2.31469e+08	7.86994e+08	9.25875e+07	1.62028e+09	3.24056e+08	1.38881e+08	0	0	0	0	4.62938e+07	0	0	0	0	1.66658e+09	0	1.06476e+09	0	0	5.09232e+08	0	0	4.62938e+07	1.11105e+09	0	0	0	4.62938e+07	4.62938e+07
717	0	0	0	0	4.6318e+07	1.62113e+09	1.62113e+09	1.13942e+10	0	0	0	0	0	0	3.24226e+08	2.13063e+09	0	0	9.40255e+09	1.71377e+09	1.66745e+09	8.80042e+08	3.42753e+09	1.25059e+09	4.16862e+08	0	0	0	0	6.02134e+08	0	0	0	0	2.36222e+09	4.6318e+07	1.38954e+09	1.85272e+08	3.70544e+08	8.80042e+08	0	0	1.85272e+08	2.13063e+09	0	0	0	6.9477e+08	7.87406e+08
718	0	0	0	0	0	1.29645e+09	2.36138e+09	8.4732e+09	0	0	0	0	0	0	1.43535e+09	2.03727e+09	4.63016e+07	0	4.16715e+09	9.26033e+08	2.22248e+09	4.63016e+08	2.7781e+09	8.33429e+08	9.26033e+07	0	0	0	0	1.38905e+08	0	0	0	0	3.61153e+09	0	1.57426e+09	1.85207e+08	1.38905e+08	6.01921e+08	4.63016e+07	0	2.31508e+08	1.71316e+09	0	0	0	6.94524e+08	1.20384e+09
719	0	0	0	0	4.62926e+07	6.48096e+08	6.94389e+08	3.65712e+09	0	0	0	0	0	0	2.31463e+08	6.01804e+08	0	0	3.00902e+09	4.16633e+08	8.33267e+08	1.8517e+08	2.54609e+09	1.8517e+08	4.62926e+07	0	0	0	0	0	0	0	0	4.62926e+07	1.99058e+09	0	2.22204e+09	9.25852e+07	1.38878e+08	9.25852e+07	0	0	1.8517e+08	1.2499e+09	0	0	0	2.31463e+08	3.24048e+08
720	0	0	0	0	4.6303e+07	7.40848e+08	1.94473e+09	4.76921e+09	0	0	0	0	0	0	1.85212e+08	2.40775e+09	0	0	3.19491e+09	4.16727e+08	4.95442e+09	6.94545e+08	3.51903e+09	7.87151e+08	9.2606e+07	0	0	0	0	0	0	0	0	0	3.79684e+09	0	4.6303e+09	2.77818e+08	2.77818e+08	1.85212e+08	0	0	4.6303e+07	3.00969e+09	0	0	0	7.40848e+08	8.33454e+08
721	0	0	0	0	4.63183e+07	6.48456e+08	1.85273e+09	6.90143e+09	0	0	0	0	0	0	4.63183e+07	3.84442e+09	4.63183e+07	0	3.61283e+09	9.26366e+08	5.46556e+09	6.94775e+08	3.05701e+09	1.25059e+09	0	0	0	0	0	9.26366e+07	0	0	0	0	4.35392e+09	0	4.16865e+09	1.85273e+08	4.63183e+07	3.24228e+08	0	0	1.85273e+08	3.7981e+09	0	0	0	8.33729e+08	9.26366e+08
722	0	0	0	0	0	2.31573e+08	3.24202e+08	4.7704e+09	0	0	0	0	0	0	9.26291e+07	1.5747e+09	0	0	3.47359e+09	2.77887e+08	2.26941e+09	2.31573e+08	4.122e+09	7.41033e+08	4.63146e+07	0	0	0	0	0	0	0	0	0	1.99153e+09	4.63146e+07	2.45467e+09	4.63146e+07	4.63146e+07	4.63146e+07	0	0	0	1.71364e+09	0	0	0	5.55775e+08	3.70517e+08
723	0	0	0	0	0	7.40875e+08	6.01961e+08	5.51026e+09	0	0	0	0	0	0	3.24133e+08	3.24133e+09	0	0	3.61176e+09	4.63047e+08	3.24133e+09	7.87179e+08	4.76938e+09	1.20392e+09	1.85219e+08	0	0	0	0	9.26094e+07	0	0	0	0	4.21373e+09	0	4.39894e+09	2.77828e+08	9.26094e+07	3.24133e+08	0	0	4.63047e+07	1.62066e+09	0	0	0	1.11131e+09	9.26094e+08
724	0	0	0	0	4.63185e+07	4.63185e+08	3.2423e+08	2.13065e+09	0	0	0	0	0	0	9.2637e+07	3.33493e+09	0	0	2.13065e+09	9.2637e+07	4.95608e+09	9.2637e+07	4.63185e+09	8.33733e+08	4.63185e+07	0	0	0	0	0	0	0	0	0	3.98339e+09	0	4.77081e+09	9.2637e+07	0	5.09504e+08	0	0	0	2.64015e+09	0	0	0	2.31593e+08	5.09504e+08
725	9.26192e+07	0	0	0	4.63096e+07	9.72501e+08	8.33572e+08	5.14036e+09	0	0	0	0	0	0	2.31548e+08	7.03906e+09	0	0	4.02893e+09	4.16786e+08	1.23183e+10	2.77857e+08	8.93775e+09	1.62084e+09	1.38929e+08	0	0	0	0	4.63096e+07	0	0	0	0	6.57596e+09	0	4.72358e+09	1.85238e+08	3.24167e+08	8.79882e+08	0	0	4.63096e+07	3.47322e+09	0	0	0	2.77857e+08	9.26192e+08
726	0	0	0	0	0	3.70479e+08	2.31549e+08	3.10276e+09	0	0	0	0	0	0	0	1.15775e+09	0	0	1.11144e+09	1.3893e+08	2.3618e+09	1.85239e+08	1.80608e+09	1.11144e+09	9.26197e+07	0	0	0	0	0	0	0	0	0	1.94501e+09	0	1.94501e+09	4.63098e+07	4.63098e+07	2.31549e+08	0	0	0	1.20406e+09	0	0	0	9.26197e+07	2.77859e+08
727	NA	NA	NA	NA	NA	NA	NA	NA	NA	NA	NA	NA	NA	NA	NA	NA	NA	NA	NA	NA	NA	NA	NA	NA	NA	NA	NA	NA	NA	NA	NA	NA	NA	NA	NA	NA	NA	NA	NA	NA	NA	NA	NA	NA	NA	NA	NA	NA	NA
728	0	0	0	0	0	1.21809e+10	0	9.7262e+08	0	0	0	0	0	0	9.26304e+07	3.6589e+09	0	0	1.55619e+10	4.16837e+08	0	1.38946e+08	4.21468e+09	2.31576e+08	1.85261e+08	0	0	0	0	0	0	0	0	0	1.38946e+08	0	4.39995e+09	4.63152e+08	2.22313e+09	2.03787e+09	0	0	1.38946e+08	4.16837e+08	0	0	0	0	0
729	0	0	0	0	0	1.852e+08	0	1.852e+08	0	0	0	0	0	0	1.852e+08	3.24099e+09	0	0	9.39888e+09	9.25998e+07	0	0	4.67629e+09	5.09299e+08	4.62999e+07	0	0	0	0	0	0	0	0	0	1.852e+08	0	1.7131e+09	2.31499e+08	2.40759e+09	3.42619e+09	0	0	0	2.77799e+08	0	0	0	0	0
730	0	0	0	0	0	3.70569e+08	0	2.77927e+08	0	0	0	0	0	0	4.63212e+07	2.45502e+09	0	0	8.33781e+09	1.38964e+08	0	0	3.56673e+09	9.26424e+07	9.26424e+07	0	0	0	0	0	0	0	0	0	3.70569e+08	0	7.41139e+08	9.26424e+07	9.72745e+08	4.16891e+08	0	0	4.63212e+07	4.63212e+07	0	0	0	0	0
731	0	0	0	0	0	4.63072e+08	0	1.11137e+09	0	0	0	0	0	0	3.70458e+08	1.52814e+09	0	0	4.62146e+10	1.38922e+08	0	1.85229e+08	4.02873e+09	1.38922e+08	2.31536e+08	0	0	0	0	0	0	0	0	0	9.26144e+07	0	1.01876e+09	4.16765e+08	9.72452e+08	4.63072e+07	0	0	0	4.63072e+07	0	0	0	0	0
732	0	0	0	0	0	1.667e+09	0	4.39903e+09	0	0	0	0	0	0	8.79807e+08	5.51037e+09	0	0	2.92652e+10	2.77834e+08	0	0	5.00101e+09	6.94584e+08	4.63056e+08	0	0	0	0	0	0	0	0	0	6.01973e+08	0	2.91725e+09	3.24139e+08	1.6207e+09	3.00987e+09	0	0	1.38917e+08	2.31528e+08	0	0	0	0	0
733	0	0	0	0	0	3.05626e+09	0	2.03751e+09	0	0	0	0	0	0	3.70456e+08	7.08496e+09	0	0	1.29659e+10	3.24149e+08	0	9.26139e+07	4.26024e+09	5.09376e+08	0	0	0	0	0	0	0	0	0	0	5.09376e+08	0	4.30655e+09	2.77842e+08	8.33525e+08	9.72446e+08	0	0	0	2.31535e+08	0	0	0	0	0
734	0	0	0	0	0	4.16878e+08	0	1.15799e+09	0	0	0	0	0	0	1.85279e+08	7.0406e+09	0	0	7.31852e+09	1.38959e+08	0	1.85279e+08	1.85279e+09	6.94796e+08	9.26395e+07	0	0	0	0	0	0	0	0	0	1.38959e+08	0	6.48476e+08	4.16878e+08	8.33755e+08	6.02156e+08	0	0	9.26395e+07	1.38959e+08	0	0	0	0	0
735	0	0	0	0	0	7.40909e+08	0	7.40909e+08	0	0	0	0	0	0	8.33523e+08	7.91847e+09	0	0	1.55128e+10	1.3892e+08	0	0	3.4267e+09	8.7983e+08	0	0	0	0	0	0	0	0	0	0	4.16761e+08	0	1.94489e+09	3.70455e+08	2.91733e+09	3.00994e+09	0	0	0	1.85227e+08	0	0	0	0	0
736	0	0	0	0	0	0	0	3.70556e+08	0	0	0	0	0	0	4.16876e+08	2.59389e+09	0	0	1.5517e+10	9.2639e+07	0	0	1.29695e+09	9.2639e+08	0	0	0	0	0	0	0	0	0	0	9.2639e+07	0	2.31598e+09	7.41112e+08	1.01903e+09	9.7271e+08	0	0	0	4.63195e+07	0	0	0	0	0
737	0	0	0	0	0	2.31584e+08	0	4.63168e+08	0	0	0	0	0	0	1.3895e+08	2.77901e+08	0	0	8.80019e+09	4.63168e+07	0	1.85267e+08	2.31584e+08	1.3895e+08	0	0	0	0	0	0	0	0	0	0	4.63168e+07	0	8.80019e+08	1.3895e+08	4.63168e+07	2.31584e+08	0	0	0	4.63168e+07	0	0	0	0	0
738	0	0	0	0	0	5.55818e+08	0	4.16863e+08	0	0	0	0	0	0	3.24227e+08	7.04036e+09	0	0	9.49522e+09	2.31591e+08	0	4.63181e+07	3.42754e+09	1.85273e+08	0	0	0	0	0	0	0	0	0	0	2.31591e+08	0	2.22327e+09	6.02136e+08	1.62114e+09	1.15795e+09	0	0	0	2.31591e+08	0	0	0	0	0
739	0	0	0	0	0	1.01874e+10	0	2.82468e+09	0	0	0	0	0	0	3.24144e+08	1.17155e+10	0	0	3.67672e+10	5.09369e+08	0	9.26126e+07	7.3627e+09	6.48288e+08	1.38919e+08	0	0	0	0	0	0	0	0	0	5.09369e+08	0	2.20881e+10	6.48288e+08	2.50054e+09	3.24144e+08	0	0	1.38919e+08	1.85225e+08	0	0	0	0	0
740	0	0	0	0	0	1.20423e+09	0	9.26332e+08	0	0	0	0	0	0	5.09483e+08	5.41904e+09	0	0	2.60299e+10	4.63166e+08	0	5.55799e+08	5.09483e+09	3.70533e+08	2.31583e+08	0	0	0	0	0	0	0	0	0	9.26332e+07	0	2.87163e+09	4.1685e+08	3.6127e+09	1.20423e+09	0	0	1.85266e+08	4.1685e+08	0	0	0	0	0
741	0	0	0	0	0	6.29799e+09	0	5.55705e+08	0	0	0	0	0	0	0	1.5745e+09	0	0	1.01416e+10	2.31544e+08	0	9.26174e+07	1.34295e+09	4.63087e+07	1.85235e+08	0	0	0	0	0	0	0	0	0	4.63087e+07	0	3.79732e+09	5.09396e+08	7.87248e+08	9.72483e+08	0	0	4.63087e+07	4.63087e+07	0	0	0	0	0
742	0	0	0	0	0	1.48198e+09	0	5.09432e+08	0	0	0	0	0	0	4.6312e+07	6.66892e+09	0	0	7.31729e+09	2.3156e+08	0	4.6312e+08	3.1029e+09	1.38936e+08	9.26239e+07	0	0	0	0	0	0	0	0	0	2.3156e+08	0	1.25042e+09	3.70496e+08	1.25042e+09	1.1578e+09	0	0	0	9.26239e+07	0	0	0	0	0
743	0	0	0	0	0	1.43546e+09	0	6.94578e+08	0	0	0	0	0	0	3.24137e+08	6.1586e+09	0	0	1.72255e+10	9.26105e+07	0	0	2.77831e+09	4.16747e+08	1.38916e+08	0	0	0	0	0	0	0	0	0	2.77831e+08	0	2.13004e+09	6.01968e+08	2.22265e+09	7.87189e+08	0	0	0	1.85221e+08	0	0	0	0	0
744	0	0	0	0	0	2.45491e+09	0	8.80061e+08	0	0	0	0	0	0	4.16871e+08	5.09509e+09	0	0	1.47758e+10	3.24233e+08	0	8.33742e+08	4.16871e+09	6.48466e+08	1.38957e+08	0	0	0	0	0	0	0	0	0	4.16871e+08	0	1.9454e+09	1.15798e+09	5.373e+09	3.75184e+09	0	0	9.2638e+07	3.70552e+08	0	0	0	0	0
745	0	0	0	0	0	6.48524e+08	0	2.31616e+08	0	0	0	0	0	4.63231e+07	9.26463e+07	4.49335e+09	0	0	5.92936e+09	9.26463e+07	0	9.26463e+07	1.85293e+09	3.24262e+08	1.85293e+08	0	0	0	0	0	0	0	0	0	9.26463e+07	0	8.33817e+08	9.26463e+07	3.75217e+09	9.72786e+08	0	0	0	4.63231e+07	0	0	0	0	0
746	0	0	0	0	0	2.12587e+10	0	2.31577e+09	0	0	0	0	0	0	1.38946e+08	9.72622e+08	0	0	3.2745e+10	1.06525e+09	0	1.85261e+08	6.9473e+08	1.38946e+08	4.63154e+08	0	0	0	0	0	0	0	0	0	0	0	2.36208e+09	3.70523e+08	1.25051e+09	2.31577e+08	0	0	1.85261e+08	9.26307e+07	0	0	0	0	0
747	0	0	0	0	9.26177e+07	3.28793e+09	0	1.71343e+09	0	0	0	0	0	0	0	1.94497e+09	0	0	7.59465e+09	2.77853e+08	0	1.85235e+08	9.72486e+08	5.09397e+08	0	0	0	0	0	0	0	0	0	0	1.38927e+08	0	9.26177e+08	1.85235e+08	1.38927e+09	7.40942e+08	0	0	0	0	0	0	0	0	0
748	0	0	0	0	0	1.52797e+09	0	7.40833e+08	0	0	0	0	0	0	9.26041e+07	4.86172e+09	0	0	1.00475e+10	3.70417e+08	0	9.26041e+07	1.89838e+09	1.85208e+08	4.63021e+07	0	0	0	0	0	0	0	0	0	1.80578e+09	0	5.09323e+08	2.3151e+08	5.00062e+09	1.20385e+09	0	4.63021e+07	0	1.85208e+08	0	0	0	0	0
749	0	0	0	0	0	3.01e+09	0	2.22277e+09	0	0	0	0	0	0	9.26153e+07	5.69584e+09	0	0	4.02413e+10	6.01999e+08	0	2.77846e+08	8.56692e+09	1.06508e+09	3.24154e+08	0	0	0	0	0	0	0	0	0	6.48307e+08	0	3.28784e+09	9.26153e+08	6.57569e+09	2.50061e+09	0	0	0	7.40922e+08	0	0	0	0	0
750	0	0	0	0	0	3.24074e+08	0	2.77778e+08	0	0	0	0	0	0	4.62963e+07	2.17593e+09	0	0	1.80556e+10	2.31481e+08	9.25926e+07	2.31481e+08	1.80556e+09	4.16667e+08	0	0	0	0	0	0	0	0	0	0	1.38889e+08	0	8.33333e+08	1.38889e+08	6.48148e+08	5.09259e+08	0	0	4.62963e+07	4.62963e+07	0	0	0	0	0
751	0	0	0	0	0	2.77875e+08	0	8.33624e+08	0	0	0	0	0	0	5.5575e+08	1.0374e+10	0	0	4.28853e+10	2.77875e+08	1.38937e+08	0	4.02918e+09	7.87312e+08	0	0	0	0	0	0	0	0	0	0	7.87312e+08	0	6.76162e+09	1.80619e+09	7.08581e+09	2.964e+09	0	0	4.63125e+07	2.77875e+08	0	0	0	0	0
752	0	0	0	0	0	5.55749e+08	0	1.06518e+09	0	0	0	0	0	0	4.63124e+07	2.31562e+09	0	0	2.39435e+10	1.8525e+08	1.38937e+08	9.26248e+07	2.54718e+09	3.24187e+08	1.38937e+08	0	0	0	0	0	0	0	0	0	6.48373e+08	0	2.73243e+09	7.40998e+08	1.38937e+09	1.06518e+09	0	0	4.63124e+07	1.8525e+08	0	0	0	0	0
753	0	0	0	0	0	5.09433e+08	0	7.87306e+08	0	0	0	0	0	0	1.85249e+08	3.93653e+09	0	0	3.25111e+10	3.70497e+08	0	2.31561e+08	2.26929e+09	1.38936e+08	9.26243e+07	0	0	0	0	0	0	0	0	0	6.02058e+08	0	3.24185e+09	3.24185e+08	3.61235e+09	1.11149e+09	0	0	0	9.26243e+07	0	0	0	0	0
754	NA	NA	NA	NA	NA	NA	NA	NA	NA	NA	NA	NA	NA	NA	NA	NA	NA	NA	NA	NA	NA	NA	NA	NA	NA	NA	NA	NA	NA	NA	NA	NA	NA	NA	NA	NA	NA	NA	NA	NA	NA	NA	NA	NA	NA	NA	NA	NA	NA
755	0	0	0	0	0	9.72608e+08	0	6.9472e+08	0	0	0	0	0	0	9.26294e+07	1.1486e+10	0	0	3.51992e+10	3.24203e+08	4.63147e+07	4.63147e+08	9.21662e+09	3.24203e+08	1.38944e+08	0	0	0	0	0	0	0	0	0	1.20418e+09	0	2.63994e+09	9.26294e+08	4.16832e+09	5.09461e+08	0	0	4.63147e+07	3.24203e+08	0	0	0	0	0
756	0	0	0	0	0	2.22295e+09	0	3.70491e+08	0	0	0	0	0	0	4.63114e+07	1.72741e+10	4.63114e+07	0	1.7691e+10	2.31557e+08	0	4.63114e+07	3.79753e+09	4.16802e+08	1.38934e+08	0	0	0	0	0	0	0	0	0	1.38934e+08	0	1.48196e+09	3.70491e+08	1.48196e+09	5.55737e+08	0	0	4.63114e+07	2.31557e+08	0	0	0	0	0
757	0	0	0	0	0	6.85323e+09	0	7.40889e+08	0	0	0	0	0	0	0	2.26897e+09	0	0	1.2271e+10	1.85222e+08	0	1.38917e+08	1.57439e+09	1.85222e+08	0	0	0	0	0	0	0	0	0	0	9.26112e+07	0	2.68572e+09	1.38917e+08	6.94584e+08	4.1675e+08	0	0	0	4.63056e+07	0	0	0	0	0
758	0	0	0	0	0	4.02864e+09	0	2.17639e+09	0	0	0	0	0	0	9.26125e+07	8.33512e+09	0	0	2.85246e+10	4.63062e+08	0	4.63062e+08	2.19492e+10	1.01874e+09	3.7045e+08	0	0	0	0	0	0	0	0	0	6.48287e+08	0	3.88972e+09	9.26125e+08	2.54684e+09	1.85225e+08	0	0	1.38919e+08	8.79819e+08	0	0	0	0	0
759	0	0	0	0	0	2.75007e+10	0	1.8519e+09	0	0	0	0	0	0	0	8.33354e+08	0	0	1.9769e+10	6.48164e+08	0	1.38892e+08	9.25949e+08	0	4.62974e+08	0	0	0	0	0	0	0	0	0	4.62974e+07	0	2.12968e+09	2.77785e+08	1.8519e+08	4.62974e+07	0	0	1.38892e+08	4.62974e+07	0	0	0	0	0
760	0	0	0	0	0	2.31102e+10	0	4.6313e+09	0	0	0	0	0	0	1.85252e+08	5.92807e+09	0	0	3.45495e+10	1.85252e+09	0	6.02069e+08	1.50517e+10	5.55756e+08	3.70504e+08	0	0	0	0	0	0	0	0	0	4.16817e+08	0	3.14929e+09	1.0652e+09	1.0652e+09	3.24191e+08	0	0	4.6313e+08	5.09443e+08	0	0	0	0	0
761	0	0	0	0	0	9.72327e+08	0	1.06493e+09	0	0	0	0	0	0	9.26026e+07	3.6578e+09	0	0	1.41682e+10	1.38904e+08	0	1.38904e+08	3.7504e+09	3.7041e+08	4.63013e+07	0	0	0	0	0	0	0	0	0	9.26026e+07	0	1.94465e+09	4.16712e+08	5.55615e+08	9.26026e+07	0	0	4.63013e+07	4.16712e+08	0	0	0	0	0
762	0	0	0	0	0	3.56524e+09	0	6.01924e+08	0	0	0	0	0	0	9.26036e+07	3.33373e+09	0	0	1.57889e+10	1.85207e+08	0	9.26036e+07	2.5003e+09	1.38905e+08	9.26036e+07	0	0	0	0	0	0	0	0	0	2.31509e+08	0	4.76909e+09	4.16716e+08	1.38905e+09	1.01864e+09	0	0	0	9.26036e+07	0	0	0	0	0
763	0	0	0	0	0	1.4358e+09	0	6.0211e+08	0	0	0	0	0	0	9.26323e+07	5.00214e+09	0	0	1.42654e+10	1.85265e+08	0	2.31581e+08	2.17686e+09	1.85265e+08	4.63161e+07	0	0	0	0	0	0	0	0	0	9.26323e+07	0	2.17686e+09	6.0211e+08	1.01895e+09	1.11159e+09	0	0	0	4.63161e+07	0	0	0	0	0
764	0	0	0	0	1.8523e+08	2.44504e+10	0	3.10261e+09	0	0	0	0	0	0	5.09384e+08	8.19645e+09	9.26152e+07	0	6.68219e+10	1.34292e+09	0	1.204e+09	3.75092e+09	1.57446e+09	6.48307e+08	0	0	0	0	0	0	0	0	0	6.48307e+08	0	6.39045e+09	8.33537e+08	3.0563e+09	2.36169e+09	0	0	1.8523e+08	4.63076e+08	0	0	0	0	0
765	0	0	0	0	0	1.66704e+09	0	4.16761e+08	0	0	0	0	0	0	9.26136e+07	3.98238e+09	0	0	1.86153e+10	4.16761e+08	0	4.63068e+07	2.26903e+09	2.31534e+08	9.26136e+07	0	0	0	0	0	0	0	0	0	9.26136e+07	0	2.13011e+09	7.40909e+08	1.66704e+09	1.85227e+08	0	0	4.63068e+07	4.63068e+07	0	0	0	0	0
766	0	0	0	0	0	1.99151e+09	0	6.02084e+08	0	0	0	0	0	0	0	7.13238e+09	0	0	1.38942e+10	3.24199e+08	0	1.38942e+08	3.75145e+09	2.77885e+08	4.63142e+07	0	0	0	0	0	0	0	0	0	0	0	2.87148e+09	3.70513e+08	1.15785e+09	3.24199e+08	0	0	0	3.24199e+08	0	0	0	0	0
767	0	3.24141e+08	0	0	9.26116e+07	0	2.13007e+09	1.44474e+10	0	0	0	0	0	0	4.63058e+07	3.9823e+09	0	0	5.18625e+09	9.26116e+07	7.40893e+08	1.85223e+08	1.01873e+09	6.01976e+08	4.63058e+07	0	0	0	0	7.87199e+08	0	0	0	0	6.89957e+09	0	1.06503e+09	5.5567e+08	0	2.31529e+08	0	0	1.38917e+08	9.26116e+08	0	0	0	0	4.63058e+08
768	0	2.31573e+08	0	0	9.26294e+07	0	7.87349e+08	1.52375e+10	0	0	0	0	0	0	1.38944e+08	5.55776e+09	0	0	3.98306e+09	4.63147e+07	3.33466e+09	2.77888e+08	3.24203e+09	5.55776e+08	9.26294e+07	0	0	0	0	8.79979e+08	0	0	0	0	5.78933e+09	0	7.87349e+08	4.63147e+08	9.26294e+07	9.72608e+08	0	0	0	1.66733e+09	0	0	0	0	6.9472e+08
769	0	2.77834e+08	0	0	4.63057e+07	0	5.09363e+08	1.56513e+10	0	0	0	0	0	0	1.38917e+08	3.65815e+09	0	0	7.36261e+09	1.38917e+08	2.54682e+09	2.31529e+08	2.54682e+09	7.40892e+08	0	0	0	0	0	1.85223e+08	0	0	0	0	3.88968e+09	1.85223e+08	9.72421e+08	4.16752e+08	2.31529e+08	6.01975e+08	0	0	0	1.85223e+09	0	0	0	0	3.2414e+08
770	0	4.63201e+07	0	0	9.26402e+07	0	6.48481e+08	9.17138e+09	0	0	0	0	0	0	4.63201e+07	1.29696e+09	0	0	4.77097e+09	1.8528e+08	1.34328e+09	9.26402e+07	9.72722e+08	4.63201e+07	4.63201e+07	0	0	0	0	2.316e+08	0	0	0	0	3.38137e+09	0	6.02161e+08	9.26402e+07	4.63201e+07	4.16881e+08	0	0	0	1.06536e+09	0	0	0	0	4.63201e+07
771	0	1.3892e+08	0	0	4.63066e+07	0	1.80596e+09	2.79229e+10	0	0	0	0	0	0	9.26131e+07	3.56561e+09	0	0	6.11247e+09	0	1.48181e+09	9.26131e+07	2.68578e+09	4.63066e+08	1.3892e+08	0	0	0	0	6.48292e+08	0	0	0	0	5.32526e+09	0	1.4355e+09	3.24146e+08	1.3892e+08	6.01985e+08	0	0	4.63066e+07	1.85226e+09	0	0	0	0	2.31533e+08
772	0	4.63062e+07	0	0	0	0	9.7243e+08	1.64387e+10	0	0	0	0	0	0	9.26124e+07	1.94486e+09	0	0	2.59315e+09	4.63062e+07	1.38919e+09	2.31531e+08	1.4818e+09	2.77837e+08	4.63062e+07	0	0	0	0	2.31531e+09	0	0	0	0	3.19513e+09	0	1.15765e+09	2.31531e+08	0	1.85225e+08	0	0	1.38919e+08	7.40899e+08	0	0	0	0	2.31531e+08
773	0	4.6312e+07	0	0	0	0	8.79929e+08	1.25506e+10	0	0	0	0	0	0	0	3.70496e+09	0	0	2.77872e+09	9.26241e+07	2.36191e+09	1.38936e+08	1.80617e+09	4.6312e+08	9.26241e+07	0	0	0	0	2.6861e+09	0	0	0	0	4.72383e+09	0	6.48368e+08	9.26241e+07	4.6312e+07	2.77872e+08	0	0	2.3156e+08	1.06518e+09	0	0	0	0	2.77872e+08
774	0	2.31539e+08	0	0	1.38923e+08	0	9.26156e+08	1.34756e+10	0	0	0	0	0	0	4.63078e+07	3.98247e+09	0	0	3.19524e+09	4.63078e+07	2.68585e+09	3.24155e+08	3.14893e+09	5.09386e+08	0	0	0	0	0	1.66708e+09	0	0	0	0	5.46432e+09	4.63078e+07	8.3354e+08	4.1677e+08	4.63078e+07	3.70462e+08	0	0	1.38923e+08	9.72464e+08	0	0	0	0	3.24155e+08
775	0	5.09469e+08	0	0	4.63154e+07	0	5.09469e+08	1.27367e+10	0	0	0	0	0	0	1.38946e+08	5.46521e+09	0	0	3.38102e+09	4.63154e+07	2.36208e+09	3.24207e+08	3.75154e+09	3.70523e+08	9.26307e+07	0	0	0	0	6.021e+08	0	0	0	0	4.8168e+09	0	1.8063e+09	1.85261e+08	0	7.41046e+08	0	0	9.26307e+07	1.71367e+09	0	0	0	0	5.09469e+08
776	0	9.26224e+07	0	0	0	0	1.85245e+08	1.29208e+10	0	0	0	0	0	0	0	1.57458e+09	0	0	8.56757e+09	9.26224e+07	4.63112e+08	9.26224e+07	1.52827e+09	1.38934e+08	0	0	0	0	0	5.09423e+08	0	0	0	0	2.03769e+09	4.63112e+07	6.94668e+08	4.63112e+07	0	4.63112e+08	0	0	4.63112e+07	1.20409e+09	0	0	0	0	1.85245e+08
777	0	1.38958e+08	0	0	1.38958e+08	0	5.09513e+08	1.4359e+10	0	0	0	0	0	0	0	2.82548e+09	0	0	6.16047e+09	0	1.85277e+09	3.24235e+08	2.22333e+09	6.48471e+08	0	0	0	0	0	9.26387e+07	0	0	0	0	2.96444e+09	0	1.29694e+09	4.63193e+07	0	3.24235e+08	0	0	1.38958e+08	2.50124e+09	0	0	0	0	2.31597e+08
778	0	0	0	0	0	0	9.26212e+08	1.11145e+10	0	0	0	0	0	0	4.63106e+07	1.57456e+09	0	0	3.33436e+09	4.63106e+07	1.20408e+09	1.38932e+08	1.43563e+09	2.31553e+08	0	0	0	0	0	2.31553e+08	0	0	0	0	3.10281e+09	0	6.94659e+08	4.63106e+07	0	2.77864e+08	0	0	2.31553e+08	7.40969e+08	0	0	0	0	0
779	0	0	0	0	0	0	6.02174e+08	1.07002e+10	0	0	0	0	0	0	1.38963e+08	1.06538e+09	0	0	4.77107e+09	0	6.02174e+08	3.24247e+08	2.26973e+09	3.24247e+08	0	0	0	0	0	9.72742e+08	0	0	0	0	4.77107e+09	0	1.43595e+09	9.26421e+07	0	0	0	0	1.38963e+08	1.34331e+09	0	0	0	0	1.85284e+08
780	0	9.2614e+07	0	0	0	0	3.79718e+09	2.54226e+10	0	0	0	0	0	0	1.38921e+08	4.35286e+09	0	0	7.82589e+09	1.85228e+08	2.36166e+09	4.6307e+08	3.05626e+09	6.01991e+08	2.31535e+08	0	0	0	0	2.40796e+09	0	0	0	0	6.52929e+09	4.6307e+07	1.15768e+09	2.77842e+08	1.85228e+08	6.94605e+08	0	0	2.77842e+08	2.08382e+09	0	0	0	0	9.2614e+08
781	0	4.63043e+07	0	0	1.38913e+08	0	2.08369e+09	1.12056e+10	0	0	0	0	0	0	0	2.68565e+09	0	0	4.49152e+09	4.63043e+07	1.25022e+09	3.70434e+08	1.94478e+09	4.16739e+08	1.38913e+08	0	0	0	0	6.94565e+08	0	0	0	0	2.87087e+09	0	9.26086e+08	4.16739e+08	9.26086e+07	6.01956e+08	0	0	0	1.01869e+09	0	0	0	0	4.16739e+08
782	0	1.38933e+08	0	0	0	0	2.13031e+09	4.19579e+10	0	0	0	0	0	0	1.38933e+08	9.21592e+09	0	0	1.57458e+10	1.38933e+08	2.68605e+09	9.72534e+08	6.80774e+09	1.6672e+09	3.24178e+08	0	0	0	0	4.168e+09	0	0	0	0	8.75281e+09	1.38933e+08	2.9176e+09	8.33601e+08	4.63111e+07	8.79912e+08	0	0	5.55734e+08	2.82498e+09	0	0	0	0	1.80613e+09
783	0	1.85251e+08	0	0	1.38938e+08	0	4.63128e+08	1.03277e+10	0	0	0	0	0	0	9.26256e+07	2.77877e+09	0	0	3.10296e+09	9.26256e+07	1.06519e+09	2.31564e+08	1.52832e+09	6.94692e+08	0	0	0	0	0	5.55753e+08	0	0	0	0	1.57463e+09	4.63128e+07	1.11151e+09	1.38938e+08	4.63128e+07	5.09441e+08	0	0	4.63128e+07	9.26256e+08	0	0	0	0	4.16815e+08
784	NA	NA	NA	NA	NA	NA	NA	NA	NA	NA	NA	NA	NA	NA	NA	NA	NA	NA	NA	NA	NA	NA	NA	NA	NA	NA	NA	NA	NA	NA	NA	NA	NA	NA	NA	NA	NA	NA	NA	NA	NA	NA	NA	NA	NA	NA	NA	NA	NA
785	0	4.63216e+07	0	4.63216e+07	0	0	5.55859e+08	5.09537e+09	0	0	0	0	0	0	0	1.94551e+09	0	0	2.87194e+09	0	2.31608e+08	9.26432e+07	1.25068e+09	4.63216e+07	4.63216e+07	0	0	0	0	9.26432e+07	0	0	0	0	4.40055e+09	4.63216e+07	4.63216e+08	4.63216e+07	4.63216e+07	1.85286e+08	0	0	4.63216e+07	3.24251e+08	0	0	0	0	1.85286e+08
786	0	4.63102e+07	0	0	0	0	5.55722e+08	2.19973e+10	0	0	0	0	0	0	0	7.68749e+09	0	0	7.08546e+09	4.63102e+07	3.89006e+09	2.77861e+08	4.02899e+09	8.79894e+08	1.38931e+08	0	0	0	0	7.87273e+08	0	0	0	0	1.45414e+10	4.63102e+07	1.20406e+09	1.38931e+08	2.31551e+08	2.77861e+08	0	0	1.85241e+08	2.13027e+09	0	0	0	0	4.63102e+08
787	0	9.26235e+07	0	0	0	0	4.63117e+08	2.29243e+10	0	0	0	0	0	0	0	7.78037e+09	0	0	3.61232e+09	2.31559e+08	7.17832e+09	1.85247e+08	2.82502e+09	4.16806e+08	0	0	0	0	0	1.20411e+09	0	0	0	0	1.28747e+10	0	8.79923e+08	1.38935e+08	4.63117e+07	3.70494e+08	0	0	1.85247e+08	1.71353e+09	0	0	0	0	3.24182e+08
788	NA	NA	NA	NA	NA	NA	NA	NA	NA	NA	NA	NA	NA	NA	NA	NA	NA	NA	NA	NA	NA	NA	NA	NA	NA	NA	NA	NA	NA	NA	NA	NA	NA	NA	NA	NA	NA	NA	NA	NA	NA	NA	NA	NA	NA	NA	NA	NA	NA
789	NA	NA	NA	NA	NA	NA	NA	NA	NA	NA	NA	NA	NA	NA	NA	NA	NA	NA	NA	NA	NA	NA	NA	NA	NA	NA	NA	NA	NA	NA	NA	NA	NA	NA	NA	NA	NA	NA	NA	NA	NA	NA	NA	NA	NA	NA	NA	NA	NA
790	NA	NA	NA	NA	NA	NA	NA	NA	NA	NA	NA	NA	NA	NA	NA	NA	NA	NA	NA	NA	NA	NA	NA	NA	NA	NA	NA	NA	NA	NA	NA	NA	NA	NA	NA	NA	NA	NA	NA	NA	NA	NA	NA	NA	NA	NA	NA	NA	NA
791	NA	NA	NA	NA	NA	NA	NA	NA	NA	NA	NA	NA	NA	NA	NA	NA	NA	NA	NA	NA	NA	NA	NA	NA	NA	NA	NA	NA	NA	NA	NA	NA	NA	NA	NA	NA	NA	NA	NA	NA	NA	NA	NA	NA	NA	NA	NA	NA	NA
792	0	1.38952e+08	0	0	1.85269e+08	0	4.63173e+07	1.50994e+10	0	0	0	0	0	0	0	2.26955e+09	0	0	6.39179e+09	9.26347e+07	2.03796e+09	2.31587e+08	1.38952e+09	7.41077e+08	0	0	0	0	0	4.63173e+07	0	0	0	0	5.14122e+09	0	4.16856e+08	4.63173e+07	4.63173e+07	5.55808e+08	0	0	0	1.80638e+09	0	0	0	0	1.38952e+08
793	0	9.25583e+07	0	0	0	0	2.31396e+08	5.41466e+09	0	0	0	0	0	0	0	1.1107e+09	0	0	2.73047e+09	4.62792e+07	8.33025e+08	0	6.94187e+08	1.85117e+08	4.62792e+07	0	0	0	0	3.70233e+08	0	0	0	0	2.12884e+09	0	3.23954e+08	4.62792e+07	0	0	0	0	0	4.16512e+08	0	0	0	0	4.62792e+07
794	0	4.63289e+07	0	0	0	0	3.24302e+08	5.42048e+09	0	0	0	0	0	0	0	1.20455e+09	0	0	2.0848e+09	9.26578e+07	9.26578e+08	9.26578e+07	1.85316e+08	0	4.63289e+07	0	0	0	0	3.24302e+08	0	0	0	0	4.12327e+09	0	1.85316e+08	4.63289e+07	4.63289e+07	9.26578e+07	0	0	9.26578e+07	3.70631e+08	0	0	0	0	4.63289e+07
795	0	1.38914e+08	0	0	0	0	4.16741e+08	1.51416e+10	0	0	0	0	0	0	0	7.26981e+09	0	0	5.37133e+09	1.38914e+08	2.77827e+09	5.0935e+08	1.80588e+09	9.26091e+08	4.63045e+07	0	0	0	0	6.48263e+08	0	0	0	0	1.065e+10	9.26091e+07	7.87177e+08	9.26091e+07	4.63045e+07	4.16741e+08	0	0	4.63045e+07	9.72395e+08	0	0	0	0	6.94568e+08
796	0	0	0	0	0	0	4.63064e+08	1.36604e+10	0	0	0	0	0	0	0	6.43659e+09	4.63064e+07	0	4.02866e+09	0	2.26901e+09	1.38919e+08	1.34289e+09	1.01874e+09	9.26128e+07	0	0	0	0	9.26128e+08	0	0	0	0	9.30759e+09	0	3.70451e+08	1.38919e+08	4.63064e+07	2.31532e+08	0	0	1.38919e+08	7.87209e+08	0	0	0	0	3.24145e+08
797	0	1.85239e+08	0	0	1.85239e+08	0	1.29667e+09	2.97308e+10	0	0	0	0	0	0	0	1.43097e+10	0	0	6.43705e+09	1.38929e+08	1.10217e+10	6.02026e+08	4.39942e+09	1.62084e+09	9.26194e+07	0	0	0	0	1.71346e+09	0	0	0	0	1.70883e+10	4.63097e+07	8.33574e+08	0	9.26194e+07	2.26917e+09	0	0	4.63097e+07	2.45441e+09	0	0	0	0	1.06512e+09
798	0	9.26309e+07	0	0	0	0	6.94731e+08	9.72624e+09	0	0	0	0	0	0	0	5.65048e+09	0	0	3.10313e+09	9.26309e+07	4.44628e+09	9.26309e+07	2.08419e+09	3.70523e+08	0	0	0	0	0	5.0947e+08	0	0	0	0	4.72417e+09	0	6.02101e+08	0	0	2.31577e+08	0	0	9.26309e+07	9.72624e+08	0	0	0	0	4.63154e+08
799	0	0	0	0	0	0	1.66727e+09	2.47775e+10	0	0	0	0	0	0	1.3894e+08	1.23193e+10	0	0	9.67945e+09	1.85253e+08	1.01426e+10	4.63132e+08	5.74283e+09	1.94515e+09	1.3894e+08	0	0	0	0	4.16819e+09	0	0	0	0	8.84582e+09	9.26263e+07	1.7599e+09	1.85253e+08	1.3894e+08	6.02071e+08	0	0	2.31566e+08	2.96404e+09	0	0	0	0	1.43571e+09
800	0	4.63143e+07	0	0	0	0	1.25049e+09	1.07912e+10	0	0	0	0	0	0	0	3.28831e+09	0	0	4.2146e+09	9.26286e+07	3.51989e+09	9.26286e+07	2.45466e+09	6.94714e+08	4.63143e+07	0	0	0	0	2.73254e+09	0	0	0	0	4.39986e+09	0	7.87343e+08	1.85257e+08	0	1.85257e+08	0	0	4.63143e+07	1.2968e+09	0	0	0	0	4.63143e+08
801	0	0	0	0	0	0	4.63158e+08	2.04253e+10	0	0	0	0	0	0	0	6.85474e+09	0	0	8.70737e+09	9.26316e+07	3.05684e+09	4.63158e+08	2.50105e+09	5.55789e+08	4.63158e+07	0	0	0	0	6.94737e+08	0	0	0	0	4.90947e+09	0	1.34316e+09	1.38947e+08	4.63158e+07	2.77895e+08	0	0	4.63158e+07	1.38947e+09	0	0	0	0	5.55789e+08
802	0	0	0	0	0	0	1.85331e+08	3.52128e+09	0	0	0	0	0	0	0	1.34365e+09	0	0	1.25098e+09	0	3.70661e+08	9.26653e+07	5.55992e+08	9.26653e+07	0	0	0	0	0	2.77996e+08	0	0	0	0	1.25098e+09	0	2.77996e+08	4.63326e+07	0	0	0	0	9.26653e+07	3.24328e+08	0	0	0	0	4.63326e+07
803	0	0	0	0	0	0	2.7776e+08	4.99967e+09	0	0	0	0	0	0	4.62933e+07	1.85173e+09	0	0	5.37002e+09	0	1.24992e+09	4.62933e+07	9.72159e+08	9.25865e+07	9.25865e+07	0	0	0	0	2.7776e+08	0	0	0	0	1.20362e+09	0	7.40692e+08	1.3888e+08	0	4.62933e+07	0	0	0	7.40692e+08	0	0	0	0	1.3888e+08
804	0	0	0	0	0	0	1.85267e+08	1.00508e+10	0	0	0	0	0	0	0	2.91796e+09	0	0	4.9559e+09	0	4.63169e+08	1.38951e+08	1.71372e+09	4.63169e+07	0	0	0	0	0	6.94753e+08	0	0	0	0	2.31584e+09	4.63169e+07	5.55802e+08	4.63169e+07	0	9.26337e+07	0	0	0	5.55802e+08	0	0	0	0	1.85267e+08
805	0	1.38892e+08	0	0	9.25948e+07	0	3.70379e+08	6.01866e+09	0	0	0	0	0	0	0	3.19452e+09	0	0	3.4723e+09	4.62974e+07	2.96303e+09	1.38892e+08	2.40746e+09	4.16676e+08	0	0	0	0	0	4.62974e+07	0	0	0	0	1.38892e+09	0	2.77784e+08	9.25948e+07	9.25948e+07	2.31487e+08	0	0	0	1.06484e+09	0	0	0	0	2.77784e+08
806	NA	NA	NA	NA	NA	NA	NA	NA	NA	NA	NA	NA	NA	NA	NA	NA	NA	NA	NA	NA	NA	NA	NA	NA	NA	NA	NA	NA	NA	NA	NA	NA	NA	NA	NA	NA	NA	NA	NA	NA	NA	NA	NA	NA	NA	NA	NA	NA	NA
807	0	4.63007e+07	0	0	0	0	4.63007e+07	1.35198e+10	0	0	0	0	0	0	4.63007e+07	1.57422e+09	0	0	7.63962e+09	0	6.94511e+08	5.55609e+08	1.62053e+09	9.26015e+07	4.63007e+07	0	0	0	0	1.85203e+08	0	0	0	0	3.14845e+09	0	1.38902e+09	1.38902e+08	1.85203e+08	2.77804e+08	0	0	4.63007e+07	1.20382e+09	0	0	0	0	3.70406e+08
808	NA	NA	NA	NA	NA	NA	NA	NA	NA	NA	NA	NA	NA	NA	NA	NA	NA	NA	NA	NA	NA	NA	NA	NA	NA	NA	NA	NA	NA	NA	NA	NA	NA	NA	NA	NA	NA	NA	NA	NA	NA	NA	NA	NA	NA	NA	NA	NA	NA
809	0	1.85258e+08	0	0	1.38944e+08	0	0	2.42225e+10	0	0	0	0	0	0	9.2629e+07	3.61253e+09	0	0	1.85258e+10	1.85258e+08	2.13047e+09	1.85258e+08	3.10307e+09	6.02089e+08	4.63145e+07	0	0	0	0	4.63145e+07	0	0	0	0	4.77039e+09	0	2.68624e+09	1.38944e+08	7.41032e+08	5.55774e+08	0	0	1.85258e+08	3.61253e+09	0	0	0	0	6.48403e+08
810	0	9.25926e+07	0	0	9.25926e+07	0	4.62963e+07	1.12963e+10	0	0	0	0	0	0	4.62963e+07	1.66667e+09	0	0	6.57407e+09	4.62963e+07	1.38889e+09	9.25926e+07	1.52778e+09	2.31481e+08	0	0	0	0	0	2.31481e+08	0	0	0	0	2.87037e+09	0	5.55556e+08	4.62963e+07	9.25926e+07	3.24074e+08	0	0	4.62963e+07	1.75926e+09	0	0	0	0	2.77778e+08
811	0	1.85229e+08	0	0	0	0	8.3353e+08	4.64461e+10	0	0	0	0	0	0	0	5.32533e+09	0	0	1.39385e+10	3.2415e+08	7.59438e+09	1.06507e+09	5.46425e+09	9.26144e+08	4.63072e+07	0	0	0	0	1.01876e+09	0	0	0	0	9.0299e+09	9.26144e+07	2.17644e+09	3.70458e+08	1.38922e+08	1.2966e+09	0	0	1.38922e+08	3.00997e+09	0	0	0	0	7.87222e+08
812	0	1.85185e+08	0	0	4.62963e+07	0	5.09259e+08	9.81481e+09	0	0	0	0	0	0	3.7037e+08	2.17593e+09	0	0	3.56481e+09	4.62963e+07	4.30556e+09	2.77778e+08	2.12963e+09	9.25926e+07	4.62963e+07	0	0	0	0	4.16667e+08	0	0	0	0	2.5463e+09	0	7.40741e+08	4.62963e+07	4.62963e+07	8.33333e+08	0	0	0	9.25926e+08	0	0	0	0	1.85185e+08
813	0	1.38923e+08	0	0	0	0	4.07508e+09	3.28322e+10	0	0	0	0	0	0	1.85231e+08	6.29785e+09	0	0	1.13917e+10	2.31539e+08	8.75217e+09	5.55693e+08	3.42677e+09	7.87232e+08	1.38923e+08	0	0	0	0	2.68585e+09	0	0	0	0	1.10676e+10	0	1.38923e+09	0	0	1.11139e+09	0	0	4.63078e+07	3.01e+09	0	0	0	0	7.87232e+08
814	0	0	0	0	0	0	2.7778e+08	8.1945e+09	0	0	0	0	0	0	9.25932e+07	1.01853e+09	0	0	3.75003e+09	0	1.75927e+09	1.85186e+08	1.25001e+09	2.31483e+08	4.62966e+07	0	0	0	0	4.62966e+08	0	0	0	0	2.59261e+09	0	6.48153e+08	0	0	4.62966e+07	0	0	9.25932e+07	6.94449e+08	0	0	0	0	1.85186e+08
815	NA	NA	NA	NA	NA	NA	NA	NA	NA	NA	NA	NA	NA	NA	NA	NA	NA	NA	NA	NA	NA	NA	NA	NA	NA	NA	NA	NA	NA	NA	NA	NA	NA	NA	NA	NA	NA	NA	NA	NA	NA	NA	NA	NA	NA	NA	NA	NA	NA
[truncated: 58 more rows]
[truncated: 129 more columns]

## Sheet: S1-5
	g_Faecalibacterium	g_Bacteroides	g_Roseburia	g_Blautia	g_Fusicatenibacter	g_Prevotella	uc_f_Rhodospirillaceae	g_Anaerostipes	g_Lactobacillus	g_Clostridium_XlVa	g_Clostridium_IV	g_Sutterella	g_Bifidobacterium	g_Dorea	g_Alistipes	g_Ruminococcus	uc_f_Lachnospiraceae	uc_f_Porphyromonadaceae	g_Akkermansia	g_Dialister	g_Gemmiger	g_Butyrivibrio	g_Oscillibacter	g_Clostridium_XVIII	g_Collinsella	g_Turicibacter	uc_f_Ruminococcaceae	uc_p_Firmicutes	g_Parabacteroides	g_Romboutsia	g_Desulfovibrio	g_Escherichia.Shigella	g_Coprococcus	g_Ruminococcus2	g_Parasutterella	g_Staphylococcus	g_Sporobacter	g_Aestuariispira	g_Streptococcus	uc_o_Clostridiales	g_Paraprevotella	g_Butyricicoccus	uc_f_Coriobacteriaceae	g_Hespellia	g_Odoribacter	g_Barnesiella	g_Bilophila	g_Intestinibacter	g_Clostridium_XlVb
[truncated: 873 more rows]
[truncated: 141 more columns]

[truncated: 7 more sheets: S1-6, S1-7, S1-8, S1-9, S1-10, S1-11, S12]
