# Supplementary material for: Temporal variability in quantitative human gut microbiome profiles and implications for clinical research
Source: Nat Commun. 2021 Nov 18;12:6740. doi: 10.1038/s41467-021-27098-7 (PMC8602282; doi:10.1038/s41467-021-27098-7)
Supplement: Supplementary file 4 — Supplementary Dataset 2 [file 41467_2021_27098_MOESM4_ESM.xlsx]

## Sheet: Contents
	Data
S2-1	Variation in energy derived from fat, proteins and carbohydrates, as well as the amount of fibers, and moisture content measurements, between and within individuals
S2-2	Variation in alpha diversity measurements (including Shannon diversity index, Observed richness, and Pielou's eveness index (J))
S2-3	Variation in taxa abundance
S2-4	Maximum fold changes over consecutive samples (genera above abundance threshold)
S2-5	Maximum fold changes over study period (genera above abundance threshold)
S2-6	Percentage of genera showing a maximum fold change over consecutive samples (genera above abundance threshold)
S2-7	Percentage of genera showing a maximum fold change over the study period (genera above abundance threshold)
S2-8	Amount of genera per rank, per participant
S2-9	Ranks occupied and covered by a genus, per participant.
S2-10	Summary measures of maximum fold changes over study period (genera above abundance threshold)

## Sheet: S2-1
Table S2-1: Variation in energy derived from fat, proteins and carbohydrates, as well as the amount of fibers, between and within individuals.
Variation expressed as Intraclass Correlation Coefficient (ICC), with uper and lower confidence intervals as calculated based on all data, applying the individual as group.
EI (%) derived from	ICC	LowerCI	UpperCI
Carbohydrates	0.311361	0.199203	0.499162
Fat	0.208725	0.123476	0.372198
Protein	0.397285	0.268649	0.590241
Amount of Fiber (g)	0.322431	0.207834	0.511594
	ICC	LowerCI	UpperCI
Microbial load (cells/g)	0.60618	0.464646	0.769333
Moisture content (%)	0.519008	0.376797	0.701337
Bristol Stool Score [0-7]	0.49804	0.357265	0.683521
Time since last defecation (h)	0.346214	0.225453	0.53867
Timepoint of sampling [0-24h]	0.315962	0.201503	0.50559

## Sheet: S2-2
Table S2-1: Variation in alpha diversity measurements
Variation expressed as Intraclass Correlation Coefficient (ICC), with uper and lower confidence intervals as calculated based on all data, applying the individual as group.
	ICC	LowerCI	UpperCI
Observed.QMP	0.772694	0.658788	0.879926
Chao1.QMP	0.772694	0.658788	0.879926
Shannon.QMP	0.673528	0.538508	0.816864
Simpson.QMP	0.460417	0.322203	0.650869
InvSimpson.QMP	0.625367	0.485014	0.783334
J.QMP	0.460283	0.322083	0.650749
	ICC	LowerCI	UpperCI
Observed.RMP	0.854537	0.769942	0.926674
Chao1.RMP	0.831432	0.737393	0.913911
Shannon.RMP	0.645501	0.507144	0.797551
Simpson.RMP	0.377046	0.250346	0.57102
InvSimpson.RMP	0.616963	0.476117	0.777211
J.RMP	0.460459	0.32242	0.650792

## Sheet: S2-3
Table S2-3: Variation in genus abundance
ICC: Intraclass Correlation Coefficient of taxon abundance, as calculated based on all study data, applying the individual as group. Mean abundance: average abundance of taxon over all samples. Log mean abundance: Mean abundance of taxon over all samples in log scale. Over abundance threshold: all genera for which the relative abundance of the genus was larger than 0.5% in at least one sample of …
	ICC	Mean abundance	Log mean abundance	Over abundance threshold
g_Acetanaerobacterium	0.04636	1.26796e+06	6.10311	0
g_Acetitomaculum	0.372783	1.48138e+07	7.17067	0
g_Acidaminococcus	0.134866	3.80357e+06	6.58019	0
g_Actinomyces	0.263943	8.80821e+06	6.94489	0
g_Adlercreutzia	0.457491	2.72654e+08	8.43561	1
g_Aestuariispira	0.249689	4.12909e+08	8.61585	1
g_Akkermansia	0.235364	7.51171e+08	8.87574	1
g_Alistipes	0.492728	7.17852e+09	9.85603	1
g_Allisonella	0.368058	4.80445e+06	6.68164	0
g_Allobaculum	0.186428	4.39091e+07	7.64255	1
g_Alloprevotella	0.791628	4.51758e+07	7.65491	1
g_Anaerofilum	0.013827	600529	5.77853	0
g_Anaerofustis	0.0568112	934229	5.97045	0
g_Anaerorhabdus	0.0047342	934177	5.97043	0
g_Anaerosporobacter	0.409298	6.0456e+07	7.78144	1
g_Anaerostipes	0.393492	4.749e+09	9.6766	1
g_Anaerotruncus	0.451133	2.45562e+07	7.39016	1
g_Arcanobacterium	0.124773	1.9352e+06	6.28672	0
g_Bacteroides	0.266574	1.18228e+10	10.0727	1
g_Barnesiella	0.356151	4.7638e+08	8.67795	1
g_Bifidobacterium	0.42615	2.06499e+09	9.31492	1
g_Bilophila	0.349109	2.03925e+08	8.30947	1
g_Blautia	0.412845	4.90359e+09	9.69051	1
g_Butyricicoccus	0.19246	4.97334e+08	8.69665	1
g_Butyricimonas	0.286679	1.81704e+08	8.25936	1
g_Butyrivibrio	0.472593	2.48173e+08	8.39476	1
g_Campylobacter	0.00899957	333658	5.5233	0
g_Catabacter	0.0136138	533824	5.7274	0
g_Catenibacterium	0.47035	3.5233e+07	7.54695	1
g_Cerasicoccus	0.460138	1.11638e+08	8.04781	1
g_Christensenella	0.0139296	66716.6	4.82423	0
g_Citrobacter	-0.00054754	1.40123e+06	6.14651	0
g_Cloacibacillus	0.369452	8.20788e+06	6.91423	0
g_Clostridium_III	0.288064	5.13815e+06	6.71081	0
g_Clostridium_IV	0.539528	6.34923e+09	9.80272	1
g_Clostridium_sensu_stricto	0.21807	2.99617e+07	7.47657	0
g_Clostridium_XlVa	0.23416	1.41725e+09	9.15145	1
g_Clostridium_XlVb	0.390892	1.99521e+08	8.29999	1
g_Clostridium_XVIII	0.352206	6.68827e+08	8.82531	1
g_Collinsella	0.267885	9.11991e+08	8.95999	1
g_Comamonas	0.0201455	133449	5.12532	0
g_Coprobacillus	0.0304603	3.00269e+06	6.47751	0
g_Coprobacter	0.459638	9.90259e+07	7.99575	1
g_Coprococcus	0.451051	1.37602e+09	9.13862	1
g_Corynebacterium	0.0202978	200210	5.30149	0
g_Defluviitalea	0.306644	7.13994e+06	6.85369	0
g_Desulfomicrobium	0.626316	3.43656e+07	7.53612	1
g_Desulfovibrio	0.729146	5.27028e+08	8.72183	1
g_Dialister	0.596803	5.96553e+08	8.77565	1
g_Dorea	0.513417	1.20487e+09	9.08094	1
g_Eggerthella	0.269045	9.87586e+06	6.99457	0
g_Eggerthia	0.124671	2.45569e+07	7.39017	1
g_Eisenbergiella	0.313482	1.97519e+07	7.29561	0
g_Elusimicrobium	0.33724	4.92706e+08	8.69259	1
g_Enterobacter	0.0242515	6.73931e+06	6.82862	0
g_Enterococcus	0.0076229	1.04101e+07	7.01746	1
g_Enterorhabdus	0.454886	3.43651e+07	7.53612	1
g_Escherichia.Shigella	0.0188318	3.29645e+07	7.51805	1
g_Ethanoligenens	0.0252883	333645	5.52328	0
g_Eubacterium	0.428271	1.57477e+07	7.19722	0
g_Ezakiella	0.00614351	66724.2	4.82428	0
g_Faecalibacterium	0.269105	1.867e+10	10.2711	1
g_Faecalicoccus	0.475398	4.57097e+07	7.66001	1
g_Faecalitalea	0.388506	3.4033e+07	7.5319	1
g_Flavonifractor	0.460595	1.66756e+08	8.22208	1
g_Frondihabitans	0.0258619	533865	5.72743	0
g_Fusicatenibacter	0.351338	1.31897e+09	9.12023	1
g_Fusobacterium	0.0506125	133471	5.12539	0
g_Gemella	0.0281451	400389	5.60248	0
g_Gemmiger	0.315767	8.5467e+08	8.9318	1
g_Gordonibacter	0.378912	1.55476e+07	7.19166	1
g_Gracilibacter	-0.0049024	133448	5.12531	0
g_Guggenheimella	0.105581	1.60142e+06	6.20451	0
g_Haemophilus	0.254708	4.83787e+07	7.68465	1
g_Hafnia	2.80932e-05	734014	5.8657	0
g_Hespellia	0.246848	2.63106e+08	8.42013	1
g_Holdemanella	0.308061	7.60713e+07	7.88122	1
g_Holdemania	0.144745	8.87498e+06	6.94817	0
g_Howardella	0.544219	1.1611e+07	7.06487	0
g_Hungatella	0.100511	4.53749e+06	6.65682	0
g_Hydrogenoanaerobacterium	0.525058	1.01762e+08	8.00759	1
g_Intestinibacter	0.313183	5.15153e+07	7.71194	1
g_Intestinimonas	0.298537	1.71228e+08	8.23357	1
g_Lactobacillus	0.20189	8.67496e+06	6.93827	1
g_Lactococcus	0.150608	6.80649e+06	6.83292	0
g_Lactonifactor	0.247175	3.93709e+06	6.59518	0
g_Lautropia	0.00161055	66727.6	4.82431	0
g_Leuconostoc	0.00346163	1.00098e+06	6.00043	0
g_Macellibacteroides	0.0266925	600533	5.77854	0
g_Mannheimia	0.104792	1.06767e+06	6.02844	0
g_Methanobrevibacter	0.122791	1.17377e+08	8.06958	1
g_Methanomassiliicoccus	0.379491	1.12107e+07	7.04963	1
g_Methanosphaera	0.289754	2.0019e+06	6.30144	0
g_Mitsuokella	0.423742	3.87028e+06	6.58774	0
g_Mogibacterium	0.337314	2.22875e+07	7.34806	0
g_Murdochiella	0.00331443	200175	5.30141	0
g_Neisseria	0.00161055	66727.6	4.82431	0
g_Odoribacter	0.246293	1.33859e+08	8.12665	1
g_Oligosphaera	0.351201	2.06864e+07	7.31569	1
g_Olsenella	0.501292	6.84631e+07	7.83546	1
g_Oscillibacter	0.360773	1.29227e+09	9.11135	1
g_Oxalobacter	0.219207	3.9504e+07	7.59664	0
g_Papillibacter	0.309124	1.73491e+06	6.23928	0
g_Parabacteroides	0.19036	6.50076e+08	8.81296	1
g_Paraprevotella	0.260549	3.99969e+08	8.60203	1
g_Parasutterella	0.556585	4.29005e+08	8.63246	1
g_Parvibacter	0.471393	6.67301e+06	6.82432	0
g_Parvimonas	-0.00323723	133479	5.12541	0
g_Pelospora	-0.00344791	66738.1	4.82437	0
g_Peptococcus	0.394595	4.6044e+06	6.66317	0
g_Peptoniphilus	0.0203912	333636	5.52327	0
g_Phascolarctobacterium	0.401034	1.25385e+08	8.09825	1
g_Porphyromonas	-0.00194377	133448	5.12531	0
g_Prevotella	0.465366	2.78195e+09	9.44435	1
g_Proteus	0.00263773	66732.2	4.82434	0
g_Pseudobutyrivibrio	0.0835489	1.93519e+06	6.28672	0
g_Pseudoflavonifractor	0.464502	6.39934e+07	7.80613	1
g_Raoultella	-0.00194377	133433	5.12526	0
g_Rikenella	0.636372	4.39073e+07	7.64254	1
g_Romboutsia	0.18824	4.25066e+07	7.62846	1
g_Roseburia	0.393229	1.21865e+10	10.0859	1
g_Rothia	0.00263773	66728	4.82431	0
g_Ruminococcus	0.330834	2.74972e+09	9.43929	1
g_Ruminococcus2	0.515625	3.54813e+09	9.55	1
g_Senegalimassilia	0.532308	1.50941e+08	8.17881	1
g_Slackia	0.543623	1.18376e+08	8.07326	1
g_Solobacterium	-0.00783041	133460	5.12535	0
g_Sporobacter	0.415372	5.16416e+08	8.713	1
g_Staphylococcus	0.00263773	66734.8	4.82435	0
g_Streptococcus	0.551344	2.49572e+08	8.3972	1
g_Subdoligranulum	0.30528	8.78822e+07	7.9439	1
g_Succinatimonas	0.467039	5.87218e+06	6.7688	0
g_Succiniclasticum	0.0339523	400389	5.60248	0
g_Sutterella	0.3546	1.61164e+09	9.20727	1
g_Terrisporobacter	0.241081	7.67394e+06	6.88502	0
g_Turicibacter	0.3121	2.00192e+07	7.30145	0
g_Ureaplasma	0.00489715	66728.1	4.82431	0
g_Vampirovibrio	0.135168	7.19996e+07	7.85733	1
g_Varibaculum	0.0169047	600606	5.77859	0
g_Veillonella	0.490132	8.74787e+07	7.9419	1
g_Victivallis	0.362433	9.2421e+07	7.96577	1
g_Weissella	-0.00238202	200179	5.30142	0
g_Yersinia	0.00964158	4.1371e+06	6.6167	0
uc_c_Alphaproteobacteria	0.220608	1.28391e+08	8.10853	1
uc_c_Clostridia	0.547065	7.30018e+07	7.86333	1
uc_c_Deltaproteobacteria	0.33976	3.08273e+07	7.48894	1
uc_c_Gammaproteobacteria	0.163822	2.40239e+06	6.38064	0
uc_c_Opitutae	0.149265	3.20298e+06	6.50555	0
uc_f_Clostridiales_Incertae_Sedis_XIII	0.421031	2.84268e+07	7.45373	0
uc_f_Coriobacteriaceae	0.480437	4.40814e+08	8.64426	1
uc_f_Cryomorphaceae	0.462756	3.60351e+06	6.55673	0
uc_f_Desulfovibrionaceae	0.398445	1.81503e+07	7.25888	1
uc_f_Enterobacteriaceae	0.027576	1.15443e+07	7.06237	1
uc_f_Erysipelotrichaceae	0.423647	9.14849e+07	7.96135	1
uc_f_Lachnospiraceae	0.23482	6.80731e+09	9.83298	1
uc_f_Peptostreptococcaceae	0.0260424	800754	5.9035	0
uc_f_Porphyromonadaceae	0.575697	7.58245e+08	8.87981	1
uc_f_Prevotellaceae	0.55375	1.2345e+07	7.09149	1
uc_f_Rhodospirillaceae	0.48306	1.28095e+09	9.10753	1
uc_f_Rikenellaceae	0.584863	1.78896e+08	8.2526	1
uc_f_Ruminococcaceae	0.513229	4.31084e+09	9.63456	1
uc_f_Sutterellaceae	0.568293	1.12302e+08	8.05039	1
uc_f_Synergistaceae	0.175859	2.46894e+06	6.39251	0
uc_f_Veillonellaceae	0.28001	7.27351e+06	6.86174	0
uc_k_Bacteria	0.372124	1.17978e+09	9.0718	1
uc_o_Bacillales	0.198486	533845	5.72742	0
uc_o_Bacteroidales	0.019758	333609	5.52324	0
uc_o_Burkholderiales	0.620224	1.76159e+07	7.24591	1
uc_o_Clostridiales	0.204652	1.40225e+09	9.14683	1
uc_o_Desulfovibrionales	0.456051	1.70157e+07	7.23085	0
uc_o_Lactobacillales	0.463492	8.14088e+06	6.91067	0
uc_o_Rhodospirillales	0.485883	5.07125e+07	7.70512	1
uc_p_Bacteroidetes	0.471335	3.03617e+07	7.48233	1
uc_p_Firmicutes	0.410227	9.74651e+08	8.98885	1
uc_p_Lentisphaerae	0.336765	1.20111e+06	6.07958	0
uc_p_Proteobacteria	0.354621	8.15419e+07	7.91138	1

## Sheet: S2-4
Table S2-4: Maximum fold changes over consecutive samples (genera above abundance threshold)
Maximum fold changes over consecutive samples, per participant, for all genera for which the relative abundance of the genus was larger than 0.5% in at least one sample of the total dataset, based on QMPs.
	800	801	802	803	804	805	806	807	808	809	810	811	814	815	816	817	818	819	820	821
g_Adlercreutzia	11	NA	NA	12	17	34	18	25.5	5	NA	3	49	17	13.75	24.5	9	7	2	4	2.5
g_Aestuariispira	NA	NA	5	NA	11	NA	50	19	5	NA	10	NA	19	128	47.01	2	17.5	148.49	NA	115
g_Akkermansia	40.01	NA	49.98	104	60	NA	481.98	NA	86.99	93	60.33	4	44.01	74.02	15	78.01	96.02	NA	88.02	75.01
g_Alistipes	17	180.98	13.46	38.17	11.37	55.5	13.21	619.99	164.5	55.99	26.01	14.56	17.47	151.97	21.17	14.27	22.81	25.01	13.19	4.19
g_Allobaculum	NA	NA	NA	NA	NA	NA	NA	NA	NA	NA	NA	NA	NA	NA	185.03	NA	NA	NA	NA	NA
g_Alloprevotella	NA	NA	9.2	NA	NA	NA	NA	NA	NA	NA	NA	NA	NA	NA	NA	NA	NA	NA	NA	NA
g_Anaerosporobacter	5	1	1	NA	9	1	9	NA	NA	1	NA	1	18	15	2	4	31.01	19	8	4
g_Anaerostipes	45.52	22.66	11.58	276.92	9.62	25.81	8.6	23.4	14.34	72.02	15.55	30.98	12.27	12.57	162.03	25.86	12.47	62.16	14.05	9.94
g_Anaerotruncus	2	4	1	2	12.01	NA	2	NA	1	5	7	2	2	2	7	8	1	2	1	5
g_Bacteroides	11.56	148.38	42.01	28.03	8.26	39.48	9.85	20.47	425.35	19.87	59.34	17.55	7.7	39.49	20.06	10.48	23.63	11.27	14.81	9.99
g_Barnesiella	22.01	130.01	9	NA	26	NA	55.98	77.02	12	NA	36.01	21	34.5	NA	14	11.33	69.49	40	7	24.25
g_Bifidobacterium	45.26	37.49	11	30.01	30.2	16.56	68.97	16	104.97	64.38	50.01	17.23	NA	22	4	21	88.67	3	47.59	NA
g_Bilophila	15.01	32.01	11	NA	20.01	NA	11	35.01	15.01	NA	4	10.01	7.67	11	5	17.01	48.02	26	23.01	31
g_Blautia	12.91	16.49	13.33	20.67	15.25	8.75	39.99	14.23	19.9	30.44	9.88	13.06	23.21	18.63	37	16.71	14.23	94.78	36.74	7.34
g_Butyricicoccus	20	14	24	35	37.51	14.67	12	41	52.98	48.01	24.51	66.99	32.01	21.5	29.01	20.01	32	34	42	12.5
g_Butyricimonas	7	NA	11	35	7	NA	14	44.51	24.01	NA	17.01	11	14.01	22	16	8	24.01	14	7	11
g_Butyrivibrio	NA	NA	NA	NA	NA	1	108.43	NA	NA	NA	NA	NA	NA	NA	NA	NA	NA	NA	NA	NA
g_Catenibacterium	NA	NA	5	NA	NA	NA	NA	NA	NA	NA	22	NA	40.02	NA	NA	NA	NA	NA	NA	NA
g_Cerasicoccus	1	NA	5	NA	42.02	NA	5	NA	3	NA	12	NA	8	NA	NA	4	15.01	NA	90.03	16
g_Clostridium_IV	15.89	26.99	17.13	34.14	7.28	23	69.22	106.52	83.45	29	14.4	544.96	13.9	47.14	18	5.52	9.71	39	14.2	11.84
g_Clostridium_XlVa	32	21.49	8	92.97	27	35.98	23.67	61.01	37.51	33.51	17.32	10.9	183.07	132.06	11.55	26.75	17	43.37	15.74	21.75
g_Clostridium_XlVb	4	37	7	17	3	6	2	68.01	6	NA	3	17	14	13	33.01	10	7	19.5	18.01	22.99
g_Clostridium_XVIII	28.5	67.95	16	9	48.01	25.5	25	23.25	19.5	57.76	34	20.01	18.01	59	124.02	111	31.01	152.99	16.01	12
g_Collinsella	26.66	90.91	11	28	51.02	19.5	65.98	134.97	70.03	NA	30.72	42	18	20	62.01	23	41	81.04	49.02	48.66
g_Coprobacter	2	18.01	10	20	3	NA	12	10	5	NA	3	4	9	NA	6	4	22.01	10	12	4
g_Coprococcus	31.4	3	21.6	36.51	15.5	14	76.98	12	96.49	NA	17.86	15.51	28	27.44	10	NA	13.42	19	13.01	11.34
g_Desulfomicrobium	2	NA	3	NA	NA	NA	NA	NA	4	NA	NA	NA	NA	NA	22	3	NA	NA	NA	NA
g_Desulfovibrio	20	NA	14	NA	43.01	NA	10	NA	NA	NA	21	NA	NA	NA	8.89	4	43.01	NA	NA	NA
g_Dialister	NA	36.14	NA	39.49	NA	32	26	NA	18.71	NA	20.75	27.02	NA	19.66	NA	26.99	26	NA	39.03	NA
g_Dorea	18.49	17.22	24	28	8.43	11.83	26.67	8.67	32.5	27.51	15.2	12.8	55	12.51	21	20.99	12.21	37.01	26.51	5.73
g_Eggerthia	NA	NA	NA	NA	NA	2	NA	13	11	NA	NA	NA	NA	NA	121.02	NA	NA	NA	NA	NA
g_Elusimicrobium	NA	NA	348.39	NA	NA	NA	68.49	NA	NA	NA	NA	NA	NA	NA	NA	NA	NA	NA	NA	NA
g_Enterococcus	1	NA	NA	NA	NA	11	1	25.67	7	NA	NA	NA	7	1	NA	NA	1	NA	NA	1
g_Enterorhabdus	9	30	1	NA	NA	NA	NA	NA	NA	NA	NA	NA	NA	NA	9	NA	NA	NA	9	NA
g_Escherichia.Shigella	4	1	NA	13	3	12	4	5.33	138.06	2	14	1	3	2	10	4	3	2	14.01	3
g_Faecalibacterium	10.43	73.74	8.89	38.03	13.88	37.68	15.59	65.01	84.66	12.58	8.6	9.4	14.05	13.41	19.65	21.97	8.89	14.28	15.51	80.75
g_Faecalicoccus	1	2	NA	1	20.01	1	6	30.01	11	1	NA	2	NA	6	3	1	2	NA	NA	8
g_Faecalitalea	NA	NA	NA	NA	4	NA	NA	57.02	NA	NA	NA	NA	NA	NA	NA	NA	1	NA	NA	29
g_Flavonifractor	7	43	3	6	8	10	2	48.01	28.02	34.01	2	6	7	10	41	19	NA	5	NA	6
g_Fusicatenibacter	11.75	33	40.99	55.98	13	12.99	40.32	21	58	22.01	17	13.9	25.41	13.34	6	17.8	70.03	68.02	22.12	16.99
g_Gemmiger	29	54	57.98	67.98	33	NA	96.02	56.99	71.98	70.02	34.17	23.8	35	24.01	14	51.49	20.01	11.34	13.01	35
g_Gordonibacter	NA	NA	NA	8	NA	NA	NA	15	NA	NA	1	2	NA	2	2.5	1	NA	1	NA	NA
g_Haemophilus	1	2	3	6	1	59	8	9	9	6	5	15	2	5	NA	NA	1	3	9	1
g_Hespellia	9	5	6	62	4	7	5	30	5	NA	167.31	8.01	3	10	4	13	5	16	4	6
g_Holdemanella	NA	NA	158.96	NA	NA	NA	10	NA	45.02	NA	NA	NA	NA	NA	NA	NA	NA	NA	NA	NA
g_Hydrogenoanaerobacterium	10	NA	20	4	12	NA	5	2	12	NA	23	NA	8	1	4	NA	9	NA	24.02	4
g_Intestinibacter	23	8	1	5	2	5	16	7	2	10	4	10	1	5	NA	3	1	1	6.01	3
g_Intestinimonas	14	NA	8	9	9	NA	17	25	10	25.01	29.01	13	4	6	25.01	22	7	13	18.01	20
g_Lactobacillus	1	11	NA	1	NA	1	1	16.01	1	NA	NA	1	1	NA	NA	NA	NA	4	NA	1
g_Methanobrevibacter	9	NA	10	NA	19.01	NA	21.01	NA	188.08	NA	57.02	NA	18	27.01	NA	4	37.01	NA	27.02	NA
g_Methanomassiliicoccus	NA	NA	NA	NA	17.01	NA	NA	NA	NA	NA	NA	NA	NA	NA	NA	15	NA	NA	NA	NA
g_Odoribacter	8	27.01	13	NA	18	NA	8	22	14	NA	8	11.01	16.01	13	8	4	32.01	31.01	15.01	18
g_Oligosphaera	NA	NA	3	NA	NA	NA	22	NA	NA	NA	5	NA	2	NA	NA	1	14.01	NA	NA	NA
g_Olsenella	NA	14	5	NA	NA	NA	24	NA	17	NA	24	NA	NA	NA	NA	NA	10	NA	NA	NA
g_Oscillibacter	60.01	46.01	10	33.66	55.47	7	26	14.82	48	17	12.45	8.67	33	118.04	19	36.41	14.34	34.5	13.18	13.83
g_Parabacteroides	4.5	87.93	12	53.51	41.01	NA	18.19	67	332.02	34	24	39	22.51	48.02	71.51	19	29.99	46.01	32.01	13.75
g_Paraprevotella	NA	37.02	13	NA	NA	NA	30.51	NA	55	NA	NA	NA	47	NA	39.01	NA	85.01	NA	56.02	165.46
g_Parasutterella	6	7	16	NA	6.73	1	7	21.01	23	NA	5	4	10.17	NA	1	14.4	33.8	37.25	NA	18
g_Phascolarctobacterium	6	NA	6	NA	16	NA	15	102.03	NA	NA	NA	NA	32.99	NA	59	NA	NA	15	2	17
g_Prevotella	4	70.62	14.52	NA	NA	NA	259.05	1	908.89	1	599.9	NA	32.43	NA	NA	NA	40.67	NA	NA	1
g_Pseudoflavonifractor	2	36.01	1	1	3.33	3	7	24.01	14	3	2	1	1	6	15	8	2	NA	5	3
g_Rikenella	NA	NA	NA	NA	NA	NA	NA	NA	NA	NA	NA	NA	NA	NA	11.4	NA	NA	NA	NA	NA
g_Romboutsia	10	11	1	10	2	17	7	5	2	10	5	10.01	3	5	NA	2	2	2	3	2
g_Roseburia	18.47	62.32	10.33	64.11	15.06	17.76	19.86	139.52	558.89	24.63	13.07	18.96	22.44	27.47	45.21	236.43	15.81	30.87	66.23	18.92
g_Ruminococcus	10.53	NA	10.29	31.25	10.26	31.99	118.37	105.99	81.67	57.52	16	166	9.42	20.01	32.5	9.54	36.1	101.02	32.06	6.87
g_Ruminococcus2	13.71	19.82	10.57	27.87	27.5	15.49	28.79	11.64	22.87	86.02	32.15	12.56	26.29	13.07	38	9.65	23.3	29.69	51.54	5.5
g_Senegalimassilia	11.5	NA	4	NA	11.01	26	NA	49.01	15.01	NA	54.51	NA	NA	NA	NA	NA	2	11	6	NA
g_Slackia	NA	13	4	NA	NA	27	16	NA	2	19.34	22	NA	7	4	7	NA	4	NA	NA	8
g_Sporobacter	20.5	NA	21.5	36	10.84	NA	25.16	NA	58.99	NA	24.34	9.01	20.01	27.01	11	28.99	41.02	13	81.03	14.25
g_Streptococcus	6	16	6	6	3	17	7	53	125.98	12	3	9	6	11	13	11	4	20	2	11
g_Subdoligranulum	27.01	14	1	3	1	2	4	22.01	28.01	4	9	2	1	8	150.98	4	NA	1.33	13	6
g_Sutterella	74	47.43	11.4	13.89	NA	65.96	74	64.01	120.99	68.74	30	15.55	NA	40.51	13.64	NA	NA	NA	25.49	34.2
g_Vampirovibrio	NA	NA	NA	NA	NA	NA	NA	NA	NA	NA	NA	146.09	NA	NA	260.04	11	NA	NA	NA	NA
g_Veillonella	1	2	1	3	1	14	14	5	1	70	1	4	NA	9	NA	NA	NA	1	5	NA
g_Victivallis	4	NA	11	NA	1	NA	13	NA	12	NA	11	20.01	11	NA	12	13	34.01	NA	NA	8
uc_c_Alphaproteobacteria	NA	NA	22	NA	NA	NA	NA	NA	39	NA	NA	NA	211.55	NA	NA	NA	NA	NA	NA	NA
uc_c_Clostridia	1	NA	21	1	5	NA	14.5	1	25	NA	11	2	7	NA	2	2	8	NA	8	2
uc_c_Deltaproteobacteria	NA	NA	NA	NA	NA	NA	NA	NA	NA	NA	NA	NA	NA	1	74.97	NA	NA	NA	NA	NA
uc_f_Coriobacteriaceae	11	NA	13	38	23.32	NA	16.01	36.12	8	6	36.01	92.07	17	91.03	3	6	7	43.02	14	8
uc_f_Desulfovibrionaceae	NA	NA	NA	NA	NA	NA	NA	NA	12.74	NA	NA	NA	1	NA	1	NA	NA	NA	NA	NA
uc_f_Enterobacteriaceae	NA	NA	NA	NA	NA	7	NA	NA	NA	NA	NA	23.01	NA	1	NA	NA	NA	NA	38	1.5
uc_f_Erysipelotrichaceae	2	4	NA	NA	4	2	1	10	13.01	24.01	NA	2	NA	NA	117.98	3	NA	2	NA	12
uc_f_Lachnospiraceae	11.2	34.09	11.22	21.4	9.71	18.19	24.74	30.72	263.85	11.82	8.24	13.5	9.57	15.45	12	5.94	5.96	17.27	13	6.79
uc_f_Porphyromonadaceae	NA	NA	20	NA	16.01	NA	22.34	3	22.01	NA	8	NA	NA	NA	24	16	3	NA	25.36	18
uc_f_Prevotellaceae	NA	NA	NA	NA	NA	NA	NA	NA	NA	NA	NA	NA	22	NA	NA	NA	NA	NA	NA	NA
uc_f_Rhodospirillaceae	NA	NA	3	55.26	43	NA	316.08	4	53.02	NA	24	NA	157.53	NA	44.01	52.02	46.25	NA	NA	NA
uc_f_Rikenellaceae	NA	NA	NA	2	NA	NA	4	NA	4	NA	13.5	NA	NA	32.55	12.34	NA	1	NA	NA	NA
uc_f_Ruminococcaceae	15.51	66.01	7.08	17.1	9.91	60.01	19.92	15.09	198.08	107	8.3	15.44	16.08	23.57	22.74	10.5	15.37	13.6	10.36	14.87
uc_f_Sutterellaceae	NA	NA	NA	NA	NA	NA	NA	NA	NA	NA	NA	NA	NA	NA	73.47	NA	NA	NA	26.01	NA
uc_k_Bacteria	4	NA	34.01	19.62	24.99	2	37.44	15	669.8	NA	14.67	6	19	1	310.01	51	93.53	1	40.26	6
uc_o_Burkholderiales	NA	NA	NA	NA	NA	NA	NA	NA	NA	NA	19	NA	3	NA	NA	NA	NA	NA	NA	NA
uc_o_Clostridiales	36.01	3	39.51	53.99	11.08	NA	18.72	22.21	1336.29	3	8.04	38.5	35.01	16	16.72	43.48	28.34	18	21.34	27.01
uc_o_Rhodospirillales	NA	NA	NA	NA	NA	NA	NA	NA	NA	NA	78	NA	NA	NA	12	NA	NA	NA	NA	NA
uc_p_Bacteroidetes	NA	NA	2	NA	15	NA	15	NA	18	NA	NA	NA	9	NA	NA	NA	6	NA	1	NA
uc_p_Firmicutes	34.02	NA	26.99	2	19.74	NA	31.24	54	212	NA	19.29	1	19	56.01	93.01	20.99	38.26	NA	83.06	2
uc_p_Proteobacteria	NA	NA	NA	NA	12	NA	18	NA	NA	NA	1	NA	NA	61	106	5	11	NA	NA	4

## Sheet: S2-5
Table S2-5: Maximum fold changes over study period (genera above abundance threshold)
Maximum fold changes over study period, per participant, for all genera for which the relative abundance of the genus was larger than 0.5% in at least one sample of the total dataset, based on QMPs.
QMP																							RMP
	800	801	802	803	804	805	806	807	808	809	810	811	814	815	816	817	818	819	820	821				800	801	802	803	804	805	806	807	808	809	810	811	814	815	816	817	818	819	820	821
g_Adlercreutzia	11	NA	NA	12	17	34	18	25.5	5	NA	3	49	17	13.75	24.5	9	7	2	4	2.5			g_Faecalibacterium	3.62	103.74	3.98	8.59	3.39	14.3	4.23	43.24	61.09	3.71	5.47	3.3	3.06	4.71	9.13	6.23	6.3	9.79	2.44	71.48
g_Aestuariispira	NA	NA	5	NA	11	NA	50	19	5	NA	10	NA	19	128	47.01	2	17.5	148.49	NA	115			g_Bacteroides	6.39	22.73	7.94	5.1	2.42	8.92	3.42	10.95	343.5	5.17	23.91	5.34	2.85	3.62	2.73	6.12	6.69	4.33	5.02	5.75
g_Akkermansia	40.01	NA	49.98	104	60	NA	481.98	NA	86.99	93	60.33	4	44.01	74.02	15	78.01	96.02	NA	88.02	75.01			g_Roseburia	7.57	29.06	4.31	21.36	2.93	4.85	13.66	12.63	315	11.68	7.33	5.88	14.85	12.36	18.45	104.25	8.61	10.35	23.07	5.62
g_Alistipes	17	180.98	13.46	38.17	11.37	55.5	13.21	619.99	164.5	55.99	26.01	14.56	17.47	151.97	21.17	14.27	22.81	25.01	13.19	4.19			g_Blautia	5.72	17.47	3	7.1	5.9	6.12	7.02	8.59	141.33	10	4.99	4.43	3.92	7.27	6.34	5.95	4.24	19.29	4.27	4.98
g_Allobaculum	NA	NA	NA	NA	NA	NA	NA	NA	NA	NA	NA	NA	NA	NA	185.03	NA	NA	NA	NA	NA			g_Fusicatenibacter	5.11	14.86	13.5	12.62	4.47	7.27	12.26	19.19	15.91	6.67	12.17	4.66	9.38	7.58	22	10.3	31.7	15.75	6.3	5.57
g_Alloprevotella	NA	NA	9.2	NA	NA	NA	NA	NA	NA	NA	NA	NA	NA	NA	NA	NA	NA	NA	NA	NA			g_Prevotella	25	1740.2	15.04	NA	NA	NA	141	11	633.29	1	1208.75	NA	16.94	NA	NA	1	133.5	1	1	1
g_Anaerosporobacter	5	1	1	NA	9	1	9	NA	NA	1	NA	1	18	15	2	4	31.01	19	8	4			uc_f_Rhodospirillaceae	NA	NA	3.5	36.95	49.75	NA	946	20	302	NA	135	NA	67.6	NA	34.4	38.14	524.5	NA	NA	NA
g_Anaerostipes	45.52	22.66	11.58	276.92	9.62	25.81	8.6	23.4	14.34	72.02	15.55	30.98	12.27	12.57	162.03	25.86	12.47	62.16	14.05	9.94			g_Anaerostipes	12.16	37.19	8.08	105	2.47	10.32	9.83	27.38	37.2	69	7.84	9.41	13.93	6.58	107.5	9.69	5.62	35.82	5.28	16
g_Anaerotruncus	2	4	1	2	12.01	NA	2	NA	1	5	7	2	2	2	7	8	1	2	1	5			g_Lactobacillus	3	33	NA	1	NA	1.25	2	257	1	5	NA	4	8	1	1	8	1	4	NA	1
g_Bacteroides	11.56	148.38	42.01	28.03	8.26	39.48	9.85	20.47	425.35	19.87	59.34	17.55	7.7	39.49	20.06	10.48	23.63	11.27	14.81	9.99			g_Clostridium_XlVa	6.92	10.06	6.43	30.56	2.44	3.64	11.4	13.19	479	19.14	4.7	3.89	60.6	11.2	2.92	7	8.97	13.45	3.7	4.48
g_Barnesiella	22.01	130.01	9	NA	26	NA	55.98	77.02	12	NA	36.01	21	34.5	NA	14	11.33	69.49	40	7	24.25			g_Clostridium_IV	12.96	60	14.59	13.96	3.24	15	11.94	471	26.17	17	5.13	185.67	6.27	28.21	8.89	4.77	5.23	48	7.4	6.04
g_Bifidobacterium	45.26	37.49	11	30.01	30.2	16.56	68.97	16	104.97	64.38	50.01	17.23	NA	22	4	21	88.67	3	47.59	NA			g_Sutterella	22.5	23.25	6.31	6.45	NA	19.46	72.2	17.5	239	52.94	31	9.17	NA	21.12	8.65	NA	NA	NA	7.59	25.29
g_Bilophila	15.01	32.01	11	NA	20.01	NA	11	35.01	15.01	NA	4	10.01	7.67	11	5	17.01	48.02	26	23.01	31			g_Bifidobacterium	25.92	28.18	11	66	9.2	7.59	33.4	71	223.75	22.19	31.67	7.17	NA	24.75	19	44.67	26.96	4.5	13.18	1
g_Blautia	12.91	16.49	13.33	20.67	15.25	8.75	39.99	14.23	19.9	30.44	9.88	13.06	23.21	18.63	37	16.71	14.23	94.78	36.74	7.34			g_Dorea	5.36	8.79	7.41	51.5	3.6	2.96	7.9	5.28	228	10.4	5.74	4.67	7.5	7.86	5.44	5.26	3.8	106.25	4.91	4.07
g_Butyricicoccus	20	14	24	35	37.51	14.67	12	41	52.98	48.01	24.51	66.99	32.01	21.5	29.01	20.01	32	34	42	12.5			g_Alistipes	13.74	188	4.44	8.41	2.33	115.5	4.14	1149	235.5	44.75	13.25	16.31	7.42	28.56	6.22	4.15	8.11	14.67	2.55	5.81
g_Butyricimonas	7	NA	11	35	7	NA	14	44.51	24.01	NA	17.01	11	14.01	22	16	8	24.01	14	7	11			g_Ruminococcus	6.61	NA	6.64	13.76	2.73	10.09	59.21	216.5	91.12	13.65	9.94	32.45	4.51	28	8.37	5.92	15.2	88.25	10.09	8.84
g_Butyrivibrio	NA	NA	NA	NA	NA	1	108.43	NA	NA	NA	NA	NA	NA	NA	NA	NA	NA	NA	NA	NA			uc_f_Lachnospiraceae	3.6	6.15	3.64	4.4	1.86	5.4	4.13	4.68	112	4.75	2.64	3.23	4.02	4.9	3.84	2.59	2.28	3.46	3.3	3.84
g_Catenibacterium	NA	NA	5	NA	NA	NA	NA	NA	NA	NA	22	NA	40.02	NA	NA	NA	NA	NA	NA	NA			uc_f_Porphyromonadaceae	NA	NA	5.93	NA	31	NA	10.53	14	63	NA	25.5	NA	NA	NA	12.86	10.4	2.4	NA	4.34	23
g_Cerasicoccus	1	NA	5	NA	42.02	NA	5	NA	3	NA	12	NA	8	NA	NA	4	15.01	NA	90.03	16			g_Akkermansia	268	NA	89	124	59.79	NA	286.25	NA	423	168	33.36	32	164	47.67	39	31.35	268	NA	615	43
g_Clostridium_IV	15.89	26.99	17.13	34.14	7.28	23	69.22	106.52	83.45	29	14.4	544.96	13.9	47.14	18	5.52	9.71	39	14.2	11.84			g_Dialister	NA	38.71	NA	9.4	NA	198	11.36	1.5	121.25	NA	7.48	4.43	NA	8.65	NA	14.25	7.37	NA	9.95	NA
g_Clostridium_XlVa	32	21.49	8	92.97	27	35.98	23.67	61.01	37.51	33.51	17.32	10.9	183.07	132.06	11.55	26.75	17	43.37	15.74	21.75			g_Gemmiger	10.39	106.33	9.3	19.73	13.71	NA	13.38	25.76	69.5	19.29	10.97	8.54	6.54	7.21	16.57	13.15	5.5	8.14	17.5	18.8
g_Clostridium_XlVb	4	37	7	17	3	6	2	68.01	6	NA	3	17	14	13	33.01	10	7	19.5	18.01	22.99			g_Butyrivibrio	NA	NA	NA	NA	NA	NA	40.27	NA	NA	NA	NA	NA	NA	NA	NA	NA	NA	NA	NA	NA
g_Clostridium_XVIII	28.5	67.95	16	9	48.01	25.5	25	23.25	19.5	57.76	34	20.01	18.01	59	124.02	111	31.01	152.99	16.01	12			g_Oscillibacter	49.83	24.4	5.24	7.85	2.57	13	15.5	7.63	119.67	10	5.69	11.33	15	98.5	6.14	7.69	9.63	8.44	7.73	11.95
g_Collinsella	26.66	90.91	11	28	51.02	19.5	65.98	134.97	70.03	NA	30.72	42	18	20	62.01	23	41	81.04	49.02	48.66			g_Clostridium_XVIII	11.06	60.5	7.44	19	8	16.56	60	17.71	38.75	22.11	11.9	17.25	15.2	24.29	281	18	29	48.62	49	30
g_Coprobacter	2	18.01	10	20	3	NA	12	10	5	NA	3	4	9	NA	6	4	22.01	10	12	4			g_Collinsella	50.25	64	9.5	21	10.33	10.17	75	77	95	NA	44.69	17.92	43	78	22	80	42.33	260	52	51.3
g_Coprococcus	31.4	3	21.6	36.51	15.5	14	76.98	12	96.49	NA	17.86	15.51	28	27.44	10	NA	13.42	19	13.01	11.34			uc_f_Ruminococcaceae	7.32	279	3.55	5.94	1.78	26.8	4.21	4.93	93	24.5	3.52	4.93	5.87	3.98	3.37	3.8	5.96	5.47	4.31	20.53
g_Desulfomicrobium	2	NA	3	NA	NA	NA	NA	NA	4	NA	NA	NA	NA	NA	22	3	NA	NA	NA	NA			uc_p_Firmicutes	106	NA	21.43	13	4.3	NA	4.77	30.64	300.5	NA	6.3	3	49	272	24.43	15.8	9.32	NA	49.53	11
g_Desulfovibrio	20	NA	14	NA	43.01	NA	10	NA	NA	NA	21	NA	NA	NA	8.89	4	43.01	NA	NA	NA			g_Parabacteroides	8.23	16.08	32.25	35.39	8.21	NA	12.66	92.33	224.3	16.3	5.42	12.44	24.21	20.47	16.56	4.03	13.56	12.35	28.72	8.52
g_Dialister	NA	36.14	NA	39.49	NA	32	26	NA	18.71	NA	20.75	27.02	NA	19.66	NA	26.99	26	NA	39.03	NA			g_Romboutsia	27	103	6	47.5	7	106.5	28	39	5.5	10	33	73.5	14	46	1	45	5.5	25	16	10.5
g_Dorea	18.49	17.22	24	28	8.43	11.83	26.67	8.67	32.5	27.51	15.2	12.8	55	12.51	21	20.99	12.21	37.01	26.51	5.73			g_Desulfovibrio	18	NA	3.71	NA	4.65	NA	9.67	NA	NA	NA	9.06	NA	NA	NA	11.7	8	7.83	NA	NA	NA
g_Eggerthia	NA	NA	NA	NA	NA	2	NA	13	11	NA	NA	NA	NA	NA	121.02	NA	NA	NA	NA	NA			g_Escherichia.Shigella	71	19	NA	40	19	57	36	21	2598.33	17.5	29	6	10	9	148	15	20	4.5	272	13.5
g_Elusimicrobium	NA	NA	348.39	NA	NA	NA	68.49	NA	NA	NA	NA	NA	NA	NA	NA	NA	NA	NA	NA	NA			g_Coprococcus	7.77	11	6.62	12.72	2.82	12	45.18	4.13	118.56	NA	11	5.86	20.04	10.95	56	NA	6.32	16.67	4.38	10.07
g_Enterococcus	1	NA	NA	NA	NA	11	1	25.67	7	NA	NA	NA	7	1	NA	NA	1	NA	NA	1			g_Ruminococcus2	7	29.44	3.49	7.73	15.4	6.44	7.7	6.62	16.69	53	7.74	4.05	8.32	4.76	17.86	7.2	8.68	64.06	10.22	3.62
g_Enterorhabdus	9	30	1	NA	NA	NA	NA	NA	NA	NA	NA	NA	NA	NA	9	NA	NA	NA	9	NA			g_Parasutterella	13.5	12	14.67	NA	3.34	5	12	49	45	NA	8	11	3.76	NA	5	4.34	6.45	9.24	NA	20.5
g_Escherichia.Shigella	4	1	NA	13	3	12	4	5.33	138.06	2	14	1	3	2	10	4	3	2	14.01	3			g_Sporobacter	6.77	NA	10.14	25.2	3.61	NA	6.46	1	147	NA	5.78	18	74	5	18	6.03	19.38	26	6.38	27.12
g_Faecalibacterium	10.43	73.74	8.89	38.03	13.88	37.68	15.59	65.01	84.66	12.58	8.6	9.4	14.05	13.41	19.65	21.97	8.89	14.28	15.51	80.75			g_Aestuariispira	NA	NA	14	NA	16.33	NA	49.67	86	14	NA	31	NA	30.5	159	18.17	15	71.5	1530	NA	93
g_Faecalicoccus	1	2	NA	1	20.01	1	6	30.01	11	1	NA	2	NA	6	3	1	2	NA	NA	8			g_Streptococcus	40	92	16	22	8	37.67	28	22.08	126.6	45	9	49	36.5	172	54	30	11	81	27	19.33
g_Faecalitalea	NA	NA	NA	NA	4	NA	NA	57.02	NA	NA	NA	NA	NA	NA	NA	NA	1	NA	NA	29			uc_o_Clostridiales	33.58	11	8.81	4.28	1.97	NA	5.62	5.51	976	3.33	3.87	62.5	33.17	12	6.93	14.35	8.72	55	4.49	50
g_Flavonifractor	7	43	3	6	8	10	2	48.01	28.02	34.01	2	6	7	10	41	19	NA	5	NA	6			g_Paraprevotella	NA	40.33	15	NA	NA	NA	28.38	NA	148	NA	NA	NA	7.83	NA	8.2	NA	35	NA	11.71	66.89
g_Fusicatenibacter	11.75	33	40.99	55.98	13	12.99	40.32	21	58	22.01	17	13.9	25.41	13.34	6	17.8	70.03	68.02	22.12	16.99			g_Butyricicoccus	3.87	44	14.2	65	3.7	7	14.33	33.25	63	27	12.3	13.77	10.57	9	74	26	8.62	12.71	11.5	5.6
g_Gemmiger	29	54	57.98	67.98	33	NA	96.02	56.99	71.98	70.02	34.17	23.8	35	24.01	14	51.49	20.01	11.34	13.01	35			uc_f_Coriobacteriaceae	13.5	NA	17	47	13.8	NA	32	52.64	12	12	46	129	34	34	4	13	19	86	25	6.67
g_Gordonibacter	NA	NA	NA	8	NA	NA	NA	15	NA	NA	1	2	NA	2	2.5	1	NA	1	NA	NA			g_Hespellia	9.5	6.5	8	132.5	8	15	9	12.75	16	NA	180.07	28	2.25	11	13	5	8	6.43	8.5	5.67
g_Haemophilus	1	2	3	6	1	59	8	9	9	6	5	15	2	5	NA	NA	1	3	9	1			g_Odoribacter	30	30.5	15.5	NA	6.18	NA	8.25	58	40	NA	19	18.67	9.57	25.67	35	7.33	32.67	21.4	33	10.33
g_Hespellia	9	5	6	62	4	7	5	30	5	NA	167.31	8.01	3	10	4	13	5	16	4	6			g_Barnesiella	57.25	138.67	14.75	NA	7.43	NA	17.12	31.67	38	NA	13.06	20.94	15.11	NA	10.47	5.17	19.96	11.6	20	4.79
g_Holdemanella	NA	NA	158.96	NA	NA	NA	10	NA	45.02	NA	NA	NA	NA	NA	NA	NA	NA	NA	NA	NA			g_Bilophila	9.25	26.67	33	NA	2.94	NA	14.5	19.25	72	NA	11	22	9.38	43	28	5.09	18.8	55	6	7.2
g_Hydrogenoanaerobacterium	10	NA	20	4	12	NA	5	2	12	NA	23	NA	8	1	4	NA	9	NA	24.02	4			g_Intestinibacter	21.29	61	3	33	19	37	17.56	8.25	21	20.33	34	25	12	57	NA	22	6	7	58	24
g_Intestinibacter	23	8	1	5	2	5	16	7	2	10	4	10	1	5	NA	3	1	1	6.01	3			g_Clostridium_XlVb	21	84	8.5	6.86	6	17.5	10	9.94	3.4	NA	6	21	8.67	10	15.75	23	16.5	8.14	61	36.5
g_Intestinimonas	14	NA	8	9	9	NA	17	25	10	25.01	29.01	13	4	6	25.01	22	7	13	18.01	20			g_Methanobrevibacter	59	NA	14	NA	15	NA	23.5	NA	238.5	NA	30.5	NA	52	58	NA	17	154	NA	50	NA
g_Lactobacillus	1	11	NA	1	NA	1	1	16.01	1	NA	NA	1	1	NA	NA	NA	NA	4	NA	1			g_Adlercreutzia	32	NA	NA	34	16	82	18	52.75	10	NA	6	28.33	29	37.5	22.6	12.2	7	1.67	8	11
g_Methanobrevibacter	9	NA	10	NA	19.01	NA	21.01	NA	188.08	NA	57.02	NA	18	27.01	NA	4	37.01	NA	27.02	NA			g_Elusimicrobium	NA	NA	412	NA	NA	NA	107	NA	NA	NA	NA	NA	NA	NA	NA	NA	NA	NA	NA	NA
g_Methanomassiliicoccus	NA	NA	NA	NA	17.01	NA	NA	NA	NA	NA	NA	NA	NA	NA	NA	15	NA	NA	NA	NA			uc_k_Bacteria	14	NA	20.5	51.5	16.5	4	18.61	16	395	NA	5.34	14	13.5	1	111.88	35.5	45.22	NA	13.19	12
g_Odoribacter	8	27.01	13	NA	18	NA	8	22	14	NA	8	11.01	16.01	13	8	4	32.01	31.01	15.01	18			uc_f_Rikenellaceae	NA	NA	NA	3	NA	NA	2	NA	5	NA	6.44	NA	NA	53	13.8	NA	4	NA	NA	NA
g_Oligosphaera	NA	NA	3	NA	NA	NA	22	NA	NA	NA	5	NA	2	NA	NA	1	14.01	NA	NA	NA			g_Haemophilus	5	13	17	25	7	497	77	65	56	39	18	88	1.75	40	NA	1	7	27	32	2
g_Olsenella	NA	14	5	NA	NA	NA	24	NA	17	NA	24	NA	NA	NA	NA	NA	10	NA	NA	NA			g_Phascolarctobacterium	4.88	NA	10.5	NA	7.08	NA	16.6	13.5	NA	NA	NA	NA	10.79	NA	16.75	NA	NA	14.2	13	24.33
g_Oscillibacter	60.01	46.01	10	33.66	55.47	7	26	14.82	48	17	12.45	8.67	33	118.04	19	36.41	14.34	34.5	13.18	13.83			g_Coprobacter	17	26.67	35	8.5	4	NA	11.2	23	13	NA	12	12	38	NA	17	19	45	22	12.33	8
g_Parabacteroides	4.5	87.93	12	53.51	41.01	NA	18.19	67	332.02	34	24	39	22.51	48.02	71.51	19	29.99	46.01	32.01	13.75			g_Hydrogenoanaerobacterium	24	NA	57	5	2.91	NA	17	7	46	NA	4.53	NA	30	1	13	1	24	NA	21.33	19
g_Paraprevotella	NA	37.02	13	NA	NA	NA	30.51	NA	55	NA	NA	NA	47	NA	39.01	NA	85.01	NA	56.02	165.46			g_Slackia	NA	29	9	NA	NA	156	26.5	NA	4	61	15.86	NA	13	9	11	NA	10	NA	NA	16
g_Parasutterella	6	7	16	NA	6.73	1	7	21.01	23	NA	5	4	10.17	NA	1	14.4	33.8	37.25	NA	18			g_Clostridium_sensu_stricto	23.5	6	NA	29	10	156	51	10	39	19	63	124	35	16.5	NA	8	12	1	17	15
g_Phascolarctobacterium	6	NA	6	NA	16	NA	15	102.03	NA	NA	NA	NA	32.99	NA	59	NA	NA	15	2	17			g_Flavonifractor	25	35.6	3	8	31	35	17	84	16.75	7.6	11	16	19	10.5	5.64	9.6	NA	12	NA	16.5
g_Prevotella	4	70.62	14.52	NA	NA	NA	259.05	1	908.89	1	599.9	NA	32.43	NA	NA	NA	40.67	NA	NA	1			uc_p_Proteobacteria	NA	NA	NA	NA	42	NA	76.5	1	NA	NA	1.75	NA	NA	179	35.25	21	58	NA	NA	16
g_Pseudoflavonifractor	2	36.01	1	1	3.33	3	7	24.01	14	3	2	1	1	6	15	8	2	NA	5	3			uc_o_Rhodospirillales	NA	NA	NA	NA	NA	NA	NA	NA	NA	NA	61.29	NA	NA	NA	34	NA	NA	NA	NA	NA
g_Rikenella	NA	NA	NA	NA	NA	NA	NA	NA	NA	NA	NA	NA	NA	NA	11.4	NA	NA	NA	NA	NA			g_Anaerosporobacter	26	1	6	NA	6.5	1	10	NA	NA	4	NA	5	43	32	9	20	98	23.33	41	4
g_Romboutsia	10	11	1	10	2	17	7	5	2	10	5	10.01	3	5	NA	2	2	2	3	2			uc_c_Clostridia	4	NA	4.55	NA	9	NA	5.89	2	72	NA	19	4	14.5	NA	1.33	2	40	NA	28	7
g_Roseburia	18.47	62.32	10.33	64.11	15.06	17.76	19.86	139.52	558.89	24.63	13.07	18.96	22.44	27.47	45.21	236.43	15.81	30.87	66.23	18.92			g_Enterococcus	1.5	NA	NA	NA	NA	45.5	1	36.14	10	NA	1	NA	19.5	1	NA	1	6	NA	1	21
g_Ruminococcus	10.53	NA	10.29	31.25	10.26	31.99	118.37	105.99	81.67	57.52	16	166	9.42	20.01	32.5	9.54	36.1	101.02	32.06	6.87			g_Veillonella	1.5	4	1	12	NA	61.5	33	13	1	115.4	NA	11	1	56	NA	NA	1	12	25	NA
g_Ruminococcus2	13.71	19.82	10.57	27.87	27.5	15.49	28.79	11.64	22.87	86.02	32.15	12.56	26.29	13.07	38	9.65	23.3	29.69	51.54	5.5			g_Cerasicoccus	3	NA	13	NA	7.2	NA	10	NA	7	NA	36	NA	10	NA	NA	14	25	NA	93.5	27
g_Senegalimassilia	11.5	NA	4	NA	11.01	26	NA	49.01	15.01	NA	54.51	NA	NA	NA	NA	NA	2	11	6	NA			g_Butyricimonas	17.5	NA	17.33	6.64	11	NA	9.83	20.22	146	NA	27	23.5	12.25	114	7.47	8.5	15.25	28.5	20	19
g_Slackia	NA	13	4	NA	NA	27	16	NA	2	19.34	22	NA	7	4	7	NA	4	NA	NA	8			uc_c_Alphaproteobacteria	NA	NA	31.5	NA	NA	NA	NA	NA	53	NA	NA	NA	224.6	NA	NA	NA	NA	NA	NA	NA
g_Sporobacter	20.5	NA	21.5	36	10.84	NA	25.16	NA	58.99	NA	24.34	9.01	20.01	27.01	11	28.99	41.02	13	81.03	14.25			g_Senegalimassilia	31	NA	8	NA	9	120	NA	33.67	34	NA	20.67	NA	NA	NA	NA	NA	4	30	11	NA
g_Streptococcus	6	16	6	6	3	17	7	53	125.98	12	3	9	6	11	13	11	4	20	2	11			uc_f_Sutterellaceae	NA	NA	NA	NA	NA	NA	NA	NA	NA	NA	NA	NA	NA	NA	21.3	NA	NA	NA	13.12	NA
g_Subdoligranulum	27.01	14	1	3	1	2	4	22.01	28.01	4	9	2	1	8	150.98	4	NA	1.33	13	6			g_Intestinimonas	13	NA	19	20	5.67	NA	9	12.4	29	43	6.71	12.67	5	9.33	7.38	13	7	40	10.33	8.22
g_Sutterella	74	47.43	11.4	13.89	NA	65.96	74	64.01	120.99	68.74	30	15.55	NA	40.51	13.64	NA	NA	NA	25.49	34.2			g_Alloprevotella	NA	NA	6.89	NA	NA	NA	NA	NA	NA	NA	NA	NA	NA	NA	NA	NA	NA	NA	NA	NA
g_Vampirovibrio	NA	NA	NA	NA	NA	NA	NA	NA	NA	NA	NA	146.09	NA	NA	260.04	11	NA	NA	NA	NA			g_Holdemanella	NA	NA	17.44	NA	NA	NA	30	NA	70.5	NA	NA	NA	NA	NA	NA	NA	NA	NA	NA	NA
g_Veillonella	1	2	1	3	1	14	14	5	1	70	1	4	NA	9	NA	NA	NA	1	5	NA			g_Subdoligranulum	77	40.5	1	13	1	5	11	19.5	72	2.33	46	1.33	1	8	264	19	NA	4.5	37	49
g_Victivallis	4	NA	11	NA	1	NA	13	NA	12	NA	11	20.01	11	NA	12	13	34.01	NA	NA	8			uc_f_Erysipelotrichaceae	4	12	NA	NA	20	7	3	42	24	27	NA	3	NA	NA	270	13	NA	5	NA	49
uc_c_Alphaproteobacteria	NA	NA	22	NA	NA	NA	NA	NA	39	NA	NA	NA	211.55	NA	NA	NA	NA	NA	NA	NA			uc_f_Clostridiales_Incertae_Sedis_XIII	8	NA	8	NA	14.5	NA	16.25	NA	18	NA	16.33	1	13	7	1	NA	20	NA	11	NA
uc_c_Clostridia	1	NA	21	1	5	NA	14.5	1	25	NA	11	2	7	NA	2	2	8	NA	8	2			uc_p_Bacteroidetes	1	NA	5	NA	8.4	NA	9.5	1	77	NA	NA	NA	35	NA	NA	NA	14	NA	1	NA
uc_c_Deltaproteobacteria	NA	NA	NA	NA	NA	NA	NA	NA	NA	NA	NA	NA	NA	1	74.97	NA	NA	NA	NA	NA			g_Victivallis	13	NA	16	NA	4	NA	18	NA	22	NA	26	24	35	NA	23	38	49.5	NA	NA	13
uc_f_Coriobacteriaceae	11	NA	13	38	23.32	NA	16.01	36.12	8	6	36.01	92.07	17	91.03	3	6	7	43.02	14	8			g_Allobaculum	NA	NA	NA	NA	NA	NA	NA	NA	NA	NA	NA	NA	NA	NA	211	NA	NA	NA	NA	NA
uc_f_Desulfovibrionaceae	NA	NA	NA	NA	NA	NA	NA	NA	12.74	NA	NA	NA	1	NA	1	NA	NA	NA	NA	NA			g_Rikenella	NA	NA	NA	NA	NA	NA	NA	NA	NA	NA	NA	NA	NA	NA	9.53	NA	NA	NA	NA	NA
uc_f_Enterobacteriaceae	NA	NA	NA	NA	NA	7	NA	NA	NA	NA	NA	23.01	NA	1	NA	NA	NA	NA	38	1.5			g_Catenibacterium	NA	NA	12	NA	NA	NA	NA	NA	NA	NA	19.5	NA	53.5	NA	NA	NA	NA	NA	NA	NA
uc_f_Erysipelotrichaceae	2	4	NA	NA	4	2	1	10	13.01	24.01	NA	2	NA	NA	117.98	3	NA	2	NA	12			g_Faecalitalea	NA	NA	NA	NA	8	NA	1	115	NA	NA	NA	NA	1	NA	NA	NA	6	NA	NA	32.25
uc_f_Lachnospiraceae	11.2	34.09	11.22	21.4	9.71	18.19	24.74	30.72	263.85	11.82	8.24	13.5	9.57	15.45	12	5.94	5.96	17.27	13	6.79			g_Pseudoflavonifractor	8	14.25	10	1	2.14	4	10	31	26	4	7	1.25	8	7	22	24	8	1	9	11
uc_f_Porphyromonadaceae	NA	NA	20	NA	16.01	NA	22.34	3	22.01	NA	8	NA	NA	NA	24	16	3	NA	25.36	18			g_Vampirovibrio	NA	NA	NA	NA	NA	NA	NA	NA	NA	NA	NA	43	NA	NA	107	11.67	NA	NA	NA	NA
uc_f_Prevotellaceae	NA	NA	NA	NA	NA	NA	NA	NA	NA	NA	NA	NA	22	NA	NA	NA	NA	NA	NA	NA			g_Faecalicoccus	4	9	NA	4	9.25	2	31	22.33	10	4	NA	7	NA	22	11	3	18	1	NA	12.33
uc_f_Rhodospirillaceae	NA	NA	3	55.26	43	NA	316.08	4	53.02	NA	24	NA	157.53	NA	44.01	52.02	46.25	NA	NA	NA			g_Enterorhabdus	12.5	61	6	NA	NA	NA	NA	NA	NA	NA	NA	NA	NA	NA	13	NA	NA	NA	12	NA
uc_f_Rikenellaceae	NA	NA	NA	2	NA	NA	4	NA	4	NA	13.5	NA	NA	32.55	12.34	NA	1	NA	NA	NA			uc_f_Enterobacteriaceae	1	NA	NA	NA	NA	6.57	NA	1	NA	NA	NA	9.43	NA	48.33	NA	NA	NA	NA	22.12	1.65
uc_f_Ruminococcaceae	15.51	66.01	7.08	17.1	9.91	60.01	19.92	15.09	198.08	107	8.3	15.44	16.08	23.57	22.74	10.5	15.37	13.6	10.36	14.87			uc_o_Burkholderiales	NA	NA	NA	NA	NA	NA	NA	NA	NA	NA	34	NA	3	NA	NA	NA	NA	NA	NA	NA
uc_f_Sutterellaceae	NA	NA	NA	NA	NA	NA	NA	NA	NA	NA	NA	NA	NA	NA	73.47	NA	NA	NA	26.01	NA			g_Eggerthia	NA	NA	1	NA	NA	6	NA	14	26	NA	NA	NA	NA	NA	33	NA	NA	NA	NA	NA
uc_k_Bacteria	4	NA	34.01	19.62	24.99	2	37.44	15	669.8	NA	14.67	6	19	1	310.01	51	93.53	1	40.26	6			uc_f_Desulfovibrionaceae	NA	NA	NA	NA	NA	NA	NA	NA	48.5	NA	NA	NA	1	NA	1	NA	NA	NA	NA	NA
uc_o_Burkholderiales	NA	NA	NA	NA	NA	NA	NA	NA	NA	NA	19	NA	3	NA	NA	NA	NA	NA	NA	NA			uc_o_Lactobacillales	1	1	NA	NA	NA	4	NA	13	NA	1	123	NA	1	3	NA	1	NA	1	NA	1
uc_o_Clostridiales	36.01	3	39.51	53.99	11.08	NA	18.72	22.21	1336.29	3	8.04	38.5	35.01	16	16.72	43.48	28.34	18	21.34	27.01			g_Eisenbergiella	1	NA	NA	NA	3.67	NA	NA	28.25	5.2	1.33	NA	NA	NA	NA	34	3.33	NA	17	NA	2.14
uc_o_Rhodospirillales	NA	NA	NA	NA	NA	NA	NA	NA	NA	NA	78	NA	NA	NA	12	NA	NA	NA	NA	NA			g_Succinatimonas	NA	NA	NA	NA	NA	NA	NA	NA	NA	NA	NA	NA	NA	NA	16.75	NA	NA	NA	NA	NA
uc_p_Bacteroidetes	NA	NA	2	NA	15	NA	15	NA	18	NA	NA	NA	9	NA	NA	NA	6	NA	1	NA			g_Mogibacterium	5	NA	24	3	3.5	NA	3	19	8.5	NA	4.5	1.8	15	9	15	24	7.5	3	6.5	14
uc_p_Firmicutes	34.02	NA	26.99	2	19.74	NA	31.24	54	212	NA	19.29	1	19	56.01	93.01	20.99	38.26	NA	83.06	2			uc_f_Prevotellaceae	NA	NA	NA	NA	NA	NA	NA	NA	NA	NA	NA	NA	25.67	NA	NA	NA	NA	NA	NA	NA
uc_p_Proteobacteria	NA	NA	NA	NA	12	NA	18	NA	NA	NA	1	NA	NA	61	106	5	11	NA	NA	4			g_Enterobacter	8.5	NA	NA	1.15	NA	1	46	17.67	1.46	NA	NA	1	NA	NA	NA	3.25	NA	1	1	51.12
																							uc_c_Deltaproteobacteria	NA	NA	NA	NA	NA	NA	NA	NA	NA	NA	NA	NA	NA	1	65.6	NA	NA	NA	NA	NA
																							g_Yersinia	NA	NA	NA	NA	NA	3.88	NA	1	NA	NA	NA	1	NA	89	NA	NA	NA	NA	43	1

## Sheet: S2-6
Table S2-6: Percentage of genera showing a maximum fold change over consecutive samples (genera above abundance threshold)
Percentage of genera in which a certain maximum fold change was detected over consecutive samples of the QMP timeseries. Included genera were limited to those for which the relative abundance of the genus was larger than 0.5% in at least one sample of the total dataset.
	perc_of_genera_showing_fold_change	fold_change
1	100	1
2	100	2
3	98.5507	3
4	95.6522	4
5	91.3043	5
6	88.4058	6
7	86.9565	7
8	84.058	8
9	78.2609	9
10	72.4638	10
11	71.0145	11
12	66.6667	12
13	62.3188	13
14	57.971	14
15	55.0725	15
16	55.0725	16
17	53.6232	17
18	52.1739	18
19	47.8261	19
20	44.9275	20
21	42.029	21
22	42.029	22
23	37.6812	23
24	34.7826	24
25	34.7826	25
26	33.3333	26
27	30.4348	27
28	28.9855	28
29	28.9855	29
30	26.087	30
31	26.087	31
32	26.087	32
33	26.087	33
34	23.1884	34
35	20.2899	35
36	20.2899	36
37	20.2899	37
38	15.942	38
39	15.942	39
40	15.942	40
41	15.942	41
42	15.942	42
43	14.4928	43
44	13.0435	44
45	13.0435	45
46	13.0435	46
47	13.0435	47
48	13.0435	48
49	13.0435	49
50	10.1449	50
51	10.1449	51
52	10.1449	52
53	8.69565	53
54	8.69565	54
55	8.69565	55
56	8.69565	56
57	8.69565	57
58	8.69565	58
59	8.69565	59
60	7.24638	60
61	7.24638	61
62	7.24638	62
63	7.24638	63
64	5.7971	64
65	5.7971	65
66	5.7971	66
67	4.34783	67
68	1.44928	68
69	1.44928	69
70	1.44928	70
71	1.44928	71
72	1.44928	72
73	1.44928	73
74	1.44928	74
75	1.44928	75
76	1.44928	76
77	1.44928	77
78	1.44928	78
79	1.44928	79
80	1.44928	80
81	1.44928	81
82	1.44928	82
83	1.44928	83
84	1.44928	84
85	1.44928	85
86	1.44928	86
87	1.44928	87
88	1.44928	88
89	1.44928	89
90	1.44928	90
91	1.44928	91
92	1.44928	92
93	1.44928	93
94	1.44928	94
95	1.44928	95
96	1.44928	96
97	1.44928	97
98	1.44928	98
99	1.44928	99
100	1.44928	100
101	1.44928	101
102	1.44928	102
103	1.44928	103
104	1.44928	104
105	1.44928	105

## Sheet: S2-7
Table S2-7: Percentage of genera showing a maximum fold change over the study period (genera above abundance threshold)
Percentage of genera in which a certain maximum fold change was detected within the QMP timeseries. Included genera were limited to those for which the relative abundance of the genus was larger than 0.5% in at least one sample of the total dataset.
	perc_of_genera_showing_fold_change	fold_change
1	100	1
2	100	2
3	100	3
4	100	4
5	100	5
6	100	6
7	100	7
8	100	8
9	100	9
10	98.9583	10
11	98.9583	11
12	97.9167	12
13	95.8333	13
14	95.8333	14
15	94.7917	15
16	94.7917	16
17	92.7083	17
18	90.625	18
19	89.5833	19
20	89.5833	20
21	89.5833	21
22	86.4583	22
23	84.375	23
24	83.3333	24
25	81.25	25
26	79.1667	26
27	78.125	27
28	78.125	28
29	78.125	29
30	76.0417	30
31	75	31
32	73.9583	32
33	71.875	33
34	71.875	34
35	70.8333	35
36	70.8333	36
37	69.7917	37
38	67.7083	38
39	67.7083	39
40	66.6667	40
41	65.625	41
42	65.625	42
43	65.625	43
44	64.5833	44
45	63.5417	45
46	63.5417	46
47	63.5417	47
48	63.5417	48
49	60.4167	49
50	60.4167	50
51	60.4167	51
52	60.4167	52
53	60.4167	53
54	60.4167	54
55	58.3333	55
56	58.3333	56
57	58.3333	57
58	57.2917	58
59	56.25	59
60	56.25	60
61	56.25	61
62	56.25	62
63	56.25	63
64	56.25	64
65	56.25	65
66	56.25	66
67	55.2083	67
68	55.2083	68
69	54.1667	69
70	53.125	70
71	52.0833	71
72	52.0833	72
73	52.0833	73
74	51.0417	74
75	50	75
76	50	76
77	50	77
78	48.9583	78
79	48.9583	79
80	48.9583	80
81	48.9583	81
82	47.9167	82
83	47.9167	83
84	47.9167	84
85	46.875	85
86	46.875	86
87	45.8333	87
88	45.8333	88
89	45.8333	89
90	45.8333	90
91	44.7917	91
92	44.7917	92
93	43.75	93
94	43.75	94
95	42.7083	95
96	42.7083	96
97	40.625	97
98	40.625	98
99	40.625	99
100	40.625	100
101	40.625	101
102	40.625	102
103	39.5833	103
104	39.5833	104
105	38.5417	105
106	37.5	106
107	37.5	107
108	37.5	108
109	36.4583	109
110	36.4583	110
111	36.4583	111
112	36.4583	112
113	36.4583	113
114	36.4583	114
115	36.4583	115
116	36.4583	116
117	36.4583	117
118	35.4167	118
119	34.375	119
120	34.375	120
121	33.3333	121
122	32.2917	122
123	32.2917	123
124	32.2917	124
125	32.2917	125
126	31.25	126
127	31.25	127
128	31.25	128
129	31.25	129
130	31.25	130
131	30.2083	131
132	30.2083	132
133	30.2083	133
134	30.2083	134
135	29.1667	135
136	29.1667	136
137	29.1667	137
138	29.1667	138
139	28.125	139
140	28.125	140
141	28.125	141
142	28.125	142
143	28.125	143
144	28.125	144
145	28.125	145
146	28.125	146
147	28.125	147
148	28.125	148
149	27.0833	149
150	27.0833	150
151	26.0417	151
152	26.0417	152
153	25	153
154	25	154
155	25	155
156	25	156
157	25	157
158	25	158
159	23.9583	159
160	23.9583	160
161	23.9583	161
162	23.9583	162
163	23.9583	163
164	23.9583	164
165	23.9583	165
166	21.875	166
167	21.875	167
168	20.8333	168
169	20.8333	169
170	20.8333	170
171	20.8333	171
172	20.8333	172
173	20.8333	173
174	20.8333	174
175	20.8333	175
176	20.8333	176
177	20.8333	177
178	20.8333	178
179	20.8333	179
180	20.8333	180
181	20.8333	181
182	20.8333	182
183	20.8333	183
184	19.7917	184
185	19.7917	185
186	18.75	186
187	18.75	187
188	18.75	188
189	17.7083	189
190	17.7083	190
191	17.7083	191
192	17.7083	192
193	17.7083	193
194	17.7083	194
195	17.7083	195
196	17.7083	196
197	17.7083	197
198	17.7083	198
199	16.6667	199
200	16.6667	200
201	16.6667	201
202	16.6667	202
203	16.6667	203
204	16.6667	204
205	16.6667	205
206	16.6667	206
207	16.6667	207
208	16.6667	208
209	16.6667	209
210	16.6667	210
211	16.6667	211
212	14.5833	212
213	14.5833	213
214	14.5833	214
215	14.5833	215
216	14.5833	216
217	14.5833	217
218	14.5833	218
219	14.5833	219
220	14.5833	220
221	14.5833	221
222	14.5833	222
223	14.5833	223
224	14.5833	224
225	14.5833	225
226	14.5833	226
227	14.5833	227
228	14.5833	228
229	14.5833	229
230	14.5833	230
231	14.5833	231
232	14.5833	232
233	14.5833	233
234	14.5833	234
235	14.5833	235
236	14.5833	236
237	14.5833	237
238	14.5833	238
239	14.5833	239
240	14.5833	240
241	14.5833	241
242	14.5833	242
243	14.5833	243
244	14.5833	244
245	14.5833	245
246	14.5833	246
247	14.5833	247
248	14.5833	248
249	14.5833	249
250	14.5833	250
251	14.5833	251
252	14.5833	252
253	14.5833	253
254	14.5833	254
255	14.5833	255
256	14.5833	256
257	14.5833	257
258	14.5833	258
259	14.5833	259
260	14.5833	260
261	13.5417	261
262	13.5417	262
263	13.5417	263
264	12.5	264
265	12.5	265
266	12.5	266
267	12.5	267
268	12.5	268
269	12.5	269
270	12.5	270
271	12.5	271
272	12.5	272
273	12.5	273
274	12.5	274
275	12.5	275
276	12.5	276
277	11.4583	277
278	11.4583	278
279	11.4583	279
280	11.4583	280
281	11.4583	281
282	11.4583	282
283	11.4583	283
284	11.4583	284
285	11.4583	285
286	11.4583	286
287	11.4583	287
288	11.4583	288
289	11.4583	289
290	11.4583	290
291	11.4583	291
292	11.4583	292
293	11.4583	293
294	11.4583	294
295	11.4583	295
296	11.4583	296
297	11.4583	297
298	11.4583	298
299	11.4583	299
300	11.4583	300
301	11.4583	301
302	11.4583	302
303	11.4583	303
304	11.4583	304
305	11.4583	305
306	11.4583	306
307	11.4583	307
308	11.4583	308
309	11.4583	309
310	11.4583	310
311	11.4583	311
312	11.4583	312
313	11.4583	313
314	11.4583	314
315	11.4583	315
316	11.4583	316
317	10.4167	317
318	10.4167	318
319	10.4167	319
320	10.4167	320
321	10.4167	321
322	10.4167	322
323	10.4167	323
324	10.4167	324
325	10.4167	325
326	10.4167	326
327	10.4167	327
328	10.4167	328
329	10.4167	329
330	10.4167	330
331	10.4167	331
332	10.4167	332
333	9.375	333
334	9.375	334
335	9.375	335
336	9.375	336
337	9.375	337
338	9.375	338
339	9.375	339
340	9.375	340
341	9.375	341
342	9.375	342
343	9.375	343
344	9.375	344
345	9.375	345
346	9.375	346
347	9.375	347
348	9.375	348
349	8.33333	349
350	8.33333	350
351	8.33333	351
352	8.33333	352
353	8.33333	353
354	8.33333	354
355	8.33333	355
356	8.33333	356
357	8.33333	357
358	8.33333	358
359	8.33333	359
360	8.33333	360
361	8.33333	361
362	8.33333	362
363	8.33333	363
364	8.33333	364
365	8.33333	365
366	8.33333	366
367	8.33333	367
368	8.33333	368
369	8.33333	369
370	8.33333	370
371	8.33333	371
372	8.33333	372
373	8.33333	373
374	8.33333	374
375	8.33333	375
376	8.33333	376
377	8.33333	377
378	8.33333	378
379	8.33333	379
380	8.33333	380
381	8.33333	381
382	8.33333	382
383	8.33333	383
384	8.33333	384
385	8.33333	385
386	8.33333	386
387	8.33333	387
388	8.33333	388
389	8.33333	389
390	8.33333	390
391	8.33333	391
392	8.33333	392
393	8.33333	393
394	8.33333	394
395	8.33333	395
396	8.33333	396
397	8.33333	397
398	8.33333	398
399	8.33333	399
400	8.33333	400
401	8.33333	401
402	8.33333	402
403	8.33333	403
404	8.33333	404
405	8.33333	405
406	8.33333	406
407	8.33333	407
408	8.33333	408
409	8.33333	409
410	8.33333	410
411	8.33333	411
412	8.33333	412
413	8.33333	413
414	8.33333	414
415	8.33333	415
416	8.33333	416
417	8.33333	417
418	8.33333	418
419	8.33333	419
420	8.33333	420
421	8.33333	421
422	8.33333	422
423	8.33333	423
424	8.33333	424
425	8.33333	425
426	7.29167	426
427	7.29167	427
428	7.29167	428
429	7.29167	429
430	7.29167	430
431	7.29167	431
432	7.29167	432
433	7.29167	433
434	7.29167	434
435	7.29167	435
436	7.29167	436
437	7.29167	437
438	7.29167	438
439	7.29167	439
440	7.29167	440
441	7.29167	441
442	7.29167	442
443	7.29167	443
444	7.29167	444
445	7.29167	445
446	7.29167	446
447	7.29167	447
448	7.29167	448
449	7.29167	449
450	7.29167	450
451	7.29167	451
452	7.29167	452
453	7.29167	453
454	7.29167	454
455	7.29167	455
456	7.29167	456
457	7.29167	457
458	7.29167	458
459	7.29167	459
460	7.29167	460
461	7.29167	461
462	7.29167	462
463	7.29167	463
464	7.29167	464
465	7.29167	465
466	7.29167	466
467	7.29167	467
468	7.29167	468
469	7.29167	469
470	7.29167	470
471	7.29167	471
472	7.29167	472
473	7.29167	473
474	7.29167	474
475	7.29167	475
476	7.29167	476
477	7.29167	477
478	7.29167	478
479	7.29167	479
480	7.29167	480
481	7.29167	481
482	6.25	482
483	6.25	483
484	6.25	484
485	6.25	485
486	6.25	486
487	6.25	487
488	6.25	488
489	6.25	489
490	6.25	490
491	6.25	491
492	6.25	492
493	6.25	493
494	6.25	494
495	6.25	495
496	6.25	496
497	6.25	497
498	6.25	498
499	6.25	499
500	6.25	500
501	6.25	501
502	6.25	502
503	6.25	503
504	6.25	504
505	6.25	505
506	6.25	506
507	6.25	507
508	6.25	508
509	6.25	509
510	6.25	510
511	6.25	511
512	6.25	512
513	6.25	513
514	6.25	514
515	6.25	515
516	6.25	516
517	6.25	517
518	6.25	518
519	6.25	519
520	6.25	520
521	6.25	521
522	6.25	522
523	6.25	523
524	6.25	524
525	6.25	525
526	6.25	526
527	6.25	527
528	6.25	528
529	6.25	529
530	6.25	530
531	6.25	531
532	6.25	532
533	6.25	533
534	6.25	534
535	6.25	535
536	6.25	536
537	6.25	537
538	6.25	538
539	6.25	539
540	6.25	540
541	6.25	541
542	6.25	542
543	6.25	543
544	6.25	544
545	5.20833	545
546	5.20833	546
547	5.20833	547
548	5.20833	548
549	5.20833	549
550	5.20833	550
551	5.20833	551
552	5.20833	552
553	5.20833	553
554	5.20833	554
555	5.20833	555
556	5.20833	556
557	5.20833	557
558	5.20833	558
559	4.16667	559
560	4.16667	560
561	4.16667	561
562	4.16667	562
563	4.16667	563
564	4.16667	564
565	4.16667	565
566	4.16667	566
567	4.16667	567
568	4.16667	568
569	4.16667	569
570	4.16667	570
571	4.16667	571
572	4.16667	572
573	4.16667	573
574	4.16667	574
575	4.16667	575
576	4.16667	576
577	4.16667	577
578	4.16667	578
579	4.16667	579
580	4.16667	580
581	4.16667	581
582	4.16667	582
583	4.16667	583
584	4.16667	584
585	4.16667	585
586	4.16667	586
587	4.16667	587
588	4.16667	588
589	4.16667	589
590	4.16667	590
591	4.16667	591
592	4.16667	592
593	4.16667	593
594	4.16667	594
595	4.16667	595
596	4.16667	596
597	4.16667	597
598	4.16667	598
599	4.16667	599
600	4.16667	600
601	4.16667	601
602	4.16667	602
603	4.16667	603
604	4.16667	604
605	4.16667	605
606	4.16667	606
607	4.16667	607
608	4.16667	608
609	4.16667	609
610	4.16667	610
611	4.16667	611
612	4.16667	612
613	4.16667	613
614	4.16667	614
615	4.16667	615
616	4.16667	616
617	4.16667	617
618	4.16667	618
619	4.16667	619
620	3.125	620
621	3.125	621
622	3.125	622
623	3.125	623
624	3.125	624
625	3.125	625
626	3.125	626
627	3.125	627
628	3.125	628
629	3.125	629
630	3.125	630
631	3.125	631
632	3.125	632
633	3.125	633
634	3.125	634
635	3.125	635
636	3.125	636
637	3.125	637
638	3.125	638
639	3.125	639
640	3.125	640
641	3.125	641
642	3.125	642
643	3.125	643
644	3.125	644
645	3.125	645
646	3.125	646
647	3.125	647
648	3.125	648
649	3.125	649
650	3.125	650
651	3.125	651
652	3.125	652
653	3.125	653
654	3.125	654
655	3.125	655
656	3.125	656
657	3.125	657
658	3.125	658
659	3.125	659
660	3.125	660
661	3.125	661
662	3.125	662
663	3.125	663
664	3.125	664
665	3.125	665
666	3.125	666
667	3.125	667
668	3.125	668
669	3.125	669
670	2.08333	670
671	2.08333	671
672	2.08333	672
673	2.08333	673
674	2.08333	674
675	2.08333	675
676	2.08333	676
677	2.08333	677
678	2.08333	678
679	2.08333	679
680	2.08333	680
681	2.08333	681
682	2.08333	682
683	2.08333	683
684	2.08333	684
685	2.08333	685
686	2.08333	686
687	2.08333	687
688	2.08333	688
689	2.08333	689
690	2.08333	690
691	2.08333	691
692	2.08333	692
693	2.08333	693
694	2.08333	694
695	2.08333	695
696	2.08333	696
697	2.08333	697
698	2.08333	698
699	2.08333	699
700	2.08333	700
701	2.08333	701
702	2.08333	702
703	2.08333	703
704	2.08333	704
705	2.08333	705
706	2.08333	706
707	2.08333	707
708	2.08333	708
709	2.08333	709
710	2.08333	710
711	2.08333	711
712	2.08333	712
713	2.08333	713
714	2.08333	714
715	2.08333	715
716	2.08333	716
717	2.08333	717
718	2.08333	718
719	2.08333	719
720	2.08333	720
721	2.08333	721
722	2.08333	722
723	2.08333	723
724	2.08333	724
725	2.08333	725
726	2.08333	726
727	2.08333	727
728	2.08333	728
729	2.08333	729
730	2.08333	730
731	2.08333	731
732	2.08333	732
733	2.08333	733
734	2.08333	734
735	2.08333	735
736	2.08333	736
737	2.08333	737
738	2.08333	738
739	2.08333	739
740	2.08333	740
741	2.08333	741
742	2.08333	742
743	2.08333	743
744	2.08333	744
745	2.08333	745
746	2.08333	746
747	2.08333	747
748	2.08333	748
749	2.08333	749
750	2.08333	750
751	2.08333	751
752	2.08333	752
753	2.08333	753
754	2.08333	754
755	2.08333	755
756	2.08333	756
757	2.08333	757
758	2.08333	758
759	2.08333	759
760	2.08333	760
761	2.08333	761
762	2.08333	762
763	2.08333	763
764	2.08333	764
765	2.08333	765
766	2.08333	766
767	2.08333	767
768	2.08333	768
769	2.08333	769
770	2.08333	770
771	2.08333	771
772	2.08333	772
773	2.08333	773
774	2.08333	774
775	2.08333	775
776	2.08333	776
777	2.08333	777
778	2.08333	778
779	2.08333	779
780	2.08333	780
781	2.08333	781
782	2.08333	782
783	2.08333	783
784	2.08333	784
785	2.08333	785
786	2.08333	786
787	2.08333	787
788	2.08333	788
789	2.08333	789
790	2.08333	790
791	2.08333	791
792	2.08333	792
793	2.08333	793
794	2.08333	794
795	2.08333	795
796	2.08333	796
797	2.08333	797
798	2.08333	798
799	2.08333	799
800	2.08333	800
801	2.08333	801
802	2.08333	802
803	2.08333	803
804	2.08333	804
805	2.08333	805
806	2.08333	806
807	2.08333	807
808	2.08333	808
809	2.08333	809
810	2.08333	810
811	2.08333	811
812	2.08333	812
813	2.08333	813
814	2.08333	814
815	2.08333	815
816	2.08333	816
817	2.08333	817
818	2.08333	818
819	2.08333	819
820	2.08333	820
821	2.08333	821
822	2.08333	822
823	2.08333	823
824	2.08333	824
825	2.08333	825
826	2.08333	826
827	2.08333	827
828	2.08333	828
829	2.08333	829
830	2.08333	830
831	2.08333	831
832	2.08333	832
833	2.08333	833
834	2.08333	834
835	2.08333	835
836	2.08333	836
837	2.08333	837
838	2.08333	838
839	2.08333	839
840	2.08333	840
841	2.08333	841
842	2.08333	842
843	2.08333	843
844	2.08333	844
845	2.08333	845
846	2.08333	846
847	2.08333	847
848	2.08333	848
849	2.08333	849
850	2.08333	850
851	2.08333	851
852	2.08333	852
853	2.08333	853
854	2.08333	854
855	2.08333	855
856	2.08333	856
857	2.08333	857
858	2.08333	858
859	2.08333	859
860	2.08333	860
861	2.08333	861
862	2.08333	862
863	2.08333	863
864	2.08333	864
865	2.08333	865
866	2.08333	866
867	2.08333	867
868	2.08333	868
869	2.08333	869
870	2.08333	870
871	2.08333	871
872	2.08333	872
873	2.08333	873
874	2.08333	874
875	2.08333	875
876	2.08333	876
877	2.08333	877
878	2.08333	878
879	2.08333	879
880	2.08333	880
881	2.08333	881
882	2.08333	882
883	2.08333	883
884	2.08333	884
885	2.08333	885
886	2.08333	886
887	2.08333	887
888	2.08333	888
889	2.08333	889
890	2.08333	890
891	2.08333	891
892	2.08333	892
893	2.08333	893
894	2.08333	894
895	2.08333	895
896	2.08333	896
897	2.08333	897
898	2.08333	898
899	2.08333	899
900	2.08333	900
901	2.08333	901
902	2.08333	902
903	2.08333	903
904	2.08333	904
905	2.08333	905
906	2.08333	906
907	2.08333	907
908	2.08333	908
909	1.04167	909
910	1.04167	910
911	1.04167	911
912	1.04167	912
913	1.04167	913
914	1.04167	914
915	1.04167	915
916	1.04167	916
917	1.04167	917
918	1.04167	918
919	1.04167	919
920	1.04167	920
921	1.04167	921
922	1.04167	922
923	1.04167	923
924	1.04167	924
925	1.04167	925
926	1.04167	926
927	1.04167	927
928	1.04167	928
929	1.04167	929
930	1.04167	930
931	1.04167	931
932	1.04167	932
933	1.04167	933
934	1.04167	934
935	1.04167	935
936	1.04167	936
937	1.04167	937
938	1.04167	938
939	1.04167	939
940	1.04167	940
941	1.04167	941
942	1.04167	942
943	1.04167	943
944	1.04167	944
945	1.04167	945
946	1.04167	946
947	1.04167	947
948	1.04167	948
949	1.04167	949
950	1.04167	950
951	1.04167	951
952	1.04167	952
953	1.04167	953
954	1.04167	954
955	1.04167	955
956	1.04167	956
957	1.04167	957
958	1.04167	958
959	1.04167	959
960	1.04167	960
961	1.04167	961
962	1.04167	962
963	1.04167	963
964	1.04167	964
965	1.04167	965
966	1.04167	966
967	1.04167	967
968	1.04167	968
969	1.04167	969
970	1.04167	970
971	1.04167	971
972	1.04167	972
973	1.04167	973
974	1.04167	974
975	1.04167	975
976	1.04167	976
977	1.04167	977
978	1.04167	978
979	1.04167	979
980	1.04167	980
981	1.04167	981
982	1.04167	982
983	1.04167	983
984	1.04167	984
985	1.04167	985
986	1.04167	986
987	1.04167	987
988	1.04167	988
989	1.04167	989
990	1.04167	990
991	1.04167	991
992	1.04167	992
993	1.04167	993
994	1.04167	994
995	1.04167	995
996	1.04167	996
997	1.04167	997
998	1.04167	998
999	1.04167	999
1000	1.04167	1000
1001	1.04167	1001
1002	1.04167	1002
1003	1.04167	1003
1004	1.04167	1004
1005	1.04167	1005
1006	1.04167	1006
1007	1.04167	1007
1008	1.04167	1008
1009	1.04167	1009
1010	1.04167	1010
1011	1.04167	1011
1012	1.04167	1012
1013	1.04167	1013
1014	1.04167	1014
1015	1.04167	1015
1016	1.04167	1016
1017	1.04167	1017
1018	1.04167	1018
1019	1.04167	1019
1020	1.04167	1020
1021	1.04167	1021
1022	1.04167	1022
1023	1.04167	1023
1024	1.04167	1024
1025	1.04167	1025
1026	1.04167	1026
1027	1.04167	1027
1028	1.04167	1028
1029	1.04167	1029
1030	1.04167	1030
1031	1.04167	1031
1032	1.04167	1032
1033	1.04167	1033
1034	1.04167	1034
1035	1.04167	1035
1036	1.04167	1036
1037	1.04167	1037
1038	1.04167	1038
1039	1.04167	1039
1040	1.04167	1040
1041	1.04167	1041
1042	1.04167	1042
1043	1.04167	1043
1044	1.04167	1044
1045	1.04167	1045
1046	1.04167	1046
1047	1.04167	1047
1048	1.04167	1048
1049	1.04167	1049
1050	1.04167	1050
1051	1.04167	1051
1052	1.04167	1052
1053	1.04167	1053
1054	1.04167	1054
1055	1.04167	1055
1056	1.04167	1056
1057	1.04167	1057
1058	1.04167	1058
1059	1.04167	1059
1060	1.04167	1060
1061	1.04167	1061
1062	1.04167	1062
1063	1.04167	1063
1064	1.04167	1064
1065	1.04167	1065
1066	1.04167	1066
1067	1.04167	1067
1068	1.04167	1068
1069	1.04167	1069
1070	1.04167	1070
1071	1.04167	1071
1072	1.04167	1072
1073	1.04167	1073
1074	1.04167	1074
1075	1.04167	1075
1076	1.04167	1076
1077	1.04167	1077
1078	1.04167	1078
1079	1.04167	1079
1080	1.04167	1080
1081	1.04167	1081
1082	1.04167	1082
1083	1.04167	1083
1084	1.04167	1084
1085	1.04167	1085
1086	1.04167	1086
1087	1.04167	1087
1088	1.04167	1088
1089	1.04167	1089
1090	1.04167	1090
1091	1.04167	1091
1092	1.04167	1092
1093	1.04167	1093
1094	1.04167	1094
1095	1.04167	1095
1096	1.04167	1096
1097	1.04167	1097
1098	1.04167	1098
1099	1.04167	1099
1100	1.04167	1100
1101	1.04167	1101
1102	1.04167	1102
1103	1.04167	1103
1104	1.04167	1104
1105	1.04167	1105
1106	1.04167	1106
1107	1.04167	1107
1108	1.04167	1108
1109	1.04167	1109
1110	1.04167	1110
1111	1.04167	1111
1112	1.04167	1112
1113	1.04167	1113
1114	1.04167	1114
1115	1.04167	1115
1116	1.04167	1116
1117	1.04167	1117
1118	1.04167	1118
1119	1.04167	1119
1120	1.04167	1120
1121	1.04167	1121
1122	1.04167	1122
1123	1.04167	1123
1124	1.04167	1124
1125	1.04167	1125
1126	1.04167	1126
1127	1.04167	1127
1128	1.04167	1128
1129	1.04167	1129
1130	1.04167	1130
1131	1.04167	1131
1132	1.04167	1132
1133	1.04167	1133
1134	1.04167	1134
1135	1.04167	1135
1136	1.04167	1136
1137	1.04167	1137
1138	1.04167	1138
1139	1.04167	1139
1140	1.04167	1140
1141	1.04167	1141
1142	1.04167	1142
1143	1.04167	1143
1144	1.04167	1144
1145	1.04167	1145
1146	1.04167	1146
1147	1.04167	1147
1148	1.04167	1148
1149	1.04167	1149
1150	1.04167	1150
1151	1.04167	1151
1152	1.04167	1152
1153	1.04167	1153
1154	1.04167	1154
1155	1.04167	1155
1156	1.04167	1156
1157	1.04167	1157
1158	1.04167	1158
1159	1.04167	1159
1160	1.04167	1160
1161	1.04167	1161
1162	1.04167	1162
1163	1.04167	1163
1164	1.04167	1164
1165	1.04167	1165
1166	1.04167	1166
1167	1.04167	1167
1168	1.04167	1168
1169	1.04167	1169
1170	1.04167	1170
1171	1.04167	1171
1172	1.04167	1172
1173	1.04167	1173
1174	1.04167	1174
1175	1.04167	1175
1176	1.04167	1176
1177	1.04167	1177
1178	1.04167	1178
1179	1.04167	1179
1180	1.04167	1180
1181	1.04167	1181
1182	1.04167	1182
1183	1.04167	1183
1184	1.04167	1184
1185	1.04167	1185
1186	1.04167	1186
1187	1.04167	1187
1188	1.04167	1188
1189	1.04167	1189
1190	1.04167	1190
1191	1.04167	1191
1192	1.04167	1192
1193	1.04167	1193
1194	1.04167	1194
1195	1.04167	1195
1196	1.04167	1196
1197	1.04167	1197
1198	1.04167	1198
1199	1.04167	1199
1200	1.04167	1200
1201	1.04167	1201
1202	1.04167	1202
1203	1.04167	1203
1204	1.04167	1204
1205	1.04167	1205
1206	1.04167	1206
1207	1.04167	1207
1208	1.04167	1208
1209	1.04167	1209
1210	1.04167	1210
1211	1.04167	1211
1212	1.04167	1212
1213	1.04167	1213
1214	1.04167	1214
1215	1.04167	1215
1216	1.04167	1216
1217	1.04167	1217
1218	1.04167	1218
1219	1.04167	1219
1220	1.04167	1220
1221	1.04167	1221
1222	1.04167	1222
1223	1.04167	1223
1224	1.04167	1224
1225	1.04167	1225
1226	1.04167	1226
1227	1.04167	1227
1228	1.04167	1228
1229	1.04167	1229
1230	1.04167	1230
1231	1.04167	1231
1232	1.04167	1232
1233	1.04167	1233
1234	1.04167	1234
1235	1.04167	1235
1236	1.04167	1236
1237	1.04167	1237
1238	1.04167	1238
1239	1.04167	1239
1240	1.04167	1240
1241	1.04167	1241
1242	1.04167	1242
1243	1.04167	1243
1244	1.04167	1244
1245	1.04167	1245
1246	1.04167	1246
1247	1.04167	1247
1248	1.04167	1248
1249	1.04167	1249
1250	1.04167	1250
1251	1.04167	1251
1252	1.04167	1252
1253	1.04167	1253
1254	1.04167	1254
1255	1.04167	1255
1256	1.04167	1256
1257	1.04167	1257
1258	1.04167	1258
1259	1.04167	1259
1260	1.04167	1260
1261	1.04167	1261
1262	1.04167	1262
1263	1.04167	1263
1264	1.04167	1264
1265	1.04167	1265
1266	1.04167	1266
1267	1.04167	1267
1268	1.04167	1268
1269	1.04167	1269
1270	1.04167	1270
1271	1.04167	1271
1272	1.04167	1272
1273	1.04167	1273
1274	1.04167	1274
1275	1.04167	1275
1276	1.04167	1276
1277	1.04167	1277
1278	1.04167	1278
1279	1.04167	1279
1280	1.04167	1280
1281	1.04167	1281
1282	1.04167	1282
1283	1.04167	1283
1284	1.04167	1284
1285	1.04167	1285
1286	1.04167	1286
1287	1.04167	1287
1288	1.04167	1288
1289	1.04167	1289
1290	1.04167	1290
1291	1.04167	1291
1292	1.04167	1292
1293	1.04167	1293
1294	1.04167	1294
1295	1.04167	1295
1296	1.04167	1296
1297	1.04167	1297
1298	1.04167	1298
1299	1.04167	1299
1300	1.04167	1300
1301	1.04167	1301
1302	1.04167	1302
1303	1.04167	1303
1304	1.04167	1304
1305	1.04167	1305
1306	1.04167	1306
1307	1.04167	1307
1308	1.04167	1308
1309	1.04167	1309
1310	1.04167	1310
1311	1.04167	1311
1312	1.04167	1312
1313	1.04167	1313
1314	1.04167	1314
1315	1.04167	1315
1316	1.04167	1316
1317	1.04167	1317
1318	1.04167	1318
1319	1.04167	1319
1320	1.04167	1320
1321	1.04167	1321
1322	1.04167	1322
1323	1.04167	1323
1324	1.04167	1324
1325	1.04167	1325
1326	1.04167	1326
1327	1.04167	1327
1328	1.04167	1328
1329	1.04167	1329
1330	1.04167	1330
1331	1.04167	1331
1332	1.04167	1332
1333	1.04167	1333
1334	1.04167	1334
1335	1.04167	1335
1336	1.04167	1336

## Sheet: S2-8
Table S2-8: Amount of genera per rank
		Rank
		1	2	3	4	5	6	7	8	9	10	11	12	13	14	15	16	17	18	19	20	21	22	23	24	25	26	27	28	29	30	31	32	33	34	35	36	37	38	39	40	41	42	43	44	45	46	47	48
Participant	800	5	6	7	10	10	13	13	16	17	17	18	19	21	24	25	26	29	30	31	32	34	37	38	38	42	43	46	47	50	54	54	56	59	59	59	61	61	64	65	66	68	71	73	73	75	75	76	77
	801	4	7	10	10	11	14	14	16	18	19	19	23	26	27	30	30	32	34	34	34	34	34	35	37	37	38	39	42	44	45	47	50	53	54	55	55	56	56	57	59	60	60	60	60	60	60	60	60
	802	5	5	7	9	10	12	14	14	14	14	16	16	19	20	23	25	27	30	32	33	37	38	38	42	44	45	45	47	48	50	52	54	56	57	58	59	62	62	62	64	66	68	68	69	70	71	73	73
	803	5	6	9	10	11	12	14	16	19	19	19	21	22	22	24	26	26	29	29	33	33	33	36	38	39	40	40	44	46	48	49	50	52	54	56	57	58	61	61	62	64	64	65	66	66	66	66	66
	804	3	5	6	8	9	11	12	14	16	17	18	20	22	23	25	27	28	28	29	29	31	33	37	38	38	39	41	45	45	47	47	49	49	51	51	52	53	54	55	58	58	61	62	65	68	69	69	70
	805	2	6	6	6	7	9	13	14	18	20	22	25	26	27	27	29	32	32	32	34	35	36	38	39	41	42	46	48	50	52	53	55	60	61	62	62	62	62	62	62	62	62	62	62	62	62	62	62
	806	9	12	12	12	12	14	15	19	21	24	26	27	30	33	34	35	35	36	36	36	36	37	38	39	40	42	43	45	49	56	58	61	61	62	63	65	67	68	68	69	70	71	75	75	76	76	77	79
	807	6	8	9	12	12	15	18	19	22	23	24	27	28	30	31	33	33	35	37	38	40	40	41	44	47	48	48	49	50	51	52	55	55	57	59	61	62	66	70	73	74	74	76	79	81	81	84	86
	808	4	13	16	18	19	22	22	26	27	29	31	32	39	40	42	44	49	51	52	55	57	58	61	64	65	66	66	66	68	69	69	71	71	73	76	78	79	80	80	81	81	82	83	84	86	87	89	90
	809	4	6	6	6	9	13	14	17	18	20	21	23	24	24	25	26	28	28	28	28	29	31	32	35	37	38	39	43	45	45	47	47	47	47	49	49	52	52	53	53	54	54	54	54	54	54	54	54
	810	6	7	12	12	15	18	19	21	22	22	22	24	25	27	28	29	32	34	34	35	36	38	41	41	42	44	47	48	48	49	50	50	50	52	56	57	60	62	64	64	64	65	68	69	71	72	72	75
	811	4	7	8	9	9	9	10	11	14	15	20	21	24	26	26	27	27	27	31	33	35	36	38	41	43	45	45	45	48	49	51	53	53	55	58	64	66	68	69	71	73	74	75	76	76	76	76	76
	814	4	6	8	11	14	15	17	18	19	19	20	21	22	23	25	26	30	33	34	35	37	39	41	43	44	45	46	47	48	48	51	52	54	55	55	55	59	61	63	65	65	65	65	65	65	70	72	72
	815	3	5	8	11	14	14	17	17	19	21	23	24	25	27	28	29	30	30	32	34	37	39	40	40	42	43	45	48	50	50	51	53	54	55	56	57	59	60	62	64	66	68	68	70	71	72	74	74
	816	3	6	7	9	13	15	17	20	24	25	25	29	32	33	33	35	36	39	41	42	44	45	47	47	49	51	52	52	53	53	54	56	56	57	60	61	62	65	67	68	68	69	72	73	75	77	77	77
	817	3	7	8	10	11	13	14	15	15	16	18	20	20	23	24	25	26	28	29	30	33	36	37	38	40	41	41	41	43	47	52	53	56	59	64	66	67	70	73	74	75	80	82	82	84	84	85	86
	818	4	9	13	15	16	17	17	18	20	21	23	24	25	28	28	28	30	32	35	36	38	39	40	40	41	41	42	44	44	45	46	47	48	49	50	54	54	54	55	57	60	63	65	65	67	69	74	74
	819	5	6	6	8	11	14	15	17	18	19	21	23	24	25	26	29	29	32	33	34	34	38	38	40	41	42	42	42	44	45	48	49	52	53	56	58	59	59	59	59	59	61	61	61	61	61	61	61
	820	4	5	10	14	15	16	19	19	19	20	21	22	24	24	26	27	27	30	32	33	33	33	35	36	38	39	44	45	46	52	53	53	55	57	58	60	62	62	64	67	68	69	69	70	71	71	72	73
	821	4	4	8	10	12	13	14	16	17	20	20	22	22	24	25	27	30	31	32	33	34	36	39	41	42	43	44	49	49	49	50	51	52	52	54	56	57	59	62	62	65	67	72	74	75	76	79	80
[truncated: 32 more columns]

## Sheet: S2-9
Table S2-9: Ranks occupied and covered by a genus, per participant.
Ind	ET	Genus	min	max	mean	median	Nr_ranks_occupied	Nr_ranks_covered	MedianLogAbundance	Abcategory
800	1	g_Roseburia	1	9	2	2	5	9	9.99608	9.5-10
800	1	g_Bacteroides	1	9	4	3	8	9	9.82704	9.5-10
800	1	g_Faecalibacterium	1	3	2	2	3	3	10.1543	>10
800	1	uc_f_Lachnospiraceae	3	7	5	4	5	5	9.67861	9.5-10
800	1	g_Bifidobacterium	1	18	7	6	13	18	9.63424	9.5-10
800	1	g_Ruminococcus2	2	13	7	7	9	12	9.51678	9.5-10
800	1	g_Clostridium_IV	1	11	5	5	8	11	9.62002	9.5-10
800	1	g_Alistipes	4	22	10	11	12	19	9.26779	9-9.5
800	1	g_Collinsella	4	19	10	9	12	16	9.43648	9-9.5
800	1	g_Anaerostipes	4	14	10	10	10	11	9.40598	9-9.5
800	1	g_Ruminococcus	6	15	9	10	8	10	9.39815	9-9.5
800	1	g_Blautia	6	17	11	11	9	12	9.24556	9-9.5
800	1	g_Coprococcus	8	32	13	13	10	25	9.02742	9-9.5
800	1	g_Desulfovibrio	14	41	26	25	17	28	8.44388	8-8.5
800	1	g_Gemmiger	8	38	19	18	15	31	8.89608	8.5-9
800	1	g_Sutterella	8	57	23	22	15	50	8.66563	8.5-9
800	1	g_Dorea	16	32	21	21	13	17	8.68643	8.5-9
800	1	g_Oscillibacter	12	38	19	18	13	27	8.84184	8.5-9
800	1	uc_f_Ruminococcaceae	6	20	13	13	10	15	9.08068	9-9.5
800	1	g_Fusicatenibacter	11	27	18	16	13	17	8.86965	8.5-9
800	1	g_Parabacteroides	21	44	32	33	16	24	8.20531	8-8.5
800	1	g_Bilophila	22	42	34	34	15	21	7.96681	<8
800	1	g_Butyricicoccus	18	40	26	24	13	23	8.44391	8-8.5
800	1	g_Adlercreutzia	17	42	28	28	16	26	8.36482	8-8.5
800	1	g_Intestinimonas	21	43	28	28	13	23	8.40426	8-8.5
800	1	g_Barnesiella	17	40	27	26	17	24	8.26782	8-8.5
800	1	g_Clostridium_XlVa	14	42	25	25	17	29	8.44393	8-8.5
800	1	g_Sporobacter	13	33	21	20	11	21	8.726	8.5-9
800	1	uc_o_Clostridiales	14	36	20	18	11	23	8.84176	8.5-9
800	1	g_Clostridium_XVIII	9	37	22	21	16	29	8.66575	8.5-9
800	1	g_Phascolarctobacterium	25	50	38	39	15	26	8.14281	8-8.5
800	1	uc_k_Bacteria	32	51	42	43	8	20	7.96684	<8
800	1	g_Butyricimonas	30	54	41	39	11	25	7.96667	<8
800	1	g_Flavonifractor	28	54	40	37	11	27	7.96665	<8
800	1	g_Intestinibacter	19	49	37	39	17	31	7.96681	<8
800	1	g_Parasutterella	25	58	40	39	16	34	7.96678	<8
800	1	g_Senegalimassilia	17	38	28	27	17	22	8.40425	8-8.5
800	1	g_Streptococcus	33	64	46	48	14	32	7.66576	<8
800	1	g_Enterorhabdus	27	46	34	32	12	20	8.20532	8-8.5
800	1	g_Faecalicoccus	38	61	46	40	3	24	7.66575	<8
800	1	g_Hespellia	26	46	36	35	18	21	8.14275	8-8.5
800	1	g_Howardella	29	56	45	46	13	28	7.66576	<8
800	1	g_Methanobrevibacter	25	58	42	44	15	34	7.66576	<8
800	1	g_Parvibacter	22	47	35	34	13	26	8.1429	8-8.5
800	1	g_Prevotella	20	46	33	32	6	27	8.05471	8-8.5
800	1	g_Victivallis	33	59	46	46	15	27	7.81625	<8
800	1	uc_f_Coriobacteriaceae	30	51	40	40	16	22	8.14275	8-8.5
800	1	g_Akkermansia	13	51	32	32	13	39	8.36465	8-8.5
800	1	g_Subdoligranulum	22	52	37	38	11	31	8.26784	8-8.5
800	1	g_Romboutsia	23	56	40	40	13	34	8.0548	8-8.5
800	1	uc_p_Firmicutes	15	35	25	26	16	21	8.53978	8.5-9
800	1	g_Clostridium_XlVb	27	54	39	40	11	28	7.96675	<8
800	2	g_Varibaculum	38	58	48	48	2	21	7.96673	<8
800	1	g_Clostridium_sensu_stricto	30	53	42	42	7	24	7.96666	<8
800	1	g_Hydrogenoanaerobacterium	27	48	39	39	11	22	7.96681	<8
800	1	g_Anaerosporobacter	25	59	40	40	11	35	7.96664	<8
800	1	g_Pseudoflavonifractor	42	63	50	48	7	22	7.66573	<8
800	1	uc_f_Synergistaceae	45	61	52	50	4	17	7.81621	<8
800	1	g_Actinomyces	29	53	43	47	6	25	7.96668	<8
800	1	g_Anaerotruncus	36	53	46	45	5	18	7.66571	<8
800	1	g_Escherichia.Shigella	32	56	45	44	11	25	7.81621	<8
800	1	g_Fusobacterium	55	55	55	55	1	1	7.66567	<8
800	1	g_Oxalobacter	36	57	46	46	10	22	7.66573	<8
800	1	g_Turicibacter	40	59	49	50	8	20	7.6658	<8
800	1	uc_f_Erysipelotrichaceae	45	60	53	52	4	16	7.66567	<8
800	1	uc_f_Veillonellaceae	51	67	57	55	5	17	7.66568	<8
800	1	g_Odoribacter	29	62	44	44	11	34	7.66585	<8
800	1	uc_f_Clostridiales_Incertae_Sedis_XIII	43	66	53	50	5	24	7.96666	<8
800	1	g_Cerasicoccus	41	57	47	44	3	17	7.66569	<8
800	1	g_Terrisporobacter	47	58	52	51	6	12	7.66567	<8
800	1	g_Enterococcus	42	42	42	42	1	1	7.66562	<8
800	1	g_Lactococcus	39	57	47	46	4	19	7.66574	<8
800	1	g_Coprobacter	33	49	42	42	6	17	7.8162	<8
800	1	g_Enterobacter	42	43	42	42	2	2	7.81614	<8
800	1	g_Veillonella	50	50	50	50	1	1	7.66563	<8
800	2	g_Desulfomicrobium	30	44	37	37	2	15	7.81621	<8
800	1	g_Haemophilus	41	50	46	46	2	10	7.66566	<8
800	1	g_Leuconostoc	50	50	50	50	1	1	7.66578	<8
800	1	g_Holdemania	38	54	46	46	2	17	7.90426	<8
800	1	g_Mogibacterium	48	49	48	48	2	2	7.66569	<8
800	1	g_Acetanaerobacterium	52	52	52	52	1	1	7.96671	<8
800	1	g_Clostridium_III	55	55	55	55	1	1	7.96671	<8
800	1	g_Defluviitalea	60	60	60	60	1	1	7.66568	<8
800	1	uc_c_Clostridia	53	65	59	59	3	13	7.66573	<8
800	1	g_Lactobacillus	43	43	43	43	1	1	7.6657	<8
800	1	g_Eubacterium	50	50	50	50	1	1	7.66576	<8
800	1	uc_f_Peptostreptococcaceae	54	57	56	56	2	4	7.66571	<8
800	2	g_Eisenbergiella	52	52	52	52	1	1	7.66573	<8
801	3	g_Roseburia	1	13	2	1	8	13	10.3513	>10
801	3	g_Bacteroides	1	8	3	3	7	8	10.0139	>10
801	3	g_Dialister	3	24	8	7	12	22	9.49184	9-9.5
801	3	g_Prevotella	1	17	4	2	11	17	10.0635	>10
801	3	g_Faecalibacterium	1	22	4	3	9	22	9.86972	9.5-10
801	3	g_Dorea	3	13	6	6	9	11	9.58479	9.5-10
801	3	g_Bifidobacterium	6	30	13	12	15	25	9.11285	9-9.5
801	3	g_Collinsella	6	28	17	16	19	23	8.86983	8.5-9
801	3	g_Sutterella	2	27	9	10	12	26	9.36468	9-9.5
801	3	g_Anaerostipes	2	12	6	6	10	11	9.63409	9.5-10
801	3	g_Ruminococcus2	5	28	12	11	12	24	9.17091	9-9.5
801	3	uc_f_Lachnospiraceae	3	12	7	7	9	10	9.51081	9.5-10
801	3	g_Blautia	2	13	8	8	11	12	9.40612	9-9.5
801	3	g_Alistipes	6	21	13	13	14	16	9.09705	9-9.5
801	3	uc_f_Ruminococcaceae	9	39	22	21	19	31	8.66564	8.5-9
801	3	g_Flavonifractor	12	30	21	20	13	19	8.61995	8.5-9
801	3	g_Barnesiella	8	34	20	19	16	27	8.61998	8.5-9
801	3	g_Clostridium_XlVb	13	31	21	20	19	19	8.61984	8.5-9
801	3	g_Gemmiger	8	29	18	17	19	22	8.86977	8.5-9
801	3	g_Parabacteroides	10	30	19	19	17	21	8.74489	8.5-9
801	3	g_Clostridium_XlVa	12	26	18	17	13	15	8.77972	8.5-9
801	3	g_Oscillibacter	12	31	20	20	15	20	8.70709	8.5-9
801	3	g_Butyricicoccus	17	36	28	29	19	20	8.26768	8-8.5
801	3	g_Clostridium_IV	15	33	25	25	15	19	8.51068	8.5-9
801	3	g_Coprobacter	18	39	29	28	18	22	8.14289	8-8.5
801	3	g_Enterorhabdus	12	40	26	26	19	29	8.36477	8-8.5
801	3	g_Streptococcus	15	43	34	36	15	29	7.9667	<8
801	3	g_Clostridium_XVIII	9	35	22	21	23	27	8.56869	8.5-9
801	3	g_Escherichia.Shigella	29	38	35	36	4	10	7.66564	<8
801	3	g_Fusicatenibacter	13	30	23	23	17	18	8.61999	8.5-9
801	3	g_Parasutterella	31	42	37	37	7	12	7.66596	<8
801	3	g_Pseudoflavonifractor	15	35	24	24	18	21	8.56885	8.5-9
801	3	g_Romboutsia	26	42	34	33	12	17	7.96674	<8
801	3	g_Subdoligranulum	18	44	35	35	14	27	7.96678	<8
801	3	g_Terrisporobacter	35	43	39	39	2	9	7.6658	<8
801	3	g_Bilophila	17	38	26	26	17	22	8.51067	8.5-9
801	3	g_Paraprevotella	13	36	26	27	21	24	8.44391	8-8.5
801	3	g_Lactobacillus	31	42	37	36	10	12	7.66578	<8
801	3	g_Slackia	24	42	32	33	15	19	8.14277	8-8.5
801	3	g_Actinomyces	29	40	36	37	9	12	7.66571	<8
801	3	g_Coprococcus	24	43	35	35	9	20	7.96664	<8
801	3	uc_f_Erysipelotrichaceae	32	45	38	38	11	14	7.9667	<8
801	3	g_Anaerotruncus	27	41	35	35	8	15	7.66573	<8
801	3	g_Eggerthella	33	44	38	38	5	12	7.6657	<8
801	3	g_Faecalicoccus	28	45	38	39	8	18	7.6657	<8
801	3	g_Olsenella	23	44	32	33	12	22	7.9668	<8
801	3	g_Veillonella	32	45	38	38	2	14	7.81626	<8
801	3	g_Intestinibacter	30	41	36	36	10	12	7.96674	<8
801	3	g_Turicibacter	28	43	37	38	7	16	7.66565	<8
801	3	g_Gemella	33	39	36	36	2	7	7.66568	<8
801	3	uc_o_Clostridiales	33	46	41	42	6	14	7.66571	<8
801	3	g_Odoribacter	14	41	30	30	15	28	8.14288	8-8.5
801	3	g_Haemophilus	32	39	36	36	3	8	7.96667	<8
801	3	g_Solobacterium	40	40	40	40	1	1	7.66565	<8
801	3	g_Leuconostoc	39	41	40	40	2	3	7.66567	<8
801	3	g_Hespellia	28	43	34	33	7	16	7.96662	<8
801	3	g_Anaerosporobacter	41	41	41	41	1	1	7.66561	<8
801	3	g_Anaerofustis	37	37	37	37	1	1	7.66563	<8
801	3	g_Hungatella	34	34	34	34	1	1	7.96664	<8
801	3	g_Clostridium_sensu_stricto	40	40	40	40	1	1	7.66564	<8
802	4	g_Prevotella	1	8	3	2	7	8	10.19	>10
802	4	g_Faecalibacterium	1	5	2	2	5	5	10.1854	>10
802	4	g_Alistipes	1	5	3	4	5	5	10.1399	>10
802	4	g_Roseburia	3	12	6	6	9	10	9.80399	9.5-10
802	4	g_Coprococcus	4	13	9	8	10	10	9.55219	9.5-10
802	4	g_Clostridium_IV	1	8	3	3	7	8	10.1271	>10
802	4	uc_f_Lachnospiraceae	3	9	6	6	7	7	9.69708	9.5-10
802	4	g_Ruminococcus	6	16	11	11	10	11	9.43595	9-9.5
802	4	g_Ruminococcus2	7	15	10	10	9	9	9.40914	9-9.5
802	4	uc_f_Ruminococcaceae	5	15	10	10	10	11	9.43645	9-9.5
802	4	g_Clostridium_XlVa	4	20	11	10	13	17	9.44015	9-9.5
802	4	g_Blautia	11	20	15	15	10	10	9.17078	9-9.5
802	4	g_Holdemanella	13	52	23	22	16	40	8.76223	8.5-9
802	4	g_Anaerostipes	7	19	13	13	9	13	9.34657	9-9.5
802	4	g_Bacteroides	6	23	12	12	12	18	9.41776	9-9.5
802	4	uc_o_Clostridiales	15	37	22	22	16	23	8.84169	8.5-9
802	4	g_Oscillibacter	14	23	18	18	10	10	8.99797	8.5-9
802	4	g_Gemmiger	15	44	26	26	16	30	8.61995	8.5-9
802	4	g_Fusicatenibacter	16	41	28	27	15	26	8.56879	8.5-9
802	4	g_Sutterella	13	30	19	18	12	18	8.93272	8.5-9
802	4	uc_k_Bacteria	17	62	33	32	22	46	8.44377	8-8.5
802	4	g_Alloprevotella	11	33	19	18	13	23	8.96675	8.5-9
802	4	g_Elusimicrobium	1	34	9	6	14	34	9.70802	9.5-10
802	4	g_Sporobacter	17	39	24	24	16	23	8.68638	8.5-9
802	4	g_Desulfovibrio	18	43	24	23	12	26	8.7071	8.5-9
802	4	g_Butyricicoccus	21	52	33	30	20	32	8.31622	8-8.5
802	4	g_Dorea	16	48	27	25	16	33	8.59437	8.5-9
802	4	uc_f_Porphyromonadaceae	15	36	23	22	16	22	8.75936	8.5-9
802	4	uc_p_Firmicutes	19	45	31	30	17	27	8.47733	8-8.5
802	4	g_Akkermansia	13	41	24	24	18	29	8.68635	8.5-9
802	4	g_Hydrogenoanaerobacterium	20	48	36	35	18	29	8.26776	8-8.5
802	4	uc_c_Clostridia	21	53	36	36	16	33	8.26776	8-8.5
802	4	g_Clostridium_XVIII	19	51	32	31	20	33	8.44377	8-8.5
802	4	g_Mogibacterium	34	59	48	49	15	26	7.81624	<8
802	4	g_Collinsella	22	55	38	36	17	34	8.20531	8-8.5
802	4	g_Bilophila	26	55	35	34	17	30	8.26772	8-8.5
802	4	g_Butyricimonas	21	55	39	36	16	35	8.05475	8-8.5
802	4	g_Methanobrevibacter	35	60	44	44	13	26	7.96668	<8
802	4	g_Mitsuokella	24	58	46	47	15	35	7.96668	<8
802	4	g_Paraprevotella	18	52	35	35	19	35	8.4042	8-8.5
802	4	g_Odoribacter	28	56	42	42	17	29	8.05478	8-8.5
802	4	uc_f_Coriobacteriaceae	24	55	39	37	21	32	8.26774	8-8.5
802	4	g_Intestinimonas	30	56	44	44	14	27	7.96674	<8
802	4	g_Bifidobacterium	24	50	40	40	18	27	7.9667	<8
802	4	g_Clostridium_XlVb	29	56	43	42	17	28	7.96673	<8
802	4	g_Parabacteroides	24	54	38	37	18	31	8.2677	8-8.5
802	4	g_Parasutterella	25	51	40	39	18	27	8.14276	8-8.5
802	4	g_Phascolarctobacterium	30	58	46	47	20	29	7.96667	<8
802	4	g_Streptococcus	37	64	51	52	12	28	7.96662	<8
802	4	g_Barnesiella	25	54	38	37	16	30	8.26769	8-8.5
802	4	g_Olsenella	28	62	45	45	14	35	7.96663	<8
802	4	g_Coprobacter	31	56	44	43	16	26	7.96674	<8
802	4	g_Oxalobacter	49	61	54	53	5	13	7.66576	<8
802	4	g_Senegalimassilia	32	63	50	53	10	32	7.66579	<8
802	4	g_Catenibacterium	33	55	45	46	9	23	7.9667	<8
802	4	g_Hespellia	33	56	45	46	8	24	7.96673	<8
802	4	g_Acetitomaculum	40	57	48	46	3	18	7.96672	<8
802	4	g_Slackia	42	59	51	51	9	18	7.9667	<8
802	4	g_Intestinibacter	56	59	57	57	3	4	7.66567	<8
802	4	g_Ureaplasma	60	60	60	60	1	1	7.66567	<8
802	4	g_Oligosphaera	41	61	48	44	5	21	7.66568	<8
802	4	g_Victivallis	21	56	45	45	14	36	8.14273	8-8.5
802	4	g_Cerasicoccus	37	55	46	46	14	19	7.96665	<8
802	4	uc_o_Desulfovibrionales	57	57	57	57	1	1	7.6657	<8
802	4	g_Anaerotruncus	44	44	44	44	1	1	7.66563	<8
802	4	uc_c_Alphaproteobacteria	18	55	32	28	18	38	8.56869	8.5-9
802	4	uc_f_Rhodospirillaceae	51	61	56	56	5	11	7.66566	<8
802	4	g_Aestuariispira	31	50	38	33	3	20	8.14274	8-8.5
802	4	g_Cloacibacillus	47	57	51	49	4	11	7.66568	<8
802	4	uc_f_Clostridiales_Incertae_Sedis_XIII	40	60	53	55	6	21	7.66578	<8
802	4	g_Enterorhabdus	47	59	53	54	6	13	7.66564	<8
802	4	g_Pseudoflavonifractor	45	59	53	53	6	15	7.66564	<8
802	4	uc_p_Bacteroidetes	46	57	53	54	4	12	7.66564	<8
802	4	g_Veillonella	60	60	60	60	1	1	7.66564	<8
802	4	g_Anaerosporobacter	41	41	41	41	1	1	7.66564	<8
802	4	g_Haemophilus	36	54	47	49	5	19	7.66576	<8
802	4	g_Desulfomicrobium	37	58	48	49	6	22	7.81619	<8
802	4	g_Acidaminococcus	32	54	45	46	7	23	7.96669	<8
802	4	g_Subdoligranulum	59	59	59	59	1	1	7.66566	<8
802	4	g_Flavonifractor	42	55	47	45	3	14	7.96674	<8
802	4	g_Lactonifactor	53	53	53	53	1	1	7.66563	<8
802	4	g_Romboutsia	62	62	62	62	1	1	7.6657	<8
803	3	g_Alistipes	1	6	2	1	6	6	10.2578	>10
803	3	uc_f_Rhodospirillaceae	1	18	5	3	12	18	10.0269	>10
803	3	uc_f_Ruminococcaceae	3	13	7	7	11	11	9.55204	9.5-10
803	3	g_Clostridium_IV	2	16	6	5	12	15	9.76773	9.5-10
803	3	g_Bacteroides	1	6	2	2	6	6	10.1279	>10
803	3	g_Faecalibacterium	1	9	4	4	8	9	9.87069	9.5-10
803	3	uc_f_Lachnospiraceae	3	10	6	6	8	8	9.6885	9.5-10
803	3	uc_k_Bacteria	6	23	14	14	16	18	9.10501	9-9.5
803	3	g_Sutterella	9	22	14	14	14	14	9.08817	9-9.5
803	3	g_Roseburia	1	17	8	8	14	17	9.51036	9.5-10
803	3	g_Coprococcus	8	22	15	15	13	15	9.08254	9-9.5
803	3	g_Blautia	4	16	10	10	10	13	9.31886	9-9.5
803	3	g_Hespellia	13	43	27	28	11	31	8.20523	8-8.5
803	3	g_Ruminococcus	9	29	16	15	15	21	9.03666	9-9.5
803	3	g_Dialister	8	29	17	16	16	22	8.97632	8.5-9
803	3	g_Oscillibacter	9	22	16	15	14	14	9.0455	9-9.5
803	3	g_Fusicatenibacter	3	17	9	9	13	15	9.48521	9-9.5
803	3	g_Anaerostipes	5	32	17	18	20	28	8.98793	8.5-9
803	3	g_Gemmiger	12	29	18	18	16	18	8.93268	8.5-9
803	3	uc_o_Clostridiales	15	37	23	22	14	23	8.70523	8.5-9
803	3	g_Coprobacter	16	38	24	23	16	23	8.61987	8.5-9
803	3	g_Ruminococcus2	7	22	14	14	14	16	9.14279	9-9.5
803	3	g_Clostridium_XlVa	7	31	18	17	17	25	9.00804	9-9.5
803	3	g_Sporobacter	16	39	26	25	19	24	8.5107	8.5-9
803	3	g_Butyricimonas	20	37	26	25	13	18	8.44374	8-8.5
803	3	g_Adlercreutzia	18	39	28	29	15	22	8.36458	8-8.5
803	3	uc_f_Coriobacteriaceae	23	42	32	32	15	20	8.20528	8-8.5
803	3	g_Clostridium_XlVb	20	37	29	29	15	18	8.26765	8-8.5
803	3	g_Collinsella	20	35	28	29	13	16	8.14283	8-8.5
803	3	g_Parabacteroides	12	34	22	21	17	23	8.62	8.5-9
803	3	g_Butyricicoccus	18	40	29	29	15	23	8.14278	8-8.5
803	3	g_Hydrogenoanaerobacterium	31	45	38	38	8	15	7.66573	<8
803	3	g_Anaerotruncus	33	37	36	37	2	5	7.66562	<8
803	3	g_Bifidobacterium	18	39	29	30	17	22	8.14274	8-8.5
803	3	g_Defluviitalea	28	41	36	36	10	14	7.66575	<8
803	3	g_Gordonibacter	26	37	32	31	9	12	7.96683	<8
803	3	g_Turicibacter	29	44	36	36	12	16	7.81621	<8
803	3	g_Haemophilus	28	42	37	38	9	15	7.96674	<8
803	3	g_Akkermansia	15	40	25	25	22	26	8.44377	8-8.5
803	3	g_Dorea	20	36	28	28	16	17	8.26769	8-8.5
803	3	g_Clostridium_XVIII	25	44	34	34	14	20	8.14278	8-8.5
803	2	g_Eggerthella	34	39	36	36	2	6	7.81616	<8
803	1	g_Faecalicoccus	38	42	40	40	3	5	7.66568	<8
803	1	g_Flavonifractor	29	41	36	35	7	13	7.96665	<8
803	3	g_Intestinimonas	28	42	35	35	15	15	7.96676	<8
803	2	g_Streptococcus	32	47	38	37	10	16	7.81617	<8
803	3	uc_p_Firmicutes	36	44	41	40	5	9	7.66571	<8
803	3	g_Escherichia.Shigella	28	41	34	34	8	14	7.66576	<8
803	3	g_Romboutsia	24	47	35	34	15	24	7.96671	<8
803	3	g_Intestinibacter	33	46	39	40	9	14	7.66582	<8
803	3	g_Pseudoflavonifractor	34	34	34	34	1	1	7.66583	<8
803	1	g_Holdemania	35	44	40	40	4	10	7.66569	<8
803	3	g_Clostridium_sensu_stricto	23	38	32	34	13	16	7.96678	<8
803	3	g_Citrobacter	24	36	30	30	2	13	8.0151	8-8.5
803	3	uc_f_Rikenellaceae	38	43	41	42	3	6	7.8162	<8
803	3	g_Mannheimia	30	43	37	36	7	14	7.9667	<8
803	2	g_Subdoligranulum	30	42	36	36	4	13	8.0547	8-8.5
803	1	g_Terrisporobacter	43	48	46	46	2	6	7.66567	<8
803	3	uc_c_Clostridia	44	44	44	44	1	1	7.6657	<8
803	1	g_Veillonella	37	41	39	38	3	5	7.96676	<8
803	1	g_Lactococcus	41	41	41	41	1	1	7.66574	<8
803	1	g_Coprobacillus	41	44	42	42	2	4	7.66569	<8
803	3	uc_c_Opitutae	23	44	32	32	9	22	8.14277	8-8.5
803	3	g_Lactobacillus	38	38	38	38	1	1	7.66566	<8
803	3	g_Enterobacter	35	35	35	35	1	1	8.14277	8-8.5
803	1	g_Anaerorhabdus	40	40	40	40	1	1	7.66568	<8
804	2	g_Bacteroides	1	6	3	3	5	6	9.98591	9.5-10
804	2	g_Faecalibacterium	1	5	2	2	5	5	10.1543	>10
804	2	uc_f_Ruminococcaceae	1	3	1	1	3	3	10.1612	>10
804	2	g_Alistipes	2	7	5	5	6	6	9.88315	9.5-10
804	2	g_Clostridium_IV	3	12	6	5	8	10	9.77968	9.5-10
804	2	g_Ruminococcus	5	12	8	7	7	8	9.82711	9.5-10
804	2	uc_f_Lachnospiraceae	4	9	6	7	6	6	9.81798	9.5-10
804	2	g_Roseburia	6	15	10	10	10	10	9.55225	9.5-10
804	2	uc_k_Bacteria	4	27	12	10	15	24	9.53514	9.5-10
804	2	g_Parasutterella	9	20	15	15	10	12	9.31887	9-9.5
804	2	uc_o_Clostridiales	6	12	9	9	7	7	9.61024	9.5-10
804	2	g_Anaerostipes	8	15	11	11	8	8	9.49814	9-9.5
804	2	g_Blautia	9	25	17	17	11	17	9.19714	9-9.5
804	2	g_Coprococcus	11	26	16	16	12	16	9.30915	9-9.5
804	2	g_Dorea	15	29	21	22	10	15	8.98796	8.5-9
804	2	g_Ruminococcus2	12	41	26	29	15	30	8.74485	8.5-9
804	2	g_Oscillibacter	12	37	19	18	12	26	9.17088	9-9.5
804	2	uc_f_Rhodospirillaceae	16	60	37	38	15	45	8.36471	8-8.5
804	2	g_Barnesiella	10	26	18	19	12	17	9.15712	9-9.5
804	2	uc_p_Firmicutes	7	22	13	12	11	16	9.35582	9-9.5
804	2	uc_f_Coriobacteriaceae	13	32	21	21	12	20	8.94433	8.5-9
804	2	g_Parabacteroides	22	46	30	26	12	25	8.66564	8.5-9
804	2	g_Clostridium_XVIII	15	42	30	31	15	28	8.70709	8.5-9
804	2	g_Bifidobacterium	8	30	19	19	14	23	9.02737	9-9.5
804	2	g_Desulfovibrio	23	44	30	28	12	22	8.62	8.5-9
804	2	g_Fusicatenibacter	13	32	21	21	15	20	9.06361	9-9.5
804	2	g_Collinsella	23	50	35	35	12	28	8.44383	8-8.5
804	2	g_Butyricicoccus	14	36	24	24	14	23	8.92092	8.5-9
804	2	g_Sporobacter	16	32	24	24	12	17	8.94443	8.5-9
804	2	g_Bilophila	30	44	35	34	12	15	8.44383	8-8.5
804	2	g_Clostridium_XlVa	21	48	29	29	10	28	8.77964	8.5-9
804	2	g_Hydrogenoanaerobacterium	22	39	29	29	12	18	8.70702	8.5-9
804	2	g_Odoribacter	23	48	37	36	14	26	8.36464	8-8.5
804	2	uc_p_Bacteroidetes	28	58	41	40	15	31	8.36462	8-8.5
804	2	g_Adlercreutzia	28	44	37	38	13	17	8.36474	8-8.5
804	2	g_Cerasicoccus	17	49	30	29	16	33	8.61997	8.5-9
804	2	g_Gemmiger	19	59	34	31	17	41	8.51086	8.5-9
804	2	g_Akkermansia	2	38	13	11	16	37	9.35586	9-9.5
804	2	g_Faecalicoccus	34	57	44	44	12	24	8.14286	8-8.5
804	2	uc_f_Porphyromonadaceae	27	57	44	42	16	31	8.26772	8-8.5
804	2	uc_o_Desulfovibrionales	24	57	44	44	14	34	8.14281	8-8.5
804	2	g_Aestuariispira	30	58	41	40	13	29	8.14282	8-8.5
804	2	g_Eubacterium	28	61	45	44	11	34	8.26767	8-8.5
804	2	g_Intestinimonas	40	63	49	48	11	24	7.96672	<8
804	2	g_Mogibacterium	45	61	50	48	5	17	7.96671	<8
804	2	uc_p_Proteobacteria	32	62	48	51	15	31	8.14303	8-8.5
804	2	g_Clostridium_XlVb	44	68	53	52	8	25	7.66571	<8
804	2	g_Phascolarctobacterium	23	51	40	38	14	29	8.36465	8-8.5
804	2	g_Senegalimassilia	40	64	48	47	11	25	8.14277	8-8.5
804	2	g_Acetitomaculum	39	55	47	46	13	17	7.9667	<8
804	2	g_Anaerotruncus	21	58	40	41	17	38	8.36462	8-8.5
804	2	g_Coprobacter	42	63	52	52	9	22	7.96672	<8
804	2	g_Intestinibacter	52	70	59	59	5	19	7.66568	<8
804	2	g_Oxalobacter	44	63	54	54	9	20	7.96668	<8
804	2	g_Streptococcus	52	59	56	57	5	8	7.66574	<8
804	2	g_Victivallis	56	61	58	56	2	6	7.96668	<8
804	2	uc_f_Clostridiales_Incertae_Sedis_XIII	37	59	50	50	11	23	7.96668	<8
804	2	g_Clostridium_III	43	58	52	52	9	16	7.66576	<8
804	2	g_Escherichia.Shigella	44	64	56	58	5	21	7.6657	<8
804	2	g_Faecalitalea	42	60	52	52	11	19	7.96668	<8
804	2	g_Flavonifractor	34	61	50	50	12	28	7.96672	<8
804	2	g_Hespellia	45	62	54	54	8	18	7.96671	<8
804	2	g_Methanobrevibacter	27	63	41	38	15	37	8.43775	8-8.5
804	2	g_Butyricimonas	36	57	46	47	10	22	8.05475	8-8.5
804	2	uc_o_Bacillales	56	68	63	63	6	13	7.6657	<8
804	2	g_Methanomassiliicoccus	26	56	42	44	14	31	8.3646	8-8.5
804	2	g_Cloacibacillus	28	53	41	40	12	26	8.26777	8-8.5
804	2	uc_p_Lentisphaerae	45	66	55	55	8	22	7.96669	<8
804	2	g_Anaerorhabdus	62	62	62	62	1	1	7.66565	<8
804	2	g_Romboutsia	56	65	62	64	4	10	7.66565	<8
804	2	g_Subdoligranulum	66	66	66	66	1	1	7.66565	<8
804	2	uc_f_Synergistaceae	48	67	57	57	7	20	7.96673	<8
804	2	uc_f_Erysipelotrichaceae	38	65	53	55	5	28	7.96671	<8
804	2	g_Papillibacter	54	71	62	61	3	18	7.66568	<8
804	2	uc_c_Clostridia	46	59	53	55	6	14	7.96677	<8
804	2	g_Pseudoflavonifractor	42	45	44	45	2	4	8.25377	8-8.5
804	2	g_Clostridium_sensu_stricto	40	67	56	57	5	28	7.66568	<8
804	2	g_Haemophilus	51	69	60	61	4	19	7.66567	<8
804	2	g_Eisenbergiella	56	56	56	56	1	1	7.66563	<8
804	2	g_Lactonifactor	60	60	60	60	1	1	7.66563	<8
804	2	g_Peptococcus	54	54	54	54	1	1	7.66576	<8
804	2	g_Veillonella	65	65	65	65	1	1	7.66574	<8
804	2	g_Anaerosporobacter	32	56	47	52	3	25	7.96673	<8
804	2	g_Turicibacter	53	60	56	56	2	8	7.66572	<8
805	3	g_Roseburia	1	3	1	1	3	3	10.3681	>10
805	3	g_Anaerostipes	2	8	4	4	6	7	9.85877	9.5-10
805	3	g_Faecalibacterium	1	7	2	2	4	7	10.2992	>10
805	3	g_Blautia	2	8	5	5	7	7	9.77974	9.5-10
805	3	g_Bacteroides	2	7	4	4	6	6	9.85595	9.5-10
805	3	uc_f_Lachnospiraceae	2	6	5	5	5	5	9.85314	9.5-10
805	3	g_Bifidobacterium	5	14	9	8	10	10	9.23379	9-9.5
805	3	g_Clostridium_XVIII	7	23	16	16	16	17	8.74486	8.5-9
805	3	g_Ruminococcus2	7	18	10	9	8	12	9.09703	9-9.5
805	3	g_Collinsella	10	27	19	20	14	18	8.51087	8.5-9
805	3	g_Dorea	7	16	10	10	10	10	9.00816	9-9.5
805	3	g_Sutterella	6	20	11	10	13	15	9.00816	9-9.5
805	3	g_Butyricicoccus	9	25	16	15	16	17	8.77957	8.5-9
805	3	g_Clostridium_XlVa	7	22	13	12	12	16	8.92104	8.5-9
805	3	g_Fusicatenibacter	9	22	14	14	14	14	8.8698	8.5-9
805	3	uc_f_Ruminococcaceae	9	27	13	13	11	19	8.89618	8.5-9
805	3	g_Haemophilus	8	29	21	24	16	22	8.14292	8-8.5
805	3	g_Senegalimassilia	12	29	21	20	15	18	8.56878	8.5-9
805	3	g_Alistipes	6	28	14	14	18	23	8.96669	8.5-9
805	3	g_Slackia	9	31	22	22	17	23	8.51076	8.5-9
805	3	g_Streptococcus	14	33	25	25	15	20	8.1428	8-8.5
805	3	g_Ruminococcus	11	29	19	18	15	19	8.61989	8.5-9
805	3	g_Clostridium_IV	16	33	23	23	13	18	8.14289	8-8.5
805	3	g_Coprococcus	12	29	21	22	13	18	8.44379	8-8.5
805	3	g_Flavonifractor	17	32	25	24	12	16	8.1428	8-8.5
805	3	g_Intestinibacter	23	35	29	30	9	13	7.96676	<8
805	3	g_Romboutsia	10	37	27	28	14	28	7.96676	<8
805	3	g_Clostridium_sensu_stricto	16	33	28	28	8	18	7.81624	<8
805	3	g_Enterococcus	17	34	24	24	5	18	8.31624	8-8.5
805	3	g_Escherichia.Shigella	20	36	30	30	4	17	7.96669	<8
805	3	g_Hespellia	22	34	27	26	12	13	8.14275	8-8.5
805	3	g_Lactobacillus	32	32	32	32	1	1	7.66573	<8
805	3	g_Lactococcus	33	36	34	34	2	4	7.81621	<8
805	3	g_Terrisporobacter	27	34	30	30	2	8	7.66566	<8
805	3	g_Turicibacter	17	35	28	28	11	19	7.96684	<8
805	3	g_Adlercreutzia	11	29	19	19	14	19	8.56882	8.5-9
805	3	g_Dialister	12	29	20	20	15	18	8.26784	8-8.5
805	3	g_Anaerorhabdus	33	33	33	33	1	1	7.66571	<8
805	3	g_Oscillibacter	24	36	30	30	10	13	7.66571	<8
805	3	uc_k_Bacteria	33	42	36	34	3	10	7.66574	<8
805	3	g_Clostridium_XlVb	21	36	27	26	12	16	7.96673	<8
805	3	g_Pseudoflavonifractor	26	37	31	32	4	12	7.96671	<8
805	3	g_Veillonella	13	36	28	30	10	24	7.96671	<8
805	3	uc_f_Erysipelotrichaceae	29	41	33	32	9	13	7.66576	<8
805	3	g_Holdemania	27	40	31	30	4	14	7.66566	<8
805	3	uc_f_Veillonellaceae	29	29	29	29	1	1	7.66569	<8
805	3	g_Faecalicoccus	27	39	34	35	3	13	7.66573	<8
805	3	g_Actinomyces	25	33	29	29	2	9	7.81612	<8
805	3	uc_o_Lactobacillales	33	38	36	38	2	6	7.66563	<8
805	3	g_Citrobacter	23	23	23	23	1	1	8.14275	8-8.5
805	3	g_Yersinia	25	31	28	28	3	7	7.96679	<8
805	3	uc_f_Enterobacteriaceae	20	33	28	32	3	14	7.96679	<8
805	3	g_Corynebacterium	28	38	33	33	2	11	7.81622	<8
805	3	g_Hafnia	34	34	34	34	1	1	7.66576	<8
805	3	g_Campylobacter	35	35	35	35	1	1	7.66562	<8
805	3	g_Mannheimia	28	37	32	32	2	10	7.6657	<8
805	3	g_Butyrivibrio	33	33	33	33	1	1	7.66573	<8
805	3	g_Subdoligranulum	31	37	33	32	4	7	7.66564	<8
805	3	g_Eggerthia	30	35	32	32	3	6	7.66563	<8
805	3	g_Pseudobutyrivibrio	27	37	31	29	5	11	7.81622	<8
805	3	g_Anaerosporobacter	30	30	30	30	1	1	7.66567	<8
805	3	g_Parasutterella	32	32	32	32	1	1	7.66585	<8
806	2	g_Alistipes	1	7	3	3	7	7	9.98589	9.5-10
806	2	g_Bacteroides	1	9	3	3	7	9	9.90868	9.5-10
806	2	g_Faecalibacterium	1	9	4	4	8	9	9.88314	9.5-10
806	2	g_Ruminococcus	1	34	8	6	15	34	9.61999	9.5-10
806	2	g_Clostridium_IV	1	20	9	10	16	20	9.56337	9.5-10
806	2	uc_f_Ruminococcaceae	2	10	5	5	9	9	9.78627	9.5-10
806	2	g_Butyrivibrio	1	32	10	7	15	32	9.56877	9.5-10
806	2	uc_f_Rhodospirillaceae	2	70	20	17	18	69	9.25121	9-9.5
806	2	uc_k_Bacteria	1	23	10	10	16	23	9.55223	9.5-10
806	2	g_Sutterella	7	51	17	15	19	45	9.09719	9-9.5
806	2	uc_o_Clostridiales	6	19	11	11	11	14	9.52296	9.5-10
806	2	g_Roseburia	1	15	5	4	11	15	9.95571	9.5-10
806	2	uc_f_Lachnospiraceae	6	21	11	10	11	16	9.45814	9-9.5
806	2	g_Clostridium_XlVa	14	46	25	25	17	33	8.84186	8.5-9
806	2	g_Ruminococcus2	8	27	13	12	12	20	9.41387	9-9.5
806	2	g_Fusicatenibacter	8	37	20	19	20	30	9.0807	9-9.5
806	2	uc_p_Firmicutes	13	31	19	17	14	19	9.14275	9-9.5
806	2	g_Blautia	9	35	17	16	14	27	9.19708	9-9.5
806	2	g_Parabacteroides	11	34	24	25	15	24	8.92093	8.5-9
806	2	g_Oscillibacter	10	32	17	16	16	23	9.22205	9-9.5
806	2	g_Elusimicrobium	8	48	27	26	24	41	8.74495	8.5-9
806	2	g_Gemmiger	13	63	31	29	22	51	8.72597	8.5-9
806	2	g_Anaerostipes	14	39	23	22	17	26	8.92102	8.5-9
806	2	g_Sporobacter	10	33	23	23	16	24	8.96675	8.5-9
806	2	uc_p_Proteobacteria	18	73	43	42	22	56	8.26782	8-8.5
806	2	g_Dorea	13	42	22	21	16	30	8.92102	8.5-9
806	2	g_Paraprevotella	15	61	30	28	23	47	8.77957	8.5-9
806	2	g_Aestuariispira	14	58	37	36	24	45	8.44398	8-8.5
806	2	g_Akkermansia	1	50	26	26	22	50	8.84172	8.5-9
806	2	g_Oligosphaera	30	67	46	44	19	38	8.20526	8-8.5
806	2	uc_c_Clostridia	22	48	33	33	19	27	8.61996	8.5-9
806	2	g_Barnesiella	12	50	26	27	21	39	8.77958	8.5-9
806	2	g_Clostridium_XVIII	16	64	40	39	22	49	8.40421	8-8.5
806	2	uc_f_Porphyromonadaceae	11	54	29	26	20	44	8.77956	8.5-9
806	2	g_Coprobacter	30	57	39	38	21	28	8.44383	8-8.5
806	2	g_Bifidobacterium	9	49	32	33	22	41	8.51084	8.5-9
806	2	g_Dialister	24	63	41	38	21	40	8.31622	8-8.5
806	2	g_Adlercreutzia	28	59	39	38	23	32	8.36471	8-8.5
806	2	g_Prevotella	2	62	26	24	23	61	8.79584	8.5-9
806	2	g_Coprococcus	8	48	30	30	20	41	8.74478	8.5-9
806	2	g_Odoribacter	37	70	51	50	19	34	8.14282	8-8.5
806	2	uc_f_Clostridiales_Incertae_Sedis_XIII	36	68	51	51	20	33	8.14284	8-8.5
806	2	g_Anaerosporobacter	37	69	52	51	18	33	7.96678	<8
806	2	g_Collinsella	10	61	32	31	19	52	8.64279	8.5-9
806	2	g_Butyricimonas	30	58	41	40	16	29	8.26778	8-8.5
806	2	g_Intestinimonas	31	72	46	45	18	42	8.26776	8-8.5
806	2	g_Methanobrevibacter	25	64	46	48	18	40	8.20528	8-8.5
806	2	g_Olsenella	31	71	46	43	17	41	8.36457	8-8.5
806	2	g_Desulfovibrio	29	62	48	48	14	34	8.14289	8-8.5
806	2	g_Faecalicoccus	32	71	54	57	20	40	7.96667	<8
806	2	g_Holdemanella	30	74	53	54	20	45	7.96676	<8
806	2	g_Phascolarctobacterium	29	68	52	52	22	40	8.14277	8-8.5
806	2	uc_f_Coriobacteriaceae	30	69	53	51	20	40	7.96686	<8
806	2	g_Acidaminococcus	38	71	52	53	9	34	7.9667	<8
806	2	g_Bilophila	29	60	46	46	21	32	8.14278	8-8.5
806	2	g_Butyricicoccus	23	63	46	46	18	41	8.14282	8-8.5
806	2	g_Clostridium_XlVb	53	69	61	62	6	17	7.66567	<8
806	2	g_Hydrogenoanaerobacterium	49	67	56	58	13	19	7.96673	<8
806	2	g_Intestinibacter	29	63	42	39	19	35	8.36458	8-8.5
806	2	g_Parasutterella	43	67	57	57	14	25	8.05476	8-8.5
806	2	g_Romboutsia	42	71	60	61	14	30	7.96666	<8
806	2	g_Veillonella	26	65	54	56	12	40	7.96679	<8
806	2	uc_p_Bacteroidetes	26	68	46	44	21	43	8.40425	8-8.5
806	2	g_Anaerofustis	64	64	64	64	1	1	7.66563	<8
806	2	g_Clostridium_sensu_stricto	28	65	48	49	20	38	8.14284	8-8.5
806	2	g_Escherichia.Shigella	43	76	57	56	15	34	7.6657	<8
806	2	g_Haemophilus	32	67	57	60	11	36	7.96673	<8
806	2	g_Pseudoflavonifractor	48	72	62	63	10	25	7.66577	<8
806	2	g_Slackia	27	69	50	52	21	43	8.14287	8-8.5
806	2	g_Subdoligranulum	45	75	62	64	9	31	7.96672	<8
806	2	g_Victivallis	34	71	56	56	13	38	7.96677	<8
806	2	g_Turicibacter	30	65	51	52	22	36	8.14283	8-8.5
806	2	g_Actinomyces	47	54	50	50	2	8	8.05472	8-8.5
806	2	g_Streptococcus	40	73	56	56	13	34	7.96673	<8
806	2	g_Anaerotruncus	57	60	58	58	2	4	7.81619	<8
806	2	g_Defluviitalea	54	69	60	58	5	16	7.66572	<8
806	2	g_Flavonifractor	48	72	59	58	7	25	7.96663	<8
806	2	g_Hespellia	49	73	63	66	6	25	7.66566	<8
806	2	uc_c_Gammaproteobacteria	49	72	62	66	7	24	7.66573	<8
806	2	uc_f_Peptostreptococcaceae	69	77	73	74	3	9	7.66567	<8
806	2	uc_f_Veillonellaceae	67	71	69	68	3	5	7.66567	<8
806	2	g_Clostridium_III	43	61	54	55	5	19	7.9667	<8
806	2	g_Terrisporobacter	32	70	56	58	14	39	7.96672	<8
806	2	uc_o_Desulfovibrionales	55	70	65	67	8	16	7.96667	<8
806	2	g_Oxalobacter	35	67	57	58	15	33	7.96675	<8
806	2	g_Enterobacter	30	63	42	38	4	34	8.40425	8-8.5
806	2	g_Cloacibacillus	41	68	57	59	11	28	7.66574	<8
806	2	g_Cerasicoccus	36	65	54	59	7	30	7.66575	<8
806	2	g_Arcanobacterium	43	72	56	52	3	30	7.96662	<8
806	2	g_Parvimonas	68	68	68	68	1	1	7.66577	<8
806	2	g_Catabacter	59	59	59	59	1	1	7.66573	<8
806	2	g_Coprobacillus	61	61	61	61	1	1	7.66573	<8
806	2	g_Lactobacillus	68	68	68	68	1	1	7.66572	<8
806	2	g_Lactococcus	69	69	69	69	1	1	7.66572	<8
806	2	g_Anaerofilum	53	68	60	60	2	16	7.9042	<8
806	2	uc_f_Rikenellaceae	53	66	58	55	3	14	7.96663	<8
806	2	g_Enterococcus	60	60	60	60	1	1	7.6656	<8
806	2	g_Holdemania	49	49	49	49	1	1	7.96663	<8
806	2	uc_f_Erysipelotrichaceae	66	66	66	66	1	1	7.6656	<8
806	2	g_Succiniclasticum	69	69	69	69	1	1	7.96668	<8
807	3	g_Anaerostipes	1	15	4	4	11	15	10.0061	>10
807	3	g_Ruminococcus2	1	9	4	3	7	9	9.99803	9.5-10
807	3	g_Blautia	1	6	2	2	6	6	10.1018	>10
807	3	g_Faecalibacterium	1	20	9	8	16	20	9.51071	9.5-10
807	3	g_Bacteroides	1	11	3	3	8	11	10.0458	>10
807	3	uc_f_Lachnospiraceae	2	10	5	5	9	9	9.81172	9.5-10
807	3	g_Alistipes	1	48	8	6	15	48	9.67415	9.5-10
807	3	uc_f_Ruminococcaceae	4	14	9	9	10	11	9.54066	9.5-10
807	3	g_Streptococcus	4	36	14	12	21	33	9.38998	9-9.5
807	3	g_Gemmiger	7	42	17	14	21	36	9.17089	9-9.5
807	3	g_Clostridium_XVIII	8	33	17	16	19	26	9.06368	9-9.5
807	3	g_Fusicatenibacter	11	44	20	18	21	34	9.0459	9-9.5
807	3	g_Enterococcus	13	48	28	24	3	36	8.61983	8.5-9
807	3	g_Clostridium_IV	4	42	20	18	22	39	8.98795	8.5-9
807	3	g_Oscillibacter	7	23	15	14	15	17	9.25675	9-9.5
807	3	g_Collinsella	2	38	15	15	22	37	9.19715	9-9.5
807	3	g_Roseburia	6	42	16	14	20	37	9.19717	9-9.5
807	3	g_Dorea	6	21	13	13	13	16	9.31899	9-9.5
807	3	g_Butyricicoccus	12	47	26	27	24	36	8.74473	8.5-9
807	3	uc_f_Coriobacteriaceae	3	32	11	10	19	30	9.4438	9-9.5
807	3	g_Parabacteroides	9	48	27	26	23	40	8.74487	8.5-9
807	3	g_Sutterella	6	42	19	19	21	37	9.08071	9-9.5
807	3	uc_p_Firmicutes	9	53	29	30	23	45	8.66564	8.5-9
807	3	uc_o_Clostridiales	10	30	18	18	15	21	9.08066	9-9.5
807	3	g_Coprococcus	19	41	30	28	18	23	8.62002	8.5-9
807	3	g_Clostridium_XlVa	12	44	27	29	21	33	8.74487	8.5-9
807	3	g_Ruminococcus	7	49	21	18	21	43	9.02743	9-9.5
807	3	g_Phascolarctobacterium	14	48	29	27	20	35	8.74486	8.5-9
807	3	g_Bilophila	20	48	33	33	19	29	8.44384	8-8.5
807	3	g_Butyricimonas	12	43	29	30	20	32	8.7071	8.5-9
807	3	g_Pseudoflavonifractor	25	55	38	40	20	31	8.3646	8-8.5
807	3	g_Faecalicoccus	24	51	35	33	17	28	8.36469	8-8.5
807	3	g_Adlercreutzia	9	37	22	22	22	29	8.84175	8.5-9
807	3	g_Clostridium_XlVb	14	42	28	28	16	29	8.6657	8.5-9
807	3	g_Faecalitalea	18	52	35	36	21	35	8.3646	8-8.5
807	3	g_Intestinimonas	21	46	34	34	18	26	8.5107	8.5-9
807	3	g_Subdoligranulum	24	49	42	43	14	26	8.14285	8-8.5
807	3	g_Hespellia	16	44	32	32	24	29	8.56877	8.5-9
807	3	g_Barnesiella	18	50	31	30	23	33	8.56866	8.5-9
807	3	uc_k_Bacteria	28	64	47	47	14	37	7.96675	<8
807	3	g_Actinomyces	32	58	44	43	18	27	7.96664	<8
807	3	g_Flavonifractor	16	54	35	34	21	39	8.44386	8-8.5
807	3	g_Parasutterella	24	55	36	36	20	32	8.36471	8-8.5
807	3	g_Coprobacter	35	55	45	45	15	21	7.81619	<8
807	3	g_Lactobacillus	19	58	43	45	17	40	7.96674	<8
807	3	g_Gordonibacter	21	46	36	38	16	26	8.44388	8-8.5
807	3	g_Leuconostoc	47	54	51	53	3	8	7.66571	<8
807	3	g_Senegalimassilia	15	55	33	32	25	41	8.64276	8.5-9
807	3	g_Yersinia	49	49	49	49	1	1	8.14282	8-8.5
807	3	uc_f_Erysipelotrichaceae	26	55	46	47	15	30	8.14272	8-8.5
807	3	uc_f_Porphyromonadaceae	45	60	52	51	10	16	7.66574	<8
807	3	g_Eisenbergiella	25	52	38	42	17	28	8.26778	8-8.5
807	3	g_Eubacterium	39	56	47	47	12	18	7.66572	<8
807	3	g_Odoribacter	29	57	42	40	17	29	8.26767	8-8.5
807	3	g_Oxalobacter	34	58	44	43	15	25	8.14278	8-8.5
807	3	g_Aestuariispira	25	56	42	43	14	32	8.1428	8-8.5
807	3	g_Clostridium_sensu_stricto	48	57	52	52	4	10	7.66572	<8
807	3	g_Eggerthia	40	58	49	49	6	19	7.81619	<8
807	3	g_Lactonifactor	38	59	50	52	12	22	7.96666	<8
807	3	g_Veillonella	32	61	51	51	8	30	7.6657	<8
807	3	uc_f_Rhodospirillaceae	36	61	50	50	10	26	7.96667	<8
807	3	g_Enterobacter	30	51	40	40	2	22	8.01515	8-8.5
807	3	g_Intestinibacter	36	61	48	48	17	26	7.96669	<8
807	3	g_Raoultella	43	43	43	43	1	1	7.96662	<8
807	3	g_Hydrogenoanaerobacterium	40	54	48	47	9	15	7.66566	<8
807	3	g_Romboutsia	39	58	49	50	12	20	7.96662	<8
807	3	g_Terrisporobacter	39	53	47	49	3	15	7.66575	<8
807	3	g_Weissella	50	50	50	50	1	1	7.66559	<8
807	3	uc_f_Veillonellaceae	38	57	50	51	12	20	7.96658	<8
807	3	g_Hungatella	37	57	47	46	7	21	8.14279	8-8.5
807	3	g_Arcanobacterium	31	52	46	49	6	22	7.66573	<8
807	3	g_Bifidobacterium	23	56	40	38	16	34	8.2053	8-8.5
807	3	g_Citrobacter	39	41	40	40	2	3	7.90423	<8
807	3	g_Anaerofilum	47	47	47	47	1	1	7.6657	<8
807	3	g_Haemophilus	35	54	46	50	7	20	7.96672	<8
807	3	g_Mogibacterium	44	59	51	51	11	16	7.6657	<8
807	3	uc_c_Clostridia	56	56	56	56	1	1	7.6657	<8
807	3	g_Holdemania	44	59	53	52	8	16	7.6657	<8
807	3	g_Lactococcus	38	63	53	56	11	26	7.66569	<8
807	1	g_Acetanaerobacterium	40	40	40	40	1	1	8.26777	8-8.5
807	3	g_Eggerthella	38	55	48	48	12	18	7.96669	<8
807	3	uc_o_Lactobacillales	51	59	56	56	4	9	7.81618	<8
807	3	g_Escherichia.Shigella	32	48	41	42	5	17	8.44385	8-8.5
807	3	g_Turicibacter	34	56	49	52	4	23	7.66573	<8
807	3	g_Gemella	45	60	52	51	3	16	7.66565	<8
807	3	g_Peptoniphilus	47	56	52	52	2	10	7.66569	<8
807	3	g_Prevotella	48	63	56	57	3	16	7.66571	<8
807	3	g_Anaerofustis	44	54	49	50	4	11	7.66566	<8
807	3	uc_f_Peptostreptococcaceae	57	57	57	57	1	1	7.66566	<8
807	3	g_Murdochiella	51	51	51	51	1	1	7.66566	<8
807	3	g_Porphyromonas	41	41	41	41	1	1	7.96667	<8
807	3	g_Campylobacter	43	43	43	43	1	1	7.66564	<8
807	3	g_Frondihabitans	51	53	52	52	2	3	8.26776	8-8.5
807	3	g_Gracilibacter	62	62	62	62	1	1	7.66569	<8
807	3	g_Anaerorhabdus	56	56	56	56	1	1	7.66567	<8
808	3	g_Faecalibacterium	1	12	1	1	4	12	10.4169	>10
808	3	uc_f_Lachnospiraceae	2	23	7	5	14	22	9.61005	9.5-10
808	3	g_Coprococcus	2	40	13	9	20	39	9.43671	9-9.5
808	3	g_Ruminococcus	3	35	7	7	10	33	9.57425	9.5-10
808	4	g_Prevotella	1	53	11	4	14	53	9.57684	9.5-10
808	3	uc_f_Ruminococcaceae	2	32	9	7	14	31	9.53499	9.5-10
808	3	g_Roseburia	2	52	11	7	17	51	9.50764	9.5-10
808	3	g_Alistipes	2	26	7	5	12	25	9.56328	9.5-10
808	3	g_Clostridium_IV	6	19	11	11	10	14	9.29917	9-9.5
808	3	g_Blautia	2	11	6	6	10	10	9.61995	9.5-10
808	3	g_Bifidobacterium	3	29	16	14	19	27	9.11278	9-9.5
808	4	g_Anaerostipes	6	22	12	12	12	17	9.34679	9-9.5
808	4	g_Fusicatenibacter	13	50	26	24	18	38	8.84175	8.5-9
808	3	g_Bacteroides	1	33	11	11	15	33	9.34691	9-9.5
808	3	g_Collinsella	10	54	26	24	20	45	8.6657	8.5-9
808	3	g_Oscillibacter	8	37	17	15	17	30	9.0548	9-9.5
808	3	uc_p_Firmicutes	2	60	23	18	20	59	8.9662	8.5-9
808	4	g_Clostridium_XVIII	15	39	27	26	17	25	8.66575	8.5-9
808	3	g_Sporobacter	11	42	23	22	16	32	8.74504	8.5-9
808	4	g_Dialister	10	26	17	18	15	17	9.03669	9-9.5
808	3	g_Ruminococcus2	4	21	12	12	15	18	9.20982	9-9.5
808	3	g_Holdemanella	8	47	25	24	21	40	8.66586	8.5-9
808	3	uc_o_Clostridiales	1	35	21	20	18	35	8.89621	8.5-9
808	3	g_Butyricicoccus	15	38	25	24	17	24	8.68643	8.5-9
808	3	g_Sutterella	8	54	22	17	22	47	8.74477	8.5-9
808	4	g_Dorea	13	40	19	18	11	28	9.04552	9-9.5
808	4	g_Olsenella	19	61	35	33	19	43	8.36465	8-8.5
808	4	g_Gemmiger	16	51	26	27	17	36	8.66575	8.5-9
808	4	uc_c_Clostridia	14	52	38	36	14	39	8.3646	8-8.5
808	4	uc_f_Desulfovibrionaceae	17	39	28	29	15	23	8.59438	8.5-9
808	3	g_Clostridium_XlVa	9	46	23	21	24	38	8.66576	8.5-9
808	3	g_Methanobrevibacter	3	61	32	32	22	59	8.36466	8-8.5
808	3	g_Paraprevotella	13	55	34	33	17	43	8.36469	8-8.5
808	4	uc_f_Rhodospirillaceae	8	65	35	35	18	58	8.31612	8-8.5
808	3	g_Desulfomicrobium	34	57	47	47	13	24	7.96671	<8
808	4	g_Faecalicoccus	30	51	42	41	12	22	8.05483	8-8.5
808	3	g_Hydrogenoanaerobacterium	17	59	37	34	17	43	8.26779	8-8.5
808	3	g_Intestinimonas	18	60	39	39	19	43	8.14288	8-8.5
808	3	g_Mogibacterium	29	52	38	36	16	24	8.26772	8-8.5
808	3	g_Odoribacter	21	52	39	40	17	32	8.14283	8-8.5
808	4	g_Clostridium_sensu_stricto	37	58	49	50	9	22	7.66573	<8
808	4	g_Enterococcus	24	56	44	48	4	33	7.81627	<8
808	3	g_Oxalobacter	20	62	46	50	16	43	7.96671	<8
808	3	g_Parabacteroides	2	54	29	34	17	53	8.44383	8-8.5
808	3	g_Senegalimassilia	18	47	35	36	18	30	8.36459	8-8.5
808	3	g_Streptococcus	4	48	34	34	19	45	8.44376	8-8.5
808	4	uc_p_Bacteroidetes	22	60	42	44	16	39	8.14278	8-8.5
808	3	uc_k_Bacteria	2	54	29	30	20	53	8.51075	8.5-9
808	4	g_Akkermansia	6	61	36	37	14	56	8.20534	8-8.5
808	3	g_Parasutterella	13	55	36	39	19	43	8.20522	8-8.5
808	3	g_Victivallis	21	65	50	52	15	45	7.96666	<8
808	4	g_Barnesiella	35	51	44	44	12	17	7.96671	<8
808	3	g_Butyricimonas	12	52	35	37	19	41	7.96682	<8
808	3	g_Coprobacter	24	57	47	48	12	34	7.6659	<8
808	3	g_Subdoligranulum	11	60	38	40	13	50	8.14281	8-8.5
808	4	uc_c_Alphaproteobacteria	13	58	40	41	16	46	8.14277	8-8.5
808	4	uc_f_Clostridiales_Incertae_Sedis_XIII	47	63	54	54	11	17	7.66575	<8
808	3	uc_f_Coriobacteriaceae	32	67	47	49	16	36	7.96672	<8
808	3	uc_f_Porphyromonadaceae	17	64	47	50	18	48	7.9665	<8
808	4	g_Clostridium_XlVb	36	59	46	46	10	24	7.96665	<8
808	4	g_Intestinibacter	42	58	48	47	4	17	7.66568	<8
808	3	g_Pseudoflavonifractor	23	63	42	42	7	41	7.96681	<8
808	3	g_Bilophila	17	51	37	40	19	35	8.14279	8-8.5
808	3	g_Adlercreutzia	20	53	42	45	10	34	7.96669	<8
808	4	g_Haemophilus	23	59	49	54	6	37	7.66568	<8
808	2	g_Lactobacillus	57	57	57	57	1	1	7.66566	<8
808	2	g_Slackia	45	61	55	58	3	17	7.66566	<8
808	4	g_Cerasicoccus	45	54	50	51	3	10	7.66579	<8
808	2	uc_f_Rikenellaceae	32	61	49	48	9	30	7.96678	<8
808	2	g_Hespellia	26	60	43	46	11	35	7.96669	<8
808	3	g_Defluviitalea	25	56	43	46	10	32	7.66569	<8
808	2	g_Terrisporobacter	56	56	56	56	1	1	7.6657	<8
808	2	uc_c_Gammaproteobacteria	58	66	61	59	3	9	7.66575	<8
808	4	g_Aestuariispira	29	55	47	48	8	27	8.05471	8-8.5
808	4	g_Actinomyces	55	60	58	58	2	6	7.66564	<8
808	4	g_Holdemania	44	62	53	53	2	19	7.66571	<8
808	4	uc_f_Peptostreptococcaceae	63	63	63	63	1	1	7.66565	<8
808	3	g_Romboutsia	40	64	52	52	2	25	7.81626	<8
808	3	g_Acetanaerobacterium	20	57	37	37	5	38	7.96676	<8
808	3	g_Flavonifractor	13	39	23	20	8	27	8.40432	8-8.5
808	2	g_Coprobacillus	47	47	47	47	1	1	7.9666	<8
808	2	g_Enterobacter	36	48	42	42	2	13	8.16564	8-8.5
808	3	uc_f_Veillonellaceae	34	66	48	47	5	33	7.6659	<8
808	4	g_Turicibacter	55	61	58	58	2	7	7.66564	<8
808	4	uc_o_Desulfovibrionales	63	63	63	63	1	1	7.66562	<8
808	3	g_Anaerofilum	48	48	48	48	1	1	7.66566	<8
808	3	g_Lautropia	51	51	51	51	1	1	7.66566	<8
808	3	g_Neisseria	52	52	52	52	1	1	7.66566	<8
808	3	g_Veillonella	38	56	47	47	2	19	7.66567	<8
808	3	g_Escherichia.Shigella	5	41	23	24	9	37	8.51077	8.5-9
808	3	uc_f_Erysipelotrichaceae	16	49	31	31	8	34	8.1657	8-8.5
808	3	g_Eggerthia	17	55	35	30	6	39	7.96671	<8
808	3	g_Hungatella	23	33	27	26	3	11	8.36459	8-8.5
808	3	g_Eggerthella	35	43	38	35	2	9	7.66573	<8
808	3	g_Catabacter	43	43	43	43	1	1	7.96671	<8
808	3	g_Eisenbergiella	24	56	40	40	2	33	8.08827	8-8.5
808	3	g_Anaerotruncus	35	54	43	41	3	20	7.66573	<8
808	3	g_Lactococcus	13	57	35	35	2	45	8.05482	8-8.5
808	3	g_Pseudobutyrivibrio	46	46	46	46	1	1	7.66578	<8
809	3	g_Bacteroides	1	5	3	4	5	5	10.1569	>10
809	3	g_Faecalibacterium	1	3	1	1	3	3	10.4163	>10
809	3	g_Roseburia	1	6	3	3	6	6	10.2387	>10
809	3	g_Blautia	2	8	4	4	5	7	9.85033	9.5-10
809	3	g_Bifidobacterium	1	10	4	3	7	10	9.98593	9.5-10
809	3	g_Sutterella	2	22	10	10	14	21	9.12818	9-9.5
809	3	uc_f_Lachnospiraceae	5	10	7	7	6	6	9.45097	9-9.5
809	3	g_Slackia	8	27	15	14	15	20	8.81171	8.5-9
809	3	g_Akkermansia	9	32	19	18	10	24	8.56864	8.5-9
809	3	g_Veillonella	6	26	12	10	15	21	8.98792	8.5-9
809	3	g_Clostridium_XlVa	8	24	18	19	14	17	8.51064	8.5-9
809	3	g_Clostridium_XVIII	5	17	10	10	12	13	9.19708	9-9.5
809	3	g_Anaerostipes	6	25	16	18	13	20	8.68634	8.5-9
809	3	g_Fusicatenibacter	6	19	11	11	10	14	8.96673	8.5-9
809	3	g_Flavonifractor	12	25	18	18	12	14	8.68635	8.5-9
809	3	g_Oscillibacter	16	34	26	26	12	19	7.9667	<8
809	3	g_Alistipes	5	23	15	15	17	19	8.81181	8.5-9
809	3	g_Butyricicoccus	12	26	17	17	12	15	8.6656	8.5-9
809	3	g_Parabacteroides	11	27	21	22	14	17	8.36472	8-8.5
809	3	uc_f_Ruminococcaceae	8	28	16	16	16	21	8.68641	8.5-9
809	3	g_Dorea	10	24	16	15	12	15	8.74497	8.5-9
809	3	g_Ruminococcus	7	23	15	14	16	17	8.84179	8.5-9
809	3	g_Ruminococcus2	6	23	10	10	10	18	9.08045	9-9.5
809	3	uc_f_Erysipelotrichaceae	15	29	22	22	12	15	8.44391	8-8.5
809	3	g_Anaerotruncus	22	36	28	29	9	15	7.9665	<8
809	3	g_Gemmiger	10	27	19	20	16	18	8.4439	8-8.5
809	3	g_Clostridium_IV	13	28	22	23	12	16	8.50623	8.5-9
809	3	g_Intestinibacter	23	31	28	28	8	9	7.96669	<8
809	3	g_Pseudoflavonifractor	24	31	27	27	5	8	7.66563	<8
809	3	g_Eggerthella	24	33	28	28	8	10	7.96661	<8
809	3	g_Haemophilus	26	33	29	28	6	8	7.81617	<8
809	3	uc_f_Coriobacteriaceae	21	34	29	30	8	14	7.96673	<8
809	3	g_Intestinimonas	17	32	26	26	12	16	7.96682	<8
809	3	g_Hungatella	24	33	30	30	6	10	7.66579	<8
809	3	g_Streptococcus	17	34	28	27	7	18	7.96668	<8
809	3	g_Actinomyces	35	35	35	35	1	1	7.81617	<8
809	3	g_Coprobacillus	28	36	31	30	4	9	7.96669	<8
809	3	uc_f_Peptostreptococcaceae	37	37	37	37	1	1	7.66567	<8
809	3	g_Subdoligranulum	22	38	31	32	4	17	7.96668	<8
809	3	uc_o_Clostridiales	27	42	34	34	5	16	7.96669	<8
809	3	g_Escherichia.Shigella	28	33	30	28	2	6	8.2677	8-8.5
809	3	g_Romboutsia	25	34	31	32	5	10	7.66567	<8
809	3	g_Murdochiella	37	37	37	37	1	1	7.96667	<8
809	3	g_Ezakiella	39	39	39	39	1	1	7.66564	<8
809	3	g_Peptoniphilus	37	40	38	38	2	4	7.66565	<8
809	3	g_Prevotella	41	41	41	41	1	1	7.66564	<8
809	3	uc_o_Lactobacillales	31	31	31	31	1	1	7.66564	<8
809	3	g_Eisenbergiella	28	28	28	28	1	1	7.6657	<8
809	3	g_Lactococcus	29	29	29	29	1	1	7.6657	<8
809	3	g_Faecalicoccus	28	28	28	28	1	1	7.96661	<8
809	3	g_Turicibacter	29	29	29	29	1	1	7.96671	<8
809	3	g_Clostridium_sensu_stricto	25	28	26	26	2	4	8.0152	8-8.5
809	3	g_Anaerosporobacter	31	31	31	31	1	1	7.66568	<8
809	3	g_Catabacter	35	35	35	35	1	1	7.66565	<8
810	2	g_Faecalibacterium	1	5	2	2	5	5	10.0273	>10
810	2	g_Roseburia	1	11	4	4	9	11	9.84744	9.5-10
810	2	uc_f_Lachnospiraceae	1	8	4	4	7	8	9.86433	9.5-10
810	2	uc_f_Ruminococcaceae	1	6	2	2	5	6	10.0021	>10
810	2	g_Coprococcus	5	24	11	10	15	20	9.45108	9-9.5
810	2	g_Anaerostipes	3	14	7	6	9	12	9.67851	9.5-10
810	2	g_Blautia	6	21	12	13	14	16	9.36452	9-9.5
810	2	g_Ruminococcus	5	18	11	11	13	14	9.36473	9-9.5
810	2	g_Collinsella	3	36	18	19	26	34	9.06351	9-9.5
810	2	g_Gemmiger	8	36	18	17	16	29	9.12815	9-9.5
810	2	g_Ruminococcus2	6	24	13	13	16	19	9.29909	9-9.5
810	2	uc_o_Clostridiales	3	14	7	7	11	12	9.60013	9.5-10
810	2	uc_p_Firmicutes	5	24	14	13	15	20	9.31883	9-9.5
810	2	g_Bifidobacterium	1	32	13	12	20	32	9.36454	9-9.5
810	2	uc_k_Bacteria	7	27	14	13	15	21	9.25668	9-9.5
810	2	g_Dorea	12	31	22	22	17	20	8.9667	8.5-9
810	2	g_Clostridium_IV	6	19	11	10	12	14	9.34699	9-9.5
810	2	g_Olsenella	17	50	34	34	19	34	8.61989	8.5-9
810	2	g_Clostridium_XlVa	14	41	25	24	20	28	8.89609	8.5-9
810	2	g_Prevotella	3	56	32	34	29	54	8.51092	8.5-9
810	2	g_Akkermansia	2	31	17	17	22	30	9.19716	9-9.5
810	2	g_Catenibacterium	22	63	39	40	21	42	8.36483	8-8.5
810	2	g_Clostridium_XVIII	23	59	35	34	19	37	8.56883	8.5-9
810	2	g_Sporobacter	12	38	22	20	19	27	9.02741	9-9.5
810	2	g_Oscillibacter	8	27	17	15	16	20	9.12816	9-9.5
810	2	g_Bacteroides	3	37	22	22	19	35	8.98797	8.5-9
810	2	g_Dialister	17	39	26	24	18	23	8.89609	8.5-9
810	2	g_Butyricicoccus	17	45	32	32	18	29	8.66583	8.5-9
810	2	g_Senegalimassilia	13	43	24	23	19	31	8.96672	8.5-9
810	2	g_Desulfovibrio	16	48	29	28	19	33	8.77969	8.5-9
810	2	g_Fusicatenibacter	23	61	43	43	24	39	8.36466	8-8.5
810	2	g_Slackia	15	44	31	32	20	30	8.61999	8.5-9
810	2	uc_f_Rikenellaceae	23	47	33	33	19	25	8.66561	8.5-9
810	2	uc_o_Burkholderiales	26	64	42	41	24	39	8.26782	8-8.5
810	2	g_Alistipes	14	40	25	24	18	27	8.89607	8.5-9
810	2	g_Intestinibacter	36	67	53	53	14	32	7.96672	<8
810	2	uc_o_Rhodospirillales	9	54	30	28	24	46	8.74488	8.5-9
810	2	g_Barnesiella	18	45	34	34	21	28	8.59434	8.5-9
810	2	g_Hespellia	1	49	21	18	23	49	9.02741	9-9.5
810	2	uc_f_Coriobacteriaceae	27	66	41	40	22	40	8.31624	8-8.5
810	2	uc_f_Rhodospirillaceae	21	61	42	41	20	41	8.36466	8-8.5
810	2	g_Methanobrevibacter	20	60	41	41	25	41	8.36461	8-8.5
810	2	g_Parabacteroides	27	51	40	40	18	25	8.36459	8-8.5
810	2	g_Sutterella	18	56	35	36	25	39	8.56874	8.5-9
810	2	g_Allisonella	37	65	52	52	17	29	7.81619	<8
810	2	g_Butyricimonas	26	55	42	43	17	30	8.26771	8-8.5
810	2	g_Clostridium_sensu_stricto	35	63	54	55	15	29	7.66583	<8
810	2	g_Hydrogenoanaerobacterium	22	48	35	34	17	27	8.51074	8.5-9
810	2	g_Intestinimonas	25	60	40	39	22	36	8.36462	8-8.5
810	2	g_Terrisporobacter	39	72	56	58	12	34	7.66572	<8
810	2	g_Victivallis	35	71	53	53	21	37	7.96678	<8
810	2	uc_f_Cryomorphaceae	43	69	55	54	15	27	7.96675	<8
810	2	uc_f_Porphyromonadaceae	34	74	53	49	18	41	8.14273	8-8.5
810	2	g_Guggenheimella	35	67	50	51	7	33	7.66597	<8
810	2	g_Turicibacter	45	73	56	56	5	29	7.66572	<8
810	2	uc_c_Clostridia	37	67	51	47	18	31	8.14281	8-8.5
810	2	uc_o_Lactobacillales	28	75	51	50	20	48	8.14281	8-8.5
810	2	g_Acetitomaculum	31	60	49	50	16	30	7.96664	<8
810	2	g_Anaerotruncus	38	58	49	50	15	21	7.96678	<8
810	2	g_Cerasicoccus	30	64	53	53	15	35	7.8163	<8
810	2	g_Defluviitalea	51	65	58	58	9	15	7.66575	<8
810	2	g_Howardella	38	62	52	53	18	25	7.96678	<8
810	2	g_Oligosphaera	45	69	58	59	12	25	7.8162	<8
810	2	g_Parasutterella	48	71	60	59	10	24	7.66565	<8
810	2	uc_p_Proteobacteria	63	74	67	65	3	12	7.66569	<8
810	2	g_Odoribacter	43	70	58	58	16	28	7.66576	<8
810	2	g_Oxalobacter	49	69	58	57	9	21	7.96669	<8
810	2	uc_f_Clostridiales_Incertae_Sedis_XIII	35	63	50	51	19	29	8.14276	8-8.5
810	2	g_Clostridium_III	48	66	57	56	14	19	7.66575	<8
810	2	g_Coprobacter	39	68	58	60	14	30	7.66574	<8
810	2	g_Flavonifractor	51	69	60	59	8	19	7.66569	<8
810	2	g_Aestuariispira	34	62	45	43	17	29	8.26766	8-8.5
810	2	g_Mogibacterium	51	69	61	62	7	19	7.66569	<8
810	2	g_Haemophilus	49	66	59	60	13	18	7.66574	<8
810	2	g_Romboutsia	42	72	59	62	13	31	7.66575	<8
810	2	uc_f_Veillonellaceae	54	64	60	63	3	11	7.96668	<8
810	2	g_Papillibacter	51	71	63	64	11	21	7.6657	<8
810	2	g_Bilophila	48	65	55	55	11	18	7.66574	<8
810	2	g_Clostridium_XlVb	58	64	60	59	3	7	7.66574	<8
810	2	uc_o_Desulfovibrionales	66	72	69	69	2	7	7.66575	<8
810	2	g_Actinomyces	46	56	51	51	3	11	7.66567	<8
810	2	uc_f_Peptostreptococcaceae	52	52	52	52	1	1	7.66567	<8
810	2	g_Anaerorhabdus	49	57	53	53	2	9	7.81612	<8
810	2	g_Gordonibacter	57	65	61	62	3	9	7.66565	<8
810	2	g_Subdoligranulum	37	64	50	51	5	28	8.20525	8-8.5
810	2	g_Streptococcus	59	73	68	71	3	15	7.66569	<8
810	2	g_Coprobacillus	44	67	56	56	2	24	7.96666	<8
810	2	g_Pseudoflavonifractor	54	68	61	61	6	15	7.66568	<8
810	2	g_Adlercreutzia	43	65	55	56	4	23	7.66567	<8
810	2	g_Escherichia.Shigella	27	66	50	53	6	40	7.96667	<8
810	2	g_Holdemania	63	68	66	66	2	6	7.66563	<8
810	2	g_Peptococcus	53	69	62	65	3	17	7.66563	<8
810	2	uc_c_Opitutae	59	60	60	60	2	2	7.81617	<8
810	2	g_Veillonella	65	65	65	65	1	1	7.66563	<8
810	2	g_Campylobacter	51	51	51	51	1	1	7.96678	<8
810	2	g_Pelospora	68	68	68	68	1	1	7.66573	<8
811	1	g_Faecalibacterium	1	4	2	1	4	4	10.2612	>10
811	1	g_Roseburia	1	7	2	2	6	7	10.1867	>10
811	1	g_Bacteroides	1	10	5	5	10	10	9.91111	9.5-10
811	1	uc_f_Lachnospiraceae	2	9	5	4	8	8	9.87527	9.5-10
811	1	g_Clostridium_IV	2	29	6	4	11	28	9.89102	9.5-10
811	1	g_Ruminococcus2	3	10	7	7	8	8	9.73384	9.5-10
811	1	g_Alistipes	1	17	8	8	13	17	9.73021	9.5-10
811	1	g_Bifidobacterium	4	13	8	8	10	10	9.61514	9.5-10
811	1	g_Blautia	7	12	9	9	6	6	9.49814	9-9.5
811	1	g_Fusicatenibacter	8	18	13	12	10	11	9.24545	9-9.5
811	1	g_Ruminococcus	10	35	17	16	17	26	9.00805	9-9.5
811	1	g_Sutterella	9	21	13	12	13	13	9.30921	9-9.5
811	1	g_Anaerostipes	2	13	6	6	10	12	9.81173	9.5-10
811	1	uc_f_Ruminococcaceae	11	19	15	15	9	9	9.08057	9-9.5
811	1	g_Collinsella	9	29	18	18	17	21	8.98782	8.5-9
811	1	uc_f_Coriobacteriaceae	12	42	25	25	24	31	8.56866	8.5-9
811	1	g_Clostridium_XlVa	11	20	15	14	9	10	9.12798	9-9.5
811	1	g_Gemmiger	9	21	14	14	11	13	9.1842	9-9.5
811	1	g_Dorea	13	27	18	18	10	15	8.92091	8.5-9
811	1	g_Butyricicoccus	11	33	21	21	18	23	8.70715	8.5-9
811	1	g_Oscillibacter	20	31	25	25	10	12	8.51066	8.5-9
811	1	g_Adlercreutzia	14	37	24	25	16	24	8.51081	8.5-9
811	1	g_Barnesiella	11	29	20	20	16	19	8.85582	8.5-9
811	1	g_Intestinibacter	24	48	36	34	15	25	7.96667	<8
811	1	g_Parabacteroides	16	37	26	26	17	22	8.44391	8-8.5
811	1	g_Coprococcus	13	28	22	22	12	16	8.66564	8.5-9
811	1	uc_o_Clostridiales	14	35	22	21	18	22	8.70714	8.5-9
811	1	g_Clostridium_XVIII	19	41	29	28	18	23	8.26784	8-8.5
811	1	g_Dialister	19	34	25	24	14	16	8.56869	8.5-9
811	1	g_Sporobacter	20	45	33	32	20	26	8.36459	8-8.5
811	1	g_Butyricimonas	25	42	32	30	16	18	8.14277	8-8.5
811	1	g_Bilophila	25	42	33	33	17	18	7.96676	<8
811	1	g_Odoribacter	19	41	33	34	14	23	8.14269	8-8.5
811	1	g_Clostridium_XlVb	21	42	32	32	18	22	7.96676	<8
811	1	g_Eggerthella	35	45	39	38	6	11	7.96674	<8
811	1	g_Flavonifractor	29	46	36	36	14	18	7.96674	<8
811	1	g_Haemophilus	21	50	35	37	11	30	7.96674	<8
811	1	g_Hespellia	24	46	34	34	16	23	8.14274	8-8.5
811	1	g_Intestinimonas	24	42	32	31	17	19	8.14287	8-8.5
811	1	g_Parasutterella	31	45	39	40	12	15	7.96664	<8
811	1	g_Streptococcus	23	46	36	38	18	24	7.96672	<8
811	1	g_Terrisporobacter	34	52	40	39	8	19	7.96671	<8
811	1	g_Clostridium_sensu_stricto	23	46	35	34	18	24	7.66578	<8
811	1	g_Coprobacter	29	47	39	40	16	19	7.66572	<8
811	1	g_Faecalicoccus	35	45	39	38	7	11	7.66573	<8
811	1	uc_k_Bacteria	31	48	41	43	7	18	7.66571	<8
811	1	g_Akkermansia	26	47	36	37	9	22	7.66571	<8
811	1	g_Victivallis	26	48	39	39	15	23	7.81621	<8
811	1	g_Romboutsia	19	46	35	36	17	28	8.05473	8-8.5
811	1	g_Holdemania	38	51	44	43	4	14	7.6657	<8
811	1	g_Vampirovibrio	11	47	33	32	18	37	8.14285	8-8.5
811	1	uc_f_Veillonellaceae	36	48	44	44	5	13	7.66567	<8
811	1	g_Howardella	29	45	38	37	15	17	7.96667	<8
811	1	g_Turicibacter	36	49	43	43	10	14	7.66574	<8
811	1	g_Lactococcus	39	50	45	46	4	12	7.66567	<8
811	1	g_Mogibacterium	41	47	44	44	2	7	7.96671	<8
811	1	g_Anaerosporobacter	36	45	40	40	4	10	7.66563	<8
811	1	g_Subdoligranulum	35	41	38	38	2	7	7.8162	<8
811	1	uc_f_Erysipelotrichaceae	36	41	38	38	2	6	7.81614	<8
811	1	g_Gordonibacter	30	38	34	33	3	9	7.96674	<8
811	1	g_Anaerotruncus	32	41	38	39	4	10	7.66567	<8
811	1	g_Defluviitalea	36	37	36	36	2	2	7.6656	<8
811	1	g_Escherichia.Shigella	36	43	39	37	3	8	7.66565	<8
811	1	g_Lactobacillus	43	49	46	46	2	7	7.6657	<8
811	1	g_Veillonella	34	51	41	36	4	18	7.96674	<8
811	1	uc_c_Clostridia	40	52	45	44	3	13	7.66567	<8
811	1	uc_f_Peptostreptococcaceae	53	53	53	53	1	1	7.66568	<8
811	1	g_Coprobacillus	32	43	38	38	2	12	7.90426	<8
811	1	g_Parvimonas	38	38	38	38	1	1	7.66571	<8
811	1	g_Oxalobacter	37	37	37	37	1	1	7.9667	<8
811	1	g_Pseudoflavonifractor	42	42	42	42	1	1	7.66567	<8
811	1	g_Citrobacter	41	42	42	42	2	2	7.81614	<8
811	1	uc_f_Enterobacteriaceae	13	33	23	23	2	21	8.64754	8.5-9
811	1	g_Yersinia	22	22	22	22	1	1	8.84181	8.5-9
811	1	g_Hafnia	37	37	37	37	1	1	8.14284	8-8.5
811	1	uc_p_Firmicutes	40	40	40	40	1	1	7.66558	<8
811	1	g_Solobacterium	44	44	44	44	1	1	7.66571	<8
814	1	g_Faecalibacterium	1	3	2	1	3	3	10.2807	>10
814	1	g_Bacteroides	1	4	2	2	4	4	10.1829	>10
814	1	g_Roseburia	1	18	6	4	9	18	9.87508	9.5-10
814	1	g_Alistipes	2	11	4	4	7	10	9.87515	9.5-10
814	1	g_Blautia	5	13	8	7	9	9	9.48859	9-9.5
814	1	uc_f_Lachnospiraceae	2	7	5	5	6	6	9.81766	9.5-10
814	1	g_Ruminococcus	3	12	7	7	8	10	9.51081	9.5-10
814	1	uc_f_Ruminococcaceae	4	15	9	8	12	12	9.4579	9-9.5
814	1	g_Ruminococcus2	5	20	12	12	14	16	9.40159	9-9.5
814	1	g_Clostridium_XlVa	4	44	21	19	23	41	8.81196	8.5-9
814	1	g_Fusicatenibacter	7	27	15	14	18	21	9.1044	9-9.5
814	1	g_Anaerostipes	5	21	10	10	11	17	9.39802	9-9.5
814	1	g_Clostridium_IV	7	22	13	14	12	16	9.24535	9-9.5
814	1	g_Coprococcus	8	33	19	17	18	26	8.90857	8.5-9
814	1	g_Dorea	15	44	24	23	16	30	8.74485	8.5-9
814	1	g_Oscillibacter	6	34	17	16	16	29	9.02741	9-9.5
814	1	g_Parasutterella	11	24	16	16	10	14	9.03676	9-9.5
814	1	g_Barnesiella	9	32	20	19	17	24	8.94195	8.5-9
814	1	g_Prevotella	3	21	12	14	17	19	9.23393	9-9.5
814	1	g_Catenibacterium	15	49	31	30	19	35	8.36478	8-8.5
814	1	g_Butyricicoccus	21	48	30	30	18	28	8.40421	8-8.5
814	1	uc_o_Clostridiales	12	45	23	22	19	34	8.7797	8.5-9
814	1	g_Parabacteroides	13	33	22	22	14	21	8.72594	8.5-9
814	1	g_Paraprevotella	14	39	21	19	15	26	8.94441	8.5-9
814	1	g_Bilophila	18	35	25	26	14	18	8.61986	8.5-9
814	1	g_Sporobacter	21	46	32	31	21	26	8.36462	8-8.5
814	1	uc_k_Bacteria	25	57	39	38	20	33	8.20525	8-8.5
814	1	g_Anaerosporobacter	26	49	36	36	14	24	8.14281	8-8.5
814	1	g_Gemmiger	16	50	27	28	17	35	8.61982	8.5-9
814	1	uc_f_Rhodospirillaceae	4	46	17	16	21	43	9.0806	9-9.5
814	1	g_Collinsella	18	50	35	34	19	33	8.26772	8-8.5
814	1	g_Adlercreutzia	17	44	31	31	20	28	8.44381	8-8.5
814	1	g_Clostridium_XlVb	22	48	37	37	16	27	8.14279	8-8.5
814	1	g_Phascolarctobacterium	17	38	26	24	16	22	8.66573	8.5-9
814	1	g_Butyricimonas	23	48	38	37	16	26	7.96684	<8
814	1	g_Odoribacter	18	42	32	33	19	25	8.36457	8-8.5
814	1	g_Hydrogenoanaerobacterium	27	52	39	38	15	26	8.26771	8-8.5
814	1	g_Methanobrevibacter	24	52	41	40	13	29	8.14279	8-8.5
814	1	uc_c_Clostridia	29	53	40	39	16	25	8.20523	8-8.5
814	1	g_Clostridium_XVIII	20	47	34	36	17	28	8.26773	8-8.5
814	1	g_Slackia	37	57	44	41	6	21	8.14279	8-8.5
814	1	uc_f_Coriobacteriaceae	19	48	37	39	20	30	8.26771	8-8.5
814	1	uc_f_Prevotellaceae	17	52	35	35	19	36	8.36461	8-8.5
814	1	uc_f_Clostridiales_Incertae_Sedis_XIII	39	58	48	48	13	20	7.66572	<8
814	1	g_Akkermansia	17	56	36	36	15	40	8.14283	8-8.5
814	1	g_Hespellia	40	48	44	44	6	9	7.81623	<8
814	1	g_Mogibacterium	47	53	50	51	4	7	7.6657	<8
814	1	g_Streptococcus	31	55	42	43	14	25	8.14272	8-8.5
814	1	uc_c_Alphaproteobacteria	1	49	20	18	24	49	8.82472	8.5-9
814	1	uc_p_Firmicutes	22	53	39	40	18	32	8.14283	8-8.5
814	1	g_Clostridium_sensu_stricto	28	52	45	49	9	25	7.96669	<8
814	1	g_Coprobacter	31	52	42	43	12	22	8.14272	8-8.5
814	1	g_Oxalobacter	34	56	47	48	13	23	7.66578	<8
814	1	g_Romboutsia	37	55	49	51	11	19	7.66573	<8
814	1	g_Victivallis	24	56	41	42	17	33	8.11722	8-8.5
814	1	g_Escherichia.Shigella	38	56	46	46	9	19	7.66571	<8
814	1	g_Holdemania	49	57	53	54	3	9	7.66571	<8
814	1	g_Staphylococcus	58	58	58	58	1	1	7.66571	<8
814	1	uc_p_Bacteroidetes	32	56	46	46	11	25	7.9667	<8
814	1	g_Pseudoflavonifractor	46	46	46	46	1	1	7.96665	<8
814	1	uc_o_Desulfovibrionales	40	61	47	46	10	22	7.96667	<8
814	1	g_Intestinimonas	33	57	44	42	16	25	7.96662	<8
814	2	g_Oligosphaera	52	52	52	52	1	1	7.8162	<8
814	1	g_Anaerorhabdus	51	54	52	52	2	4	7.66569	<8
814	1	g_Intestinibacter	39	55	48	49	3	17	7.66564	<8
814	1	g_Flavonifractor	31	55	44	45	8	25	7.9667	<8
814	1	g_Lactobacillus	46	50	48	48	2	5	7.66566	<8
814	1	g_Lactococcus	47	51	49	49	3	5	7.66576	<8
814	1	uc_f_Desulfovibrionaceae	46	46	46	46	1	1	7.96668	<8
814	1	g_Gemella	37	37	37	37	1	1	7.66584	<8
814	1	g_Actinomyces	46	46	46	46	1	1	7.66569	<8
814	2	uc_o_Burkholderiales	49	56	51	49	2	8	7.66569	<8
814	2	g_Cerasicoccus	33	44	39	40	5	12	7.66576	<8
814	1	g_Enterococcus	37	47	42	42	3	11	8.26773	8-8.5
814	1	g_Haemophilus	46	53	50	50	2	8	7.81619	<8
814	1	g_Leuconostoc	54	54	54	54	1	1	7.6657	<8
814	1	g_Aestuariispira	23	49	34	35	11	27	8.14279	8-8.5
814	1	g_Anaerotruncus	38	47	43	44	3	10	7.66568	<8
814	1	g_Rothia	58	58	58	58	1	1	7.66567	<8
814	1	g_Subdoligranulum	59	59	59	59	1	1	7.66567	<8
814	1	g_Varibaculum	60	60	60	60	1	1	7.66567	<8
814	1	g_Proteus	55	55	55	55	1	1	7.66569	<8
814	2	g_Cloacibacillus	50	50	50	50	1	1	7.96674	<8
815	1	g_Faecalibacterium	1	3	1	1	3	3	10.3863	>10
815	1	g_Bacteroides	1	5	3	2	5	5	10.1534	>10
815	1	g_Roseburia	1	11	4	3	8	11	9.97592	9.5-10
815	1	uc_f_Lachnospiraceae	2	10	4	4	6	9	9.91843	9.5-10
815	1	uc_f_Ruminococcaceae	4	15	9	8	10	12	9.4785	9-9.5
815	1	g_Ruminococcus2	5	17	8	7	9	13	9.48831	9-9.5
815	1	uc_f_Rikenellaceae	3	15	10	10	12	13	9.44374	9-9.5
815	1	g_Alistipes	2	27	11	12	14	26	9.35138	9-9.5
815	1	uc_f_Coriobacteriaceae	9	48	25	24	17	40	8.68633	8.5-9
815	1	g_Clostridium_XlVa	5	34	12	12	13	30	9.3421	9-9.5
815	1	g_Sutterella	4	22	12	11	15	19	9.31895	9-9.5
815	1	g_Clostridium_IV	3	26	8	6	11	24	9.65448	9.5-10
815	1	g_Coprococcus	5	26	14	14	16	22	9.24525	9-9.5
815	1	g_Blautia	3	14	9	10	11	12	9.42913	9-9.5
815	1	uc_p_Firmicutes	9	31	18	18	15	23	8.9667	8.5-9
815	1	g_Fusicatenibacter	10	29	17	18	14	20	9.03581	9-9.5
815	1	g_Anaerostipes	7	22	13	12	11	16	9.28874	9-9.5
815	1	g_Clostridium_XVIII	11	37	19	18	16	27	8.95563	8.5-9
815	1	g_Oscillibacter	10	40	22	21	14	31	8.93273	8.5-9
815	1	g_Dorea	15	27	21	20	12	13	8.87809	8.5-9
815	1	g_Akkermansia	4	28	19	20	16	25	8.93271	8.5-9
815	1	g_Dialister	12	28	20	20	14	17	8.86971	8.5-9
815	1	g_Ruminococcus	19	51	30	30	14	33	8.47734	8-8.5
815	1	g_Gemmiger	11	34	22	22	16	24	8.82678	8.5-9
815	1	g_Adlercreutzia	14	33	24	24	13	20	8.66562	8.5-9
815	1	uc_p_Proteobacteria	7	45	30	30	19	39	8.44382	8-8.5
815	1	g_Collinsella	25	46	32	30	15	22	8.14282	8-8.5
815	1	g_Faecalicoccus	28	54	41	40	10	27	7.96662	<8
815	1	g_Parabacteroides	17	41	27	26	13	25	8.51079	8.5-9
815	1	uc_o_Clostridiales	29	48	37	36	15	20	8.14279	8-8.5
815	1	g_Anaerosporobacter	22	40	31	31	15	19	8.44382	8-8.5
815	1	g_Hespellia	28	44	37	37	12	17	8.14276	8-8.5
815	1	g_Sporobacter	25	49	34	32	14	25	8.31622	8-8.5
815	1	g_Bilophila	27	45	34	34	14	19	8.36456	8-8.5
815	1	g_Intestinimonas	28	49	37	37	14	22	8.14284	8-8.5
815	1	g_Streptococcus	22	51	35	35	18	30	8.26775	8-8.5
815	1	g_Bifidobacterium	14	44	32	32	17	31	8.26782	8-8.5
815	1	g_Butyricimonas	16	45	34	34	15	30	8.20528	8-8.5
815	1	g_Eubacterium	33	47	38	37	12	15	7.96681	<8
815	1	g_Flavonifractor	31	47	41	41	10	17	7.96675	<8
815	1	g_Odoribacter	20	49	37	37	15	30	8.14285	8-8.5
815	1	g_Subdoligranulum	37	54	46	46	9	18	7.81618	<8
815	1	g_Butyricicoccus	13	43	23	23	13	31	8.77832	8.5-9
815	1	g_Clostridium_XlVb	23	46	34	33	18	24	8.26772	8-8.5
815	1	g_Haemophilus	27	49	41	41	15	23	7.96662	<8
815	1	g_Intestinibacter	34	53	44	46	8	20	7.96672	<8
815	1	g_Pseudoflavonifractor	32	53	46	48	8	22	7.66573	<8
815	1	g_Actinomyces	41	48	43	43	4	8	7.66573	<8
815	1	g_Pseudobutyrivibrio	49	52	50	50	2	4	7.66571	<8
815	1	g_Veillonella	20	55	43	44	11	36	7.96662	<8
815	1	uc_f_Clostridiales_Incertae_Sedis_XIII	45	56	50	50	7	12	7.66567	<8
815	1	g_Methanobrevibacter	21	47	38	40	10	27	8.14276	8-8.5
815	1	g_Anaerotruncus	44	48	45	44	2	5	7.66573	<8
815	1	g_Anaerorhabdus	40	50	45	45	2	11	7.66566	<8
815	1	g_Coprobacillus	40	51	47	49	3	12	7.66573	<8
815	1	g_Holdemania	42	52	47	46	3	11	7.66573	<8
815	1	g_Romboutsia	29	51	40	40	11	23	7.96673	<8
815	1	g_Clostridium_sensu_stricto	32	53	39	36	8	22	7.66574	<8
815	1	uc_c_Deltaproteobacteria	21	21	21	21	1	1	8.84168	8.5-9
815	1	g_Mogibacterium	44	51	48	48	3	8	7.66573	<8
815	1	g_Escherichia.Shigella	42	47	44	44	4	6	7.66566	<8
815	1	g_Gordonibacter	37	46	40	38	3	10	8.14285	8-8.5
815	1	uc_k_Bacteria	47	47	47	47	1	1	7.66574	<8
815	3	g_Yersinia	19	19	19	19	1	1	8.56858	8.5-9
815	3	uc_f_Enterobacteriaceae	21	21	21	21	1	1	8.44364	8-8.5
815	1	g_Lactococcus	26	46	38	43	7	21	7.9667	<8
815	3	g_Enterococcus	35	35	35	35	1	1	7.66549	<8
815	3	g_Hafnia	38	38	38	38	1	1	7.66549	<8
815	1	g_Aestuariispira	7	42	21	18	16	36	9.02733	9-9.5
815	1	g_Slackia	39	50	46	46	6	12	7.81622	<8
815	1	uc_f_Veillonellaceae	50	52	51	51	2	3	7.66568	<8
815	1	g_Clostridium_III	41	46	43	43	3	6	7.6657	<8
815	1	g_Hydrogenoanaerobacterium	47	47	47	47	1	1	7.6657	<8
815	1	uc_o_Lactobacillales	39	54	47	48	4	16	7.6657	<8
815	1	g_Parvibacter	49	49	49	49	1	1	7.66564	<8
815	1	uc_f_Peptostreptococcaceae	50	50	50	50	1	1	7.66564	<8
815	1	g_Turicibacter	46	52	48	46	2	7	7.66569	<8
815	1	g_Terrisporobacter	36	52	46	51	3	17	7.9667	<8
816	3	g_Faecalibacterium	1	11	5	4	10	11	9.82702	9.5-10
816	3	g_Clostridium_IV	1	4	2	1	4	4	10.3026	>10
816	3	g_Bacteroides	1	3	2	2	3	3	10.1978	>10
816	3	g_Roseburia	2	20	6	4	12	19	9.78786	9.5-10
816	3	g_Alistipes	4	12	7	7	8	9	9.60013	9.5-10
816	3	g_Blautia	2	17	8	6	12	16	9.62221	9.5-10
816	3	g_Ruminococcus	7	37	17	16	20	31	9.09706	9-9.5
816	3	g_Sutterella	5	23	12	12	16	19	9.34225	9-9.5
816	3	g_Desulfovibrio	2	9	5	5	8	8	9.81932	9.5-10
816	3	uc_f_Lachnospiraceae	4	15	9	9	10	12	9.48187	9-9.5
816	3	uc_f_Sutterellaceae	5	49	17	16	17	45	9.08033	9-9.5
816	3	uc_f_Porphyromonadaceae	12	54	38	39	24	43	8.44386	8-8.5
816	3	g_Anaerostipes	6	48	16	12	17	43	9.24531	9-9.5
816	3	g_Clostridium_XlVa	8	21	13	12	12	14	9.27233	9-9.5
816	3	uc_f_Ruminococcaceae	10	33	16	16	15	24	9.1117	9-9.5
816	3	g_Parabacteroides	5	38	16	15	17	34	9.15706	9-9.5
816	3	g_Gemmiger	13	42	28	26	11	30	8.81179	8.5-9
816	3	uc_p_Proteobacteria	8	61	30	29	23	54	8.66566	8.5-9
816	3	g_Coprococcus	19	57	46	48	15	39	8.14279	8-8.5
816	3	uc_o_Clostridiales	9	24	17	16	15	16	9.05405	9-9.5
816	3	g_Collinsella	16	58	34	33	20	43	8.5109	8.5-9
816	3	g_Desulfomicrobium	21	44	28	27	14	24	8.68633	8.5-9
816	3	g_Butyricimonas	18	46	31	30	17	29	8.5687	8.5-9
816	3	g_Rikenella	9	39	23	22	16	31	8.77962	8.5-9
816	3	g_Paraprevotella	20	54	34	33	21	35	8.51079	8.5-9
816	3	g_Clostridium_XVIII	9	60	36	43	22	52	8.26772	8-8.5
816	3	g_Fusicatenibacter	27	55	42	46	11	29	8.14284	8-8.5
816	3	uc_f_Rikenellaceae	14	44	30	30	21	31	8.70708	8.5-9
816	3	g_Aestuariispira	18	55	33	32	22	38	8.51076	8.5-9
816	3	g_Ruminococcus2	12	39	22	22	18	28	8.90849	8.5-9
816	3	g_Victivallis	26	65	47	47	22	40	8.26769	8-8.5
816	3	g_Acidaminococcus	32	65	48	47	6	34	8.14276	8-8.5
816	3	g_Barnesiella	16	51	34	36	24	36	8.44385	8-8.5
816	3	g_Butyricicoccus	23	56	36	33	21	34	8.44385	8-8.5
816	3	g_Clostridium_XlVb	19	59	37	36	22	41	8.36456	8-8.5
816	3	g_Flavonifractor	17	51	29	28	18	35	8.6656	8.5-9
816	3	g_Adlercreutzia	12	37	26	25	17	26	8.7448	8.5-9
816	3	g_Dorea	22	50	38	40	17	29	8.36471	8-8.5
816	3	g_Hydrogenoanaerobacterium	39	68	55	54	14	30	7.96668	<8
816	3	g_Oscillibacter	26	52	38	38	19	27	8.36467	8-8.5
816	3	uc_k_Bacteria	3	45	10	6	16	43	9.66071	9.5-10
816	3	uc_p_Firmicutes	12	54	26	23	17	43	8.86977	8.5-9
816	3	g_Allobaculum	5	58	27	24	20	54	8.81065	8.5-9
816	3	g_Bilophila	39	59	49	49	14	21	7.81624	<8
816	3	g_Faecalicoccus	45	64	57	58	10	20	7.66574	<8
816	3	g_Lactonifactor	46	67	57	57	14	22	7.81624	<8
816	3	g_Odoribacter	25	62	51	51	17	38	7.96677	<8
816	3	g_Peptococcus	38	68	52	50	17	31	7.96669	<8
816	3	g_Sporobacter	36	63	50	50	16	28	7.96678	<8
816	3	g_Succinatimonas	29	69	50	50	20	41	7.96679	<8
816	3	g_Intestinimonas	23	53	37	36	17	31	8.44386	8-8.5
816	3	g_Phascolarctobacterium	18	57	36	37	23	40	8.51075	8.5-9
816	3	g_Akkermansia	31	59	44	43	20	29	8.1428	8-8.5
816	3	g_Pseudoflavonifractor	35	61	50	50	17	27	8.14278	8-8.5
816	3	g_Anaerotruncus	35	66	50	52	14	32	7.96666	<8
816	3	g_Coprobacter	44	67	54	54	18	24	7.66571	<8
816	3	g_Eggerthia	13	58	33	33	17	46	8.6199	8.5-9
816	3	g_Eisenbergiella	35	67	45	42	18	33	8.14272	8-8.5
816	3	uc_f_Coriobacteriaceae	57	69	63	62	4	13	7.81624	<8
816	3	uc_f_Desulfovibrionaceae	58	58	58	58	1	1	7.96679	<8
816	3	uc_o_Rhodospirillales	34	69	54	54	19	36	7.96674	<8
816	3	g_Bifidobacterium	42	60	51	50	13	19	7.96667	<8
816	3	g_Hespellia	38	63	54	55	9	26	7.66575	<8
816	3	g_Holdemania	43	67	56	58	15	25	7.66578	<8
816	3	g_Subdoligranulum	8	63	25	21	26	56	8.84178	8.5-9
816	3	g_Vampirovibrio	6	64	30	30	22	59	8.66566	8.5-9
816	3	uc_f_Erysipelotrichaceae	9	66	26	22	23	58	8.84083	8.5-9
816	3	uc_f_Rhodospirillaceae	13	67	34	30	26	55	8.56874	8.5-9
816	3	g_Slackia	40	63	51	51	17	24	7.96673	<8
816	3	uc_o_Desulfovibrionales	32	53	40	39	13	22	8.44375	8-8.5
816	3	g_Actinomyces	55	55	55	55	1	1	7.66561	<8
816	3	g_Defluviitalea	43	71	57	57	13	29	7.66571	<8
816	3	g_Enterorhabdus	37	66	49	49	16	30	7.96672	<8
816	3	g_Mogibacterium	38	65	52	52	14	28	7.9667	<8
816	2	g_Pseudobutyrivibrio	62	68	65	65	2	7	7.9667	<8
816	3	g_Streptococcus	25	69	55	56	15	45	7.81621	<8
816	3	g_Anaerofustis	49	70	63	65	5	22	7.66569	<8
816	3	g_Eggerthella	61	68	64	63	3	8	7.96669	<8
816	3	uc_c_Deltaproteobacteria	7	67	34	28	24	61	8.70708	8.5-9
816	2	uc_c_Clostridia	59	66	62	62	2	8	7.81621	<8
816	3	g_Escherichia.Shigella	21	61	49	50	10	41	7.6657	<8
816	3	uc_f_Veillonellaceae	64	64	64	64	1	1	7.66566	<8
816	3	g_Eubacterium	62	68	65	65	2	7	7.6657	<8
816	3	g_Parasutterella	64	64	64	64	1	1	7.6657	<8
816	3	g_Gordonibacter	43	45	44	44	3	3	8.26766	8-8.5
816	3	g_Anaerofilum	46	62	54	54	2	17	7.66566	<8
816	3	g_Anaerosporobacter	45	48	46	46	2	4	7.81616	<8
816	3	g_Ethanoligenens	54	61	58	58	2	8	8.05475	8-8.5
816	3	g_Lactococcus	58	58	58	58	1	1	7.66571	<8
816	3	g_Catabacter	60	60	60	60	1	1	7.66563	<8
817	2	g_Clostridium_IV	1	3	2	2	3	3	10.1169	>10
817	2	g_Faecalibacterium	1	6	2	1	5	6	10.2248	>10
817	2	uc_f_Lachnospiraceae	3	9	5	5	7	7	9.68883	9.5-10
817	2	g_Anaerostipes	1	8	3	3	8	8	10.0702	>10
817	2	g_Blautia	2	13	6	6	9	12	9.67755	9.5-10
817	2	g_Bacteroides	2	14	6	6	10	13	9.64117	9.5-10
817	2	g_Alistipes	4	11	8	8	8	8	9.50771	9.5-10
817	2	g_Ruminococcus	4	14	10	10	11	11	9.38966	9-9.5
817	2	g_Ruminococcus2	7	19	12	12	10	13	9.24545	9-9.5
817	2	uc_f_Ruminococcaceae	6	15	11	11	9	10	9.36383	9-9.5
817	2	g_Oscillibacter	6	19	12	11	13	14	9.27841	9-9.5
817	2	g_Fusicatenibacter	8	29	15	14	16	22	9.12701	9-9.5
817	2	g_Akkermansia	2	26	15	13	17	25	9.08885	9-9.5
817	2	uc_o_Clostridiales	11	32	19	18	16	22	8.9444	8.5-9
817	2	g_Sporobacter	14	39	21	20	13	26	8.86898	8.5-9
817	2	g_Parasutterella	14	27	18	16	10	14	8.89616	8.5-9
817	2	g_Dialister	15	41	22	21	15	27	8.68628	8.5-9
817	2	g_Gemmiger	5	25	12	12	13	21	9.35967	9-9.5
817	2	g_Dorea	14	37	20	19	15	24	8.84169	8.5-9
817	2	uc_k_Bacteria	18	50	33	32	22	33	8.26778	8-8.5
817	1	g_Roseburia	2	37	13	10	19	36	9.45098	9-9.5
817	2	g_Adlercreutzia	12	25	19	19	13	14	8.81189	8.5-9
817	2	g_Clostridium_XlVa	10	28	17	17	16	19	9.00809	9-9.5
817	2	g_Clostridium_XVIII	11	37	20	19	16	27	8.88287	8.5-9
817	2	uc_f_Rhodospirillaceae	12	50	29	28	21	39	8.44395	8-8.5
817	2	uc_p_Firmicutes	22	43	33	35	18	22	8.26785	8-8.5
817	2	g_Barnesiella	19	37	26	26	16	19	8.51084	8.5-9
817	2	g_Bilophila	21	40	31	31	16	20	8.26773	8-8.5
817	2	g_Parabacteroides	22	46	30	29	16	25	8.36474	8-8.5
817	1	uc_f_Porphyromonadaceae	17	39	27	27	16	23	8.51073	8.5-9
817	2	g_Intestinimonas	21	44	29	28	16	24	8.44373	8-8.5
817	2	g_Methanomassiliicoccus	23	49	39	40	15	27	7.9668	<8
817	2	g_Hespellia	26	42	33	32	15	17	8.2678	8-8.5
817	2	g_Vampirovibrio	21	55	40	42	15	35	8.14282	8-8.5
817	2	uc_f_Coriobacteriaceae	25	55	42	41	13	31	7.96674	<8
817	2	g_Anaerosporobacter	33	53	41	42	10	21	7.96664	<8
817	1	g_Butyricicoccus	16	42	31	31	20	27	8.14294	8-8.5
817	2	g_Clostridium_XlVb	30	61	40	38	13	32	7.96666	<8
817	2	g_Flavonifractor	22	45	32	32	18	24	8.26777	8-8.5
817	2	g_Cloacibacillus	35	53	44	44	5	19	7.66563	<8
817	2	g_Methanobrevibacter	31	56	43	43	12	26	7.96661	<8
817	1	g_Streptococcus	31	58	43	42	17	28	7.66582	<8
817	2	uc_f_Erysipelotrichaceae	34	62	47	47	11	29	7.66584	<8
817	1	g_Acetitomaculum	31	45	37	34	7	15	7.96673	<8
817	2	g_Anaerofustis	45	45	45	45	1	1	7.66574	<8
817	2	g_Anaerotruncus	31	49	40	41	9	19	7.96672	<8
817	1	g_Butyricimonas	30	56	39	37	14	27	7.96673	<8
817	2	g_Clostridium_sensu_stricto	42	54	48	48	5	13	7.66571	<8
817	2	g_Collinsella	20	49	30	29	17	30	8.36467	8-8.5
817	2	g_Defluviitalea	50	50	50	50	1	1	7.66574	<8
817	2	g_Enterobacter	50	51	50	50	2	2	7.90428	<8
817	2	g_Mogibacterium	34	54	46	48	9	21	7.66574	<8
817	2	g_Odoribacter	31	55	42	42	13	25	7.96663	<8
817	2	g_Oxalobacter	35	54	46	46	9	20	7.66573	<8
817	2	g_Pseudoflavonifractor	30	55	40	39	14	26	8.14273	8-8.5
817	2	g_Subdoligranulum	33	58	47	48	12	26	7.96666	<8
817	2	uc_f_Synergistaceae	35	59	50	51	8	25	7.66574	<8
817	1	g_Bifidobacterium	18	39	31	32	17	22	8.26785	8-8.5
817	2	g_Coprobacillus	29	36	32	32	2	8	8.38926	8-8.5
817	2	g_Eisenbergiella	39	47	42	42	4	9	7.81624	<8
817	2	g_Desulfovibrio	45	47	46	46	2	3	7.96673	<8
817	2	g_Escherichia.Shigella	42	47	45	45	4	6	7.8162	<8
817	1	g_Coprobacter	36	54	43	42	10	19	7.66577	<8
817	2	g_Lactonifactor	51	51	51	51	1	1	8.14282	8-8.5
817	1	g_Victivallis	24	59	40	40	18	36	7.96682	<8
817	2	g_Cerasicoccus	34	57	42	41	13	24	7.6658	<8
817	2	uc_c_Clostridia	47	59	53	52	4	13	7.66563	<8
817	2	g_Anaerorhabdus	38	60	49	49	2	23	7.66562	<8
817	2	g_Desulfomicrobium	33	55	46	48	8	23	7.66566	<8
817	2	g_Catabacter	39	43	41	40	3	5	7.66567	<8
817	2	g_Faecalicoccus	41	48	45	45	4	8	7.66564	<8
817	1	g_Eubacterium	38	47	44	45	5	10	7.96661	<8
817	1	g_Holdemania	38	55	46	46	6	18	7.66565	<8
817	2	g_Pseudobutyrivibrio	39	52	45	45	7	14	7.66575	<8
817	2	g_Romboutsia	36	57	48	48	10	22	7.66567	<8
817	1	uc_p_Proteobacteria	30	60	42	38	11	31	8.0548	8-8.5
817	2	uc_c_Gammaproteobacteria	42	58	47	42	2	17	7.6657	<8
817	2	g_Citrobacter	40	52	46	46	2	13	7.81615	<8
817	2	g_Parvibacter	42	56	50	51	3	15	7.66563	<8
817	1	g_Intestinibacter	25	55	43	43	8	31	7.66571	<8
817	2	g_Gordonibacter	42	42	42	42	1	1	7.66561	<8
817	2	g_Macellibacteroides	29	38	34	34	2	10	8.2933	8-8.5
817	1	g_Anaerofilum	37	37	37	37	1	1	7.66555	<8
817	1	g_Aestuariispira	35	51	41	40	5	17	7.96667	<8
817	2	g_Lactococcus	35	43	39	39	2	9	8.05482	8-8.5
817	2	uc_o_Desulfovibrionales	43	57	50	49	3	15	7.66578	<8
817	2	g_Eggerthella	43	43	43	43	1	1	7.66559	<8
817	2	g_Actinomyces	32	32	32	32	1	1	8.14277	8-8.5
817	2	g_Varibaculum	48	48	48	48	1	1	7.66565	<8
818	2	g_Faecalibacterium	1	5	1	1	3	5	10.2645	>10
818	2	g_Roseburia	1	14	4	2	9	14	9.91861	9.5-10
818	2	uc_f_Lachnospiraceae	2	8	5	5	7	7	9.73381	9.5-10
818	2	g_Bacteroides	1	15	6	5	13	15	9.64796	9.5-10
818	2	g_Ruminococcus	2	23	9	8	18	22	9.57411	9.5-10
818	2	uc_f_Ruminococcaceae	2	17	6	6	12	16	9.76948	9.5-10
818	2	g_Alistipes	1	14	6	5	14	14	9.71099	9.5-10
818	2	g_Clostridium_IV	4	16	9	9	13	13	9.55769	9.5-10
818	2	g_Bifidobacterium	2	34	14	13	19	33	9.37324	9-9.5
818	2	g_Blautia	4	14	9	9	11	11	9.56332	9.5-10
818	2	g_Coprococcus	2	20	10	11	16	19	9.4917	9-9.5
818	2	g_Anaerostipes	6	25	13	12	14	20	9.42904	9-9.5
818	2	g_Ruminococcus2	3	25	15	15	17	23	9.2677	9-9.5
818	2	uc_p_Firmicutes	9	30	16	15	16	22	9.28892	9-9.5
818	2	g_Oscillibacter	14	31	22	21	15	18	9.00793	9-9.5
818	2	uc_o_Clostridiales	9	32	18	18	17	24	9.11267	9-9.5
818	2	g_Collinsella	14	46	28	27	23	33	8.72594	8.5-9
818	2	uc_k_Bacteria	3	38	22	22	25	36	9.00814	9-9.5
818	2	g_Clostridium_XlVa	5	33	16	15	22	29	9.19722	9-9.5
818	2	g_Clostridium_XVIII	19	53	35	35	25	35	8.44382	8-8.5
818	2	g_Prevotella	3	36	17	16	22	34	9.2147	9-9.5
818	2	g_Dorea	17	33	23	22	15	17	8.96663	8.5-9
818	2	g_Barnesiella	11	37	25	25	21	27	8.81181	8.5-9
818	2	g_Butyricicoccus	14	41	26	25	22	28	8.81184	8.5-9
818	2	g_Paraprevotella	11	57	28	26	25	47	8.7957	8.5-9
818	2	g_Gemmiger	19	49	36	37	19	31	8.44379	8-8.5
818	2	g_Dialister	21	47	31	30	21	27	8.66567	8.5-9
818	2	g_Parasutterella	8	29	17	16	16	22	9.17087	9-9.5
818	2	uc_f_Rhodospirillaceae	3	39	19	20	22	37	9.17753	9-9.5
818	2	g_Aestuariispira	20	45	30	30	20	26	8.61988	8.5-9
818	2	g_Sporobacter	18	44	28	28	18	27	8.81181	8.5-9
818	2	g_Anaerosporobacter	17	51	36	37	24	35	8.36464	8-8.5
818	2	g_Victivallis	12	43	30	31	23	32	8.59429	8.5-9
818	2	g_Parabacteroides	21	48	32	32	19	28	8.56871	8.5-9
818	2	g_Akkermansia	10	55	28	28	26	46	8.70706	8.5-9
818	2	g_Bilophila	22	49	32	31	17	28	8.51077	8.5-9
818	2	g_Desulfovibrio	19	43	30	29	19	25	8.70703	8.5-9
818	2	g_Fusicatenibacter	13	48	31	31	24	36	8.66568	8.5-9
818	2	g_Methanobrevibacter	18	55	38	36	23	38	8.36464	8-8.5
818	2	uc_f_Coriobacteriaceae	36	58	48	46	17	23	7.9667	<8
818	2	g_Adlercreutzia	34	55	45	44	15	22	7.66575	<8
818	2	g_Butyricimonas	25	46	38	38	18	22	8.26769	8-8.5
818	2	g_Odoribacter	23	51	38	38	19	29	8.36455	8-8.5
818	2	g_Olsenella	27	56	42	43	20	30	8.14279	8-8.5
818	2	g_Coprobacter	31	57	44	43	20	27	7.96672	<8
818	2	g_Intestinimonas	33	60	45	45	16	28	8.1428	8-8.5
818	2	g_Lactococcus	40	53	47	47	5	14	7.66568	<8
818	2	g_Slackia	41	58	51	51	12	18	7.9667	<8
818	2	uc_c_Clostridia	35	56	44	44	16	22	8.1428	8-8.5
818	2	g_Cerasicoccus	28	56	45	45	14	29	7.96666	<8
818	2	g_Hydrogenoanaerobacterium	36	52	45	45	14	17	7.96677	<8
818	2	g_Pseudoflavonifractor	47	53	50	51	5	7	7.81622	<8
818	2	uc_f_Veillonellaceae	49	59	53	52	5	11	7.81621	<8
818	2	g_Clostridium_XlVb	30	55	43	42	14	26	8.1428	8-8.5
818	2	g_Escherichia.Shigella	47	58	52	51	7	12	7.66567	<8
818	2	g_Hespellia	36	56	46	47	17	21	7.96655	<8
818	2	g_Oligosphaera	32	57	44	43	16	26	8.14279	8-8.5
818	2	g_Romboutsia	47	61	53	52	8	15	7.66571	<8
818	1	g_Turicibacter	47	59	52	49	5	13	7.66574	<8
818	2	uc_f_Rikenellaceae	59	60	60	60	2	2	7.66573	<8
818	1	g_Intestinibacter	43	43	43	43	1	1	8.26773	8-8.5
818	1	g_Streptococcus	42	56	50	52	6	15	7.66571	<8
818	2	uc_p_Proteobacteria	28	50	42	43	11	23	8.1428	8-8.5
818	2	g_Oxalobacter	36	55	49	49	11	20	7.66575	<8
818	2	uc_f_Porphyromonadaceae	45	53	49	49	2	9	8.20526	8-8.5
818	2	g_Clostridium_sensu_stricto	43	54	51	53	3	12	7.66569	<8
818	2	uc_f_Clostridiales_Incertae_Sedis_XIII	42	58	52	53	11	17	7.66569	<8
818	2	uc_c_Gammaproteobacteria	42	62	53	54	10	21	7.66575	<8
818	2	uc_p_Bacteroidetes	41	60	50	49	15	20	7.96658	<8
818	1	g_Haemophilus	39	39	39	39	1	1	7.66551	<8
818	1	g_Leuconostoc	41	41	41	41	1	1	8.36466	8-8.5
818	2	uc_o_Desulfovibrionales	49	59	54	54	2	11	7.66562	<8
818	2	g_Senegalimassilia	46	56	51	51	6	11	7.66571	<8
818	2	g_Faecalitalea	47	59	52	50	5	13	7.6657	<8
818	2	g_Mogibacterium	50	55	52	52	5	6	7.6657	<8
818	2	g_Faecalicoccus	40	58	49	47	8	19	7.66571	<8
818	2	g_Holdemania	51	51	51	51	1	1	7.66561	<8
818	2	g_Clostridium_III	46	50	48	48	3	5	7.66574	<8
818	1	g_Actinomyces	54	54	54	54	1	1	7.66572	<8
818	2	uc_o_Bacteroidales	56	56	56	56	1	1	7.66568	<8
818	2	g_Succiniclasticum	52	56	54	54	4	5	7.66573	<8
818	2	g_Anaerotruncus	52	53	53	53	2	2	7.66572	<8
818	2	g_Peptococcus	52	52	52	52	1	1	7.66574	<8
818	2	g_Enterococcus	49	49	49	49	1	1	7.66574	<8
818	2	g_Comamonas	54	57	56	56	2	4	7.66565	<8
818	2	g_Gracilibacter	56	56	56	56	1	1	7.6656	<8
818	2	g_Mannheimia	57	57	57	57	1	1	7.6656	<8
818	2	g_Acetanaerobacterium	45	45	45	45	1	1	7.9667	<8
819	3	g_Faecalibacterium	1	5	2	1	5	5	10.4324	>10
819	3	g_Bacteroides	1	4	2	2	4	4	10.1952	>10
819	3	g_Aestuariispira	1	28	12	12	20	28	9.18411	9-9.5
819	3	uc_f_Lachnospiraceae	1	6	3	3	6	6	10.0531	>10
819	3	g_Ruminococcus2	1	11	4	4	7	11	9.96337	9.5-10
819	3	g_Roseburia	4	12	6	6	9	9	9.68882	9.5-10
819	3	uc_f_Ruminococcaceae	5	11	8	8	7	7	9.54633	9.5-10
819	3	g_Clostridium_XlVa	5	17	10	10	12	13	9.35586	9-9.5
819	3	g_Blautia	4	14	8	8	9	11	9.53493	9.5-10
819	3	g_Anaerostipes	2	13	7	7	10	12	9.69297	9.5-10
819	3	g_Clostridium_XVIII	5	27	12	12	15	23	9.15683	9-9.5
819	3	g_Collinsella	8	34	17	15	18	27	8.98787	8.5-9
819	3	g_Gemmiger	12	30	21	22	17	19	8.6657	8.5-9
819	3	g_Parasutterella	6	27	14	14	16	22	9.00766	9-9.5
819	3	g_Dorea	8	23	12	11	9	16	9.17085	9-9.5
819	3	g_Ruminococcus	6	35	17	16	20	30	8.89611	8.5-9
819	3	g_Alistipes	6	24	15	16	15	19	8.88295	8.5-9
819	3	g_Fusicatenibacter	7	27	14	14	14	21	9.03586	9-9.5
819	3	g_Parabacteroides	13	37	22	21	20	25	8.61994	8.5-9
819	3	g_Clostridium_XlVb	15	28	20	20	11	14	8.61987	8.5-9
819	3	g_Barnesiella	12	32	23	24	16	21	8.40425	8-8.5
819	3	g_Coprococcus	18	34	28	28	14	17	8.2677	8-8.5
819	3	g_Odoribacter	10	37	28	28	19	28	8.3646	8-8.5
819	3	g_Oscillibacter	11	29	20	20	18	19	8.66563	8.5-9
819	3	g_Butyricicoccus	14	31	22	21	18	18	8.56868	8.5-9
819	3	g_Butyricimonas	16	37	29	30	14	22	8.14282	8-8.5
819	3	g_Senegalimassilia	22	46	32	31	13	25	8.14276	8-8.5
819	3	g_Bilophila	16	36	26	25	16	21	8.26771	8-8.5
819	3	g_Clostridium_IV	11	36	25	26	18	26	8.36462	8-8.5
819	3	g_Coprobacter	22	40	33	33	11	19	7.96679	<8
819	3	g_Intestinimonas	22	38	31	31	15	17	8.1428	8-8.5
819	3	g_Phascolarctobacterium	18	41	27	27	18	24	8.31619	8-8.5
819	3	uc_o_Clostridiales	22	41	35	36	13	20	7.96668	<8
819	3	g_Anaerosporobacter	16	39	27	28	18	24	8.14286	8-8.5
819	3	g_Eisenbergiella	24	41	34	35	9	18	7.96673	<8
819	3	g_Hespellia	19	37	27	27	16	19	8.26786	8-8.5
819	3	g_Sporobacter	24	40	33	33	12	17	7.96675	<8
819	3	g_Streptococcus	20	39	31	31	15	20	7.96675	<8
819	3	uc_f_Coriobacteriaceae	9	39	25	24	20	31	8.40427	8-8.5
819	3	g_Eggerthella	33	40	36	36	4	8	7.66569	<8
819	3	g_Haemophilus	26	44	35	34	10	19	7.66573	<8
819	3	g_Holdemania	30	44	38	38	10	15	7.66572	<8
819	3	g_Escherichia.Shigella	29	43	35	33	3	15	7.6657	<8
819	3	g_Romboutsia	35	45	40	40	4	11	7.66575	<8
819	3	uc_o_Bacteroidales	35	37	36	36	2	3	7.96664	<8
819	2	g_Lactobacillus	31	38	34	34	2	8	7.96671	<8
819	1	g_Veillonella	31	31	31	31	1	1	8.14277	8-8.5
819	3	uc_f_Erysipelotrichaceae	33	37	35	34	3	5	7.96662	<8
819	3	g_Flavonifractor	25	39	35	35	7	15	7.96663	<8
819	3	g_Gordonibacter	36	36	36	36	1	1	7.66566	<8
819	3	g_Mogibacterium	36	41	39	39	3	6	7.96667	<8
819	3	g_Anaerorhabdus	32	32	32	32	1	1	7.6658	<8
819	3	g_Enterobacter	33	33	33	33	1	1	7.66573	<8
819	3	g_Adlercreutzia	31	35	33	33	2	5	8.1172	8-8.5
819	3	g_Coprobacillus	35	35	35	35	1	1	7.6656	<8
819	3	g_Oxalobacter	18	31	25	27	3	14	8.51075	8.5-9
819	2	g_Bifidobacterium	29	39	33	32	4	11	8.0547	8-8.5
819	3	g_Anaerotruncus	34	42	38	38	2	9	7.81619	<8
819	3	g_Subdoligranulum	37	40	38	38	2	4	8.20527	8-8.5
819	3	g_Intestinibacter	42	42	42	42	1	1	7.96673	<8
819	3	uc_k_Bacteria	42	42	42	42	1	1	7.66559	<8
820	2	g_Faecalibacterium	1	3	1	1	3	3	10.2243	>10
820	2	g_Alistipes	1	4	2	2	4	4	10.1113	>10
820	2	uc_f_Porphyromonadaceae	1	11	4	4	10	11	9.79611	9.5-10
820	2	uc_f_Ruminococcaceae	3	11	6	6	9	9	9.68695	9.5-10
820	2	g_Clostridium_IV	3	13	7	7	11	11	9.64351	9.5-10
820	2	g_Oscillibacter	6	21	11	11	13	16	9.39799	9-9.5
820	2	g_Bacteroides	2	14	7	6	13	13	9.67861	9.5-10
820	2	g_Ruminococcus	3	21	10	11	17	19	9.46509	9-9.5
820	2	g_Anaerostipes	3	21	9	9	15	19	9.51697	9.5-10
820	2	g_Sutterella	4	17	10	9	13	14	9.55221	9.5-10
820	2	uc_p_Firmicutes	1	26	13	12	23	26	9.37335	9-9.5
820	2	uc_o_Clostridiales	7	23	14	15	16	17	9.23382	9-9.5
820	2	uc_f_Lachnospiraceae	4	16	10	10	13	13	9.49182	9-9.5
820	2	g_Akkermansia	4	41	25	25	17	38	8.72601	8.5-9
820	2	g_Sporobacter	13	43	22	21	17	31	8.94433	8.5-9
820	2	g_Ruminococcus2	13	34	20	18	17	22	9.09692	9-9.5
820	2	g_Clostridium_XlVa	15	30	22	22	14	16	8.89617	8.5-9
820	2	uc_k_Bacteria	7	31	19	19	20	25	9.02736	9-9.5
820	2	g_Blautia	7	25	15	15	13	19	9.25676	9-9.5
820	2	g_Coprococcus	11	27	20	19	16	17	9.02728	9-9.5
820	2	g_Cerasicoccus	12	48	24	24	20	37	8.84171	8.5-9
820	2	g_Fusicatenibacter	4	22	15	16	16	19	9.25692	9-9.5
820	2	g_Bifidobacterium	5	26	15	14	21	22	9.25666	9-9.5
820	2	g_Dorea	18	31	23	23	12	14	8.92096	8.5-9
820	2	g_Paraprevotella	10	39	24	24	20	30	8.84168	8.5-9
820	2	g_Roseburia	3	26	12	12	19	24	9.44367	9-9.5
820	2	g_Butyricicoccus	18	43	28	28	17	26	8.64277	8.5-9
820	2	g_Clostridium_XlVb	25	47	36	36	18	23	8.1428	8-8.5
820	2	g_Dialister	19	46	30	29	16	28	8.53973	8.5-9
820	2	g_Acetitomaculum	27	50	39	38	21	24	8.05472	8-8.5
820	2	g_Parabacteroides	15	45	31	32	24	31	8.44379	8-8.5
820	2	g_Collinsella	18	44	30	30	20	27	8.47726	8-8.5
820	2	g_Bilophila	23	45	33	33	17	23	8.36461	8-8.5
820	2	g_Gemmiger	27	50	38	39	19	24	8.14271	8-8.5
820	2	g_Hydrogenoanaerobacterium	27	51	36	34	21	25	8.2677	8-8.5
820	2	g_Intestinimonas	30	53	41	39	23	24	8.1427	8-8.5
820	2	g_Oxalobacter	30	54	37	36	18	25	8.14287	8-8.5
820	2	uc_f_Coriobacteriaceae	30	55	43	44	23	26	8.14281	8-8.5
820	2	uc_f_Sutterellaceae	19	48	32	30	16	30	8.44379	8-8.5
820	2	g_Coprobacter	29	59	40	39	22	31	7.96689	<8
820	2	g_Methanobrevibacter	16	52	35	34	23	37	8.36462	8-8.5
820	2	g_Odoribacter	28	56	41	42	19	29	8.05477	8-8.5
820	2	g_Adlercreutzia	30	52	40	39	14	23	8.05479	8-8.5
820	2	g_Barnesiella	27	52	40	40	18	26	7.96674	<8
820	2	g_Escherichia.Shigella	20	53	44	48	8	34	7.66574	<8
820	2	g_Haemophilus	35	56	45	46	17	22	7.66581	<8
820	2	uc_c_Clostridia	31	63	45	46	21	33	7.96668	<8
820	2	g_Anaerosporobacter	27	49	41	42	17	23	7.9667	<8
820	2	g_Butyricimonas	30	55	43	43	18	26	7.66585	<8
820	2	g_Enterorhabdus	36	56	44	44	18	21	7.66578	<8
820	2	g_Methanosphaera	40	57	50	50	13	18	7.66571	<8
820	2	g_Phascolarctobacterium	37	58	50	52	13	22	7.66574	<8
820	2	g_Pseudoflavonifractor	40	61	49	51	14	22	7.81618	<8
820	2	g_Senegalimassilia	36	57	48	48	13	22	7.96673	<8
820	2	uc_f_Clostridiales_Incertae_Sedis_XIII	34	59	50	50	17	26	7.66573	<8
820	2	g_Veillonella	33	64	47	45	16	32	7.96671	<8
820	2	uc_f_Enterobacteriaceae	24	54	38	38	11	31	8.26768	8-8.5
820	2	g_Hespellia	33	54	45	45	16	22	7.96667	<8
820	2	g_Clostridium_XVIII	23	60	43	44	18	38	7.96658	<8
820	2	g_Intestinibacter	25	55	41	41	22	31	7.96673	<8
820	2	g_Streptococcus	39	62	51	52	13	24	7.66572	<8
820	2	g_Yersinia	37	58	48	49	8	22	8.05472	8-8.5
820	2	g_Clostridium_sensu_stricto	34	60	47	46	13	27	7.66572	<8
820	2	g_Subdoligranulum	26	51	39	41	10	26	7.96681	<8
820	2	g_Peptoniphilus	55	55	55	55	1	1	7.66563	<8
820	2	g_Romboutsia	44	57	52	54	8	14	7.66565	<8
820	2	g_Eubacterium	30	53	42	42	18	24	7.96668	<8
820	2	g_Hafnia	48	61	52	48	2	14	7.66577	<8
820	2	g_Turicibacter	41	63	52	52	6	23	7.66571	<8
820	2	g_Holdemania	45	60	51	47	3	16	7.66568	<8
820	2	g_Actinomyces	40	50	45	45	2	11	7.66568	<8
820	2	g_Mogibacterium	39	58	48	49	5	20	7.66578	<8
820	2	g_Weissella	49	49	49	49	1	1	7.66574	<8
820	2	uc_p_Bacteroidetes	56	58	57	57	2	3	7.6656	<8
820	2	g_Anaerotruncus	47	47	47	47	1	1	7.66564	<8
820	2	g_Varibaculum	42	42	42	42	1	1	7.96685	<8
821	1	g_Roseburia	1	4	2	1	4	4	10.4805	>10
821	1	g_Clostridium_IV	1	6	3	2	6	6	10.145	>10
821	1	g_Bacteroides	1	7	3	2	7	7	10.2271	>10
821	1	g_Blautia	4	11	7	7	7	8	9.75557	9.5-10
821	1	g_Faecalibacterium	1	21	7	5	13	21	9.94729	9.5-10
821	1	uc_f_Lachnospiraceae	3	9	5	4	7	7	9.98985	9.5-10
821	1	g_Ruminococcus	3	12	8	8	10	10	9.75191	9.5-10
821	1	g_Ruminococcus2	6	11	8	8	6	6	9.70103	9.5-10
821	1	g_Alistipes	3	11	7	8	9	9	9.77787	9.5-10
821	1	g_Anaerostipes	4	20	12	12	13	17	9.3602	9-9.5
821	1	g_Collinsella	5	28	18	18	15	24	9.02744	9-9.5
821	1	uc_f_Ruminococcaceae	9	26	14	12	12	18	9.27288	9-9.5
821	1	g_Dorea	8	21	15	14	9	14	9.19702	9-9.5
821	1	g_Fusicatenibacter	14	30	22	22	13	17	8.82679	8.5-9
821	1	g_Gemmiger	15	54	30	29	17	40	8.53974	8.5-9
821	1	g_Barnesiella	10	36	16	15	9	27	9.07207	9-9.5
821	1	g_Sporobacter	14	40	21	20	14	27	8.88302	8.5-9
821	1	g_Sutterella	5	35	15	12	17	31	9.27311	9-9.5
821	1	g_Clostridium_XlVa	7	29	16	15	12	23	9.11257	9-9.5
821	1	g_Akkermansia	10	45	25	24	19	36	8.70525	8.5-9
821	1	g_Clostridium_XlVb	19	44	30	30	13	26	8.51075	8.5-9
821	1	g_Oscillibacter	12	25	18	18	12	14	9.03661	9-9.5
821	1	g_Paraprevotella	3	40	15	14	16	38	9.27832	9-9.5
821	1	g_Butyricicoccus	17	42	27	25	14	26	8.59433	8.5-9
821	1	g_Coprococcus	16	34	24	23	14	19	8.77966	8.5-9
821	1	g_Hespellia	23	44	34	34	14	22	8.35579	8-8.5
821	1	g_Parabacteroides	12	39	22	20	15	28	8.84179	8.5-9
821	1	g_Faecalitalea	17	49	34	35	17	33	8.26774	8-8.5
821	1	uc_o_Clostridiales	16	48	28	28	17	33	8.68635	8.5-9
821	1	g_Adlercreutzia	23	37	29	30	8	15	8.44389	8-8.5
821	1	g_Intestinimonas	20	50	31	32	15	31	8.51077	8.5-9
821	1	g_Clostridium_XVIII	26	49	38	37	16	24	8.20523	8-8.5
821	1	g_Flavonifractor	18	40	26	25	15	23	8.68633	8.5-9
821	1	g_Faecalicoccus	28	46	35	34	13	19	8.36463	8-8.5
821	1	g_Bilophila	17	44	27	26	16	28	8.53982	8.5-9
821	1	uc_f_Coriobacteriaceae	28	50	39	36	7	23	8.26779	8-8.5
821	1	g_Odoribacter	25	48	38	38	15	24	8.26771	8-8.5
821	2	uc_f_Erysipelotrichaceae	24	52	40	38	13	29	8.26771	8-8.5
821	1	uc_f_Veillonellaceae	39	55	50	52	11	17	7.6657	<8
821	1	g_Hydrogenoanaerobacterium	37	55	44	45	10	19	7.9667	<8
821	1	g_Slackia	27	55	44	43	15	29	7.96668	<8
821	1	uc_f_Porphyromonadaceae	22	57	40	40	14	36	8.14287	8-8.5
821	1	g_Allisonella	28	54	43	42	8	27	7.96668	<8
821	1	g_Anaerotruncus	35	51	43	44	9	17	7.81626	<8
821	1	g_Parasutterella	22	53	35	35	13	32	8.2678	8-8.5
821	1	g_Pseudoflavonifractor	41	57	47	48	6	17	7.81621	<8
821	1	g_Turicibacter	39	58	50	50	8	20	7.66572	<8
821	1	uc_c_Clostridia	48	59	52	52	5	12	7.66577	<8
821	2	uc_o_Desulfovibrionales	47	60	52	52	6	14	7.96668	<8
821	2	g_Aestuariispira	8	50	25	21	17	43	8.89629	8.5-9
821	1	g_Butyricimonas	28	52	40	40	18	25	8.14283	8-8.5
821	1	g_Phascolarctobacterium	23	56	37	36	20	34	8.36463	8-8.5
821	1	g_Romboutsia	44	57	51	52	6	14	7.66565	<8
821	3	uc_p_Proteobacteria	33	59	50	54	6	27	7.66577	<8
821	1	g_Subdoligranulum	32	52	42	43	12	21	8.14279	8-8.5
821	3	g_Anaerofustis	45	45	45	45	1	1	7.6657	<8
821	2	g_Citrobacter	47	52	50	50	2	6	7.66576	<8
821	1	g_Holdemania	41	50	47	47	7	10	7.66576	<8
821	2	g_Intestinibacter	43	56	50	50	10	14	7.66568	<8
821	1	g_Streptococcus	24	58	42	43	17	35	8.14284	8-8.5
821	3	uc_k_Bacteria	35	58	46	45	9	24	7.96666	<8
821	1	g_Eggerthella	38	50	43	44	9	13	7.96671	<8
821	2	g_Actinomyces	41	45	43	43	2	5	8.05478	8-8.5
821	2	g_Eisenbergiella	43	43	43	43	1	1	8.14286	8-8.5
821	2	g_Mogibacterium	47	52	49	48	3	6	7.66566	<8
821	1	g_Anaerosporobacter	28	50	42	44	4	23	7.81618	<8
821	2	g_Lactonifactor	42	54	48	48	2	13	7.8162	<8
821	3	g_Parvibacter	38	55	46	45	3	18	7.96672	<8
821	2	g_Prevotella	57	57	57	57	1	1	7.66574	<8
821	2	uc_p_Firmicutes	43	61	53	55	6	19	7.8162	<8
821	1	g_Victivallis	31	57	44	44	10	27	8.14275	8-8.5
821	1	g_Lactococcus	36	56	45	46	9	21	7.9667	<8
821	1	g_Cerasicoccus	21	49	35	34	12	29	8.36465	8-8.5
821	1	g_Clostridium_sensu_stricto	43	53	48	49	4	11	7.66569	<8
821	1	g_Coprobacter	36	49	44	45	5	14	7.96668	<8
821	1	uc_f_Enterobacteriaceae	43	49	46	46	2	7	8.05471	8-8.5
821	1	g_Yersinia	58	58	58	58	1	1	7.66568	<8
821	1	g_Enterococcus	39	39	39	39	1	1	8.14271	8-8.5
821	1	g_Hafnia	44	44	44	44	1	1	7.96662	<8
821	1	g_Christensenella	51	51	51	51	1	1	7.66559	<8
821	3	uc_o_Lactobacillales	54	54	54	54	1	1	7.66565	<8
821	3	g_Escherichia.Shigella	42	51	47	48	4	10	7.66567	<8
821	2	g_Pseudobutyrivibrio	52	53	52	52	2	2	7.81617	<8
821	3	g_Enterobacter	10	50	31	32	3	41	8.36466	8-8.5
821	3	g_Weissella	51	51	51	51	1	1	7.66563	<8
821	1	g_Lactobacillus	49	49	49	49	1	1	7.66568	<8
821	1	g_Haemophilus	46	46	46	46	1	1	7.66567	<8

[truncated: 1 more sheets: S2-10]
