# Supplementary material for: Temporal variability in quantitative human gut microbiome profiles and implications for clinical research
Source: Nat Commun. 2021 Nov 18;12:6740. doi: 10.1038/s41467-021-27098-7 (PMC8602282; doi:10.1038/s41467-021-27098-7)
Supplement: Supplementary file 5 — Supplementary Dataset 3 [file 41467_2021_27098_MOESM5_ESM.xlsx]

## Sheet: Contents
	Data
S3-1	Core, persistent and transient genera per individual, based on data of the complete sampling period.
S3-2	Percentage of genera belonging to the temporal core according to different core thresholds, for each individual.
S3-3	Crossectional core genera and person-specific genera.

## Sheet: S3-1
Table S3-1: Core, persistent, transient and non-stationnary genera per individual, based on data of the complete sampling period.
	ID	genus	core	persistent	transient	non_stationary	median_abundance	over_abundance_threshold
1	800	g_Acetanaerobacterium	0	0	0	NA	NA	0
2	800	g_Acetitomaculum	0	0	0	NA	NA	0
3	800	g_Acidaminococcus	0	0	0	NA	NA	0
4	800	g_Actinomyces	0	0	0	NA	NA	0
5	800	g_Adlercreutzia	1	1	0	1	254731589	1
6	800	g_Aestuariispira	0	0	0	NA	NA	1
7	800	g_Akkermansia	0	0	0	NA	NA	1
8	800	g_Alistipes	1	1	0	0	1829527756	1
9	800	g_Allisonella	0	0	0	NA	NA	0
10	800	g_Allobaculum	0	0	0	NA	NA	1
11	800	g_Alloprevotella	0	0	0	NA	NA	1
12	800	g_Anaerofilum	0	0	0	NA	NA	0
13	800	g_Anaerofustis	0	0	0	NA	NA	0
14	800	g_Anaerorhabdus	0	0	0	NA	NA	0
15	800	g_Anaerosporobacter	0	0	0	NA	NA	1
16	800	g_Anaerostipes	1	1	0	0	2500713016	1
17	800	g_Anaerotruncus	0	0	0	NA	NA	1
18	800	g_Arcanobacterium	0	0	0	NA	NA	0
19	800	g_Bacteroides	1	1	0	0	6993494400	1
20	800	g_Barnesiella	1	1	0	0	185273699	1
21	800	g_Bifidobacterium	1	1	0	0	4561625641	1
22	800	g_Bilophila	0	0	1	0	92627669	1
23	800	g_Blautia	1	1	0	0	1736970301	1
24	800	g_Butyricicoccus	1	0	0	0	277910549	1
25	800	g_Butyricimonas	0	0	1	0	46310834	1
26	800	g_Butyrivibrio	0	0	0	NA	NA	1
27	800	g_Campylobacter	0	0	0	NA	NA	0
28	800	g_Catabacter	0	0	0	NA	NA	0
29	800	g_Catenibacterium	0	0	0	NA	NA	1
30	800	g_Cerasicoccus	0	0	0	NA	NA	1
31	800	g_Christensenella	0	0	0	NA	NA	0
32	800	g_Citrobacter	0	0	0	NA	NA	0
33	800	g_Cloacibacillus	0	0	0	NA	NA	0
34	800	g_Clostridium_III	0	0	0	NA	NA	0
35	800	g_Clostridium_IV	1	1	0	0	3983230767	1
36	800	g_Clostridium_sensu_stricto	0	0	0	NA	NA	0
37	800	g_Clostridium_XlVa	1	1	0	0	301029598	1
38	800	g_Clostridium_XlVb	0	0	0	NA	NA	1
39	800	g_Clostridium_XVIII	1	1	0	0	463113173	1
40	800	g_Collinsella	1	1	0	0	2500473292	1
41	800	g_Comamonas	0	0	0	NA	NA	0
42	800	g_Coprobacillus	0	0	0	NA	NA	0
43	800	g_Coprobacter	0	0	0	NA	NA	1
44	800	g_Coprococcus	1	1	0	0	1157559912	1
45	800	g_Corynebacterium	0	0	0	NA	NA	0
46	800	g_Defluviitalea	0	0	0	NA	NA	0
47	800	g_Desulfomicrobium	0	0	0	NA	NA	1
48	800	g_Desulfovibrio	0	0	1	0	277870290	1
49	800	g_Dialister	0	0	0	NA	NA	1
50	800	g_Dorea	1	0	0	0	486313662	1
51	800	g_Eggerthella	0	0	0	NA	NA	0
52	800	g_Eggerthia	0	0	0	NA	NA	1
53	800	g_Eisenbergiella	0	0	0	NA	NA	0
54	800	g_Elusimicrobium	0	0	0	NA	NA	1
55	800	g_Enterobacter	0	0	0	NA	NA	0
56	800	g_Enterococcus	0	0	0	NA	NA	1
57	800	g_Enterorhabdus	0	0	1	0	138922012	1
58	800	g_Escherichia.Shigella	0	0	0	NA	NA	1
59	800	g_Ethanoligenens	0	0	0	NA	NA	0
60	800	g_Eubacterium	0	0	0	NA	NA	0
61	800	g_Ezakiella	0	0	0	NA	NA	0
62	800	g_Faecalibacterium	1	1	0	0	14311962029	1
63	800	g_Faecalicoccus	0	0	0	NA	NA	1
64	800	g_Faecalitalea	0	0	0	NA	NA	1
65	800	g_Flavonifractor	0	0	0	NA	NA	1
66	800	g_Frondihabitans	0	0	0	NA	NA	0
67	800	g_Fusicatenibacter	1	1	0	0	740778651	1
68	800	g_Fusobacterium	0	0	0	NA	NA	0
69	800	g_Gemella	0	0	0	NA	NA	0
70	800	g_Gemmiger	1	1	0	1	671355374	1
71	800	g_Gordonibacter	0	0	0	NA	NA	1
72	800	g_Gracilibacter	0	0	0	NA	NA	0
73	800	g_Guggenheimella	0	0	0	NA	NA	0
74	800	g_Haemophilus	0	0	0	NA	NA	1
75	800	g_Hafnia	0	0	0	NA	NA	0
76	800	g_Hespellia	0	0	1	0	115758772	1
77	800	g_Holdemanella	0	0	0	NA	NA	1
78	800	g_Holdemania	0	0	0	NA	NA	0
79	800	g_Howardella	0	0	1	0	46309664	0
80	800	g_Hungatella	0	0	0	NA	NA	0
81	800	g_Hydrogenoanaerobacterium	0	0	1	0	46307511	1
82	800	g_Intestinibacter	0	0	0	0	92636850	1
83	800	g_Intestinimonas	1	0	0	1	231596699	1
84	800	g_Lactobacillus	0	0	0	NA	NA	1
85	800	g_Lactococcus	0	0	0	NA	NA	0
86	800	g_Lactonifactor	0	0	0	NA	NA	0
87	800	g_Lautropia	0	0	0	NA	NA	0
88	800	g_Leuconostoc	0	0	0	NA	NA	0
89	800	g_Macellibacteroides	0	0	0	NA	NA	0
90	800	g_Mannheimia	0	0	0	NA	NA	0
91	800	g_Methanobrevibacter	0	0	1	0	46317829	1
92	800	g_Methanomassiliicoccus	0	0	0	NA	NA	1
93	800	g_Methanosphaera	0	0	0	NA	NA	0
94	800	g_Mitsuokella	0	0	0	NA	NA	0
95	800	g_Mogibacterium	0	0	0	NA	NA	0
96	800	g_Murdochiella	0	0	0	NA	NA	0
97	800	g_Neisseria	0	0	0	NA	NA	0
98	800	g_Odoribacter	0	0	0	NA	NA	1
99	800	g_Oligosphaera	0	0	0	NA	NA	1
100	800	g_Olsenella	0	0	0	NA	NA	1
101	800	g_Oscillibacter	1	1	0	0	648353815	1
102	800	g_Oxalobacter	0	0	0	NA	NA	0
103	800	g_Papillibacter	0	0	0	NA	NA	0
104	800	g_Parabacteroides	1	0	1	1	138957583	1
105	800	g_Paraprevotella	0	0	0	NA	NA	1
106	800	g_Parasutterella	0	0	1	0	92608813	1
107	800	g_Parvibacter	0	0	1	0	138914671	0
108	800	g_Parvimonas	0	0	0	NA	NA	0
109	800	g_Pelospora	0	0	0	NA	NA	0
110	800	g_Peptococcus	0	0	0	NA	NA	0
111	800	g_Peptoniphilus	0	0	0	NA	NA	0
112	800	g_Phascolarctobacterium	0	0	1	1	115783881	1
113	800	g_Porphyromonas	0	0	0	NA	NA	0
114	800	g_Prevotella	0	0	0	NA	NA	1
115	800	g_Proteus	0	0	0	NA	NA	0
116	800	g_Pseudobutyrivibrio	0	0	0	NA	NA	0
117	800	g_Pseudoflavonifractor	0	0	0	NA	NA	1
118	800	g_Raoultella	0	0	0	NA	NA	0
119	800	g_Rikenella	0	0	0	NA	NA	1
120	800	g_Romboutsia	0	0	1	0	69464768	1
121	800	g_Roseburia	1	1	0	0	10004885100	1
122	800	g_Rothia	0	0	0	NA	NA	0
123	800	g_Ruminococcus	1	1	0	0	2523949317	1
124	800	g_Ruminococcus2	1	1	0	0	3148351771	1
125	800	g_Senegalimassilia	1	0	0	0	254708355	1
126	800	g_Slackia	0	0	0	NA	NA	1
127	800	g_Solobacterium	0	0	0	NA	NA	0
128	800	g_Sporobacter	1	0	1	0	486332797	1
129	800	g_Staphylococcus	0	0	0	NA	NA	0
130	800	g_Streptococcus	0	0	1	0	46310031	1
131	800	g_Subdoligranulum	0	0	0	NA	NA	1
132	800	g_Succinatimonas	0	0	0	NA	NA	0
133	800	g_Succiniclasticum	0	0	0	NA	NA	0
134	800	g_Sutterella	1	1	0	0	439890629	1
135	800	g_Terrisporobacter	0	0	0	NA	NA	0
136	800	g_Turicibacter	0	0	0	NA	NA	0
137	800	g_Ureaplasma	0	0	0	NA	NA	0
138	800	g_Vampirovibrio	0	0	0	NA	NA	1
139	800	g_Varibaculum	0	0	0	NA	NA	0
140	800	g_Veillonella	0	0	0	NA	NA	1
141	800	g_Victivallis	0	0	1	0	46318425	1
142	800	g_Weissella	0	0	0	NA	NA	0
143	800	g_Yersinia	0	0	0	NA	NA	0
144	800	uc_c_Alphaproteobacteria	0	0	0	NA	NA	1
145	800	uc_c_Clostridia	0	0	0	NA	NA	1
146	800	uc_c_Deltaproteobacteria	0	0	0	NA	NA	1
147	800	uc_c_Gammaproteobacteria	0	0	0	NA	NA	0
148	800	uc_c_Opitutae	0	0	0	NA	NA	0
149	800	uc_f_Clostridiales_Incertae_Sedis_XIII	0	0	0	NA	NA	0
150	800	uc_f_Coriobacteriaceae	0	0	1	0	92636190	1
151	800	uc_f_Cryomorphaceae	0	0	0	NA	NA	0
152	800	uc_f_Desulfovibrionaceae	0	0	0	NA	NA	1
153	800	uc_f_Enterobacteriaceae	0	0	0	NA	NA	1
154	800	uc_f_Erysipelotrichaceae	0	0	0	NA	NA	1
155	800	uc_f_Lachnospiraceae	1	1	0	0	4724162774	1
156	800	uc_f_Peptostreptococcaceae	0	0	0	NA	NA	0
157	800	uc_f_Porphyromonadaceae	0	0	0	NA	NA	1
158	800	uc_f_Prevotellaceae	0	0	0	NA	NA	1
159	800	uc_f_Rhodospirillaceae	0	0	0	NA	NA	1
160	800	uc_f_Rikenellaceae	0	0	0	NA	NA	1
161	800	uc_f_Ruminococcaceae	1	1	0	0	1204022391	1
162	800	uc_f_Sutterellaceae	0	0	0	NA	NA	1
163	800	uc_f_Synergistaceae	0	0	0	NA	NA	0
164	800	uc_f_Veillonellaceae	0	0	0	NA	NA	0
165	800	uc_k_Bacteria	0	0	0	NA	NA	1
166	800	uc_o_Bacillales	0	0	0	NA	NA	0
167	800	uc_o_Bacteroidales	0	0	0	NA	NA	0
168	800	uc_o_Burkholderiales	0	0	0	NA	NA	1
169	800	uc_o_Clostridiales	1	1	0	0	648352938	1
170	800	uc_o_Desulfovibrionales	0	0	0	NA	NA	0
171	800	uc_o_Lactobacillales	0	0	0	NA	NA	0
172	800	uc_o_Rhodospirillales	0	0	0	NA	NA	1
173	800	uc_p_Bacteroidetes	0	0	0	NA	NA	1
174	800	uc_p_Firmicutes	0	0	1	0	277918844	1
175	800	uc_p_Lentisphaerae	0	0	0	NA	NA	0
176	800	uc_p_Proteobacteria	0	0	0	NA	NA	1
177	801	g_Acetanaerobacterium	0	0	0	NA	NA	0
178	801	g_Acetitomaculum	0	0	0	NA	NA	0
179	801	g_Acidaminococcus	0	0	0	NA	NA	0
180	801	g_Actinomyces	0	0	0	NA	NA	0
181	801	g_Adlercreutzia	0	0	0	NA	NA	1
182	801	g_Aestuariispira	0	0	0	NA	NA	1
183	801	g_Akkermansia	0	0	0	NA	NA	1
184	801	g_Alistipes	1	1	0	0	1227358178	1
185	801	g_Allisonella	0	0	0	NA	NA	0
186	801	g_Allobaculum	0	0	0	NA	NA	1
187	801	g_Alloprevotella	0	0	0	NA	NA	1
188	801	g_Anaerofilum	0	0	0	NA	NA	0
189	801	g_Anaerofustis	0	0	0	NA	NA	0
190	801	g_Anaerorhabdus	0	0	0	NA	NA	0
191	801	g_Anaerosporobacter	0	0	0	NA	NA	1
192	801	g_Anaerostipes	1	1	0	0	4306888036	1
193	801	g_Anaerotruncus	0	0	0	NA	NA	1
194	801	g_Arcanobacterium	0	0	0	NA	NA	0
195	801	g_Bacteroides	1	1	0	0	10442511988	1
196	801	g_Barnesiella	1	1	0	0	416757681	1
197	801	g_Bifidobacterium	1	1	0	0	1319677686	1
198	801	g_Bilophila	1	1	0	0	277831255	1
199	801	g_Blautia	1	1	0	0	2663161167	1
200	801	g_Butyricicoccus	0	0	1	0	138944479	1
201	801	g_Butyricimonas	0	0	0	NA	NA	1
202	801	g_Butyrivibrio	0	0	0	NA	NA	1
203	801	g_Campylobacter	0	0	0	NA	NA	0
204	801	g_Catabacter	0	0	0	NA	NA	0
205	801	g_Catenibacterium	0	0	0	NA	NA	1
206	801	g_Cerasicoccus	0	0	0	NA	NA	1
207	801	g_Christensenella	0	0	0	NA	NA	0
208	801	g_Citrobacter	0	0	0	NA	NA	0
209	801	g_Cloacibacillus	0	0	0	NA	NA	0
210	801	g_Clostridium_III	0	0	0	NA	NA	0
211	801	g_Clostridium_IV	1	0	1	0	300989656	1
212	801	g_Clostridium_sensu_stricto	0	0	0	NA	NA	0
213	801	g_Clostridium_XlVa	1	1	0	0	625370001	1
214	801	g_Clostridium_XlVb	1	1	0	0	393594518	1
215	801	g_Clostridium_XVIII	1	1	0	0	370426203	1
216	801	g_Collinsella	1	1	0	0	764056188	1
217	801	g_Comamonas	0	0	0	NA	NA	0
218	801	g_Coprobacillus	0	0	0	NA	NA	0
219	801	g_Coprobacter	0	0	1	0	138935684	1
220	801	g_Coprococcus	0	0	0	NA	NA	1
221	801	g_Corynebacterium	0	0	0	NA	NA	0
222	801	g_Defluviitalea	0	0	0	NA	NA	0
223	801	g_Desulfomicrobium	0	0	0	NA	NA	1
224	801	g_Desulfovibrio	0	0	0	NA	NA	1
225	801	g_Dialister	1	1	0	0	3126581723	1
226	801	g_Dorea	1	1	0	0	3867445745	1
227	801	g_Eggerthella	0	0	0	NA	NA	0
228	801	g_Eggerthia	0	0	0	NA	NA	1
229	801	g_Eisenbergiella	0	0	0	NA	NA	0
230	801	g_Elusimicrobium	0	0	0	NA	NA	1
231	801	g_Enterobacter	0	0	0	NA	NA	0
232	801	g_Enterococcus	0	0	0	NA	NA	1
233	801	g_Enterorhabdus	0	0	1	0	231549665	1
234	801	g_Escherichia.Shigella	0	0	0	NA	NA	1
235	801	g_Ethanoligenens	0	0	0	NA	NA	0
236	801	g_Eubacterium	0	0	0	NA	NA	0
237	801	g_Ezakiella	0	0	0	NA	NA	0
238	801	g_Faecalibacterium	1	1	0	0	7641249028	1
239	801	g_Faecalicoccus	0	0	0	NA	NA	1
240	801	g_Faecalitalea	0	0	0	NA	NA	1
241	801	g_Flavonifractor	1	0	1	0	416762283	1
242	801	g_Frondihabitans	0	0	0	NA	NA	0
243	801	g_Fusicatenibacter	1	0	1	0	416805127	1
244	801	g_Fusobacterium	0	0	0	NA	NA	0
245	801	g_Gemella	0	0	0	NA	NA	0
246	801	g_Gemmiger	1	1	0	0	671451581	1
247	801	g_Gordonibacter	0	0	0	NA	NA	1
248	801	g_Gracilibacter	0	0	0	NA	NA	0
249	801	g_Guggenheimella	0	0	0	NA	NA	0
250	801	g_Haemophilus	0	0	0	NA	NA	1
251	801	g_Hafnia	0	0	0	NA	NA	0
252	801	g_Hespellia	0	0	0	NA	NA	1
253	801	g_Holdemanella	0	0	0	NA	NA	1
254	801	g_Holdemania	0	0	0	NA	NA	0
255	801	g_Howardella	0	0	0	NA	NA	0
256	801	g_Hungatella	0	0	0	NA	NA	0
257	801	g_Hydrogenoanaerobacterium	0	0	0	NA	NA	1
258	801	g_Intestinibacter	0	0	0	NA	NA	1
259	801	g_Intestinimonas	0	0	0	NA	NA	1
260	801	g_Lactobacillus	0	0	0	NA	NA	1
261	801	g_Lactococcus	0	0	0	NA	NA	0
262	801	g_Lactonifactor	0	0	0	NA	NA	0
263	801	g_Lautropia	0	0	0	NA	NA	0
264	801	g_Leuconostoc	0	0	0	NA	NA	0
265	801	g_Macellibacteroides	0	0	0	NA	NA	0
266	801	g_Mannheimia	0	0	0	NA	NA	0
267	801	g_Methanobrevibacter	0	0	0	NA	NA	1
268	801	g_Methanomassiliicoccus	0	0	0	NA	NA	1
269	801	g_Methanosphaera	0	0	0	NA	NA	0
270	801	g_Mitsuokella	0	0	0	NA	NA	0
271	801	g_Mogibacterium	0	0	0	NA	NA	0
272	801	g_Murdochiella	0	0	0	NA	NA	0
273	801	g_Neisseria	0	0	0	NA	NA	0
274	801	g_Odoribacter	0	0	1	0	92636751	1
275	801	g_Oligosphaera	0	0	0	NA	NA	1
276	801	g_Olsenella	0	0	0	NA	NA	1
277	801	g_Oscillibacter	1	1	0	0	509440384	1
278	801	g_Oxalobacter	0	0	0	NA	NA	0
279	801	g_Papillibacter	0	0	0	NA	NA	0
280	801	g_Parabacteroides	1	1	0	0	578874971	1
281	801	g_Paraprevotella	1	0	0	0	277850434	1
282	801	g_Parasutterella	0	0	0	NA	NA	1
283	801	g_Parvibacter	0	0	0	NA	NA	0
284	801	g_Parvimonas	0	0	0	NA	NA	0
285	801	g_Pelospora	0	0	0	NA	NA	0
286	801	g_Peptococcus	0	0	0	NA	NA	0
287	801	g_Peptoniphilus	0	0	0	NA	NA	0
288	801	g_Phascolarctobacterium	0	0	0	NA	NA	1
289	801	g_Porphyromonas	0	0	0	NA	NA	0
290	801	g_Prevotella	1	0	0	0	11395724875	1
291	801	g_Proteus	0	0	0	NA	NA	0
292	801	g_Pseudobutyrivibrio	0	0	0	NA	NA	0
293	801	g_Pseudoflavonifractor	0	0	1	0	370465055	1
294	801	g_Raoultella	0	0	0	NA	NA	0
295	801	g_Rikenella	0	0	0	NA	NA	1
296	801	g_Romboutsia	0	0	1	0	46329336	1
297	801	g_Roseburia	1	1	0	0	22899274190	1
298	801	g_Rothia	0	0	0	NA	NA	0
299	801	g_Ruminococcus	0	0	0	NA	NA	1
300	801	g_Ruminococcus2	1	1	0	0	1505147777	1
301	801	g_Senegalimassilia	0	0	0	NA	NA	1
302	801	g_Slackia	0	0	1	0	138892021	1
303	801	g_Solobacterium	0	0	0	NA	NA	0
304	801	g_Sporobacter	0	0	0	NA	NA	1
305	801	g_Staphylococcus	0	0	0	NA	NA	0
306	801	g_Streptococcus	0	0	1	0	46320260	1
307	801	g_Subdoligranulum	0	0	1	0	92612747	1
308	801	g_Succinatimonas	0	0	0	NA	NA	0
309	801	g_Succiniclasticum	0	0	0	NA	NA	0
310	801	g_Sutterella	1	1	0	0	2338836192	1
311	801	g_Terrisporobacter	0	0	0	NA	NA	0
312	801	g_Turicibacter	0	0	0	NA	NA	0
313	801	g_Ureaplasma	0	0	0	NA	NA	0
314	801	g_Vampirovibrio	0	0	0	NA	NA	1
315	801	g_Varibaculum	0	0	0	NA	NA	0
316	801	g_Veillonella	0	0	0	NA	NA	1
317	801	g_Victivallis	0	0	0	NA	NA	1
318	801	g_Weissella	0	0	0	NA	NA	0
319	801	g_Yersinia	0	0	0	NA	NA	0
320	801	uc_c_Alphaproteobacteria	0	0	0	NA	NA	1
321	801	uc_c_Clostridia	0	0	0	NA	NA	1
322	801	uc_c_Deltaproteobacteria	0	0	0	NA	NA	1
323	801	uc_c_Gammaproteobacteria	0	0	0	NA	NA	0
324	801	uc_c_Opitutae	0	0	0	NA	NA	0
325	801	uc_f_Clostridiales_Incertae_Sedis_XIII	0	0	0	NA	NA	0
326	801	uc_f_Coriobacteriaceae	0	0	0	NA	NA	1
327	801	uc_f_Cryomorphaceae	0	0	0	NA	NA	0
328	801	uc_f_Desulfovibrionaceae	0	0	0	NA	NA	1
329	801	uc_f_Enterobacteriaceae	0	0	0	NA	NA	1
330	801	uc_f_Erysipelotrichaceae	0	0	0	NA	NA	1
331	801	uc_f_Lachnospiraceae	1	1	0	0	3242188537	1
332	801	uc_f_Peptostreptococcaceae	0	0	0	NA	NA	0
333	801	uc_f_Porphyromonadaceae	0	0	0	NA	NA	1
334	801	uc_f_Prevotellaceae	0	0	0	NA	NA	1
335	801	uc_f_Rhodospirillaceae	0	0	0	NA	NA	1
336	801	uc_f_Rikenellaceae	0	0	0	NA	NA	1
337	801	uc_f_Ruminococcaceae	1	0	1	0	393699570	1
338	801	uc_f_Sutterellaceae	0	0	0	NA	NA	1
339	801	uc_f_Synergistaceae	0	0	0	NA	NA	0
340	801	uc_f_Veillonellaceae	0	0	0	NA	NA	0
341	801	uc_k_Bacteria	0	0	0	NA	NA	1
342	801	uc_o_Bacillales	0	0	0	NA	NA	0
343	801	uc_o_Bacteroidales	0	0	0	NA	NA	0
344	801	uc_o_Burkholderiales	0	0	0	NA	NA	1
345	801	uc_o_Clostridiales	0	0	0	NA	NA	1
346	801	uc_o_Desulfovibrionales	0	0	0	NA	NA	0
347	801	uc_o_Lactobacillales	0	0	0	NA	NA	0
348	801	uc_o_Rhodospirillales	0	0	0	NA	NA	1
349	801	uc_p_Bacteroidetes	0	0	0	NA	NA	1
350	801	uc_p_Firmicutes	0	0	0	NA	NA	1
351	801	uc_p_Lentisphaerae	0	0	0	NA	NA	0
352	801	uc_p_Proteobacteria	0	0	0	NA	NA	1
353	802	g_Acetanaerobacterium	0	0	0	NA	NA	0
354	802	g_Acetitomaculum	0	0	0	NA	NA	0
355	802	g_Acidaminococcus	0	0	0	NA	NA	0
356	802	g_Actinomyces	0	0	0	NA	NA	0
357	802	g_Adlercreutzia	0	0	0	NA	NA	1
358	802	g_Aestuariispira	0	0	0	NA	NA	1
359	802	g_Akkermansia	1	1	0	0	486234084	1
360	802	g_Alistipes	1	1	0	0	13801069885	1
361	802	g_Allisonella	0	0	0	NA	NA	0
362	802	g_Allobaculum	0	0	0	NA	NA	1
363	802	g_Alloprevotella	1	1	0	1	926295991	1
364	802	g_Anaerofilum	0	0	0	NA	NA	0
365	802	g_Anaerofustis	0	0	0	NA	NA	0
366	802	g_Anaerorhabdus	0	0	0	NA	NA	0
367	802	g_Anaerosporobacter	0	0	0	NA	NA	1
368	802	g_Anaerostipes	1	1	0	0	2223011173	1
369	802	g_Anaerotruncus	0	0	0	NA	NA	1
370	802	g_Arcanobacterium	0	0	0	NA	NA	0
371	802	g_Bacteroides	1	1	0	0	2616842366	1
372	802	g_Barnesiella	0	0	1	0	138926371	1
373	802	g_Bifidobacterium	1	0	1	0	92617729	1
374	802	g_Bilophila	0	0	0	0	185220843	1
375	802	g_Blautia	1	1	0	0	1481776377	1
376	802	g_Butyricicoccus	0	0	0	0	185254455	1
377	802	g_Butyricimonas	0	0	1	0	92632851	1
378	802	g_Butyrivibrio	0	0	0	NA	NA	1
379	802	g_Campylobacter	0	0	0	NA	NA	0
380	802	g_Catabacter	0	0	0	NA	NA	0
381	802	g_Catenibacterium	0	0	0	NA	NA	1
382	802	g_Cerasicoccus	0	0	1	0	46310798	1
383	802	g_Christensenella	0	0	0	NA	NA	0
384	802	g_Citrobacter	0	0	0	NA	NA	0
385	802	g_Cloacibacillus	0	0	0	NA	NA	0
386	802	g_Clostridium_III	0	0	0	NA	NA	0
387	802	g_Clostridium_IV	1	1	0	1	13405288314	1
388	802	g_Clostridium_sensu_stricto	0	0	0	NA	NA	0
389	802	g_Clostridium_XlVa	1	1	0	0	2755283055	1
390	802	g_Clostridium_XlVb	0	0	1	0	69465081	1
391	802	g_Clostridium_XVIII	1	1	0	0	277823861	1
392	802	g_Collinsella	0	0	1	0	138914663	1
393	802	g_Comamonas	0	0	0	NA	NA	0
394	802	g_Coprobacillus	0	0	0	NA	NA	0
395	802	g_Coprobacter	0	0	1	0	92612795	1
396	802	g_Coprococcus	1	1	0	0	3566059466	1
397	802	g_Corynebacterium	0	0	0	NA	NA	0
398	802	g_Defluviitalea	0	0	0	NA	NA	0
399	802	g_Desulfomicrobium	0	0	0	NA	NA	1
400	802	g_Desulfovibrio	1	1	0	0	509448203	1
401	802	g_Dialister	0	0	0	NA	NA	1
402	802	g_Dorea	1	1	0	0	393653107	1
403	802	g_Eggerthella	0	0	0	NA	NA	0
404	802	g_Eggerthia	0	0	0	NA	NA	1
405	802	g_Eisenbergiella	0	0	0	NA	NA	0
406	802	g_Elusimicrobium	1	1	0	0	5210663955	1
407	802	g_Enterobacter	0	0	0	NA	NA	0
408	802	g_Enterococcus	0	0	0	NA	NA	1
409	802	g_Enterorhabdus	0	0	0	NA	NA	1
410	802	g_Escherichia.Shigella	0	0	0	NA	NA	1
411	802	g_Ethanoligenens	0	0	0	NA	NA	0
412	802	g_Eubacterium	0	0	0	NA	NA	0
413	802	g_Ezakiella	0	0	0	NA	NA	0
414	802	g_Faecalibacterium	1	1	0	0	15329629110	1
415	802	g_Faecalicoccus	0	0	0	NA	NA	1
416	802	g_Faecalitalea	0	0	0	NA	NA	1
417	802	g_Flavonifractor	0	0	0	NA	NA	1
418	802	g_Frondihabitans	0	0	0	NA	NA	0
419	802	g_Fusicatenibacter	1	0	0	0	370453541	1
420	802	g_Fusobacterium	0	0	0	NA	NA	0
421	802	g_Gemella	0	0	0	NA	NA	0
422	802	g_Gemmiger	1	1	0	0	416817530	1
423	802	g_Gordonibacter	0	0	0	NA	NA	1
424	802	g_Gracilibacter	0	0	0	NA	NA	0
425	802	g_Guggenheimella	0	0	0	NA	NA	0
426	802	g_Haemophilus	0	0	0	NA	NA	1
427	802	g_Hafnia	0	0	0	NA	NA	0
428	802	g_Hespellia	0	0	0	NA	NA	1
429	802	g_Holdemanella	1	1	0	0	578862312	1
430	802	g_Holdemania	0	0	0	NA	NA	0
431	802	g_Howardella	0	0	0	NA	NA	0
432	802	g_Hungatella	0	0	0	NA	NA	0
433	802	g_Hydrogenoanaerobacterium	0	0	1	0	185232481	1
434	802	g_Intestinibacter	0	0	0	NA	NA	1
435	802	g_Intestinimonas	0	0	1	0	92622452	1
436	802	g_Lactobacillus	0	0	0	NA	NA	1
437	802	g_Lactococcus	0	0	0	NA	NA	0
438	802	g_Lactonifactor	0	0	0	NA	NA	0
439	802	g_Lautropia	0	0	0	NA	NA	0
440	802	g_Leuconostoc	0	0	0	NA	NA	0
441	802	g_Macellibacteroides	0	0	0	NA	NA	0
442	802	g_Mannheimia	0	0	0	NA	NA	0
443	802	g_Methanobrevibacter	0	0	1	0	69467811	1
444	802	g_Methanomassiliicoccus	0	0	0	NA	NA	1
445	802	g_Methanosphaera	0	0	0	NA	NA	0
446	802	g_Mitsuokella	0	0	1	0	46317221	0
447	802	g_Mogibacterium	0	0	1	0	46311421	0
448	802	g_Murdochiella	0	0	0	NA	NA	0
449	802	g_Neisseria	0	0	0	NA	NA	0
450	802	g_Odoribacter	0	0	1	0	92610449	1
451	802	g_Oligosphaera	0	0	0	NA	NA	1
452	802	g_Olsenella	0	0	0	NA	NA	1
453	802	g_Oscillibacter	1	1	0	0	995617333	1
454	802	g_Oxalobacter	0	0	0	NA	NA	0
455	802	g_Papillibacter	0	0	0	NA	NA	0
456	802	g_Parabacteroides	0	0	1	0	138914347	1
457	802	g_Paraprevotella	0	0	1	0	208389795	1
458	802	g_Parasutterella	0	0	1	0	138912832	1
459	802	g_Parvibacter	0	0	0	NA	NA	0
460	802	g_Parvimonas	0	0	0	NA	NA	0
461	802	g_Pelospora	0	0	0	NA	NA	0
462	802	g_Peptococcus	0	0	0	NA	NA	0
463	802	g_Peptoniphilus	0	0	0	NA	NA	0
464	802	g_Phascolarctobacterium	0	0	1	0	92606051	1
465	802	g_Porphyromonas	0	0	0	NA	NA	0
466	802	g_Prevotella	1	1	0	0	15492116517	1
467	802	g_Proteus	0	0	0	NA	NA	0
468	802	g_Pseudobutyrivibrio	0	0	0	NA	NA	0
469	802	g_Pseudoflavonifractor	0	0	0	NA	NA	1
470	802	g_Raoultella	0	0	0	NA	NA	0
471	802	g_Rikenella	0	0	0	NA	NA	1
472	802	g_Romboutsia	0	0	0	NA	NA	1
473	802	g_Roseburia	1	1	0	0	6367890127	1
474	802	g_Rothia	0	0	0	NA	NA	0
475	802	g_Ruminococcus	1	1	0	0	2732167173	1
476	802	g_Ruminococcus2	1	1	0	0	2570427143	1
477	802	g_Senegalimassilia	0	0	0	NA	NA	1
478	802	g_Slackia	0	0	0	NA	NA	1
479	802	g_Solobacterium	0	0	0	NA	NA	0
480	802	g_Sporobacter	1	1	0	0	486264042	1
481	802	g_Staphylococcus	0	0	0	NA	NA	0
482	802	g_Streptococcus	0	0	0	NA	NA	1
483	802	g_Subdoligranulum	0	0	0	NA	NA	1
484	802	g_Succinatimonas	0	0	0	NA	NA	0
485	802	g_Succiniclasticum	0	0	0	NA	NA	0
486	802	g_Sutterella	1	1	0	0	856790363	1
487	802	g_Terrisporobacter	0	0	0	NA	NA	0
488	802	g_Turicibacter	0	0	0	NA	NA	0
489	802	g_Ureaplasma	0	0	0	NA	NA	0
490	802	g_Vampirovibrio	0	0	0	NA	NA	1
491	802	g_Varibaculum	0	0	0	NA	NA	0
492	802	g_Veillonella	0	0	0	NA	NA	1
493	802	g_Victivallis	0	0	1	0	69459487	1
494	802	g_Weissella	0	0	0	NA	NA	0
495	802	g_Yersinia	0	0	0	NA	NA	0
496	802	uc_c_Alphaproteobacteria	0	0	1	1	277878271	1
497	802	uc_c_Clostridia	1	0	1	0	185245684	1
498	802	uc_c_Deltaproteobacteria	0	0	0	NA	NA	1
499	802	uc_c_Gammaproteobacteria	0	0	0	NA	NA	0
500	802	uc_c_Opitutae	0	0	0	NA	NA	0
501	802	uc_f_Clostridiales_Incertae_Sedis_XIII	0	0	0	NA	NA	0
502	802	uc_f_Coriobacteriaceae	0	0	1	0	162060743	1
503	802	uc_f_Cryomorphaceae	0	0	0	NA	NA	0
504	802	uc_f_Desulfovibrionaceae	0	0	0	NA	NA	1
505	802	uc_f_Enterobacteriaceae	0	0	0	NA	NA	1
506	802	uc_f_Erysipelotrichaceae	0	0	0	NA	NA	1
507	802	uc_f_Lachnospiraceae	1	1	0	0	4978289743	1
508	802	uc_f_Peptostreptococcaceae	0	0	0	NA	NA	0
509	802	uc_f_Porphyromonadaceae	1	1	0	0	578777449	1
510	802	uc_f_Prevotellaceae	0	0	0	NA	NA	1
511	802	uc_f_Rhodospirillaceae	0	0	0	NA	NA	1
512	802	uc_f_Rikenellaceae	0	0	0	NA	NA	1
513	802	uc_f_Ruminococcaceae	1	1	0	0	2732191645	1
514	802	uc_f_Sutterellaceae	0	0	0	NA	NA	1
515	802	uc_f_Synergistaceae	0	0	0	NA	NA	0
516	802	uc_f_Veillonellaceae	0	0	0	NA	NA	0
517	802	uc_k_Bacteria	1	1	0	0	277826515	1
518	802	uc_o_Bacillales	0	0	0	NA	NA	0
519	802	uc_o_Bacteroidales	0	0	0	NA	NA	0
520	802	uc_o_Burkholderiales	0	0	0	NA	NA	1
521	802	uc_o_Clostridiales	1	1	0	0	694533301	1
522	802	uc_o_Desulfovibrionales	0	0	0	NA	NA	0
523	802	uc_o_Lactobacillales	0	0	0	NA	NA	0
524	802	uc_o_Rhodospirillales	0	0	0	NA	NA	1
525	802	uc_p_Bacteroidetes	0	0	0	NA	NA	1
526	802	uc_p_Firmicutes	1	1	0	0	301033575	1
527	802	uc_p_Lentisphaerae	0	0	0	NA	NA	0
528	802	uc_p_Proteobacteria	0	0	0	NA	NA	1
529	803	g_Acetanaerobacterium	0	0	0	NA	NA	0
530	803	g_Acetitomaculum	0	0	0	NA	NA	0
531	803	g_Acidaminococcus	0	0	0	NA	NA	0
532	803	g_Actinomyces	0	0	0	NA	NA	0
533	803	g_Adlercreutzia	0	0	1	0	231503518	1
534	803	g_Aestuariispira	0	0	0	NA	NA	1
535	803	g_Akkermansia	0	0	1	0	231617481	1
536	803	g_Alistipes	1	1	0	0	21205722248	1
537	803	g_Allisonella	0	0	0	NA	NA	0
538	803	g_Allobaculum	0	0	0	NA	NA	1
539	803	g_Alloprevotella	0	0	0	NA	NA	1
540	803	g_Anaerofilum	0	0	0	NA	NA	0
541	803	g_Anaerofustis	0	0	0	NA	NA	0
542	803	g_Anaerorhabdus	0	0	0	NA	NA	0
543	803	g_Anaerosporobacter	0	0	0	NA	NA	1
544	803	g_Anaerostipes	1	1	0	0	972593583	1
545	803	g_Anaerotruncus	0	0	0	NA	NA	1
546	803	g_Arcanobacterium	0	0	0	NA	NA	0
547	803	g_Bacteroides	1	1	0	0	13752362949	1
548	803	g_Barnesiella	0	0	0	NA	NA	1
549	803	g_Bifidobacterium	0	0	1	0	92631383	1
550	803	g_Bilophila	0	0	0	NA	NA	1
551	803	g_Blautia	1	1	0	0	2408326967	1
552	803	g_Butyricicoccus	0	0	1	0	92620568	1
553	803	g_Butyricimonas	1	0	0	0	277804222	1
554	803	g_Butyrivibrio	0	0	0	NA	NA	1
555	803	g_Campylobacter	0	0	0	NA	NA	0
556	803	g_Catabacter	0	0	0	NA	NA	0
557	803	g_Catenibacterium	0	0	0	NA	NA	1
558	803	g_Cerasicoccus	0	0	0	NA	NA	1
559	803	g_Christensenella	0	0	0	NA	NA	0
560	803	g_Citrobacter	0	0	0	NA	NA	0
561	803	g_Cloacibacillus	0	0	0	NA	NA	0
562	803	g_Clostridium_III	0	0	0	NA	NA	0
563	803	g_Clostridium_IV	1	1	0	0	5880640049	1
564	803	g_Clostridium_sensu_stricto	0	0	0	NA	NA	0
565	803	g_Clostridium_XlVa	1	0	0	0	1018675722	1
566	803	g_Clostridium_XlVb	0	0	1	0	138958500	1
567	803	g_Clostridium_XVIII	0	0	0	NA	NA	1
568	803	g_Collinsella	0	0	1	0	138941940	1
569	803	g_Comamonas	0	0	0	NA	NA	0
570	803	g_Coprobacillus	0	0	0	NA	NA	0
571	803	g_Coprobacter	1	1	0	0	416747058	1
572	803	g_Coprococcus	1	1	0	0	1482047364	1
573	803	g_Corynebacterium	0	0	0	NA	NA	0
574	803	g_Defluviitalea	0	0	0	NA	NA	0
575	803	g_Desulfomicrobium	0	0	0	NA	NA	1
576	803	g_Desulfovibrio	0	0	0	NA	NA	1
577	803	g_Dialister	1	1	0	0	1018908471	1
578	803	g_Dorea	1	1	0	0	185220915	1
579	803	g_Eggerthella	0	0	0	NA	NA	0
580	803	g_Eggerthia	0	0	0	NA	NA	1
581	803	g_Eisenbergiella	0	0	0	NA	NA	0
582	803	g_Elusimicrobium	0	0	0	NA	NA	1
583	803	g_Enterobacter	0	0	0	NA	NA	0
584	803	g_Enterococcus	0	0	0	NA	NA	1
585	803	g_Enterorhabdus	0	0	0	NA	NA	1
586	803	g_Escherichia.Shigella	0	0	0	NA	NA	1
587	803	g_Ethanoligenens	0	0	0	NA	NA	0
588	803	g_Eubacterium	0	0	0	NA	NA	0
589	803	g_Ezakiella	0	0	0	NA	NA	0
590	803	g_Faecalibacterium	1	1	0	0	7918595555	1
591	803	g_Faecalicoccus	0	0	0	NA	NA	1
592	803	g_Faecalitalea	0	0	0	NA	NA	1
593	803	g_Flavonifractor	0	0	0	NA	NA	1
594	803	g_Frondihabitans	0	0	0	NA	NA	0
595	803	g_Fusicatenibacter	1	1	0	0	3056060481	1
596	803	g_Fusobacterium	0	0	0	NA	NA	0
597	803	g_Gemella	0	0	0	NA	NA	0
598	803	g_Gemmiger	1	1	0	0	879982187	1
599	803	g_Gordonibacter	0	0	0	NA	NA	1
600	803	g_Gracilibacter	0	0	0	NA	NA	0
601	803	g_Guggenheimella	0	0	0	NA	NA	0
602	803	g_Haemophilus	0	0	0	NA	NA	1
603	803	g_Hafnia	0	0	0	NA	NA	0
604	803	g_Hespellia	0	0	0	NA	NA	1
605	803	g_Holdemanella	0	0	0	NA	NA	1
606	803	g_Holdemania	0	0	0	NA	NA	0
607	803	g_Howardella	0	0	0	NA	NA	0
608	803	g_Hungatella	0	0	0	NA	NA	0
609	803	g_Hydrogenoanaerobacterium	0	0	0	NA	NA	1
610	803	g_Intestinibacter	0	0	0	NA	NA	1
611	803	g_Intestinimonas	0	0	1	0	46308010	1
612	803	g_Lactobacillus	0	0	0	NA	NA	1
613	803	g_Lactococcus	0	0	0	NA	NA	0
614	803	g_Lactonifactor	0	0	0	NA	NA	0
615	803	g_Lautropia	0	0	0	NA	NA	0
616	803	g_Leuconostoc	0	0	0	NA	NA	0
617	803	g_Macellibacteroides	0	0	0	NA	NA	0
618	803	g_Mannheimia	0	0	0	NA	NA	0
619	803	g_Methanobrevibacter	0	0	0	NA	NA	1
620	803	g_Methanomassiliicoccus	0	0	0	NA	NA	1
621	803	g_Methanosphaera	0	0	0	NA	NA	0
622	803	g_Mitsuokella	0	0	0	NA	NA	0
623	803	g_Mogibacterium	0	0	0	NA	NA	0
624	803	g_Murdochiella	0	0	0	NA	NA	0
625	803	g_Neisseria	0	0	0	NA	NA	0
626	803	g_Odoribacter	0	0	0	NA	NA	1
627	803	g_Oligosphaera	0	0	0	NA	NA	1
628	803	g_Olsenella	0	0	0	NA	NA	1
629	803	g_Oscillibacter	1	1	0	0	1157594410	1
630	803	g_Oxalobacter	0	0	0	NA	NA	0
631	803	g_Papillibacter	0	0	0	NA	NA	0
632	803	g_Parabacteroides	1	1	0	0	416857012	1
633	803	g_Paraprevotella	0	0	0	NA	NA	1
634	803	g_Parasutterella	0	0	0	NA	NA	1
635	803	g_Parvibacter	0	0	0	NA	NA	0
636	803	g_Parvimonas	0	0	0	NA	NA	0
637	803	g_Pelospora	0	0	0	NA	NA	0
638	803	g_Peptococcus	0	0	0	NA	NA	0
639	803	g_Peptoniphilus	0	0	0	NA	NA	0
640	803	g_Phascolarctobacterium	0	0	0	NA	NA	1
641	803	g_Porphyromonas	0	0	0	NA	NA	0
642	803	g_Prevotella	0	0	0	NA	NA	1
643	803	g_Proteus	0	0	0	NA	NA	0
644	803	g_Pseudobutyrivibrio	0	0	0	NA	NA	0
645	803	g_Pseudoflavonifractor	0	0	0	NA	NA	1
646	803	g_Raoultella	0	0	0	NA	NA	0
647	803	g_Rikenella	0	0	0	NA	NA	1
648	803	g_Romboutsia	0	0	0	NA	NA	1
649	803	g_Roseburia	1	1	0	0	3519408785	1
650	803	g_Rothia	0	0	0	NA	NA	0
651	803	g_Ruminococcus	1	1	0	0	1111446813	1
652	803	g_Ruminococcus2	1	1	0	0	1620683002	1
653	803	g_Senegalimassilia	0	0	0	NA	NA	1
654	803	g_Slackia	0	0	0	NA	NA	1
655	803	g_Solobacterium	0	0	0	NA	NA	0
656	803	g_Sporobacter	1	0	1	0	324168137	1
657	803	g_Staphylococcus	0	0	0	NA	NA	0
658	803	g_Streptococcus	0	0	0	NA	NA	1
659	803	g_Subdoligranulum	0	0	0	NA	NA	1
660	803	g_Succinatimonas	0	0	0	NA	NA	0
661	803	g_Succiniclasticum	0	0	0	NA	NA	0
662	803	g_Sutterella	1	1	0	0	1296546402	1
663	803	g_Terrisporobacter	0	0	0	NA	NA	0
664	803	g_Turicibacter	0	0	0	NA	NA	0
665	803	g_Ureaplasma	0	0	0	NA	NA	0
666	803	g_Vampirovibrio	0	0	0	NA	NA	1
667	803	g_Varibaculum	0	0	0	NA	NA	0
668	803	g_Veillonella	0	0	0	NA	NA	1
669	803	g_Victivallis	0	0	0	NA	NA	1
670	803	g_Weissella	0	0	0	NA	NA	0
671	803	g_Yersinia	0	0	0	NA	NA	0
672	803	uc_c_Alphaproteobacteria	0	0	0	NA	NA	1
673	803	uc_c_Clostridia	0	0	0	NA	NA	1
674	803	uc_c_Deltaproteobacteria	0	0	0	NA	NA	1
675	803	uc_c_Gammaproteobacteria	0	0	0	NA	NA	0
676	803	uc_c_Opitutae	0	0	0	NA	NA	0
677	803	uc_f_Clostridiales_Incertae_Sedis_XIII	0	0	0	NA	NA	0
678	803	uc_f_Coriobacteriaceae	0	0	1	0	138942064	1
679	803	uc_f_Cryomorphaceae	0	0	0	NA	NA	0
680	803	uc_f_Desulfovibrionaceae	0	0	0	NA	NA	1
681	803	uc_f_Enterobacteriaceae	0	0	0	NA	NA	1
682	803	uc_f_Erysipelotrichaceae	0	0	0	NA	NA	1
683	803	uc_f_Lachnospiraceae	1	1	0	0	5140622090	1
684	803	uc_f_Peptostreptococcaceae	0	0	0	NA	NA	0
685	803	uc_f_Porphyromonadaceae	0	0	0	NA	NA	1
686	803	uc_f_Prevotellaceae	0	0	0	NA	NA	1
687	803	uc_f_Rhodospirillaceae	1	1	0	0	11113067637	1
688	803	uc_f_Rikenellaceae	0	0	0	NA	NA	1
689	803	uc_f_Ruminococcaceae	1	1	0	0	4259947430	1
690	803	uc_f_Sutterellaceae	0	0	0	NA	NA	1
691	803	uc_f_Synergistaceae	0	0	0	NA	NA	0
692	803	uc_f_Veillonellaceae	0	0	0	NA	NA	0
693	803	uc_k_Bacteria	1	0	1	0	1250734397	1
694	803	uc_o_Bacillales	0	0	0	NA	NA	0
695	803	uc_o_Bacteroidales	0	0	0	NA	NA	0
696	803	uc_o_Burkholderiales	0	0	0	NA	NA	1
697	803	uc_o_Clostridiales	1	1	0	0	601951307	1
698	803	uc_o_Desulfovibrionales	0	0	0	NA	NA	0
699	803	uc_o_Lactobacillales	0	0	0	NA	NA	0
700	803	uc_o_Rhodospirillales	0	0	0	NA	NA	1
701	803	uc_p_Bacteroidetes	0	0	0	NA	NA	1
702	803	uc_p_Firmicutes	0	0	0	NA	NA	1
703	803	uc_p_Lentisphaerae	0	0	0	NA	NA	0
704	803	uc_p_Proteobacteria	0	0	0	NA	NA	1
705	804	g_Acetanaerobacterium	0	0	0	NA	NA	0
706	804	g_Acetitomaculum	0	0	1	0	46307180	0
707	804	g_Acidaminococcus	0	0	0	NA	NA	0
708	804	g_Actinomyces	0	0	0	NA	NA	0
709	804	g_Adlercreutzia	1	0	1	0	231532906	1
710	804	g_Aestuariispira	1	0	0	1	138921541	1
711	804	g_Akkermansia	1	1	0	0	2269138909	1
712	804	g_Alistipes	1	1	0	0	7640977958	1
713	804	g_Allisonella	0	0	0	NA	NA	0
714	804	g_Allobaculum	0	0	0	NA	NA	1
715	804	g_Alloprevotella	0	0	0	NA	NA	1
716	804	g_Anaerofilum	0	0	0	NA	NA	0
717	804	g_Anaerofustis	0	0	0	NA	NA	0
718	804	g_Anaerorhabdus	0	0	0	NA	NA	0
719	804	g_Anaerosporobacter	0	0	0	NA	NA	1
720	804	g_Anaerostipes	1	1	0	1	3148728271	1
721	804	g_Anaerotruncus	1	1	0	1	231533824	1
722	804	g_Arcanobacterium	0	0	0	NA	NA	0
723	804	g_Bacteroides	1	1	0	0	9680675654	1
724	804	g_Barnesiella	1	1	0	0	1435889690	1
725	804	g_Bifidobacterium	1	1	0	1	1065051367	1
726	804	g_Bilophila	1	1	0	0	277863538	1
727	804	g_Blautia	1	1	0	0	1574482103	1
728	804	g_Butyricicoccus	1	1	0	0	833521765	1
729	804	g_Butyricimonas	0	0	1	0	92609655	1
730	804	g_Butyrivibrio	0	0	0	NA	NA	1
731	804	g_Campylobacter	0	0	0	NA	NA	0
732	804	g_Catabacter	0	0	0	NA	NA	0
733	804	g_Catenibacterium	0	0	0	NA	NA	1
734	804	g_Cerasicoccus	1	1	0	1	416845017	1
735	804	g_Christensenella	0	0	0	NA	NA	0
736	804	g_Citrobacter	0	0	0	NA	NA	0
737	804	g_Cloacibacillus	0	0	1	0	92609655	0
738	804	g_Clostridium_III	0	0	1	0	46308957	0
739	804	g_Clostridium_IV	1	1	0	0	6021094685	1
740	804	g_Clostridium_sensu_stricto	0	0	0	NA	NA	0
741	804	g_Clostridium_XlVa	1	1	0	1	602064590	1
742	804	g_Clostridium_XlVb	0	0	0	NA	NA	1
743	804	g_Clostridium_XVIII	1	1	0	1	509432757	1
744	804	g_Collinsella	1	1	0	0	277863538	1
745	804	g_Comamonas	0	0	0	NA	NA	0
746	804	g_Coprobacillus	0	0	0	NA	NA	0
747	804	g_Coprobacter	0	0	0	NA	NA	1
748	804	g_Coprococcus	1	1	0	0	2037731028	1
749	804	g_Corynebacterium	0	0	0	NA	NA	0
750	804	g_Defluviitalea	0	0	0	NA	NA	0
751	804	g_Desulfomicrobium	0	0	0	NA	NA	1
752	804	g_Desulfovibrio	1	1	0	0	416871200	1
753	804	g_Dialister	0	0	0	NA	NA	1
754	804	g_Dorea	1	1	0	1	972650008	1
755	804	g_Eggerthella	0	0	0	NA	NA	0
756	804	g_Eggerthia	0	0	0	NA	NA	1
757	804	g_Eisenbergiella	0	0	0	NA	NA	0
758	804	g_Elusimicrobium	0	0	0	NA	NA	1
759	804	g_Enterobacter	0	0	0	NA	NA	0
760	804	g_Enterococcus	0	0	0	NA	NA	1
761	804	g_Enterorhabdus	0	0	0	NA	NA	1
762	804	g_Escherichia.Shigella	0	0	0	NA	NA	1
763	804	g_Ethanoligenens	0	0	0	NA	NA	0
764	804	g_Eubacterium	0	0	0	NA	NA	0
765	804	g_Ezakiella	0	0	0	NA	NA	0
766	804	g_Faecalibacterium	1	1	0	1	14265609691	1
767	804	g_Faecalicoccus	0	0	1	0	138931769	1
768	804	g_Faecalitalea	0	0	0	NA	NA	1
769	804	g_Flavonifractor	0	0	1	0	46319022	1
770	804	g_Frondihabitans	0	0	0	NA	NA	0
771	804	g_Fusicatenibacter	1	1	0	1	1157743379	1
772	804	g_Fusobacterium	0	0	0	NA	NA	0
773	804	g_Gemella	0	0	0	NA	NA	0
774	804	g_Gemmiger	1	1	0	0	324233156	1
775	804	g_Gordonibacter	0	0	0	NA	NA	1
776	804	g_Gracilibacter	0	0	0	NA	NA	0
777	804	g_Guggenheimella	0	0	0	NA	NA	0
778	804	g_Haemophilus	0	0	0	NA	NA	1
779	804	g_Hafnia	0	0	0	NA	NA	0
780	804	g_Hespellia	0	0	0	NA	NA	1
781	804	g_Holdemanella	0	0	0	NA	NA	1
782	804	g_Holdemania	0	0	0	NA	NA	0
783	804	g_Howardella	0	0	0	NA	NA	0
784	804	g_Hungatella	0	0	0	NA	NA	0
785	804	g_Hydrogenoanaerobacterium	1	1	0	0	509353103	1
786	804	g_Intestinibacter	0	0	0	NA	NA	1
787	804	g_Intestinimonas	0	0	1	0	46316667	1
788	804	g_Lactobacillus	0	0	0	NA	NA	1
789	804	g_Lactococcus	0	0	0	NA	NA	0
790	804	g_Lactonifactor	0	0	0	NA	NA	0
791	804	g_Lautropia	0	0	0	NA	NA	0
792	804	g_Leuconostoc	0	0	0	NA	NA	0
793	804	g_Macellibacteroides	0	0	0	NA	NA	0
794	804	g_Mannheimia	0	0	0	NA	NA	0
795	804	g_Methanobrevibacter	0	0	1	0	231580565	1
796	804	g_Methanomassiliicoccus	0	0	1	0	92621179	1
797	804	g_Methanosphaera	0	0	0	NA	NA	0
798	804	g_Mitsuokella	0	0	0	NA	NA	0
799	804	g_Mogibacterium	0	0	0	NA	NA	0
800	804	g_Murdochiella	0	0	0	NA	NA	0
801	804	g_Neisseria	0	0	0	NA	NA	0
802	804	g_Odoribacter	1	1	0	0	231544787	1
803	804	g_Oligosphaera	0	0	0	NA	NA	1
804	804	g_Olsenella	0	0	0	NA	NA	1
805	804	g_Oscillibacter	1	1	0	0	1482115615	1
806	804	g_Oxalobacter	0	0	0	NA	NA	0
807	804	g_Papillibacter	0	0	0	NA	NA	0
808	804	g_Parabacteroides	1	1	0	0	463065812	1
809	804	g_Paraprevotella	0	0	0	NA	NA	1
810	804	g_Parasutterella	1	1	0	0	2083873372	1
811	804	g_Parvibacter	0	0	0	NA	NA	0
812	804	g_Parvimonas	0	0	0	NA	NA	0
813	804	g_Pelospora	0	0	0	NA	NA	0
814	804	g_Peptococcus	0	0	0	NA	NA	0
815	804	g_Peptoniphilus	0	0	0	NA	NA	0
816	804	g_Phascolarctobacterium	1	0	0	0	231544787	1
817	804	g_Porphyromonas	0	0	0	NA	NA	0
818	804	g_Prevotella	0	0	0	NA	NA	1
819	804	g_Proteus	0	0	0	NA	NA	0
820	804	g_Pseudobutyrivibrio	0	0	0	NA	NA	0
821	804	g_Pseudoflavonifractor	0	0	0	NA	NA	1
822	804	g_Raoultella	0	0	0	NA	NA	0
823	804	g_Rikenella	0	0	0	NA	NA	1
824	804	g_Romboutsia	0	0	0	NA	NA	1
825	804	g_Roseburia	1	1	0	1	3566564714	1
826	804	g_Rothia	0	0	0	NA	NA	0
827	804	g_Ruminococcus	1	1	0	1	6715916723	1
828	804	g_Ruminococcus2	1	1	0	0	555707488	1
829	804	g_Senegalimassilia	0	0	1	0	46316667	1
830	804	g_Slackia	0	0	0	NA	NA	1
831	804	g_Solobacterium	0	0	0	NA	NA	0
832	804	g_Sporobacter	1	1	0	0	879884968	1
833	804	g_Staphylococcus	0	0	0	NA	NA	0
834	804	g_Streptococcus	0	0	0	NA	NA	1
835	804	g_Subdoligranulum	0	0	0	NA	NA	1
836	804	g_Succinatimonas	0	0	0	NA	NA	0
837	804	g_Succiniclasticum	0	0	0	NA	NA	0
838	804	g_Sutterella	0	0	0	NA	NA	1
839	804	g_Terrisporobacter	0	0	0	NA	NA	0
840	804	g_Turicibacter	0	0	0	NA	NA	0
841	804	g_Ureaplasma	0	0	0	NA	NA	0
842	804	g_Vampirovibrio	0	0	0	NA	NA	1
843	804	g_Varibaculum	0	0	0	NA	NA	0
844	804	g_Veillonella	0	0	0	NA	NA	1
845	804	g_Victivallis	0	0	0	NA	NA	1
846	804	g_Weissella	0	0	0	NA	NA	0
847	804	g_Yersinia	0	0	0	NA	NA	0
848	804	uc_c_Alphaproteobacteria	0	0	0	NA	NA	1
849	804	uc_c_Clostridia	0	0	0	NA	NA	1
850	804	uc_c_Deltaproteobacteria	0	0	0	NA	NA	1
851	804	uc_c_Gammaproteobacteria	0	0	0	NA	NA	0
852	804	uc_c_Opitutae	0	0	0	NA	NA	0
853	804	uc_f_Clostridiales_Incertae_Sedis_XIII	0	0	0	0	92613162	0
854	804	uc_f_Coriobacteriaceae	1	1	0	0	879690719	1
855	804	uc_f_Cryomorphaceae	0	0	0	NA	NA	0
856	804	uc_f_Desulfovibrionaceae	0	0	0	NA	NA	1
857	804	uc_f_Enterobacteriaceae	0	0	0	NA	NA	1
858	804	uc_f_Erysipelotrichaceae	0	0	0	NA	NA	1
859	804	uc_f_Lachnospiraceae	1	1	0	0	6576313772	1
860	804	uc_f_Peptostreptococcaceae	0	0	0	NA	NA	0
861	804	uc_f_Porphyromonadaceae	1	1	0	0	185235829	1
862	804	uc_f_Prevotellaceae	0	0	0	NA	NA	1
863	804	uc_f_Rhodospirillaceae	0	0	0	0	231552948	1
864	804	uc_f_Rikenellaceae	0	0	0	NA	NA	1
865	804	uc_f_Ruminococcaceae	1	1	0	0	14494947108	1
866	804	uc_f_Sutterellaceae	0	0	0	NA	NA	1
867	804	uc_f_Synergistaceae	0	0	0	NA	NA	0
868	804	uc_f_Veillonellaceae	0	0	0	NA	NA	0
869	804	uc_k_Bacteria	1	1	0	0	3428772884	1
870	804	uc_o_Bacillales	0	0	0	NA	NA	0
871	804	uc_o_Bacteroidales	0	0	0	NA	NA	0
872	804	uc_o_Burkholderiales	0	0	0	NA	NA	1
873	804	uc_o_Clostridiales	1	1	0	0	4076073959	1
874	804	uc_o_Desulfovibrionales	1	1	0	0	138934970	0
875	804	uc_o_Lactobacillales	0	0	0	NA	NA	0
876	804	uc_o_Rhodospirillales	0	0	0	NA	NA	1
877	804	uc_p_Bacteroidetes	1	0	0	0	231532906	1
878	804	uc_p_Firmicutes	1	1	0	1	2268936548	1
879	804	uc_p_Lentisphaerae	0	0	0	NA	NA	0
880	804	uc_p_Proteobacteria	0	0	1	0	92616594	1
881	805	g_Acetanaerobacterium	0	0	0	NA	NA	0
882	805	g_Acetitomaculum	0	0	0	NA	NA	0
883	805	g_Acidaminococcus	0	0	0	NA	NA	0
884	805	g_Actinomyces	0	0	0	NA	NA	0
885	805	g_Adlercreutzia	0	1	0	0	370450763	1
886	805	g_Aestuariispira	0	0	0	NA	NA	1
887	805	g_Akkermansia	0	0	0	NA	NA	1
888	805	g_Alistipes	1	1	0	0	926162494	1
889	805	g_Allisonella	0	0	0	NA	NA	0
890	805	g_Allobaculum	0	0	0	NA	NA	1
891	805	g_Alloprevotella	0	0	0	NA	NA	1
892	805	g_Anaerofilum	0	0	0	NA	NA	0
893	805	g_Anaerofustis	0	0	0	NA	NA	0
894	805	g_Anaerorhabdus	0	0	0	NA	NA	0
895	805	g_Anaerosporobacter	0	0	0	NA	NA	1
896	805	g_Anaerostipes	1	1	0	0	7223789885	1
897	805	g_Anaerotruncus	0	0	0	NA	NA	1
898	805	g_Arcanobacterium	0	0	0	NA	NA	0
899	805	g_Bacteroides	1	1	0	0	7177085294	1
900	805	g_Barnesiella	0	0	0	NA	NA	1
901	805	g_Bifidobacterium	1	1	0	0	1713140675	1
902	805	g_Bilophila	0	0	0	NA	NA	1
903	805	g_Blautia	1	1	0	0	6021948285	1
904	805	g_Butyricicoccus	1	1	0	0	601964579	1
905	805	g_Butyricimonas	0	0	0	NA	NA	1
906	805	g_Butyrivibrio	0	0	0	NA	NA	1
907	805	g_Campylobacter	0	0	0	NA	NA	0
908	805	g_Catabacter	0	0	0	NA	NA	0
909	805	g_Catenibacterium	0	0	0	NA	NA	1
910	805	g_Cerasicoccus	0	0	0	NA	NA	1
911	805	g_Christensenella	0	0	0	NA	NA	0
912	805	g_Citrobacter	0	0	0	NA	NA	0
913	805	g_Cloacibacillus	0	0	0	NA	NA	0
914	805	g_Clostridium_III	0	0	0	NA	NA	0
915	805	g_Clostridium_IV	0	0	1	0	92637231	1
916	805	g_Clostridium_sensu_stricto	0	0	0	NA	NA	0
917	805	g_Clostridium_XlVa	1	1	0	0	833765656	1
918	805	g_Clostridium_XlVb	0	0	1	0	46316227	1
919	805	g_Clostridium_XVIII	1	1	0	0	555720149	1
920	805	g_Collinsella	1	1	0	0	324245633	1
921	805	g_Comamonas	0	0	0	NA	NA	0
922	805	g_Coprobacillus	0	0	0	NA	NA	0
923	805	g_Coprobacter	0	0	0	NA	NA	1
924	805	g_Coprococcus	1	1	0	1	277838072	1
925	805	g_Corynebacterium	0	0	0	NA	NA	0
926	805	g_Defluviitalea	0	0	0	NA	NA	0
927	805	g_Desulfomicrobium	0	0	0	NA	NA	1
928	805	g_Desulfovibrio	0	0	0	NA	NA	1
929	805	g_Dialister	0	0	1	0	92622967	1
930	805	g_Dorea	1	1	0	0	1018960776	1
931	805	g_Eggerthella	0	0	0	NA	NA	0
932	805	g_Eggerthia	0	0	0	NA	NA	1
933	805	g_Eisenbergiella	0	0	0	NA	NA	0
934	805	g_Elusimicrobium	0	0	0	NA	NA	1
935	805	g_Enterobacter	0	0	0	NA	NA	0
936	805	g_Enterococcus	0	0	0	NA	NA	1
937	805	g_Enterorhabdus	0	0	0	NA	NA	1
938	805	g_Escherichia.Shigella	0	0	0	NA	NA	1
939	805	g_Ethanoligenens	0	0	0	NA	NA	0
940	805	g_Eubacterium	0	0	0	NA	NA	0
941	805	g_Ezakiella	0	0	0	NA	NA	0
942	805	g_Faecalibacterium	1	1	0	1	19917735122	1
943	805	g_Faecalicoccus	0	0	0	NA	NA	1
944	805	g_Faecalitalea	0	0	0	NA	NA	1
945	805	g_Flavonifractor	0	0	1	0	138903298	1
946	805	g_Frondihabitans	0	0	0	NA	NA	0
947	805	g_Fusicatenibacter	1	1	0	0	740965590	1
948	805	g_Fusobacterium	0	0	0	NA	NA	0
949	805	g_Gemella	0	0	0	NA	NA	0
950	805	g_Gemmiger	0	0	0	NA	NA	1
951	805	g_Gordonibacter	0	0	0	NA	NA	1
952	805	g_Gracilibacter	0	0	0	NA	NA	0
953	805	g_Guggenheimella	0	0	0	NA	NA	0
954	805	g_Haemophilus	0	0	1	0	138931048	1
955	805	g_Hafnia	0	0	0	NA	NA	0
956	805	g_Hespellia	0	0	1	0	92621414	1
957	805	g_Holdemanella	0	0	0	NA	NA	1
958	805	g_Holdemania	0	0	0	NA	NA	0
959	805	g_Howardella	0	0	0	NA	NA	0
960	805	g_Hungatella	0	0	0	NA	NA	0
961	805	g_Hydrogenoanaerobacterium	0	0	0	NA	NA	1
962	805	g_Intestinibacter	0	0	0	NA	NA	1
963	805	g_Intestinimonas	0	0	0	NA	NA	1
964	805	g_Lactobacillus	0	0	0	NA	NA	1
965	805	g_Lactococcus	0	0	0	NA	NA	0
966	805	g_Lactonifactor	0	0	0	NA	NA	0
967	805	g_Lautropia	0	0	0	NA	NA	0
968	805	g_Leuconostoc	0	0	0	NA	NA	0
969	805	g_Macellibacteroides	0	0	0	NA	NA	0
970	805	g_Mannheimia	0	0	0	NA	NA	0
971	805	g_Methanobrevibacter	0	0	0	NA	NA	1
972	805	g_Methanomassiliicoccus	0	0	0	NA	NA	1
973	805	g_Methanosphaera	0	0	0	NA	NA	0
974	805	g_Mitsuokella	0	0	0	NA	NA	0
975	805	g_Mogibacterium	0	0	0	NA	NA	0
976	805	g_Murdochiella	0	0	0	NA	NA	0
977	805	g_Neisseria	0	0	0	NA	NA	0
978	805	g_Odoribacter	0	0	0	NA	NA	1
979	805	g_Oligosphaera	0	0	0	NA	NA	1
980	805	g_Olsenella	0	0	0	NA	NA	1
981	805	g_Oscillibacter	0	0	1	0	46305603	1
982	805	g_Oxalobacter	0	0	0	NA	NA	0
983	805	g_Papillibacter	0	0	0	NA	NA	0
984	805	g_Parabacteroides	0	0	0	NA	NA	1
985	805	g_Paraprevotella	0	0	0	NA	NA	1
986	805	g_Parasutterella	0	0	0	NA	NA	1
987	805	g_Parvibacter	0	0	0	NA	NA	0
988	805	g_Parvimonas	0	0	0	NA	NA	0
989	805	g_Pelospora	0	0	0	NA	NA	0
990	805	g_Peptococcus	0	0	0	NA	NA	0
991	805	g_Peptoniphilus	0	0	0	NA	NA	0
992	805	g_Phascolarctobacterium	0	0	0	NA	NA	1
993	805	g_Porphyromonas	0	0	0	NA	NA	0
994	805	g_Prevotella	0	0	0	NA	NA	1
995	805	g_Proteus	0	0	0	NA	NA	0
996	805	g_Pseudobutyrivibrio	0	0	0	NA	NA	0
997	805	g_Pseudoflavonifractor	0	0	0	NA	NA	1
998	805	g_Raoultella	0	0	0	NA	NA	0
999	805	g_Rikenella	0	0	0	NA	NA	1
1000	805	g_Romboutsia	0	0	1	0	46309160	1
1001	805	g_Roseburia	1	1	0	0	23337931034	1
1002	805	g_Rothia	0	0	0	NA	NA	0
1003	805	g_Ruminococcus	1	1	0	0	416741800	1
1004	805	g_Ruminococcus2	1	1	0	0	1250347319	1
1005	805	g_Senegalimassilia	0	0	0	0	370488210	1
1006	805	g_Slackia	0	0	1	0	231641056	1
1007	805	g_Solobacterium	0	0	0	NA	NA	0
1008	805	g_Sporobacter	0	0	0	NA	NA	1
1009	805	g_Staphylococcus	0	0	0	NA	NA	0
1010	805	g_Streptococcus	0	0	1	0	138890201	1
1011	805	g_Subdoligranulum	0	0	0	NA	NA	1
1012	805	g_Succinatimonas	0	0	0	NA	NA	0
1013	805	g_Succiniclasticum	0	0	0	NA	NA	0
1014	805	g_Sutterella	1	1	0	0	1018960776	1
1015	805	g_Terrisporobacter	0	0	0	NA	NA	0
1016	805	g_Turicibacter	0	0	0	NA	NA	0
1017	805	g_Ureaplasma	0	0	0	NA	NA	0
1018	805	g_Vampirovibrio	0	0	0	NA	NA	1
1019	805	g_Varibaculum	0	0	0	NA	NA	0
1020	805	g_Veillonella	0	0	0	NA	NA	1
1021	805	g_Victivallis	0	0	0	NA	NA	1
1022	805	g_Weissella	0	0	0	NA	NA	0
1023	805	g_Yersinia	0	0	0	NA	NA	0
1024	805	uc_c_Alphaproteobacteria	0	0	0	NA	NA	1
1025	805	uc_c_Clostridia	0	0	0	NA	NA	1
1026	805	uc_c_Deltaproteobacteria	0	0	0	NA	NA	1
1027	805	uc_c_Gammaproteobacteria	0	0	0	NA	NA	0
1028	805	uc_c_Opitutae	0	0	0	NA	NA	0
1029	805	uc_f_Clostridiales_Incertae_Sedis_XIII	0	0	0	NA	NA	0
1030	805	uc_f_Coriobacteriaceae	0	0	0	NA	NA	1
1031	805	uc_f_Cryomorphaceae	0	0	0	NA	NA	0
1032	805	uc_f_Desulfovibrionaceae	0	0	0	NA	NA	1
1033	805	uc_f_Enterobacteriaceae	0	0	0	NA	NA	1
1034	805	uc_f_Erysipelotrichaceae	0	0	0	NA	NA	1
1035	805	uc_f_Lachnospiraceae	1	1	0	0	7130781518	1
1036	805	uc_f_Peptostreptococcaceae	0	0	0	NA	NA	0
1037	805	uc_f_Porphyromonadaceae	0	0	0	NA	NA	1
1038	805	uc_f_Prevotellaceae	0	0	0	NA	NA	1
1039	805	uc_f_Rhodospirillaceae	0	0	0	NA	NA	1
1040	805	uc_f_Rikenellaceae	0	0	0	NA	NA	1
1041	805	uc_f_Ruminococcaceae	1	1	0	0	787371014	1
1042	805	uc_f_Sutterellaceae	0	0	0	NA	NA	1
1043	805	uc_f_Synergistaceae	0	0	0	NA	NA	0
1044	805	uc_f_Veillonellaceae	0	0	0	NA	NA	0
1045	805	uc_k_Bacteria	0	0	0	NA	NA	1
1046	805	uc_o_Bacillales	0	0	0	NA	NA	0
1047	805	uc_o_Bacteroidales	0	0	0	NA	NA	0
1048	805	uc_o_Burkholderiales	0	0	0	NA	NA	1
1049	805	uc_o_Clostridiales	0	0	0	NA	NA	1
1050	805	uc_o_Desulfovibrionales	0	0	0	NA	NA	0
1051	805	uc_o_Lactobacillales	0	0	0	NA	NA	0
1052	805	uc_o_Rhodospirillales	0	0	0	NA	NA	1
1053	805	uc_p_Bacteroidetes	0	0	0	NA	NA	1
1054	805	uc_p_Firmicutes	0	0	0	NA	NA	1
1055	805	uc_p_Lentisphaerae	0	0	0	NA	NA	0
1056	805	uc_p_Proteobacteria	0	0	0	NA	NA	1
1057	806	g_Acetanaerobacterium	0	0	0	NA	NA	0
1058	806	g_Acetitomaculum	0	0	0	NA	NA	0
1059	806	g_Acidaminococcus	0	0	0	NA	NA	0
1060	806	g_Actinomyces	0	0	0	NA	NA	0
1061	806	g_Adlercreutzia	0	0	1	0	231554160	1
1062	806	g_Aestuariispira	0	0	1	0	277887466	1
1063	806	g_Akkermansia	1	1	0	0	694581605	1
1064	806	g_Alistipes	1	1	0	0	9680359384	1
1065	806	g_Allisonella	0	0	0	NA	NA	0
1066	806	g_Allobaculum	0	0	0	NA	NA	1
1067	806	g_Alloprevotella	0	0	0	NA	NA	1
1068	806	g_Anaerofilum	0	0	0	NA	NA	0
1069	806	g_Anaerofustis	0	0	0	NA	NA	0
1070	806	g_Anaerorhabdus	0	0	0	NA	NA	0
1071	806	g_Anaerosporobacter	0	0	1	0	46310832	1
1072	806	g_Anaerostipes	1	1	0	1	833711743	1
1073	806	g_Anaerotruncus	0	0	0	NA	NA	1
1074	806	g_Arcanobacterium	0	0	0	NA	NA	0
1075	806	g_Bacteroides	1	1	0	0	8103570166	1
1076	806	g_Barnesiella	1	1	0	1	601979498	1
1077	806	g_Bifidobacterium	1	1	0	0	324220941	1
1078	806	g_Bilophila	0	0	0	0	92652963	1
1079	806	g_Blautia	1	1	0	1	1574267949	1
1080	806	g_Butyricicoccus	0	0	1	0	138912856	1
1081	806	g_Butyricimonas	1	1	0	0	185258311	1
1082	806	g_Butyrivibrio	1	1	0	0	3704847175	1
1083	806	g_Campylobacter	0	0	0	NA	NA	0
1084	806	g_Catabacter	0	0	0	NA	NA	0
1085	806	g_Catenibacterium	0	0	0	NA	NA	1
1086	806	g_Cerasicoccus	0	0	0	NA	NA	1
1087	806	g_Christensenella	0	0	0	NA	NA	0
1088	806	g_Citrobacter	0	0	0	NA	NA	0
1089	806	g_Cloacibacillus	0	0	0	NA	NA	0
1090	806	g_Clostridium_III	0	0	0	NA	NA	0
1091	806	g_Clostridium_IV	1	1	0	0	3659083843	1
1092	806	g_Clostridium_sensu_stricto	0	0	1	0	92640883	0
1093	806	g_Clostridium_XlVa	1	1	0	0	694806621	1
1094	806	g_Clostridium_XlVb	0	0	0	NA	NA	1
1095	806	g_Clostridium_XVIII	0	0	1	0	231521427	1
1096	806	g_Collinsella	1	0	1	0	416818705	1
1097	806	g_Comamonas	0	0	0	NA	NA	0
1098	806	g_Coprobacillus	0	0	0	NA	NA	0
1099	806	g_Coprobacter	1	0	1	0	277836691	1
1100	806	g_Coprococcus	1	1	0	1	555623982	1
1101	806	g_Corynebacterium	0	0	0	NA	NA	0
1102	806	g_Defluviitalea	0	0	0	NA	NA	0
1103	806	g_Desulfomicrobium	0	0	0	NA	NA	1
1104	806	g_Desulfovibrio	0	0	1	0	138909634	1
1105	806	g_Dialister	1	0	0	1	185270036	1
1106	806	g_Dorea	1	1	0	1	833710992	1
1107	806	g_Eggerthella	0	0	0	NA	NA	0
1108	806	g_Eggerthia	0	0	0	NA	NA	1
1109	806	g_Eisenbergiella	0	0	0	NA	NA	0
1110	806	g_Elusimicrobium	1	1	0	1	555845058	1
1111	806	g_Enterobacter	0	0	0	NA	NA	0
1112	806	g_Enterococcus	0	0	0	NA	NA	1
1113	806	g_Enterorhabdus	0	0	0	NA	NA	1
1114	806	g_Escherichia.Shigella	0	0	0	NA	NA	1
1115	806	g_Ethanoligenens	0	0	0	NA	NA	0
1116	806	g_Eubacterium	0	0	0	NA	NA	0
1117	806	g_Ezakiella	0	0	0	NA	NA	0
1118	806	g_Faecalibacterium	1	1	0	0	7640808690	1
1119	806	g_Faecalicoccus	0	0	1	1	46317517	1
1120	806	g_Faecalitalea	0	0	0	NA	NA	1
1121	806	g_Flavonifractor	0	0	0	NA	NA	1
1122	806	g_Frondihabitans	0	0	0	NA	NA	0
1123	806	g_Fusicatenibacter	1	1	0	1	1204201943	1
1124	806	g_Fusobacterium	0	0	0	NA	NA	0
1125	806	g_Gemella	0	0	0	NA	NA	0
1126	806	g_Gemmiger	1	0	1	0	509490509	1
1127	806	g_Gordonibacter	0	0	0	NA	NA	1
1128	806	g_Gracilibacter	0	0	0	NA	NA	0
1129	806	g_Guggenheimella	0	0	0	NA	NA	0
1130	806	g_Haemophilus	0	0	0	NA	NA	1
1131	806	g_Hafnia	0	0	0	NA	NA	0
1132	806	g_Hespellia	0	0	0	NA	NA	1
1133	806	g_Holdemanella	0	0	1	0	92621664	1
1134	806	g_Holdemania	0	0	0	NA	NA	0
1135	806	g_Howardella	0	0	0	NA	NA	0
1136	806	g_Hungatella	0	0	0	NA	NA	0
1137	806	g_Hydrogenoanaerobacterium	0	0	1	0	46317319	1
1138	806	g_Intestinibacter	0	0	1	0	185281686	1
1139	806	g_Intestinimonas	0	0	1	1	185222415	1
1140	806	g_Lactobacillus	0	0	0	NA	NA	1
1141	806	g_Lactococcus	0	0	0	NA	NA	0
1142	806	g_Lactonifactor	0	0	0	NA	NA	0
1143	806	g_Lautropia	0	0	0	NA	NA	0
1144	806	g_Leuconostoc	0	0	0	NA	NA	0
1145	806	g_Macellibacteroides	0	0	0	NA	NA	0
1146	806	g_Mannheimia	0	0	0	NA	NA	0
1147	806	g_Methanobrevibacter	0	0	1	0	138945371	1
1148	806	g_Methanomassiliicoccus	0	0	0	NA	NA	1
1149	806	g_Methanosphaera	0	0	0	NA	NA	0
1150	806	g_Mitsuokella	0	0	0	NA	NA	0
1151	806	g_Mogibacterium	0	0	0	NA	NA	0
1152	806	g_Murdochiella	0	0	0	NA	NA	0
1153	806	g_Neisseria	0	0	0	NA	NA	0
1154	806	g_Odoribacter	0	0	1	0	138916321	1
1155	806	g_Oligosphaera	0	0	1	0	92652120	1
1156	806	g_Olsenella	0	0	1	0	92621664	1
1157	806	g_Oscillibacter	1	1	0	0	1667421984	1
1158	806	g_Oxalobacter	0	0	1	0	46326060	0
1159	806	g_Papillibacter	0	0	0	NA	NA	0
1160	806	g_Parabacteroides	1	1	0	0	833542766	1
1161	806	g_Paraprevotella	1	1	0	0	601963613	1
1162	806	g_Parasutterella	0	0	0	NA	NA	1
1163	806	g_Parvibacter	0	0	0	NA	NA	0
1164	806	g_Parvimonas	0	0	0	NA	NA	0
1165	806	g_Pelospora	0	0	0	NA	NA	0
1166	806	g_Peptococcus	0	0	0	NA	NA	0
1167	806	g_Peptoniphilus	0	0	0	NA	NA	0
1168	806	g_Phascolarctobacterium	0	0	1	1	92640883	1
1169	806	g_Porphyromonas	0	0	0	NA	NA	0
1170	806	g_Prevotella	1	0	1	0	602165480	1
1171	806	g_Proteus	0	0	0	NA	NA	0
1172	806	g_Pseudobutyrivibrio	0	0	0	NA	NA	0
1173	806	g_Pseudoflavonifractor	0	0	0	NA	NA	1
1174	806	g_Raoultella	0	0	0	NA	NA	0
1175	806	g_Rikenella	0	0	0	NA	NA	1
1176	806	g_Romboutsia	0	0	1	0	46316640	1
1177	806	g_Roseburia	1	1	0	0	9030564989	1
1178	806	g_Rothia	0	0	0	NA	NA	0
1179	806	g_Ruminococcus	1	1	0	0	4168554961	1
1180	806	g_Ruminococcus2	1	1	0	1	2593406593	1
1181	806	g_Senegalimassilia	0	0	0	NA	NA	1
1182	806	g_Slackia	0	0	1	0	92634638	1
1183	806	g_Solobacterium	0	0	0	NA	NA	0
1184	806	g_Sporobacter	1	1	0	1	926287757	1
1185	806	g_Staphylococcus	0	0	0	NA	NA	0
1186	806	g_Streptococcus	0	0	0	NA	NA	1
1187	806	g_Subdoligranulum	0	0	0	NA	NA	1
1188	806	g_Succinatimonas	0	0	0	NA	NA	0
1189	806	g_Succiniclasticum	0	0	0	NA	NA	0
1190	806	g_Sutterella	1	1	0	0	1250815003	1
1191	806	g_Terrisporobacter	0	0	0	NA	NA	0
1192	806	g_Turicibacter	0	0	1	0	138923794	0
1193	806	g_Ureaplasma	0	0	0	NA	NA	0
1194	806	g_Vampirovibrio	0	0	0	NA	NA	1
1195	806	g_Varibaculum	0	0	0	NA	NA	0
1196	806	g_Veillonella	0	0	0	NA	NA	1
1197	806	g_Victivallis	0	0	1	0	46314388	1
1198	806	g_Weissella	0	0	0	NA	NA	0
1199	806	g_Yersinia	0	0	0	NA	NA	0
1200	806	uc_c_Alphaproteobacteria	0	0	0	NA	NA	1
1201	806	uc_c_Clostridia	1	1	0	1	416831199	1
1202	806	uc_c_Deltaproteobacteria	0	0	0	NA	NA	1
1203	806	uc_c_Gammaproteobacteria	0	0	0	NA	NA	0
1204	806	uc_c_Opitutae	0	0	0	NA	NA	0
1205	806	uc_f_Clostridiales_Incertae_Sedis_XIII	0	0	1	0	138931769	0
1206	806	uc_f_Coriobacteriaceae	0	0	1	0	92634638	1
1207	806	uc_f_Cryomorphaceae	0	0	0	NA	NA	0
1208	806	uc_f_Desulfovibrionaceae	0	0	0	NA	NA	1
1209	806	uc_f_Enterobacteriaceae	0	0	0	NA	NA	1
1210	806	uc_f_Erysipelotrichaceae	0	0	0	NA	NA	1
1211	806	uc_f_Lachnospiraceae	1	1	0	1	2871685559	1
1212	806	uc_f_Peptostreptococcaceae	0	0	0	NA	NA	0
1213	806	uc_f_Porphyromonadaceae	1	1	0	1	601955709	1
1214	806	uc_f_Prevotellaceae	0	0	0	NA	NA	1
1215	806	uc_f_Rhodospirillaceae	1	0	0	0	1760390273	1
1216	806	uc_f_Rikenellaceae	0	0	0	NA	NA	1
1217	806	uc_f_Ruminococcaceae	1	1	0	1	6113280948	1
1218	806	uc_f_Sutterellaceae	0	0	0	NA	NA	1
1219	806	uc_f_Synergistaceae	0	0	0	NA	NA	0
1220	806	uc_f_Veillonellaceae	0	0	0	NA	NA	0
1221	806	uc_k_Bacteria	1	1	0	0	3566430355	1
1222	806	uc_o_Bacillales	0	0	0	NA	NA	0
1223	806	uc_o_Bacteroidales	0	0	0	NA	NA	0
1224	806	uc_o_Burkholderiales	0	0	0	NA	NA	1
1225	806	uc_o_Clostridiales	1	1	0	1	3333991705	1
1226	806	uc_o_Desulfovibrionales	0	0	0	NA	NA	0
1227	806	uc_o_Lactobacillales	0	0	0	NA	NA	0
1228	806	uc_o_Rhodospirillales	0	0	0	NA	NA	1
1229	806	uc_p_Bacteroidetes	0	0	1	0	231554160	1
1230	806	uc_p_Firmicutes	1	1	0	1	1389163210	1
1231	806	uc_p_Lentisphaerae	0	0	0	NA	NA	0
1232	806	uc_p_Proteobacteria	0	0	1	0	185261837	1
1233	807	g_Acetanaerobacterium	0	0	0	NA	NA	0
1234	807	g_Acetitomaculum	0	0	0	NA	NA	0
1235	807	g_Acidaminococcus	0	0	0	NA	NA	0
1236	807	g_Actinomyces	0	0	1	0	46314582	0
1237	807	g_Adlercreutzia	1	1	0	0	694621870	1
1238	807	g_Aestuariispira	0	0	0	NA	NA	1
1239	807	g_Akkermansia	0	0	0	NA	NA	1
1240	807	g_Alistipes	1	1	0	0	4722222222	1
1241	807	g_Allisonella	0	0	0	NA	NA	0
1242	807	g_Allobaculum	0	0	0	NA	NA	1
1243	807	g_Alloprevotella	0	0	0	NA	NA	1
1244	807	g_Anaerofilum	0	0	0	NA	NA	0
1245	807	g_Anaerofustis	0	0	0	NA	NA	0
1246	807	g_Anaerorhabdus	0	0	0	NA	NA	0
1247	807	g_Anaerosporobacter	0	0	0	NA	NA	1
1248	807	g_Anaerostipes	1	1	0	0	10141747623	1
1249	807	g_Anaerotruncus	0	0	0	NA	NA	1
1250	807	g_Arcanobacterium	0	0	0	NA	NA	0
1251	807	g_Bacteroides	1	1	0	0	11112542086	1
1252	807	g_Barnesiella	1	1	0	0	370392145	1
1253	807	g_Bifidobacterium	0	0	0	NA	NA	1
1254	807	g_Bilophila	1	1	0	0	277867761	1
1255	807	g_Blautia	1	1	0	0	12640282218	1
1256	807	g_Butyricicoccus	1	1	0	0	555555556	1
1257	807	g_Butyricimonas	0	0	0	0	509289200	1
1258	807	g_Butyrivibrio	0	0	0	NA	NA	1
1259	807	g_Campylobacter	0	0	0	NA	NA	0
1260	807	g_Catabacter	0	0	0	NA	NA	0
1261	807	g_Catenibacterium	0	0	0	NA	NA	1
1262	807	g_Cerasicoccus	0	0	0	NA	NA	1
1263	807	g_Christensenella	0	0	0	NA	NA	0
1264	807	g_Citrobacter	0	0	0	NA	NA	0
1265	807	g_Cloacibacillus	0	0	0	NA	NA	0
1266	807	g_Clostridium_III	0	0	0	NA	NA	0
1267	807	g_Clostridium_IV	1	1	0	0	972636779	1
1268	807	g_Clostridium_sensu_stricto	0	0	0	NA	NA	0
1269	807	g_Clostridium_XlVa	1	1	0	0	555735522	1
1270	807	g_Clostridium_XlVb	1	1	0	0	463130473	1
1271	807	g_Clostridium_XVIII	1	1	0	0	1157911944	1
1272	807	g_Collinsella	1	1	0	0	1574526524	1
1273	807	g_Comamonas	0	0	0	NA	NA	0
1274	807	g_Coprobacillus	0	0	0	NA	NA	0
1275	807	g_Coprobacter	0	0	0	NA	NA	1
1276	807	g_Coprococcus	1	1	0	0	416885988	1
1277	807	g_Corynebacterium	0	0	0	NA	NA	0
1278	807	g_Defluviitalea	0	0	0	NA	NA	0
1279	807	g_Desulfomicrobium	0	0	0	NA	NA	1
1280	807	g_Desulfovibrio	0	0	0	NA	NA	1
1281	807	g_Dialister	0	0	0	NA	NA	1
1282	807	g_Dorea	1	1	0	1	2084429940	1
1283	807	g_Eggerthella	0	0	0	NA	NA	0
1284	807	g_Eggerthia	0	0	0	NA	NA	1
1285	807	g_Eisenbergiella	0	0	1	0	138921422	0
1286	807	g_Elusimicrobium	0	0	0	NA	NA	1
1287	807	g_Enterobacter	0	0	0	NA	NA	0
1288	807	g_Enterococcus	0	0	0	NA	NA	1
1289	807	g_Enterorhabdus	0	0	0	NA	NA	1
1290	807	g_Escherichia.Shigella	0	0	0	NA	NA	1
1291	807	g_Ethanoligenens	0	0	0	NA	NA	0
1292	807	g_Eubacterium	0	0	1	0	46303561	0
1293	807	g_Ezakiella	0	0	0	NA	NA	0
1294	807	g_Faecalibacterium	1	1	0	0	3241222404	1
1295	807	g_Faecalicoccus	0	0	1	0	231556467	1
1296	807	g_Faecalitalea	0	0	0	0	231481481	1
1297	807	g_Flavonifractor	1	0	0	0	277878284	1
1298	807	g_Frondihabitans	0	0	0	NA	NA	0
1299	807	g_Fusicatenibacter	1	1	0	0	1111482034	1
1300	807	g_Fusobacterium	0	0	0	NA	NA	0
1301	807	g_Gemella	0	0	0	NA	NA	0
1302	807	g_Gemmiger	1	1	0	0	1482132945	1
1303	807	g_Gordonibacter	0	0	1	0	138939142	1
1304	807	g_Gracilibacter	0	0	0	NA	NA	0
1305	807	g_Guggenheimella	0	0	0	NA	NA	0
1306	807	g_Haemophilus	0	0	0	NA	NA	1
1307	807	g_Hafnia	0	0	0	NA	NA	0
1308	807	g_Hespellia	1	1	0	1	370461633	1
1309	807	g_Holdemanella	0	0	0	NA	NA	1
1310	807	g_Holdemania	0	0	0	NA	NA	0
1311	807	g_Howardella	0	0	0	NA	NA	0
1312	807	g_Hungatella	0	0	0	NA	NA	0
1313	807	g_Hydrogenoanaerobacterium	0	0	0	NA	NA	1
1314	807	g_Intestinibacter	0	0	0	NA	NA	1
1315	807	g_Intestinimonas	0	0	1	1	277846224	1
1316	807	g_Lactobacillus	0	0	0	NA	NA	1
1317	807	g_Lactococcus	0	0	0	NA	NA	0
1318	807	g_Lactonifactor	0	0	0	NA	NA	0
1319	807	g_Lautropia	0	0	0	NA	NA	0
1320	807	g_Leuconostoc	0	0	0	NA	NA	0
1321	807	g_Macellibacteroides	0	0	0	NA	NA	0
1322	807	g_Mannheimia	0	0	0	NA	NA	0
1323	807	g_Methanobrevibacter	0	0	0	NA	NA	1
1324	807	g_Methanomassiliicoccus	0	0	0	NA	NA	1
1325	807	g_Methanosphaera	0	0	0	NA	NA	0
1326	807	g_Mitsuokella	0	0	0	NA	NA	0
1327	807	g_Mogibacterium	0	0	0	NA	NA	0
1328	807	g_Murdochiella	0	0	0	NA	NA	0
1329	807	g_Neisseria	0	0	0	NA	NA	0
1330	807	g_Odoribacter	0	0	1	0	138923112	1
1331	807	g_Oligosphaera	0	0	0	NA	NA	1
1332	807	g_Olsenella	0	0	0	NA	NA	1
1333	807	g_Oscillibacter	1	1	0	0	1806117959	1
1334	807	g_Oxalobacter	0	0	1	0	92592593	0
1335	807	g_Papillibacter	0	0	0	NA	NA	0
1336	807	g_Parabacteroides	0	0	0	0	509460400	1
1337	807	g_Paraprevotella	0	0	0	NA	NA	1
1338	807	g_Parasutterella	0	0	1	0	231532123	1
1339	807	g_Parvibacter	0	0	0	NA	NA	0
1340	807	g_Parvimonas	0	0	0	NA	NA	0
1341	807	g_Pelospora	0	0	0	NA	NA	0
1342	807	g_Peptococcus	0	0	0	NA	NA	0
1343	807	g_Peptoniphilus	0	0	0	NA	NA	0
1344	807	g_Phascolarctobacterium	1	1	0	0	555719507	1
1345	807	g_Porphyromonas	0	0	0	NA	NA	0
1346	807	g_Prevotella	0	0	0	NA	NA	1
1347	807	g_Proteus	0	0	0	NA	NA	0
1348	807	g_Pseudobutyrivibrio	0	0	0	NA	NA	0
1349	807	g_Pseudoflavonifractor	0	0	1	0	185270959	1
1350	807	g_Raoultella	0	0	0	NA	NA	0
1351	807	g_Rikenella	0	0	0	NA	NA	1
1352	807	g_Romboutsia	0	0	0	NA	NA	1
1353	807	g_Roseburia	1	1	0	0	1574612996	1
1354	807	g_Rothia	0	0	0	NA	NA	0
1355	807	g_Ruminococcus	0	0	1	0	1018805697	1
1356	807	g_Ruminococcus2	1	1	0	0	9954801014	1
1357	807	g_Senegalimassilia	1	0	0	0	416796452	1
1358	807	g_Slackia	0	0	0	NA	NA	1
1359	807	g_Solobacterium	0	0	0	NA	NA	0
1360	807	g_Sporobacter	0	0	0	NA	NA	1
1361	807	g_Staphylococcus	0	0	0	NA	NA	0
1362	807	g_Streptococcus	1	1	0	0	2454597816	1
1363	807	g_Subdoligranulum	0	0	0	NA	NA	1
1364	807	g_Succinatimonas	0	0	0	NA	NA	0
1365	807	g_Succiniclasticum	0	0	0	NA	NA	0
1366	807	g_Sutterella	1	1	0	0	1204233018	1
1367	807	g_Terrisporobacter	0	0	0	NA	NA	0
1368	807	g_Turicibacter	0	0	0	NA	NA	0
1369	807	g_Ureaplasma	0	0	0	NA	NA	0
1370	807	g_Vampirovibrio	0	0	0	NA	NA	1
1371	807	g_Varibaculum	0	0	0	NA	NA	0
1372	807	g_Veillonella	0	0	0	NA	NA	1
1373	807	g_Victivallis	0	0	0	NA	NA	1
1374	807	g_Weissella	0	0	0	NA	NA	0
1375	807	g_Yersinia	0	0	0	NA	NA	0
1376	807	uc_c_Alphaproteobacteria	0	0	0	NA	NA	1
1377	807	uc_c_Clostridia	0	0	0	NA	NA	1
1378	807	uc_c_Deltaproteobacteria	0	0	0	NA	NA	1
1379	807	uc_c_Gammaproteobacteria	0	0	0	NA	NA	0
1380	807	uc_c_Opitutae	0	0	0	NA	NA	0
1381	807	uc_f_Clostridiales_Incertae_Sedis_XIII	0	0	0	NA	NA	0
1382	807	uc_f_Coriobacteriaceae	1	1	0	0	2778456277	1
1383	807	uc_f_Cryomorphaceae	0	0	0	NA	NA	0
1384	807	uc_f_Desulfovibrionaceae	0	0	0	NA	NA	1
1385	807	uc_f_Enterobacteriaceae	0	0	0	NA	NA	1
1386	807	uc_f_Erysipelotrichaceae	0	0	1	0	46307704	1
1387	807	uc_f_Lachnospiraceae	1	1	0	0	6482111057	1
1388	807	uc_f_Peptostreptococcaceae	0	0	0	NA	NA	0
1389	807	uc_f_Porphyromonadaceae	0	0	0	NA	NA	1
1390	807	uc_f_Prevotellaceae	0	0	0	NA	NA	1
1391	807	uc_f_Rhodospirillaceae	0	0	0	NA	NA	1
1392	807	uc_f_Rikenellaceae	0	0	0	NA	NA	1
1393	807	uc_f_Ruminococcaceae	1	1	0	0	3472669402	1
1394	807	uc_f_Sutterellaceae	0	0	0	NA	NA	1
1395	807	uc_f_Synergistaceae	0	0	0	NA	NA	0
1396	807	uc_f_Veillonellaceae	0	0	0	NA	NA	0
1397	807	uc_k_Bacteria	0	0	0	NA	NA	1
1398	807	uc_o_Bacillales	0	0	0	NA	NA	0
1399	807	uc_o_Bacteroidales	0	0	0	NA	NA	0
1400	807	uc_o_Burkholderiales	0	0	0	NA	NA	1
1401	807	uc_o_Clostridiales	1	1	0	1	1204093630	1
1402	807	uc_o_Desulfovibrionales	0	0	0	NA	NA	0
1403	807	uc_o_Lactobacillales	0	0	0	NA	NA	0
1404	807	uc_o_Rhodospirillales	0	0	0	NA	NA	1
1405	807	uc_p_Bacteroidetes	0	0	0	NA	NA	1
1406	807	uc_p_Firmicutes	0	0	1	0	370479671	1
1407	807	uc_p_Lentisphaerae	0	0	0	NA	NA	0
1408	807	uc_p_Proteobacteria	0	0	0	NA	NA	1
1409	808	g_Acetanaerobacterium	0	0	0	NA	NA	0
1410	808	g_Acetitomaculum	0	0	0	NA	NA	0
1411	808	g_Acidaminococcus	0	0	0	NA	NA	0
1412	808	g_Actinomyces	0	0	0	NA	NA	0
1413	808	g_Adlercreutzia	0	0	0	NA	NA	1
1414	808	g_Aestuariispira	0	0	0	NA	NA	1
1415	808	g_Akkermansia	0	0	1	0	46311298	1
1416	808	g_Alistipes	1	1	0	0	3658306866	1
1417	808	g_Allisonella	0	0	0	NA	NA	0
1418	808	g_Allobaculum	0	0	0	NA	NA	1
1419	808	g_Alloprevotella	0	0	0	NA	NA	1
1420	808	g_Anaerofilum	0	0	0	NA	NA	0
1421	808	g_Anaerofustis	0	0	0	NA	NA	0
1422	808	g_Anaerorhabdus	0	0	0	NA	NA	0
1423	808	g_Anaerosporobacter	0	0	0	NA	NA	1
1424	808	g_Anaerostipes	0	1	0	0	1805820547	1
1425	808	g_Anaerotruncus	0	0	0	NA	NA	1
1426	808	g_Arcanobacterium	0	0	0	NA	NA	0
1427	808	g_Bacteroides	1	1	0	0	2222828788	1
1428	808	g_Barnesiella	0	0	0	NA	NA	1
1429	808	g_Bifidobacterium	1	1	0	0	1296529044	1
1430	808	g_Bilophila	0	0	1	0	92635479	1
1431	808	g_Blautia	1	1	0	0	4168197324	1
1432	808	g_Butyricicoccus	0	0	0	0	463102789	1
1433	808	g_Butyricimonas	0	0	1	0	92617876	1
1434	808	g_Butyrivibrio	0	0	0	NA	NA	1
1435	808	g_Campylobacter	0	0	0	NA	NA	0
1436	808	g_Catabacter	0	0	0	NA	NA	0
1437	808	g_Catenibacterium	0	0	0	NA	NA	1
1438	808	g_Cerasicoccus	0	0	0	NA	NA	1
1439	808	g_Christensenella	0	0	0	NA	NA	0
1440	808	g_Citrobacter	0	0	0	NA	NA	0
1441	808	g_Cloacibacillus	0	0	0	NA	NA	0
1442	808	g_Clostridium_III	0	0	0	NA	NA	0
1443	808	g_Clostridium_IV	1	1	0	0	1991436352	1
1444	808	g_Clostridium_sensu_stricto	0	0	0	NA	NA	0
1445	808	g_Clostridium_XlVa	1	1	0	0	463191700	1
1446	808	g_Clostridium_XlVb	0	0	0	NA	NA	1
1447	808	g_Clostridium_XVIII	0	0	0	0	324183007	1
1448	808	g_Collinsella	1	0	0	0	463118581	1
1449	808	g_Comamonas	0	0	0	NA	NA	0
1450	808	g_Coprobacillus	0	0	0	NA	NA	0
1451	808	g_Coprobacter	0	0	0	NA	NA	1
1452	808	g_Coprococcus	0	1	0	0	2732857192	1
1453	808	g_Corynebacterium	0	0	0	NA	NA	0
1454	808	g_Defluviitalea	0	0	0	NA	NA	0
1455	808	g_Desulfomicrobium	0	0	0	NA	NA	1
1456	808	g_Desulfovibrio	0	0	0	NA	NA	1
1457	808	g_Dialister	0	1	0	0	740878553	1
1458	808	g_Dorea	0	1	0	0	787183463	1
1459	808	g_Eggerthella	0	0	0	NA	NA	0
1460	808	g_Eggerthia	0	0	0	NA	NA	1
1461	808	g_Eisenbergiella	0	0	0	NA	NA	0
1462	808	g_Elusimicrobium	0	0	0	NA	NA	1
1463	808	g_Enterobacter	0	0	0	NA	NA	0
1464	808	g_Enterococcus	0	0	0	NA	NA	1
1465	808	g_Enterorhabdus	0	0	0	NA	NA	1
1466	808	g_Escherichia.Shigella	0	1	0	NA	NA	1
1467	808	g_Ethanoligenens	0	0	0	NA	NA	0
1468	808	g_Eubacterium	0	0	0	NA	NA	0
1469	808	g_Ezakiella	0	0	0	NA	NA	0
1470	808	g_Faecalibacterium	1	1	0	0	26115968992	1
1471	808	g_Faecalicoccus	0	0	1	0	46308347	1
1472	808	g_Faecalitalea	0	0	0	NA	NA	1
1473	808	g_Flavonifractor	0	0	0	NA	NA	1
1474	808	g_Frondihabitans	0	0	0	NA	NA	0
1475	808	g_Fusicatenibacter	0	1	0	0	324187313	1
1476	808	g_Fusobacterium	0	0	0	NA	NA	0
1477	808	g_Gemella	0	0	0	NA	NA	0
1478	808	g_Gemmiger	0	0	0	0	416757013	1
1479	808	g_Gordonibacter	0	0	0	NA	NA	1
1480	808	g_Gracilibacter	0	0	0	NA	NA	0
1481	808	g_Guggenheimella	0	0	0	NA	NA	0
1482	808	g_Haemophilus	0	0	0	NA	NA	1
1483	808	g_Hafnia	0	0	0	NA	NA	0
1484	808	g_Hespellia	0	0	0	NA	NA	1
1485	808	g_Holdemanella	1	1	0	0	463296412	1
1486	808	g_Holdemania	0	0	0	NA	NA	0
1487	808	g_Howardella	0	0	0	NA	NA	0
1488	808	g_Hungatella	0	0	0	NA	NA	0
1489	808	g_Hydrogenoanaerobacterium	0	0	1	1	138937420	1
1490	808	g_Intestinibacter	0	0	0	NA	NA	1
1491	808	g_Intestinimonas	0	0	1	0	138923046	1
1492	808	g_Lactobacillus	0	0	0	NA	NA	1
1493	808	g_Lactococcus	0	0	0	NA	NA	0
1494	808	g_Lactonifactor	0	0	0	NA	NA	0
1495	808	g_Lautropia	0	0	0	NA	NA	0
1496	808	g_Leuconostoc	0	0	0	NA	NA	0
1497	808	g_Macellibacteroides	0	0	0	NA	NA	0
1498	808	g_Mannheimia	0	0	0	NA	NA	0
1499	808	g_Methanobrevibacter	0	0	1	0	185278454	1
1500	808	g_Methanomassiliicoccus	0	0	0	NA	NA	1
1501	808	g_Methanosphaera	0	0	0	NA	NA	0
1502	808	g_Mitsuokella	0	0	0	NA	NA	0
1503	808	g_Mogibacterium	0	0	1	0	138953219	0
1504	808	g_Murdochiella	0	0	0	NA	NA	0
1505	808	g_Neisseria	0	0	0	NA	NA	0
1506	808	g_Odoribacter	0	0	0	0	138909273	1
1507	808	g_Oligosphaera	0	0	0	NA	NA	1
1508	808	g_Olsenella	0	0	0	0	185241115	1
1509	808	g_Oscillibacter	0	0	0	0	1111274183	1
1510	808	g_Oxalobacter	0	0	0	NA	NA	0
1511	808	g_Papillibacter	0	0	0	NA	NA	0
1512	808	g_Parabacteroides	0	0	1	0	277846091	1
1513	808	g_Paraprevotella	0	0	1	0	185230727	1
1514	808	g_Parasutterella	0	0	1	0	138953219	1
1515	808	g_Parvibacter	0	0	0	NA	NA	0
1516	808	g_Parvimonas	0	0	0	NA	NA	0
1517	808	g_Pelospora	0	0	0	NA	NA	0
1518	808	g_Peptococcus	0	0	0	NA	NA	0
1519	808	g_Peptoniphilus	0	0	0	NA	NA	0
1520	808	g_Phascolarctobacterium	0	0	0	NA	NA	1
1521	808	g_Porphyromonas	0	0	0	NA	NA	0
1522	808	g_Prevotella	0	1	0	0	2269137721	1
1523	808	g_Proteus	0	0	0	NA	NA	0
1524	808	g_Pseudobutyrivibrio	0	0	0	NA	NA	0
1525	808	g_Pseudoflavonifractor	0	0	0	NA	NA	1
1526	808	g_Raoultella	0	0	0	NA	NA	0
1527	808	g_Rikenella	0	0	0	NA	NA	1
1528	808	g_Romboutsia	0	0	0	NA	NA	1
1529	808	g_Roseburia	1	0	0	0	3194734971	1
1530	808	g_Rothia	0	0	0	NA	NA	0
1531	808	g_Ruminococcus	1	1	0	0	3751852767	1
1532	808	g_Ruminococcus2	1	1	0	0	1621120889	1
1533	808	g_Senegalimassilia	0	0	0	0	185278454	1
1534	808	g_Slackia	0	0	0	NA	NA	1
1535	808	g_Solobacterium	0	0	0	NA	NA	0
1536	808	g_Sporobacter	0	0	0	0	555830040	1
1537	808	g_Staphylococcus	0	0	0	NA	NA	0
1538	808	g_Streptococcus	0	0	0	0	185278454	1
1539	808	g_Subdoligranulum	0	0	0	NA	NA	1
1540	808	g_Succinatimonas	0	0	0	NA	NA	0
1541	808	g_Succiniclasticum	0	0	0	NA	NA	0
1542	808	g_Sutterella	1	1	0	0	555606082	1
1543	808	g_Terrisporobacter	0	0	0	NA	NA	0
1544	808	g_Turicibacter	0	0	0	NA	NA	0
1545	808	g_Ureaplasma	0	0	0	NA	NA	0
1546	808	g_Vampirovibrio	0	0	0	NA	NA	1
1547	808	g_Varibaculum	0	0	0	NA	NA	0
1548	808	g_Veillonella	0	0	0	NA	NA	1
1549	808	g_Victivallis	0	0	0	NA	NA	1
1550	808	g_Weissella	0	0	0	NA	NA	0
1551	808	g_Yersinia	0	0	0	NA	NA	0
1552	808	uc_c_Alphaproteobacteria	0	0	0	NA	NA	1
1553	808	uc_c_Clostridia	0	0	0	0	185245193	1
1554	808	uc_c_Deltaproteobacteria	0	0	0	NA	NA	1
1555	808	uc_c_Gammaproteobacteria	0	0	0	NA	NA	0
1556	808	uc_c_Opitutae	0	0	0	NA	NA	0
1557	808	uc_f_Clostridiales_Incertae_Sedis_XIII	0	0	0	NA	NA	0
1558	808	uc_f_Coriobacteriaceae	0	0	0	NA	NA	1
1559	808	uc_f_Cryomorphaceae	0	0	0	NA	NA	0
1560	808	uc_f_Desulfovibrionaceae	0	1	0	0	277935940	1
1561	808	uc_f_Enterobacteriaceae	0	0	0	NA	NA	1
1562	808	uc_f_Erysipelotrichaceae	0	1	0	NA	NA	1
1563	808	uc_f_Lachnospiraceae	1	1	0	0	4074273500	1
1564	808	uc_f_Peptostreptococcaceae	0	0	0	NA	NA	0
1565	808	uc_f_Porphyromonadaceae	0	0	1	1	46310279	1
1566	808	uc_f_Prevotellaceae	0	0	0	NA	NA	1
1567	808	uc_f_Rhodospirillaceae	0	0	1	0	138919004	1
1568	808	uc_f_Rikenellaceae	0	0	0	NA	NA	1
1569	808	uc_f_Ruminococcaceae	1	1	0	0	3427618577	1
1570	808	uc_f_Sutterellaceae	0	0	0	NA	NA	1
1571	808	uc_f_Synergistaceae	0	0	0	NA	NA	0
1572	808	uc_f_Veillonellaceae	0	0	0	NA	NA	0
1573	808	uc_k_Bacteria	1	1	0	0	324144343	1
1574	808	uc_o_Bacillales	0	0	0	NA	NA	0
1575	808	uc_o_Bacteroidales	0	0	0	NA	NA	0
1576	808	uc_o_Burkholderiales	0	0	0	NA	NA	1
1577	808	uc_o_Clostridiales	0	1	0	0	741094148	1
1578	808	uc_o_Desulfovibrionales	0	0	0	NA	NA	0
1579	808	uc_o_Lactobacillales	0	0	0	NA	NA	0
1580	808	uc_o_Rhodospirillales	0	0	0	NA	NA	1
1581	808	uc_p_Bacteroidetes	0	0	0	NA	NA	1
1582	808	uc_p_Firmicutes	0	0	0	0	833624520	1
1583	808	uc_p_Lentisphaerae	0	0	0	NA	NA	0
1584	808	uc_p_Proteobacteria	0	0	0	NA	NA	1
1585	809	g_Acetanaerobacterium	0	0	0	NA	NA	0
1586	809	g_Acetitomaculum	0	0	0	NA	NA	0
1587	809	g_Acidaminococcus	0	0	0	NA	NA	0
1588	809	g_Actinomyces	0	0	0	NA	NA	0
1589	809	g_Adlercreutzia	0	0	0	NA	NA	1
1590	809	g_Aestuariispira	0	0	0	NA	NA	1
1591	809	g_Akkermansia	0	0	0	NA	NA	1
1592	809	g_Alistipes	1	1	0	0	648353193	1
1593	809	g_Allisonella	0	0	0	NA	NA	0
1594	809	g_Allobaculum	0	0	0	NA	NA	1
1595	809	g_Alloprevotella	0	0	0	NA	NA	1
1596	809	g_Anaerofilum	0	0	0	NA	NA	0
1597	809	g_Anaerofustis	0	0	0	NA	NA	0
1598	809	g_Anaerorhabdus	0	0	0	NA	NA	0
1599	809	g_Anaerosporobacter	0	0	0	NA	NA	1
1600	809	g_Anaerostipes	1	0	0	1	463017669	1
1601	809	g_Anaerotruncus	0	0	0	NA	NA	1
1602	809	g_Arcanobacterium	0	0	0	NA	NA	0
1603	809	g_Bacteroides	1	1	0	0	14351851852	1
1604	809	g_Barnesiella	0	0	0	NA	NA	1
1605	809	g_Bifidobacterium	1	1	0	0	9681266708	1
1606	809	g_Bilophila	0	0	0	NA	NA	1
1607	809	g_Blautia	1	1	0	0	7084760501	1
1608	809	g_Butyricicoccus	1	1	0	0	463017669	1
1609	809	g_Butyricimonas	0	0	0	NA	NA	1
1610	809	g_Butyrivibrio	0	0	0	NA	NA	1
1611	809	g_Campylobacter	0	0	0	NA	NA	0
1612	809	g_Catabacter	0	0	0	NA	NA	0
1613	809	g_Catenibacterium	0	0	0	NA	NA	1
1614	809	g_Cerasicoccus	0	0	0	NA	NA	1
1615	809	g_Christensenella	0	0	0	NA	NA	0
1616	809	g_Citrobacter	0	0	0	NA	NA	0
1617	809	g_Cloacibacillus	0	0	0	NA	NA	0
1618	809	g_Clostridium_III	0	0	0	NA	NA	0
1619	809	g_Clostridium_IV	0	0	1	0	231559844	1
1620	809	g_Clostridium_sensu_stricto	0	0	0	NA	NA	0
1621	809	g_Clostridium_XlVa	1	1	0	0	324074074	1
1622	809	g_Clostridium_XlVb	0	0	0	NA	NA	1
1623	809	g_Clostridium_XVIII	1	1	0	0	1574260076	1
1624	809	g_Collinsella	0	0	0	NA	NA	1
1625	809	g_Comamonas	0	0	0	NA	NA	0
1626	809	g_Coprobacillus	0	0	0	NA	NA	0
1627	809	g_Coprobacter	0	0	0	NA	NA	1
1628	809	g_Coprococcus	0	0	0	NA	NA	1
1629	809	g_Corynebacterium	0	0	0	NA	NA	0
1630	809	g_Defluviitalea	0	0	0	NA	NA	0
1631	809	g_Desulfomicrobium	0	0	0	NA	NA	1
1632	809	g_Desulfovibrio	0	0	0	NA	NA	1
1633	809	g_Dialister	0	0	0	NA	NA	1
1634	809	g_Dorea	1	1	0	0	555868160	1
1635	809	g_Eggerthella	0	0	1	0	46310678	0
1636	809	g_Eggerthia	0	0	0	NA	NA	1
1637	809	g_Eisenbergiella	0	0	0	NA	NA	0
1638	809	g_Elusimicrobium	0	0	0	NA	NA	1
1639	809	g_Enterobacter	0	0	0	NA	NA	0
1640	809	g_Enterococcus	0	0	0	NA	NA	1
1641	809	g_Enterorhabdus	0	0	0	NA	NA	1
1642	809	g_Escherichia.Shigella	0	0	0	NA	NA	1
1643	809	g_Ethanoligenens	0	0	0	NA	NA	0
1644	809	g_Eubacterium	0	0	0	NA	NA	0
1645	809	g_Ezakiella	0	0	0	NA	NA	0
1646	809	g_Faecalibacterium	1	1	0	0	26079481190	1
1647	809	g_Faecalicoccus	0	0	0	NA	NA	1
1648	809	g_Faecalitalea	0	0	0	NA	NA	1
1649	809	g_Flavonifractor	1	0	0	0	463157134	1
1650	809	g_Frondihabitans	0	0	0	NA	NA	0
1651	809	g_Fusicatenibacter	1	1	0	0	926251656	1
1652	809	g_Fusobacterium	0	0	0	NA	NA	0
1653	809	g_Gemella	0	0	0	NA	NA	0
1654	809	g_Gemmiger	1	1	0	0	277905822	1
1655	809	g_Gordonibacter	0	0	0	NA	NA	1
1656	809	g_Gracilibacter	0	0	0	NA	NA	0
1657	809	g_Guggenheimella	0	0	0	NA	NA	0
1658	809	g_Haemophilus	0	0	0	NA	NA	1
1659	809	g_Hafnia	0	0	0	NA	NA	0
1660	809	g_Hespellia	0	0	0	NA	NA	1
1661	809	g_Holdemanella	0	0	0	NA	NA	1
1662	809	g_Holdemania	0	0	0	NA	NA	0
1663	809	g_Howardella	0	0	0	NA	NA	0
1664	809	g_Hungatella	0	0	0	NA	NA	0
1665	809	g_Hydrogenoanaerobacterium	0	0	0	NA	NA	1
1666	809	g_Intestinibacter	0	0	1	0	46317637	1
1667	809	g_Intestinimonas	0	0	1	0	46317740	1
1668	809	g_Lactobacillus	0	0	0	NA	NA	1
1669	809	g_Lactococcus	0	0	0	NA	NA	0
1670	809	g_Lactonifactor	0	0	0	NA	NA	0
1671	809	g_Lautropia	0	0	0	NA	NA	0
1672	809	g_Leuconostoc	0	0	0	NA	NA	0
1673	809	g_Macellibacteroides	0	0	0	NA	NA	0
1674	809	g_Mannheimia	0	0	0	NA	NA	0
1675	809	g_Methanobrevibacter	0	0	0	NA	NA	1
1676	809	g_Methanomassiliicoccus	0	0	0	NA	NA	1
1677	809	g_Methanosphaera	0	0	0	NA	NA	0
1678	809	g_Mitsuokella	0	0	0	NA	NA	0
1679	809	g_Mogibacterium	0	0	0	NA	NA	0
1680	809	g_Murdochiella	0	0	0	NA	NA	0
1681	809	g_Neisseria	0	0	0	NA	NA	0
1682	809	g_Odoribacter	0	0	0	NA	NA	1
1683	809	g_Oligosphaera	0	0	0	NA	NA	1
1684	809	g_Olsenella	0	0	0	NA	NA	1
1685	809	g_Oscillibacter	0	0	1	0	92613542	1
1686	809	g_Oxalobacter	0	0	0	NA	NA	0
1687	809	g_Papillibacter	0	0	0	NA	NA	0
1688	809	g_Parabacteroides	1	1	0	0	231588185	1
1689	809	g_Paraprevotella	0	0	0	NA	NA	1
1690	809	g_Parasutterella	0	0	0	NA	NA	1
1691	809	g_Parvibacter	0	0	0	NA	NA	0
1692	809	g_Parvimonas	0	0	0	NA	NA	0
1693	809	g_Pelospora	0	0	0	NA	NA	0
1694	809	g_Peptococcus	0	0	0	NA	NA	0
1695	809	g_Peptoniphilus	0	0	0	NA	NA	0
1696	809	g_Phascolarctobacterium	0	0	0	NA	NA	1
1697	809	g_Porphyromonas	0	0	0	NA	NA	0
1698	809	g_Prevotella	0	0	0	NA	NA	1
1699	809	g_Proteus	0	0	0	NA	NA	0
1700	809	g_Pseudobutyrivibrio	0	0	0	NA	NA	0
1701	809	g_Pseudoflavonifractor	0	0	0	NA	NA	1
1702	809	g_Raoultella	0	0	0	NA	NA	0
1703	809	g_Rikenella	0	0	0	NA	NA	1
1704	809	g_Romboutsia	0	0	0	NA	NA	1
1705	809	g_Roseburia	1	1	0	0	17324372003	1
1706	809	g_Rothia	0	0	0	NA	NA	0
1707	809	g_Ruminococcus	1	1	0	0	694688742	1
1708	809	g_Ruminococcus2	1	1	0	0	1203503370	1
1709	809	g_Senegalimassilia	0	0	0	NA	NA	1
1710	809	g_Slackia	1	0	0	0	648148148	1
1711	809	g_Solobacterium	0	0	0	NA	NA	0
1712	809	g_Sporobacter	0	0	0	NA	NA	1
1713	809	g_Staphylococcus	0	0	0	NA	NA	0
1714	809	g_Streptococcus	0	0	0	NA	NA	1
1715	809	g_Subdoligranulum	0	0	0	NA	NA	1
1716	809	g_Succinatimonas	0	0	0	NA	NA	0
1717	809	g_Succiniclasticum	0	0	0	NA	NA	0
1718	809	g_Sutterella	1	1	0	0	1343333658	1
1719	809	g_Terrisporobacter	0	0	0	NA	NA	0
1720	809	g_Turicibacter	0	0	0	NA	NA	0
1721	809	g_Ureaplasma	0	0	0	NA	NA	0
1722	809	g_Vampirovibrio	0	0	0	NA	NA	1
1723	809	g_Varibaculum	0	0	0	NA	NA	0
1724	809	g_Veillonella	1	1	0	0	972566540	1
1725	809	g_Victivallis	0	0	0	NA	NA	1
1726	809	g_Weissella	0	0	0	NA	NA	0
1727	809	g_Yersinia	0	0	0	NA	NA	0
1728	809	uc_c_Alphaproteobacteria	0	0	0	NA	NA	1
1729	809	uc_c_Clostridia	0	0	0	NA	NA	1
1730	809	uc_c_Deltaproteobacteria	0	0	0	NA	NA	1
1731	809	uc_c_Gammaproteobacteria	0	0	0	NA	NA	0
1732	809	uc_c_Opitutae	0	0	0	NA	NA	0
1733	809	uc_f_Clostridiales_Incertae_Sedis_XIII	0	0	0	NA	NA	0
1734	809	uc_f_Coriobacteriaceae	0	0	0	NA	NA	1
1735	809	uc_f_Cryomorphaceae	0	0	0	NA	NA	0
1736	809	uc_f_Desulfovibrionaceae	0	0	0	NA	NA	1
1737	809	uc_f_Enterobacteriaceae	0	0	0	NA	NA	1
1738	809	uc_f_Erysipelotrichaceae	1	1	0	0	277915020	1
1739	809	uc_f_Lachnospiraceae	1	1	0	0	2824656859	1
1740	809	uc_f_Peptostreptococcaceae	0	0	0	NA	NA	0
1741	809	uc_f_Porphyromonadaceae	0	0	0	NA	NA	1
1742	809	uc_f_Prevotellaceae	0	0	0	NA	NA	1
1743	809	uc_f_Rhodospirillaceae	0	0	0	NA	NA	1
1744	809	uc_f_Rikenellaceae	0	0	0	NA	NA	1
1745	809	uc_f_Ruminococcaceae	1	1	0	0	463067710	1
1746	809	uc_f_Sutterellaceae	0	0	0	NA	NA	1
1747	809	uc_f_Synergistaceae	0	0	0	NA	NA	0
1748	809	uc_f_Veillonellaceae	0	0	0	NA	NA	0
1749	809	uc_k_Bacteria	0	0	0	NA	NA	1
1750	809	uc_o_Bacillales	0	0	0	NA	NA	0
1751	809	uc_o_Bacteroidales	0	0	0	NA	NA	0
1752	809	uc_o_Burkholderiales	0	0	0	NA	NA	1
1753	809	uc_o_Clostridiales	0	0	0	NA	NA	1
1754	809	uc_o_Desulfovibrionales	0	0	0	NA	NA	0
1755	809	uc_o_Lactobacillales	0	0	0	NA	NA	0
1756	809	uc_o_Rhodospirillales	0	0	0	NA	NA	1
1757	809	uc_p_Bacteroidetes	0	0	0	NA	NA	1
1758	809	uc_p_Firmicutes	0	0	0	NA	NA	1
1759	809	uc_p_Lentisphaerae	0	0	0	NA	NA	0
1760	809	uc_p_Proteobacteria	0	0	0	NA	NA	1
1761	810	g_Acetanaerobacterium	0	0	0	NA	NA	0
1762	810	g_Acetitomaculum	0	0	1	0	46305312	0
1763	810	g_Acidaminococcus	0	0	0	NA	NA	0
1764	810	g_Actinomyces	0	0	0	NA	NA	0
1765	810	g_Adlercreutzia	0	0	0	NA	NA	1
1766	810	g_Aestuariispira	0	0	1	0	92639632	1
1767	810	g_Akkermansia	1	1	0	0	1528284467	1
1768	810	g_Alistipes	1	1	0	0	787281839	1
1769	810	g_Allisonella	0	0	1	0	46306473	0
1770	810	g_Allobaculum	0	0	0	NA	NA	1
1771	810	g_Alloprevotella	0	0	0	NA	NA	1
1772	810	g_Anaerofilum	0	0	0	NA	NA	0
1773	810	g_Anaerofustis	0	0	0	NA	NA	0
1774	810	g_Anaerorhabdus	0	0	0	NA	NA	0
1775	810	g_Anaerosporobacter	0	0	0	NA	NA	1
1776	810	g_Anaerostipes	1	1	0	0	4769873596	1
1777	810	g_Anaerotruncus	0	0	1	0	92616050	1
1778	810	g_Arcanobacterium	0	0	0	NA	NA	0
1779	810	g_Bacteroides	1	1	0	0	1111226802	1
1780	810	g_Barnesiella	1	0	0	0	416717436	1
1781	810	g_Bifidobacterium	1	1	0	0	2317060808	1
1782	810	g_Bilophila	0	0	0	NA	NA	1
1783	810	g_Blautia	1	1	0	0	2315070765	1
1784	810	g_Butyricicoccus	1	1	0	0	509328868	1
1785	810	g_Butyricimonas	0	0	1	0	185205661	1
1786	810	g_Butyrivibrio	0	0	0	NA	NA	1
1787	810	g_Campylobacter	0	0	0	NA	NA	0
1788	810	g_Catabacter	0	0	0	NA	NA	0
1789	810	g_Catenibacterium	1	0	1	0	231532363	1
1790	810	g_Cerasicoccus	0	0	1	0	46305251	1
1791	810	g_Christensenella	0	0	0	NA	NA	0
1792	810	g_Citrobacter	0	0	0	NA	NA	0
1793	810	g_Cloacibacillus	0	0	0	NA	NA	0
1794	810	g_Clostridium_III	0	0	0	NA	NA	0
1795	810	g_Clostridium_IV	1	1	0	0	2268828595	1
1796	810	g_Clostridium_sensu_stricto	0	0	1	0	46309713	0
1797	810	g_Clostridium_XlVa	1	1	0	0	787236428	1
1798	810	g_Clostridium_XlVb	0	0	0	NA	NA	1
1799	810	g_Clostridium_XVIII	1	0	1	0	370539609	1
1800	810	g_Collinsella	1	1	0	0	1157952902	1
1801	810	g_Comamonas	0	0	0	NA	NA	0
1802	810	g_Coprobacillus	0	0	0	NA	NA	0
1803	810	g_Coprobacter	0	0	0	NA	NA	1
1804	810	g_Coprococcus	1	1	0	0	2917307777	1
1805	810	g_Corynebacterium	0	0	0	NA	NA	0
1806	810	g_Defluviitalea	0	0	0	NA	NA	0
1807	810	g_Desulfomicrobium	0	0	0	NA	NA	1
1808	810	g_Desulfovibrio	1	1	0	0	602126864	1
1809	810	g_Dialister	1	1	0	0	787236428	1
1810	810	g_Dorea	1	1	0	0	926354794	1
1811	810	g_Eggerthella	0	0	0	NA	NA	0
1812	810	g_Eggerthia	0	0	0	NA	NA	1
1813	810	g_Eisenbergiella	0	0	0	NA	NA	0
1814	810	g_Elusimicrobium	0	0	0	NA	NA	1
1815	810	g_Enterobacter	0	0	0	NA	NA	0
1816	810	g_Enterococcus	0	0	0	NA	NA	1
1817	810	g_Enterorhabdus	0	0	0	NA	NA	1
1818	810	g_Escherichia.Shigella	0	0	0	NA	NA	1
1819	810	g_Ethanoligenens	0	0	0	NA	NA	0
1820	810	g_Eubacterium	0	0	0	NA	NA	0
1821	810	g_Ezakiella	0	0	0	NA	NA	0
1822	810	g_Faecalibacterium	1	1	0	0	10326071029	1
1823	810	g_Faecalicoccus	0	0	0	NA	NA	1
1824	810	g_Faecalitalea	0	0	0	NA	NA	1
1825	810	g_Flavonifractor	0	0	0	NA	NA	1
1826	810	g_Frondihabitans	0	0	0	NA	NA	0
1827	810	g_Fusicatenibacter	0	0	0	0	231558745	1
1828	810	g_Fusobacterium	0	0	0	NA	NA	0
1829	810	g_Gemella	0	0	0	NA	NA	0
1830	810	g_Gemmiger	1	1	0	0	1343214451	1
1831	810	g_Gordonibacter	0	0	0	NA	NA	1
1832	810	g_Gracilibacter	0	0	0	NA	NA	0
1833	810	g_Guggenheimella	0	0	0	NA	NA	0
1834	810	g_Haemophilus	0	0	0	NA	NA	1
1835	810	g_Hafnia	0	0	0	NA	NA	0
1836	810	g_Hespellia	1	1	0	0	1065146017	1
1837	810	g_Holdemanella	0	0	0	NA	NA	1
1838	810	g_Holdemania	0	0	0	NA	NA	0
1839	810	g_Howardella	0	0	1	0	92623498	0
1840	810	g_Hungatella	0	0	0	NA	NA	0
1841	810	g_Hydrogenoanaerobacterium	1	1	0	0	324145309	1
1842	810	g_Intestinibacter	0	0	0	NA	NA	1
1843	810	g_Intestinimonas	1	1	0	0	231555319	1
1844	810	g_Lactobacillus	0	0	0	NA	NA	1
1845	810	g_Lactococcus	0	0	0	NA	NA	0
1846	810	g_Lactonifactor	0	0	0	NA	NA	0
1847	810	g_Lautropia	0	0	0	NA	NA	0
1848	810	g_Leuconostoc	0	0	0	NA	NA	0
1849	810	g_Macellibacteroides	0	0	0	NA	NA	0
1850	810	g_Mannheimia	0	0	0	NA	NA	0
1851	810	g_Methanobrevibacter	1	0	0	0	231553482	1
1852	810	g_Methanomassiliicoccus	0	0	0	NA	NA	1
1853	810	g_Methanosphaera	0	0	0	NA	NA	0
1854	810	g_Mitsuokella	0	0	0	NA	NA	0
1855	810	g_Mogibacterium	0	0	0	NA	NA	0
1856	810	g_Murdochiella	0	0	0	NA	NA	0
1857	810	g_Neisseria	0	0	0	NA	NA	0
1858	810	g_Odoribacter	0	0	0	NA	NA	1
1859	810	g_Oligosphaera	0	0	0	NA	NA	1
1860	810	g_Olsenella	1	1	0	0	416796267	1
1861	810	g_Oscillibacter	1	1	0	0	1389058121	1
1862	810	g_Oxalobacter	0	0	0	NA	NA	0
1863	810	g_Papillibacter	0	0	0	NA	NA	0
1864	810	g_Parabacteroides	0	0	1	0	231520152	1
1865	810	g_Paraprevotella	0	0	0	NA	NA	1
1866	810	g_Parasutterella	0	0	0	NA	NA	1
1867	810	g_Parvibacter	0	0	0	NA	NA	0
1868	810	g_Parvimonas	0	0	0	NA	NA	0
1869	810	g_Pelospora	0	0	0	NA	NA	0
1870	810	g_Peptococcus	0	0	0	NA	NA	0
1871	810	g_Peptoniphilus	0	0	0	NA	NA	0
1872	810	g_Phascolarctobacterium	0	0	0	NA	NA	1
1873	810	g_Porphyromonas	0	0	0	NA	NA	0
1874	810	g_Prevotella	1	1	0	0	370550817	1
1875	810	g_Proteus	0	0	0	NA	NA	0
1876	810	g_Pseudobutyrivibrio	0	0	0	NA	NA	0
1877	810	g_Pseudoflavonifractor	0	0	0	NA	NA	1
1878	810	g_Raoultella	0	0	0	NA	NA	0
1879	810	g_Rikenella	0	0	0	NA	NA	1
1880	810	g_Romboutsia	0	0	0	NA	NA	1
1881	810	g_Roseburia	1	1	0	0	7457199812	1
1882	810	g_Rothia	0	0	0	NA	NA	0
1883	810	g_Ruminococcus	1	1	0	0	2407809583	1
1884	810	g_Ruminococcus2	1	1	0	0	1991073309	1
1885	810	g_Senegalimassilia	1	1	0	0	972277883	1
1886	810	g_Slackia	1	1	0	0	463177397	1
1887	810	g_Solobacterium	0	0	0	NA	NA	0
1888	810	g_Sporobacter	1	1	0	0	1111829347	1
1889	810	g_Staphylococcus	0	0	0	NA	NA	0
1890	810	g_Streptococcus	0	0	0	NA	NA	1
1891	810	g_Subdoligranulum	0	0	0	NA	NA	1
1892	810	g_Succinatimonas	0	0	0	NA	NA	0
1893	810	g_Succiniclasticum	0	0	0	NA	NA	0
1894	810	g_Sutterella	1	1	0	0	370456124	1
1895	810	g_Terrisporobacter	0	0	0	NA	NA	0
1896	810	g_Turicibacter	0	0	0	NA	NA	0
1897	810	g_Ureaplasma	0	0	0	NA	NA	0
1898	810	g_Vampirovibrio	0	0	0	NA	NA	1
1899	810	g_Varibaculum	0	0	0	NA	NA	0
1900	810	g_Veillonella	0	0	0	NA	NA	1
1901	810	g_Victivallis	0	0	1	0	92610502	1
1902	810	g_Weissella	0	0	0	NA	NA	0
1903	810	g_Yersinia	0	0	0	NA	NA	0
1904	810	uc_c_Alphaproteobacteria	0	0	0	NA	NA	1
1905	810	uc_c_Clostridia	0	0	1	0	138904246	1
1906	810	uc_c_Deltaproteobacteria	0	0	0	NA	NA	1
1907	810	uc_c_Gammaproteobacteria	0	0	0	NA	NA	0
1908	810	uc_c_Opitutae	0	0	0	NA	NA	0
1909	810	uc_f_Clostridiales_Incertae_Sedis_XIII	0	0	1	0	92636023	0
1910	810	uc_f_Coriobacteriaceae	1	0	0	0	231587255	1
1911	810	uc_f_Cryomorphaceae	0	0	1	0	46309713	0
1912	810	uc_f_Desulfovibrionaceae	0	0	0	NA	NA	1
1913	810	uc_f_Enterobacteriaceae	0	0	0	NA	NA	1
1914	810	uc_f_Erysipelotrichaceae	0	0	0	NA	NA	1
1915	810	uc_f_Lachnospiraceae	1	1	0	0	7454527864	1
1916	810	uc_f_Peptostreptococcaceae	0	0	0	NA	NA	0
1917	810	uc_f_Porphyromonadaceae	0	0	1	0	92652446	1
1918	810	uc_f_Prevotellaceae	0	0	0	NA	NA	1
1919	810	uc_f_Rhodospirillaceae	0	0	1	0	185269804	1
1920	810	uc_f_Rikenellaceae	1	1	0	0	463181161	1
1921	810	uc_f_Ruminococcaceae	1	1	0	0	10050949514	1
1922	810	uc_f_Sutterellaceae	0	0	0	NA	NA	1
1923	810	uc_f_Synergistaceae	0	0	0	NA	NA	0
1924	810	uc_f_Veillonellaceae	0	0	0	NA	NA	0
1925	810	uc_k_Bacteria	1	1	0	0	1898379432	1
1926	810	uc_o_Bacillales	0	0	0	NA	NA	0
1927	810	uc_o_Bacteroidales	0	0	0	NA	NA	0
1928	810	uc_o_Burkholderiales	1	0	1	0	185275408	1
1929	810	uc_o_Clostridiales	1	1	0	0	4028008374	1
1930	810	uc_o_Desulfovibrionales	0	0	0	NA	NA	0
1931	810	uc_o_Lactobacillales	0	0	1	0	92635479	0
1932	810	uc_o_Rhodospirillales	1	0	0	0	555684186	1
1933	810	uc_p_Bacteroidetes	0	0	0	NA	NA	1
1934	810	uc_p_Firmicutes	1	1	0	0	2176429729	1
1935	810	uc_p_Lentisphaerae	0	0	0	NA	NA	0
1936	810	uc_p_Proteobacteria	0	0	0	NA	NA	1
1937	811	g_Acetanaerobacterium	0	0	0	NA	NA	0
1938	811	g_Acetitomaculum	0	0	0	NA	NA	0
1939	811	g_Acidaminococcus	0	0	0	NA	NA	0
1940	811	g_Actinomyces	0	0	0	NA	NA	0
1941	811	g_Adlercreutzia	1	1	0	0	324199862	1
1942	811	g_Aestuariispira	0	0	0	NA	NA	1
1943	811	g_Akkermansia	0	0	0	NA	NA	1
1944	811	g_Alistipes	1	1	0	0	5372857805	1
1945	811	g_Allisonella	0	0	0	NA	NA	0
1946	811	g_Allobaculum	0	0	0	NA	NA	1
1947	811	g_Alloprevotella	0	0	0	NA	NA	1
1948	811	g_Anaerofilum	0	0	0	NA	NA	0
1949	811	g_Anaerofustis	0	0	0	NA	NA	0
1950	811	g_Anaerorhabdus	0	0	0	NA	NA	0
1951	811	g_Anaerosporobacter	0	0	0	NA	NA	1
1952	811	g_Anaerostipes	1	1	0	1	6482268165	1
1953	811	g_Anaerotruncus	0	0	0	NA	NA	1
1954	811	g_Arcanobacterium	0	0	0	NA	NA	0
1955	811	g_Bacteroides	1	1	0	0	8149137121	1
1956	811	g_Barnesiella	1	1	0	0	694766095	1
1957	811	g_Bifidobacterium	1	1	0	0	4122327791	1
1958	811	g_Bilophila	0	0	1	0	92611615	1
1959	811	g_Blautia	1	1	0	0	3148763484	1
1960	811	g_Butyricicoccus	1	1	0	0	509501188	1
1961	811	g_Butyricimonas	0	0	1	0	92627648	1
1962	811	g_Butyrivibrio	0	0	0	NA	NA	1
1963	811	g_Campylobacter	0	0	0	NA	NA	0
1964	811	g_Catabacter	0	0	0	NA	NA	0
1965	811	g_Catenibacterium	0	0	0	NA	NA	1
1966	811	g_Cerasicoccus	0	0	0	NA	NA	1
1967	811	g_Christensenella	0	0	0	NA	NA	0
1968	811	g_Citrobacter	0	0	0	NA	NA	0
1969	811	g_Cloacibacillus	0	0	0	NA	NA	0
1970	811	g_Clostridium_III	0	0	0	NA	NA	0
1971	811	g_Clostridium_IV	1	1	0	0	7780640412	1
1972	811	g_Clostridium_sensu_stricto	0	0	1	0	46310301	0
1973	811	g_Clostridium_XlVa	1	1	0	0	1342707946	1
1974	811	g_Clostridium_XlVb	0	0	1	0	92628355	1
1975	811	g_Clostridium_XVIII	1	0	1	0	185275652	1
1976	811	g_Collinsella	1	1	0	1	972340225	1
1977	811	g_Comamonas	0	0	0	NA	NA	0
1978	811	g_Coprobacillus	0	0	0	NA	NA	0
1979	811	g_Coprobacter	0	0	1	0	46306019	1
1980	811	g_Coprococcus	1	1	0	0	463058075	1
1981	811	g_Corynebacterium	0	0	0	NA	NA	0
1982	811	g_Defluviitalea	0	0	0	NA	NA	0
1983	811	g_Desulfomicrobium	0	0	0	NA	NA	1
1984	811	g_Desulfovibrio	0	0	0	NA	NA	1
1985	811	g_Dialister	1	1	0	0	370415324	1
1986	811	g_Dorea	1	1	0	0	833504534	1
1987	811	g_Eggerthella	0	0	0	NA	NA	0
1988	811	g_Eggerthia	0	0	0	NA	NA	1
1989	811	g_Eisenbergiella	0	0	0	NA	NA	0
1990	811	g_Elusimicrobium	0	0	0	NA	NA	1
1991	811	g_Enterobacter	0	0	0	NA	NA	0
1992	811	g_Enterococcus	0	0	0	NA	NA	1
1993	811	g_Enterorhabdus	0	0	0	NA	NA	1
1994	811	g_Escherichia.Shigella	0	0	0	NA	NA	1
1995	811	g_Ethanoligenens	0	0	0	NA	NA	0
1996	811	g_Eubacterium	0	0	0	NA	NA	0
1997	811	g_Ezakiella	0	0	0	NA	NA	0
1998	811	g_Faecalibacterium	1	1	0	0	18246050438	1
[truncated: 1,522 more rows]

## Sheet: S3-2
Table S3-1: Percentage of genera belonging to the temporal core according to different core thresholds, for each individual.
		Core threshold
Individual		0	0.05	0.1	0.15	0.2	0.25	0.3	0.35	0.4	0.45	0.5	0.55	0.6	0.65	0.7	0.75	0.8	0.85	0.9	0.95	1
	800	1	0.909091	0.818182	0.772727	0.715909	0.681818	0.647727	0.625	0.602273	0.590909	0.568182	0.568182	0.522727	0.511364	0.454545	0.454545	0.454545	0.363636	0.340909	0.329545	0
	801	1	0.866667	0.833333	0.816667	0.783333	0.75	0.733333	0.683333	0.666667	0.65	0.616667	0.616667	0.6	0.6	0.583333	0.516667	0.516667	0.516667	0.5	0.45	0
	802	1	0.902439	0.878049	0.853659	0.743902	0.719512	0.707317	0.707317	0.682927	0.658537	0.658537	0.658537	0.646341	0.634146	0.597561	0.573171	0.512195	0.487805	0.439024	0.390244	0
	803	1	0.850746	0.761194	0.746269	0.731343	0.716418	0.671642	0.641791	0.597015	0.567164	0.567164	0.522388	0.507463	0.507463	0.492537	0.492537	0.477612	0.462687	0.432836	0.38806	0
	804	1	0.928571	0.916667	0.880952	0.845238	0.785714	0.761905	0.738095	0.738095	0.702381	0.690476	0.690476	0.654762	0.630952	0.595238	0.583333	0.559524	0.535714	0.511905	0.5	0
	805	1	0.854839	0.709677	0.612903	0.580645	0.564516	0.564516	0.564516	0.564516	0.516129	0.516129	0.516129	0.5	0.467742	0.451613	0.435484	0.419355	0.370968	0.322581	0.306452	0
	806	1	0.9	0.83	0.82	0.8	0.76	0.74	0.74	0.72	0.71	0.68	0.65	0.64	0.63	0.6	0.57	0.54	0.51	0.47	0.37	0
	807	1	0.873684	0.778947	0.726316	0.705263	0.684211	0.631579	0.621053	0.6	0.6	0.578947	0.547368	0.494737	0.463158	0.452632	0.421053	0.421053	0.410526	0.410526	0.326316	0
	808	1	0.89899	0.757576	0.747475	0.707071	0.666667	0.646465	0.616162	0.606061	0.59596	0.565657	0.525253	0.484848	0.464646	0.454545	0.393939	0.373737	0.272727	0.252525	0.161616	0
	809	1	0.796296	0.740741	0.703704	0.648148	0.62963	0.611111	0.574074	0.574074	0.537037	0.537037	0.537037	0.518519	0.518519	0.5	0.481481	0.462963	0.462963	0.425926	0.425926	0
	810	1	0.96875	0.875	0.833333	0.791667	0.760417	0.760417	0.739583	0.71875	0.6875	0.666667	0.635417	0.614583	0.5625	0.5625	0.552083	0.541667	0.489583	0.479167	0.4375	0
	811	1	0.792208	0.714286	0.688312	0.649351	0.61039	0.597403	0.584416	0.584416	0.584416	0.584416	0.558442	0.545455	0.506494	0.493506	0.454545	0.415584	0.402597	0.38961	0.363636	0
	814	1	0.86747	0.746988	0.73494	0.710843	0.698795	0.686747	0.674699	0.674699	0.626506	0.614458	0.60241	0.554217	0.542169	0.518072	0.457831	0.445783	0.445783	0.421687	0.39759	0
	815	1	0.884615	0.846154	0.75641	0.717949	0.692308	0.679487	0.666667	0.641026	0.628205	0.564103	0.564103	0.564103	0.551282	0.538462	0.525641	0.525641	0.461538	0.410256	0.384615	0
	816	1	0.933333	0.844444	0.822222	0.811111	0.811111	0.8	0.788889	0.755556	0.733333	0.688889	0.677778	0.633333	0.611111	0.555556	0.522222	0.5	0.466667	0.433333	0.377778	0
	817	1	0.9	0.777778	0.733333	0.7	0.644444	0.644444	0.633333	0.566667	0.555556	0.544444	0.522222	0.488889	0.444444	0.422222	0.411111	0.4	0.4	0.4	0.333333	0
	818	1	0.829545	0.784091	0.738636	0.704545	0.681818	0.647727	0.647727	0.647727	0.613636	0.602273	0.602273	0.579545	0.556818	0.556818	0.511364	0.488636	0.488636	0.454545	0.409091	0
	819	1	0.885246	0.770492	0.688525	0.688525	0.672131	0.672131	0.655738	0.639344	0.622951	0.606557	0.590164	0.590164	0.57377	0.57377	0.540984	0.52459	0.491803	0.47541	0.393443	0
	820	1	0.921053	0.894737	0.868421	0.842105	0.842105	0.776316	0.776316	0.736842	0.723684	0.710526	0.684211	0.684211	0.644737	0.592105	0.539474	0.539474	0.473684	0.447368	0.407895	0
	821	1	0.885057	0.816092	0.793103	0.747126	0.735632	0.712644	0.666667	0.643678	0.632184	0.597701	0.551724	0.528736	0.517241	0.517241	0.494253	0.45977	0.45977	0.436782	0.390805	0

## Sheet: S3-3
Table S3-3: Crossectional core genera and person-specific genera.
The number of participants in which a genus was detected.
	Nr_participants
g_Alistipes	20
g_Anaerostipes	20
g_Bacteroides	20
g_Blautia	20
g_Butyricicoccus	20
g_Clostridium_IV	20
g_Clostridium_XlVa	20
g_Clostridium_XVIII	20
g_Dorea	20
g_Faecalibacterium	20
g_Fusicatenibacter	20
g_Oscillibacter	20
g_Roseburia	20
g_Ruminococcus2	20
g_Streptococcus	20
uc_f_Lachnospiraceae	20
uc_f_Ruminococcaceae	20
g_Clostridium_XlVb	19
g_Collinsella	19
g_Escherichia.Shigella	19
g_Gemmiger	19
g_Hespellia	19
g_Intestinibacter	19
g_Parabacteroides	19
g_Pseudoflavonifractor	19
g_Romboutsia	19
g_Ruminococcus	19
g_Subdoligranulum	19
uc_o_Clostridiales	19
g_Anaerotruncus	18
g_Bifidobacterium	18
g_Coprococcus	18
g_Flavonifractor	18
g_Haemophilus	18
g_Intestinimonas	18
uc_f_Coriobacteriaceae	18
uc_k_Bacteria	18
g_Adlercreutzia	17
g_Bilophila	17
g_Butyricimonas	17
g_Clostridium_sensu_stricto	17
g_Coprobacter	17
g_Odoribacter	17
g_Actinomyces	16
g_Akkermansia	16
g_Anaerosporobacter	16
g_Barnesiella	16
g_Holdemania	16
g_Parasutterella	16
g_Sporobacter	16
uc_p_Firmicutes	16
g_Faecalicoccus	15
g_Mogibacterium	15
g_Sutterella	15
g_Turicibacter	15
g_Veillonella	15
uc_c_Clostridia	15
g_Hydrogenoanaerobacterium	14
g_Lactococcus	14
g_Aestuariispira	13
g_Oxalobacter	13
uc_f_Erysipelotrichaceae	13
g_Slackia	12
g_Victivallis	12
g_Cerasicoccus	11
g_Dialister	11
g_Lactobacillus	11
g_Methanobrevibacter	11
g_Prevotella	11
uc_f_Porphyromonadaceae	11
uc_f_Rhodospirillaceae	11
uc_f_Veillonellaceae	11
g_Eggerthella	10
g_Phascolarctobacterium	10
g_Senegalimassilia	10
g_Terrisporobacter	10
uc_f_Clostridiales_Incertae_Sedis_XIII	10
uc_o_Desulfovibrionales	10
g_Anaerorhabdus	9
g_Coprobacillus	9
g_Eisenbergiella	9
g_Enterococcus	9
g_Paraprevotella	9
g_Defluviitalea	8
g_Desulfovibrio	8
g_Enterobacter	8
g_Gordonibacter	8
uc_f_Peptostreptococcaceae	8
uc_p_Proteobacteria	8
g_Eubacterium	7
uc_f_Rikenellaceae	7
uc_p_Bacteroidetes	7
g_Anaerofustis	6
g_Citrobacter	6
g_Clostridium_III	6
g_Lactonifactor	6
g_Oligosphaera	6
g_Olsenella	6
g_Pseudobutyrivibrio	6
g_Yersinia	6
uc_o_Lactobacillales	6
g_Acetitomaculum	5
g_Anaerofilum	5
g_Catabacter	5
g_Cloacibacillus	5
g_Desulfomicrobium	5
g_Enterorhabdus	5
g_Hafnia	5
g_Leuconostoc	5
uc_f_Enterobacteriaceae	5
g_Acetanaerobacterium	4
g_Eggerthia	4
g_Faecalitalea	4
g_Hungatella	4
g_Parvibacter	4
g_Peptococcus	4
g_Varibaculum	4
uc_c_Gammaproteobacteria	4
g_Acidaminococcus	3
g_Campylobacter	3
g_Catenibacterium	3
g_Gemella	3
g_Holdemanella	3
g_Howardella	3
g_Mannheimia	3
g_Peptoniphilus	3
g_Vampirovibrio	3
g_Weissella	3
uc_c_Alphaproteobacteria	3
uc_f_Desulfovibrionaceae	3
uc_f_Synergistaceae	3
g_Allisonella	2
g_Arcanobacterium	2
g_Butyrivibrio	2
g_Elusimicrobium	2
g_Gracilibacter	2
g_Methanomassiliicoccus	2
g_Murdochiella	2
g_Papillibacter	2
g_Parvimonas	2
g_Solobacterium	2
g_Succiniclasticum	2
uc_c_Deltaproteobacteria	2
uc_c_Opitutae	2
uc_f_Sutterellaceae	2
uc_o_Bacteroidales	2
uc_o_Burkholderiales	2
uc_o_Rhodospirillales	2
g_Allobaculum	1
g_Alloprevotella	1
g_Christensenella	1
g_Comamonas	1
g_Corynebacterium	1
g_Ethanoligenens	1
g_Ezakiella	1
g_Frondihabitans	1
g_Fusobacterium	1
g_Guggenheimella	1
g_Lautropia	1
g_Macellibacteroides	1
g_Methanosphaera	1
g_Mitsuokella	1
g_Neisseria	1
g_Pelospora	1
g_Porphyromonas	1
g_Proteus	1
g_Raoultella	1
g_Rikenella	1
g_Rothia	1
g_Staphylococcus	1
g_Succinatimonas	1
g_Ureaplasma	1
uc_f_Cryomorphaceae	1
uc_f_Prevotellaceae	1
uc_o_Bacillales	1
uc_p_Lentisphaerae	1
