# Supplementary material for: Temporal variability in quantitative human gut microbiome profiles and implications for clinical research
Source: Nat Commun. 2021 Nov 18;12:6740. doi: 10.1038/s41467-021-27098-7 (PMC8602282; doi:10.1038/s41467-021-27098-7)
Supplement: Supplementary file 6 — Supplementary Dataset 4 [file 41467_2021_27098_MOESM6_ESM.xlsx]

## Sheet: Contents
	Data
S4-1	Bray Curtis dissimilarity between samples of different individuals
S4-2	Bray Curtis dissimilarity between samples of the same individual, for every participant
S4-3	Bray Curtis dissimilarity over time
S4-4	Bray Curtis dissimilarity among and between enterotypes
S4-5	Bray Curtis dissimilarity between consecutive samples with a classification of the type of enterotype transition
S4-6	Results ANOVA on multivariate homogeneity of group dispersions on BC dissimilarities between individuals (first sample, S4-1, Between) and within each individual (full time-series, S4-2, ID 800-821)
S4-7	Results ANOVA on multivariate homogeneity of group dispersions on BC dissimilarities between enterotypes of the FGFP cohort
S4-8	Input & Results Chi Square test comparing observed number of enterotype transitions with expected enterotype transition rates.

## Sheet: S4-1
	BC
1	0.591082
2	0.733323
3	0.519139
4	0.385313
5	0.575379
6	0.670955
7	0.445966
8	0.456802
9	0.413087
10	0.26901
11	0.56223
12	0.408762
13	0.474644
14	0.486844
15	0.371663
16	0.457846
17	0.541456
18	0.374812
19	0.802914
20	0.54002
21	0.795149
22	0.895488
23	0.695596
24	0.515907
25	0.636732
26	0.607716
27	0.801625
28	0.711307
29	0.699116
30	0.807033
31	0.710399
32	0.735357
33	0.822876
34	0.670169
35	0.520119
36	0.486199
37	0.640099
38	0.766581
39	0.604127
40	0.471551
41	0.366166
42	0.525537
43	0.670854
44	0.606126
45	0.453532
46	0.57419
47	0.559387
48	0.484222
49	0.455016
50	0.7381
51	0.540184
52	0.650035
53	0.776476
54	0.773257
55	0.670669
56	0.666469
57	0.604102
58	0.639623
59	0.622757
60	0.56922
61	0.62254
62	0.374027
63	0.527557
64	0.585933
65	0.608829
66	0.475527
67	0.401639
68	0.413889
69	0.406897
70	0.490857
71	0.672788
72	0.592174
73	0.646492
74	0.470239
75	0.514961
76	0.426328
77	0.620538
78	0.54316
79	0.576481
80	0.588454
81	0.532463
82	0.517314
83	0.689428
84	0.398867
85	0.637962
86	0.454402
87	0.521739
88	0.39011
89	0.554105
90	0.372727
91	0.488476
92	0.730579
93	0.744334
94	0.64929
95	0.53691
96	0.541137
97	0.52955
98	0.708069
99	0.635618
100	0.721377
101	0.517518
102	0.488153
103	0.412756
104	0.486879
105	0.558675
106	0.492114
107	0.658774
108	0.498063
109	0.486614
110	0.712635
111	0.453208
112	0.40557
113	0.531042
114	0.401977
115	0.313927
116	0.392202
117	0.489182
118	0.546376
119	0.46343
120	0.274798
121	0.399787
122	0.404134
123	0.283853
124	0.345693
125	0.484383
126	0.462799
127	0.288929
128	0.317807
129	0.508909
130	0.451472
131	0.376597
132	0.482265
133	0.539431
134	0.48102
135	0.481314
136	NA
137	NA
138	NA
139	NA
140	NA
141	NA
142	NA
143	NA
144	NA
145	NA
146	NA
147	NA
148	NA
149	NA
150	NA
151	NA
152	NA
153	NA
154	NA
155	NA
156	NA
157	NA
158	NA
159	NA
160	NA
161	NA
162	NA
163	NA
164	NA
165	NA
166	NA
167	NA
168	NA
169	NA
170	NA
171	NA
172	NA
173	NA
174	NA
175	NA
176	NA
177	NA
178	NA
179	NA
180	NA
181	NA
182	NA
183	NA
184	NA
185	NA
186	NA
187	NA
188	NA
189	NA
190	NA

## Sheet: S4-2
	BC	ID
1	0.428771	800
2	0.423437	800
3	0.42028	800
4	0.421853	800
5	0.261702	800
6	0.156893	800
7	0.402798	800
8	0.401992	800
9	0.32034	800
10	0.282663	800
11	0.220799	800
12	0.288983	800
13	0.319983	800
14	0.351303	800
15	0.337093	800
16	0.43923	800
17	0.382604	800
18	0.223818	800
19	0.342816	800
20	0.348631	800
21	0.497873	800
22	0.610931	800
23	0.382778	800
24	0.297147	800
25	0.342073	800
26	0.51192	800
27	0.301199	800
28	0.705636	800
29	0.281851	800
30	0.516065	800
31	0.155725	800
32	0.339873	800
33	0.639483	800
34	0.323522	800
35	0.512481	800
36	0.587929	800
37	0.26913	800
38	0.261567	800
39	0.394067	800
40	0.404701	800
41	0.242866	800
42	0.399871	800
43	0.654532	800
44	0.438181	800
45	0.526904	800
46	0.286424	800
47	0.289607	800
48	0.294335	800
49	0.190039	800
50	0.383138	800
51	0.377344	800
52	0.330199	800
53	0.458297	800
54	0.461022	800
55	0.46525	800
56	0.442472	800
57	0.335564	800
58	0.352489	800
59	0.287273	800
60	0.425961	800
61	0.442859	800
62	0.232947	800
63	0.34673	800
64	0.412357	800
65	0.260466	800
66	0.402868	800
67	0.319376	800
68	0.262239	800
69	0.662811	800
70	0.34354	800
71	0.3494	800
72	0.427309	800
73	0.639606	800
74	0.25669	800
75	0.510143	800
76	0.260196	800
77	0.466654	800
78	0.601841	800
79	0.309347	800
80	0.436867	800
81	0.508184	800
82	0.34537	800
83	0.381908	800
84	0.332074	800
85	0.309736	800
86	0.223867	800
87	0.362904	800
88	0.601556	800
89	0.461791	800
90	0.443476	800
91	0.39003	800
92	0.10782	800
93	0.369773	800
94	0.341804	800
95	0.565848	800
96	0.314552	800
97	0.688765	800
98	0.553823	800
99	0.339813	800
100	0.550612	800
101	0.350713	800
102	0.240818	800
103	0.636816	800
104	0.599749	800
105	0.458929	800
106	0.564356	800
107	0.661087	800
108	0.438604	800
109	0.179861	800
110	0.412681	800
111	0.443691	800
112	0.818754	800
113	0.608092	800
114	0.572663	800
115	0.647695	800
116	0.373233	800
117	0.233236	800
118	0.343423	800
119	0.506535	800
120	0.166573	800
121	0.338428	800
122	0.416545	800
123	0.246682	800
124	0.266275	800
125	0.234918	800
126	0.308959	800
127	0.216462	800
128	0.207284	800
129	0.50494	800
130	0.335498	800
131	0.415653	800
132	0.480759	800
133	0.21283	800
134	0.210096	800
135	0.2116	800
136	0.50053	800
137	0.422429	800
138	0.267118	800
139	0.349964	800
140	0.232794	800
141	0.275486	800
142	0.417001	800
143	0.391092	800
144	0.378622	800
145	0.484332	800
146	0.490003	800
147	0.289959	800
148	0.227325	800
149	0.346092	800
150	0.520336	800
151	0.681708	800
152	0.475544	800
153	0.379375	800
154	0.433052	800
155	0.354506	800
156	0.623453	800
157	0.281735	800
158	0.493095	800
159	0.568822	800
160	0.258149	800
161	0.276811	800
162	0.362805	800
163	0.338331	800
164	0.169441	800
165	0.36851	800
166	0.636517	800
167	0.431594	800
168	0.487954	800
169	0.308616	800
170	0.252923	800
171	0.283138	800
172	0.209667	800
173	0.603354	800
174	0.3353	800
175	0.377064	800
176	0.499682	800
177	0.289584	800
178	0.16164	800
179	0.339207	800
180	0.406261	800
181	0.37994	800
182	0.35333	800
183	0.525264	800
184	0.249016	800
185	0.513912	800
186	0.515364	800
187	0.431836	800
188	0.312512	800
189	0.275022	800
190	0.465433	800
191	0.36888	800
192	0.303809	800
193	0.51257	800
194	0.580358	800
195	0.501115	800
196	0.61902	800
197	0.589381	800
198	0.410158	800
199	0.255756	800
200	0.462924	800
201	0.515829	800
202	0.746769	800
203	0.581096	800
204	0.472409	800
205	0.548923	800
206	0.325318	800
207	0.406541	800
208	0.254951	800
209	0.266492	800
210	0.233363	800
211	0.308215	800
212	0.260522	800
213	0.200656	800
214	0.483344	800
215	0.30185	800
216	0.404951	800
217	0.501251	800
218	0.275666	800
219	0.19946	800
220	0.240452	800
221	0.203685	800
222	0.427107	800
223	0.364985	800
224	0.316301	800
225	0.394762	800
226	0.468508	800
227	0.240068	800
228	0.29218	800
229	0.231215	800
230	0.427142	800
231	0.689546	800
232	0.406514	800
233	0.361157	800
234	0.437349	800
235	0.504513	800
236	0.488514	800
237	0.312293	800
238	0.410612	800
239	0.535076	800
240	0.266497	800
241	0.211007	800
242	0.28832	800
243	0.303983	800
244	0.743005	800
245	0.469191	800
246	0.42639	800
247	0.51907	800
248	0.234486	800
249	0.317926	800
250	0.434215	800
251	0.234511	800
252	0.284443	800
253	0.578337	800
254	0.329494	800
255	0.521721	800
256	0.398902	800
257	0.3156	800
258	0.157955	800
259	0.142115	800
260	0.305534	800
261	0.378572	800
262	0.314971	800
263	0.32172	800
264	0.539571	800
265	0.26441	800
266	0.4977	800
267	0.44996	800
268	0.353035	800
269	0.247533	800
270	0.191617	800
271	0.237079	800
272	0.321346	800
273	0.197217	800
274	0.417829	800
275	0.253374	800
276	0.276143	800
277	0.591397	800
278	0.293119	800
279	0.268104	800
280	0.315413	800
281	0.350991	800
282	0.344202	800
283	0.525117	800
284	0.346453	800
285	0.296299	800
286	0.577887	800
287	0.320732	800
288	0.405469	800
289	0.39402	800
290	0.322564	800
291	0.608537	800
292	0.426311	800
293	0.461399	800
294	0.35653	800
295	0.170216	800
296	0.283446	800
297	0.267076	800
298	0.368444	800
299	0.212147	800
300	0.337934	800
301	0.597289	800
302	0.319947	800
303	0.209642	800
304	0.307826	800
305	0.341182	800
306	0.401546	800
307	0.785518	800
308	0.571942	800
309	0.506575	800
310	0.590174	800
311	0.363305	800
312	0.622498	800
313	0.417597	800
314	0.243629	800
315	0.351027	800
316	0.67647	800
317	0.433903	800
318	0.4369	800
319	0.517665	800
320	0.428842	800
321	0.471344	800
322	0.375012	800
323	0.327695	800
324	0.326675	800
325	0.155381	800
326	0.660048	801
327	0.342321	801
328	0.449773	801
329	0.296636	801
330	0.506388	801
331	0.626303	801
332	0.223947	801
333	0.436586	801
334	0.351129	801
335	0.691747	801
336	0.456399	801
337	0.431841	801
338	0.537437	801
339	0.755256	801
340	0.559472	801
341	0.401019	801
342	0.602174	801
343	0.673287	801
344	0.477102	801
345	0.466349	801
346	0.687394	801
347	0.764316	801
348	0.627339	801
349	0.672395	801
350	0.792392	801
351	0.437828	801
352	0.394629	801
353	0.682609	801
354	0.651161	801
355	0.511066	801
356	0.602026	801
357	0.561895	801
358	0.590818	801
359	0.514638	801
360	0.313264	801
361	0.509689	801
362	0.604545	801
363	0.637285	801
364	0.715674	801
365	0.708877	801
366	0.604375	801
367	0.411962	801
368	0.345114	801
369	0.479853	801
370	0.275725	801
371	0.350397	801
372	0.542975	801
373	0.328424	801
374	0.524531	801
375	0.517948	801
376	0.305252	801
377	0.382151	801
378	0.328161	801
379	0.357147	801
380	0.616581	801
381	0.46045	801
382	0.338883	801
383	0.212509	801
384	0.293496	801
385	0.383341	801
386	0.246404	801
387	0.435971	801
388	0.389586	801
389	0.511819	801
390	0.828604	801
391	0.37598	801
392	0.625989	801
393	0.357007	801
394	0.517138	801
395	0.451385	801
396	0.266662	801
397	0.399158	801
398	0.273495	801
399	0.349773	801
400	0.497778	801
401	0.38914	801
402	0.501087	801
403	0.331058	801
404	0.388239	801
405	0.307022	801
406	0.789419	801
407	0.275895	801
408	0.116433	801
409	0.246616	801
410	0.375971	801
411	0.298851	801
412	0.189076	801
413	0.251897	801
414	0.492219	801
415	0.229922	801
416	0.241876	801
417	0.244049	801
418	0.560896	801
419	0.429126	801
420	0.153816	801
421	0.364561	801
422	0.439621	801
423	0.245372	801
424	0.231768	801
425	0.478267	801
426	0.551818	801
427	0.426456	801
428	0.497357	801
429	0.74029	801
430	0.197314	801
431	0.327244	801
432	0.398228	801
433	0.495106	801
434	0.311922	801
435	0.371757	801
436	0.302703	801
437	0.383281	801
438	0.297544	801
439	0.268345	801
440	0.26825	801
441	0.320945	801
442	0.335612	801
443	0.517972	801
444	0.493262	801
445	0.592291	801
446	0.284724	801
447	0.198117	801
448	0.301667	801
449	0.347901	801
450	0.225298	801
451	0.415529	801
452	0.604914	801
453	0.239788	801
454	0.250084	801
455	0.362053	801
456	0.477825	801
457	0.48232	801
458	0.364279	801
459	0.258674	801
460	0.340733	801
461	0.171556	801
462	0.373079	801
463	0.537777	801
464	0.607292	801
465	0.287354	801
466	0.418323	801
467	0.789081	801
468	0.359256	801
469	0.463431	801
470	0.545163	801
471	0.373256	801
472	0.30142	801
473	0.279082	801
474	0.422838	801
475	0.231682	801
476	0.150685	801
477	0.281406	801
478	0.335126	801
479	0.425003	801
480	0.457254	801
481	0.414319	801
482	0.401425	801
483	0.69548	801
484	0.297305	801
485	0.43532	801
486	0.236056	801
487	0.202827	801
488	0.231635	801
489	0.529286	801
490	0.250478	801
491	0.262578	801
492	0.306355	801
493	0.612477	801
494	0.449489	801
495	0.186532	801
496	0.427787	801
497	0.497794	801
498	0.276107	801
499	0.266198	801
500	0.519928	801
501	0.611661	801
502	0.457042	801
503	0.527452	801
504	0.776857	801
505	0.268125	801
506	0.364367	801
507	0.442132	801
508	0.524032	801
509	0.32482	801
510	0.416818	801
511	0.363819	801
512	0.423806	801
513	0.321903	801
514	0.259787	801
515	0.300608	801
516	0.349389	801
517	0.409383	801
518	0.567463	801
519	0.550281	801
520	0.642458	801
521	0.262292	801
522	0.37676	801
523	0.208764	801
524	0.370937	801
525	0.46506	801
526	0.184725	801
527	0.191134	801
528	0.234673	801
529	0.408007	801
530	0.452661	801
531	0.333057	801
532	0.233557	801
533	0.275856	801
534	0.226378	801
535	0.320404	801
536	0.434299	801
537	0.505385	801
538	0.294246	801
539	0.432512	801
540	0.737509	801
541	0.229773	801
542	0.426444	801
543	0.47018	801
544	0.414719	801
545	0.258652	801
546	0.204852	801
547	0.312184	801
548	0.175853	801
549	0.19548	801
550	0.276273	801
551	0.248967	801
552	0.40995	801
553	0.324193	801
554	0.368557	801
555	0.33834	801
556	0.646056	801
557	0.514136	801
558	0.332236	801
559	0.500498	801
560	0.58594	801
561	0.326505	801
562	0.380773	801
563	0.397004	801
564	0.277974	801
565	0.3507	801
566	0.447399	801
567	0.132248	801
568	0.149246	801
569	0.274912	801
570	0.434047	801
571	0.524767	801
572	0.548178	801
573	0.180171	801
574	0.200224	801
575	0.57277	801
576	0.343368	801
577	0.557515	801
578	0.544857	801
579	0.18668	801
580	0.229807	801
581	0.227497	801
582	0.310872	801
583	0.253278	801
584	0.209235	801
585	0.428351	801
586	0.427274	801
587	0.546256	801
588	0.422318	801
589	0.251065	801
590	0.178668	801
591	0.736678	801
592	0.333395	801
593	0.367243	801
594	0.576848	801
595	0.390996	801
596	0.326341	801
597	0.454976	801
598	0.661636	801
599	0.489167	801
600	0.362983	801
601	0.512019	801
602	0.576794	801
603	0.407634	801
604	0.39448	801
605	0.586422	801
606	0.693074	801
607	0.531112	801
608	0.62402	801
609	0.794117	801
610	0.404268	801
611	0.391847	801
612	0.600063	801
613	0.587788	801
614	0.457401	801
615	0.500115	801
616	0.481092	801
617	0.453419	801
618	0.42344	801
619	0.300542	801
620	0.375309	801
621	0.495441	801
622	0.580319	801
623	0.619173	801
624	0.608875	801
625	0.632683	801
626	0.299519	801
627	0.465242	801
628	0.139339	801
629	0.239126	801
630	0.286	801
631	0.501858	801
632	0.498772	801
633	0.271428	801
634	0.331644	801
635	0.369797	801
636	0.215746	801
637	0.218448	801
638	0.417578	801
639	0.557455	801
640	0.377784	801
641	0.49319	801
642	0.806472	801
643	0.220999	801
644	0.467765	801
645	0.397886	801
646	0.490094	801
647	0.30817	801
648	0.302901	801
649	0.357781	801
650	0.32023	801
651	0.268078	801
652	0.291129	801
653	0.290482	801
654	0.344931	801
655	0.373708	801
656	0.464616	801
657	0.433207	801
658	0.724192	801
659	0.370981	801
660	0.303442	801
661	0.303661	801
662	0.34366	801
663	0.648267	801
664	0.563969	801
665	0.263368	801
666	0.498599	801
667	0.547659	801
668	0.358302	801
669	0.261318	801
670	0.536208	801
671	0.630371	801
672	0.529631	801
673	0.5912	801
674	0.826435	801
675	0.316578	801
676	0.47324	801
677	0.455718	801
678	0.602177	801
679	0.456887	801
680	0.452946	801
681	0.395376	801
682	0.485076	801
683	0.440943	801
684	0.400193	801
685	0.341805	801
686	0.404556	801
687	0.460203	801
688	0.610524	801
689	0.591453	801
690	0.710884	801
691	0.446767	801
692	0.487375	801
693	0.526431	801
694	0.653599	801
695	0.73758	801
696	0.487995	801
697	0.629389	801
698	0.576057	801
699	0.526954	801
700	0.397089	801
701	0.525138	801
702	0.670133	801
703	0.675336	801
704	0.731416	801
705	0.846429	801
706	0.503557	801
707	0.64172	801
708	0.391518	801
709	0.75402	801
710	0.661293	801
711	0.550661	801
712	0.540281	801
713	0.519842	801
714	0.607639	801
715	0.690537	801
716	0.464741	801
717	0.416286	801
718	0.567029	801
719	0.631925	801
720	0.607404	801
721	0.774425	801
722	0.28433	801
723	0.325767	801
724	0.482013	801
725	0.553473	801
726	0.281722	801
727	0.315856	801
728	0.335624	801
729	0.16183	801
730	0.205694	801
731	0.431336	801
732	0.572187	801
733	0.376031	801
734	0.476642	801
735	0.839713	801
736	0.248014	801
737	0.519706	801
738	0.371368	801
739	0.481346	801
740	0.34333	801
741	0.294213	801
742	0.348641	801
743	0.309878	801
744	0.263794	801
745	0.340101	801
746	0.342817	801
747	0.391493	801
748	0.384846	801
749	0.462023	801
750	0.412121	801
751	0.774806	801
752	0.221993	801
753	0.515823	801
754	0.420894	801
755	0.324797	801
756	0.353619	801
757	0.414627	801
758	0.307512	801
759	0.322392	801
760	0.477059	801
761	0.535651	801
762	0.381455	801
763	0.511269	801
764	0.735162	801
765	0.263083	801
766	0.370356	801
767	0.485508	801
768	0.47309	801
769	0.274947	801
770	0.28959	801
771	0.334668	801
772	0.296272	801
773	0.258959	801
774	0.254756	801
775	0.276011	801
776	0.400866	801
777	0.390317	801
778	0.468915	801
779	0.437703	801
780	0.592174	801
781	0.441849	801
782	0.433428	801
783	0.262567	801
784	0.343441	801
785	0.360024	801
786	0.34519	801
787	0.241899	801
788	0.347989	801
789	0.405747	801
790	0.376362	801
791	0.535094	801
792	0.733335	801
793	0.277328	801
794	0.416277	801
795	0.379953	801
796	0.535879	801
797	0.345901	801
798	0.269314	801
799	0.254247	801
800	0.358627	801
801	0.333926	801
802	0.387831	801
803	0.239721	801
804	0.353999	801
805	0.203998	801
806	0.454072	801
807	0.379623	801
808	0.628787	801
809	0.556914	801
810	0.597258	801
811	0.330753	801
812	0.228155	801
813	0.447088	801
814	0.54732	801
815	0.455614	801
816	0.542274	801
817	0.275987	801
818	0.296899	801
819	0.722615	801
820	0.515501	801
821	0.708683	801
822	0.569829	801
823	0.34491	801
824	0.433277	801
825	0.32333	801
826	0.43418	801
827	0.373867	801
828	0.418705	801
829	0.610703	801
830	0.497884	801
831	0.645791	801
832	0.461542	801
833	0.344845	801
834	0.22746	801
835	0.831924	801
836	0.446699	801
837	0.271753	801
838	0.451932	801
839	0.552764	801
840	0.500419	801
841	0.664464	801
842	0.568353	801
843	0.428841	801
844	0.381053	801
845	0.35132	801
846	0.468478	801
847	0.392125	801
848	0.651872	801
849	0.329822	801
850	0.217221	801
851	0.436779	801
852	0.27638	801
853	0.535843	801
854	0.432602	801
855	0.420637	801
856	0.486668	801
857	0.574613	801
858	0.435443	801
859	0.426909	801
860	0.48161	801
861	0.582101	801
862	0.434358	801
863	0.479142	801
864	0.259012	801
865	0.204053	801
866	0.491519	801
867	0.541484	801
868	0.475451	801
869	0.544748	801
870	0.747361	801
871	0.254981	801
872	0.306067	801
873	0.359501	801
874	0.556366	801
875	0.390374	801
876	0.419155	801
877	0.278573	801
878	0.453187	801
879	0.374989	801
880	0.330636	801
881	0.308398	801
882	0.320653	801
883	0.330291	801
884	0.575563	801
885	0.53413	801
886	0.592877	801
887	0.196658	801
888	0.272849	801
889	0.440887	801
890	0.511796	801
891	0.509673	801
892	0.217661	801
893	0.249734	801
894	0.520652	801
895	0.341301	801
896	0.534416	801
897	0.55795	801
898	0.236261	801
899	0.195971	801
900	0.199075	801
901	0.275098	801
902	0.267303	801
903	0.242113	801
904	0.403205	801
905	0.393488	801
906	0.517471	801
907	0.377804	801
908	0.221464	801
909	0.238089	801
910	0.719566	801
911	0.301072	801
912	0.40704	801
913	0.378959	801
914	0.427244	801
915	0.210721	801
916	0.307736	801
917	0.66174	801
918	0.394768	801
919	0.614673	801
920	0.430348	801
921	0.303299	801
922	0.300275	801
923	0.202128	801
924	0.27988	801
925	0.252829	801
926	0.273966	801
927	0.497622	801
928	0.436999	801
929	0.547532	801
930	0.34033	801
931	0.279634	801
932	0.172806	801
933	0.774352	801
934	0.28067	801
935	0.478779	801
936	0.577401	801
937	0.302745	801
938	0.403029	801
939	0.800084	801
940	0.272147	801
941	0.498079	801
942	0.405626	801
943	0.398224	801
944	0.344722	801
945	0.254356	801
946	0.357654	801
947	0.272249	801
948	0.196504	801
949	0.324164	801
950	0.370975	801
951	0.420154	801
952	0.408381	801
953	0.419761	801
954	0.368434	801
955	0.718542	801
956	0.391626	801
957	0.492618	801
958	0.468988	801
959	0.589526	801
960	0.819858	801
961	0.305846	801
962	0.459633	801
963	0.263833	801
964	0.598904	801
965	0.425723	801
966	0.353769	801
967	0.248359	801
968	0.428063	801
969	0.391291	801
970	0.466001	801
971	0.293047	801
972	0.279446	801
973	0.284458	801
974	0.550695	801
975	0.4858	801
976	0.736904	801
977	0.459273	801
978	0.570023	801
979	0.675037	801
980	0.872528	801
981	0.457985	801
982	0.683318	801
983	0.383112	801
984	0.687175	801
985	0.577094	801
986	0.385704	801
987	0.446391	801
988	0.383905	801
989	0.552237	801
990	0.6446	801
991	0.328287	801
992	0.512633	801
993	0.368916	801
994	0.486793	801
995	0.35881	801
996	0.849463	801
997	0.520186	801
998	0.631029	801
999	0.742646	801
1000	0.563989	801
1001	0.616669	801
1002	0.450146	801
1003	0.642486	801
1004	0.529582	801
1005	0.432962	801
1006	0.395181	801
1007	0.568334	801
1008	0.562821	801
1009	0.658389	801
1010	0.52224	801
1011	0.529096	801
1012	0.310235	801
1013	0.580164	801
1014	0.513726	801
1015	0.766968	801
1016	0.199603	801
1017	0.667188	801
1018	0.412701	801
1019	0.557571	801
1020	0.595719	801
1021	0.18351	801
1022	0.29925	801
1023	0.225049	801
1024	0.320107	801
1025	0.292939	801
1026	0.227647	801
1027	0.414582	801
1028	0.456462	801
1029	0.551747	801
1030	0.416817	801
1031	0.356993	801
1032	0.245665	801
1033	0.722227	801
1034	0.462947	801
1035	0.472917	801
1036	0.615799	801
1037	0.676176	801
1038	0.0747863	801
1039	0.331957	801
1040	0.380972	801
1041	0.430115	801
1042	0.419925	801
1043	0.338564	801
1044	0.485208	801
1045	0.577034	801
1046	0.664686	801
1047	0.546157	801
1048	0.289866	801
1049	0.317191	801
1050	0.764944	801
1051	0.708972	801
1052	0.642792	801
1053	0.817852	801
1054	0.434701	801
1055	0.501521	801
1056	0.675407	801
1057	0.570529	801
1058	0.783647	801
1059	0.71209	801
1060	0.687188	801
1061	0.791464	801
1062	0.795865	801
1063	0.685972	801
1064	0.393826	801
1065	0.670848	801
1066	0.655092	801
1067	0.371825	801
1068	0.443741	801
1069	0.481881	801
1070	0.328125	801
1071	0.334471	801
1072	0.3178	801
1073	0.353017	801
1074	0.304011	801
1075	0.266239	801
1076	0.329838	801
1077	0.458291	801
1078	0.343416	801
1079	0.448895	801
1080	0.425444	801
1081	0.59381	801
1082	0.579685	801
1083	0.581591	801
1084	0.431643	801
1085	0.536902	801
1086	0.418497	801
1087	0.523819	801
1088	0.422444	801
1089	0.263381	801
1090	0.469782	801
1091	0.50226	801
1092	0.448586	801
1093	0.661711	801
1094	0.655765	801
1095	0.317646	801
1096	0.692315	801
1097	0.572582	801
1098	0.466091	801
1099	0.372406	801
1100	0.547918	801
1101	0.54036	801
1102	0.63158	801
1103	0.468235	801
1104	0.265104	801
1105	0.283167	801
1106	0.627512	801
1107	0.560738	801
1108	0.747343	801
1109	0.295675	801
1110	0.374047	801
1111	0.435959	801
1112	0.395882	801
1113	0.299597	801
1114	0.451975	801
1115	0.582036	801
1116	0.676334	801
1117	0.553443	801
1118	0.285056	801
1119	0.311741	801
1120	0.744528	801
1121	0.262903	801
1122	0.23872	801
1123	0.367886	801
1124	0.262883	801
1125	0.265284	801
1126	0.400464	801
1127	0.497562	801
1128	0.363615	801
1129	0.363729	801
1130	0.34538	801
1131	0.630723	801
1132	0.256136	801
1133	0.233771	801
1134	0.24148	801
1135	0.401173	801
1136	0.304824	801
1137	0.48472	801
1138	0.327667	801
1139	0.294205	801
1140	0.226189	801
1141	0.715447	801
1142	0.424703	801
1143	0.362551	801
1144	0.430603	801
1145	0.361977	801
1146	0.404046	801
1147	0.223698	801
1148	0.441534	801
1149	0.384597	801
1150	0.633603	801
1151	0.189805	801
1152	0.382605	801
1153	0.30541	801
1154	0.531835	801
1155	0.442157	801
1156	0.314371	801
1157	0.261168	801
1158	0.714251	801
1159	0.264536	801
1160	0.388169	801
1161	0.484145	801
1162	0.399735	801
1163	0.37155	801
1164	0.3356	801
1165	0.639653	801
1166	0.433536	801
1167	0.57302	801
1168	0.491149	801
1169	0.553728	801
1170	0.547643	801
1171	0.462316	801
1172	0.385635	801
1173	0.349936	801
1174	0.442116	801
1175	0.386001	801
1176	0.6991	801
1177	0.353496	801
1178	0.631065	801
1179	0.587487	801
1180	0.67439	801
1181	0.495978	801
1182	0.418636	801
1183	0.655453	801
1184	0.238552	801
1185	0.803829	801
1186	0.800537	801
1187	0.657362	802
1188	0.181363	802
1189	0.47198	802
1190	0.512928	802
1191	0.535645	802
1192	0.553828	802
1193	0.613089	802
1194	0.358106	802
1195	0.70723	802
1196	0.621709	802
1197	0.42264	802
1198	0.58688	802
1199	0.607027	802
1200	0.62757	802
1201	0.360786	802
1202	0.399925	802
1203	0.5801	802
1204	0.278451	802
1205	0.372407	802
1206	0.417839	802
1207	0.273849	802
1208	0.740248	802
1209	0.459311	802
1210	0.403047	802
1211	0.378893	802
1212	0.614102	802
1213	0.531391	802
1214	0.50524	802
1215	0.479554	802
1216	0.642043	802
1217	0.42144	802
1218	0.300754	802
1219	0.506111	802
1220	0.330736	802
1221	0.224179	802
1222	0.483108	802
1223	0.280059	802
1224	0.20059	802
1225	0.347857	802
1226	0.176708	802
1227	0.400708	802
1228	0.218817	802
1229	0.455794	802
1230	0.507788	802
1231	0.267014	802
1232	0.525316	802
1233	0.51013	802
1234	0.468839	802
1235	0.486211	802
1236	0.302629	802
1237	0.424656	802
1238	0.560503	802
1239	0.420814	802
1240	0.276393	802
1241	0.326356	802
1242	0.35802	802
1243	0.440928	802
1244	0.358727	802
1245	0.480176	802
1246	0.53679	802
1247	0.526219	802
1248	0.582969	802
1249	0.295541	802
1250	0.693531	802
1251	0.604866	802
1252	0.41122	802
1253	0.570732	802
1254	0.589935	802
1255	0.6013	802
1256	0.333983	802
1257	0.345516	802
1258	0.553516	802
1259	0.27275	802
1260	0.28865	802
1261	0.319909	802
1262	0.251807	802
1263	0.714379	802
1264	0.35867	802
1265	0.337822	802
1266	0.348519	802
1267	0.583341	802
1268	0.508655	802
1269	0.479615	802
1270	0.467891	802
1271	0.197074	802
1272	0.356233	802
1273	0.288505	802
1274	0.288781	802
1275	0.178965	802
1276	0.490147	802
1277	0.385396	802
1278	0.334653	802
1279	0.322369	802
1280	0.463683	802
1281	0.378405	802
1282	0.242552	802
1283	0.266263	802
1284	0.32579	802
1285	0.259459	802
1286	0.158535	802
1287	0.239597	802
1288	0.304126	802
1289	0.508522	802
1290	0.23052	802
1291	0.338757	802
1292	0.221944	802
1293	0.345593	802
1294	0.327502	802
1295	0.278261	802
1296	0.401679	802
1297	0.328098	802
1298	0.14354	802
1299	0.169237	802
1300	0.247125	802
1301	0.367919	802
1302	0.274366	802
1303	0.298207	802
1304	0.237941	802
1305	0.442491	802
1306	0.276224	802
1307	0.250345	802
1308	0.275001	802
1309	0.235477	802
1310	0.30381	802
1311	0.285173	802
1312	0.351138	802
1313	0.327261	802
1314	0.397851	802
1315	0.326653	802
1316	0.364475	802
1317	0.236508	802
1318	0.234562	802
1319	0.261338	802
1320	0.261071	802
1321	0.402838	802
1322	0.307695	802
1323	0.366778	802
1324	0.356131	802
1325	0.569035	802
1326	0.473444	802
1327	0.452182	802
1328	0.444796	802
1329	0.547556	802
1330	0.433404	802
1331	0.34066	802
1332	0.307903	802
1333	0.379602	802
1334	0.390606	802
1335	0.353969	802
1336	0.506763	802
1337	0.411161	802
1338	0.578447	802
1339	0.482992	802
1340	0.2675	802
1341	0.357825	802
1342	0.433621	802
1343	0.435717	802
1344	0.374794	802
1345	0.476387	802
1346	0.175663	802
1347	0.297163	802
1348	0.377565	802
1349	0.271842	802
1350	0.37027	802
1351	0.276844	802
1352	0.448521	802
1353	0.286383	802
1354	0.298156	802
1355	0.298659	802
1356	0.22695	802
1357	0.351461	802
1358	0.302299	802
1359	0.40904	802
1360	0.365863	802
1361	0.403905	802
1362	0.373993	802
1363	0.385717	802
1364	0.317923	802
1365	0.312079	802
1366	0.352053	802
1367	0.291956	802
1368	0.407169	802
1369	0.333625	802
1370	0.384431	802
1371	0.250351	802
1372	0.345302	802
1373	0.224237	802
1374	0.472293	802
1375	0.289432	802
1376	0.309446	802
1377	0.369407	802
1378	0.160479	802
1379	0.406619	802
1380	0.365517	802
1381	0.416123	802
1382	0.427777	802
1383	0.360985	802
1384	0.371927	802
1385	0.436211	802
1386	0.338555	802
1387	0.277885	802
1388	0.351971	802
1389	0.305916	802
1390	0.426091	802
1391	0.542143	802
1392	0.435471	802
1393	0.301578	802
1394	0.387487	802
1395	0.454549	802
1396	0.434555	802
1397	0.194535	802
1398	0.18576	802
1399	0.339461	802
1400	0.160631	802
1401	0.117584	802
1402	0.234773	802
1403	0.209745	802
1404	0.56573	802
1405	0.27993	802
1406	0.249881	802
1407	0.172442	802
1408	0.394243	802
1409	0.371553	802
1410	0.318125	802
1411	0.38296	802
1412	0.260578	802
1413	0.476397	802
1414	0.278958	802
1415	0.33531	802
1416	0.245598	802
1417	0.513021	802
1418	0.564951	802
1419	0.421587	802
1420	0.583289	802
1421	0.569475	802
1422	0.60545	802
1423	0.546897	802
1424	0.229707	802
1425	0.564941	802
1426	0.615335	802
1427	0.484188	802
1428	0.319179	802
1429	0.336854	802
1430	0.364708	802
1431	0.395963	802
1432	0.339061	802
1433	0.146552	802
1434	0.407952	802
1435	0.259231	802
1436	0.41523	802
1437	0.489754	802
1438	0.292667	802
1439	0.483052	802
1440	0.460644	802
1441	0.458129	802
1442	0.438534	802
1443	0.279369	802
1444	0.434199	802
1445	0.529004	802
1446	0.38085	802
1447	0.308787	802
1448	0.312392	802
1449	0.322758	802
1450	0.41879	802
1451	0.2583	802
1452	0.539039	802
1453	0.391473	802
1454	0.329002	802
1455	0.298762	802
1456	0.298373	802
1457	0.303395	802
1458	0.339514	802
1459	0.272102	802
1460	0.252743	802
1461	0.517859	802
1462	0.236697	802
1463	0.383384	802
1464	0.220718	802
1465	0.350601	802
1466	0.274486	802
1467	0.307951	802
1468	0.455246	802
1469	0.382895	802
1470	0.222684	802
1471	0.358046	802
1472	0.415447	802
1473	0.231574	802
1474	0.436313	802
1475	0.414564	802
1476	0.419186	802
1477	0.39241	802
1478	0.31148	802
1479	0.375674	802
1480	0.471261	802
1481	0.317461	802
1482	0.265488	802
1483	0.229663	802
1484	0.266348	802
1485	0.357417	802
1486	0.268768	802
1487	0.37372	802
1488	0.586268	802
1489	0.486363	802
1490	0.458165	802
1491	0.505624	802
1492	0.648231	802
1493	0.409762	802
1494	0.370237	802
1495	0.620633	802
1496	0.568389	802
1497	0.452996	802
1498	0.394081	802
1499	0.41094	802
1500	0.378518	802
1501	0.237492	802
1502	0.386439	802
1503	0.448945	802
1504	0.284823	802
1505	0.466905	802
1506	0.468222	802
1507	0.526609	802
1508	0.426672	802
1509	0.221845	802
1510	0.472122	802
1511	0.505851	802
1512	0.351206	802
1513	0.216676	802
1514	0.268041	802
1515	0.264375	802
1516	0.323062	802
1517	0.298656	802
1518	0.286234	802
1519	0.159596	802
1520	0.237738	802
1521	0.394593	802
1522	0.160518	802
1523	0.538954	802
1524	0.373366	802
1525	0.29446	802
1526	0.200561	802
1527	0.355264	802
1528	0.287364	802
1529	0.244358	802
1530	0.220604	802
1531	0.328448	802
1532	0.267085	802
1533	0.202445	802
1534	0.274769	802
1535	0.309749	802
1536	0.584938	802
1537	0.297085	802
1538	0.22231	802
1539	0.233679	802
1540	0.397249	802
1541	0.358522	802
1542	0.334763	802
1543	0.471692	802
1544	0.369446	802
1545	0.36335	802
1546	0.403693	802
1547	0.388526	802
1548	0.397084	802
1549	0.326003	802
1550	0.410317	802
1551	0.279097	802
1552	0.258624	802
1553	0.270447	802
1554	0.241655	802
1555	0.364377	802
1556	0.201808	802
1557	0.300612	802
1558	0.169605	802
1559	0.606835	802
1560	0.300717	802
1561	0.307604	802
1562	0.201609	802
1563	0.432527	802
1564	0.386924	802
1565	0.334612	802
1566	0.295119	802
1567	0.220429	802
1568	0.277844	802
1569	0.59364	802
1570	0.286601	802
1571	0.238038	802
1572	0.212343	802
1573	0.428041	802
1574	0.395686	802
1575	0.342094	802
1576	0.432895	802
1577	0.32415	802
1578	0.620704	802
1579	0.152997	802
1580	0.401671	802
1581	0.286897	802
1582	0.461216	802
1583	0.409167	802
1584	0.443157	802
1585	0.566881	802
1586	0.584579	802
1587	0.306194	802
1588	0.345042	802
1589	0.210915	802
1590	0.423689	802
1591	0.331128	802
1592	0.310539	802
1593	0.298707	802
1594	0.593318	802
1595	0.638204	802
1596	0.512502	802
1597	0.282572	802
1598	0.380544	802
1599	0.415948	802
1600	0.455087	802
1601	0.442032	802
1602	0.286505	802
1603	0.400772	802
1604	0.356043	802
1605	0.404964	802
1606	0.517301	802
1607	0.257002	802
1608	0.469889	802
1609	0.421093	802
1610	0.377356	802
1611	0.468606	802
1612	0.317236	802
1613	0.257513	802
1614	0.202046	802
1615	0.336688	802
1616	0.193201	802
1617	0.280212	802
1618	0.361471	802
1619	0.185637	802
1620	0.307498	802
1621	0.265284	802
1622	0.443233	803
1623	0.498738	803
1624	0.475745	803
1625	0.499119	803
1626	0.508432	803
1627	0.631002	803
1628	0.719518	803
1629	0.300492	803
1630	0.646275	803
1631	0.370671	803
1632	0.608969	803
1633	0.657671	803
1634	0.499492	803
1635	0.309449	803
1636	0.833968	803
1637	0.413616	803
1638	0.590801	803
1639	0.40712	803
1640	0.276812	803
1641	0.548486	803
1642	0.350893	803
1643	0.547017	803
1644	0.667374	803
1645	0.447103	803
1646	0.340203	803
1647	0.569761	803
1648	0.683014	803
1649	0.444156	803
1650	0.280861	803
1651	0.594987	803
1652	0.646625	803
1653	0.664121	803
1654	0.533974	803
1655	0.389104	803
1656	0.671588	803
1657	0.593912	803
1658	0.343061	803
1659	0.452831	803
1660	0.376264	803
1661	0.328494	803
1662	0.668517	803
1663	0.476429	803
1664	0.28079	803
1665	0.161879	803
1666	0.293161	803
1667	0.325483	803
1668	0.402348	803
1669	0.462359	803
1670	0.368191	803
1671	0.490012	803
1672	0.428903	803
1673	0.2988	803
1674	0.43143	803
1675	0.337651	803
1676	0.297541	803
1677	0.681853	803
1678	0.485989	803
1679	0.249564	803
1680	0.359422	803
1681	0.464129	803
1682	0.266912	803
1683	0.43698	803
1684	0.274926	803
1685	0.363777	803
1686	0.381954	803
1687	0.477393	803
1688	0.313874	803
1689	0.369923	803
1690	0.356877	803
1691	0.332023	803
1692	0.36581	803
1693	0.4799	803
1694	0.407729	803
1695	0.351797	803
1696	0.490726	803
1697	0.403047	803
1698	0.358414	803
1699	0.41756	803
1700	0.316207	803
1701	0.416459	803
1702	0.325996	803
1703	0.353154	803
1704	0.318068	803
1705	0.217576	803
1706	0.154149	803
1707	0.378678	803
1708	0.24274	803
1709	0.373904	803
1710	0.367265	803
1711	0.24174	803
1712	0.311422	803
1713	0.376307	803
1714	0.314457	803
1715	0.171749	803
1716	0.327946	803
1717	0.584621	803
1718	0.538291	803
1719	0.399824	803
1720	0.402258	803
1721	0.49632	803
1722	0.405981	803
1723	0.496535	803
1724	0.366994	803
1725	0.355737	803
1726	0.492836	803
1727	0.484748	803
1728	0.373284	803
1729	0.399018	803
1730	0.453916	803
1731	0.358814	803
1732	0.208537	803
1733	0.274013	803
1734	0.307434	803
1735	0.277526	803
1736	0.527141	803
1737	0.455878	803
1738	0.336728	803
1739	0.423551	803
1740	0.270446	803
1741	0.273369	803
1742	0.348346	803
1743	0.412552	803
1744	0.497344	803
1745	0.205227	803
1746	0.325747	803
1747	0.334094	803
1748	0.378296	803
1749	0.333447	803
1750	0.370393	803
1751	0.374395	803
1752	0.259366	803
1753	0.335744	803
1754	0.256766	803
1755	0.282513	803
1756	0.611055	803
1757	0.486171	803
1758	0.250308	803
1759	0.340301	803
1760	0.468966	803
1761	0.265103	803
1762	0.456354	803
1763	0.21914	803
1764	0.317162	803
1765	0.401804	803
1766	0.464318	803
1767	0.263529	803
1768	0.331617	803
1769	0.383949	803
1770	0.321728	803
1771	0.242989	803
1772	0.356135	803
1773	0.308128	803
1774	0.286147	803
1775	0.483174	803
1776	0.382255	803
1777	0.278891	803
1778	0.395539	803
1779	0.282957	803
1780	0.36246	803
1781	0.323374	803
1782	0.33289	803
1783	0.341928	803
1784	0.277975	803
1785	0.208386	803
1786	0.34676	803
1787	0.320911	803
1788	0.284009	803
1789	0.273457	803
1790	0.303005	803
1791	0.293177	803
1792	0.109678	803
1793	0.261158	803
1794	0.596917	803
1795	0.547979	803
1796	0.355357	803
1797	0.320785	803
1798	0.48095	803
1799	0.379855	803
1800	0.475149	803
1801	0.323666	803
1802	0.32381	803
1803	0.452222	803
1804	0.462757	803
1805	0.321589	803
1806	0.359619	803
1807	0.386563	803
1808	0.320616	803
1809	0.19527	803
1810	0.32192	803
1811	0.299957	803
1812	0.261138	803
1813	0.507514	803
1814	0.405084	803
1815	0.282378	803
1816	0.375068	803
1817	0.1909	803
1818	0.233958	803
1819	0.288951	803
1820	0.35082	803
1821	0.472397	803
1822	0.391526	803
1823	0.437975	803
1824	0.400522	803
1825	0.503647	803
1826	0.415492	803
1827	0.385542	803
1828	0.44642	803
1829	0.319872	803
1830	0.345084	803
1831	0.69673	803
1832	0.59044	803
1833	0.396433	803
1834	0.26363	803
1835	0.415438	803
1836	0.354736	803
1837	0.519389	803
1838	0.333074	803
1839	0.386683	803
1840	0.442995	803
1841	0.442199	803
1842	0.364026	803
1843	0.461354	803
1844	0.28852	803
1845	0.387644	803
1846	0.394808	803
1847	0.493633	803
1848	0.423053	803
1849	0.406744	803
1850	0.460597	803
1851	0.475596	803
1852	0.404809	803
1853	0.345868	803
1854	0.248217	803
1855	0.399713	803
1856	0.368745	803
1857	0.42124	803
1858	0.44297	803
1859	0.327279	803
1860	0.486456	803
1861	0.289665	803
1862	0.40104	803
1863	0.346885	803
1864	0.169571	803
1865	0.232624	803
1866	0.434053	803
1867	0.475453	803
1868	0.659932	803
1869	0.452432	803
1870	0.45221	803
1871	0.618626	803
1872	0.499161	803
1873	0.616498	803
1874	0.41846	803
1875	0.302148	803
1876	0.589445	803
1877	0.603602	803
1878	0.382153	803
1879	0.380346	803
1880	0.532701	803
1881	0.487193	803
1882	0.200857	803
1883	0.283269	803
1884	0.233485	803
1885	0.315851	803
1886	0.626778	803
1887	0.396621	803
1888	0.270385	803
1889	0.528665	803
1890	0.288014	803
1891	0.348929	803
1892	0.447713	803
1893	0.374064	803
1894	0.5981	803
1895	0.585827	803
1896	0.299458	803
1897	0.527063	803
1898	0.289261	803
1899	0.271233	803
1900	0.372634	803
1901	0.54216	803
1902	0.369217	803
1903	0.713497	803
1904	0.405279	803
1905	0.533077	803
1906	0.699896	803
1907	0.404316	803
1908	0.694981	803
1909	0.378529	803
1910	0.2579	803
1911	0.638628	803
1912	0.687616	803
1913	0.366275	803
1914	0.2777	803
1915	0.581666	803
1916	0.588953	803
1917	0.285169	803
1918	0.239016	803
1919	0.215702	803
1920	0.34178	803
1921	0.707681	803
1922	0.324969	803
1923	0.296385	803
1924	0.624583	803
1925	0.42143	803
1926	0.48575	803
1927	0.554778	803
1928	0.297007	803
1929	0.581895	803
1930	0.511962	803
1931	0.263637	803
1932	0.450039	803
1933	0.525009	803
1934	0.329229	803
1935	0.186834	803
1936	0.760984	803
1937	0.412129	803
1938	0.464573	803
1939	0.344689	803
1940	0.301275	803
1941	0.427821	803
1942	0.328218	803
1943	0.415413	803
1944	0.544643	803
1945	0.410535	803
1946	0.322029	803
1947	0.444556	803
1948	0.559049	803
1949	0.411873	803
1950	0.227337	803
1951	0.461826	803
1952	0.513191	803
1953	0.543721	803
1954	0.426829	803
1955	0.392786	803
1956	0.563228	803
1957	0.484382	803
1958	0.31154	803
1959	0.31967	803
1960	0.235557	803
1961	0.292805	803
1962	0.547709	803
1963	0.430289	803
1964	0.443933	803
1965	0.39953	803
1966	0.243421	803
1967	0.254036	803
1968	0.462822	803
1969	0.456087	803
1970	0.651021	803
1971	0.462178	803
1972	0.555077	803
1973	0.640298	803
1974	0.45943	803
1975	0.63369	803
1976	0.447644	803
1977	0.357552	803
1978	0.64226	803
1979	0.625858	803
1980	0.41825	803
1981	0.396588	803
1982	0.614787	803
1983	0.515317	803
1984	0.225508	803
1985	0.19764	803
1986	0.238507	803
1987	0.296334	803
1988	0.668542	803
1989	0.479316	803
1990	0.34672	803
1991	0.559425	803
1992	0.388074	803
1993	0.384463	803
1994	0.511371	803
1995	0.43171	803
1996	0.619889	803
1997	0.457124	803
1998	0.442359	803
1999	0.282672	803
[truncated: 10,250 more rows]

## Sheet: S4-3
	BC	day	ID	Similarity	Similarity_log
800_1-2	0.277143	1	800	0.722857	0.543984
800_1-3	0.428771	2	800	0.571229	0.451858
800_1-4	0.351991	3	800	0.648009	0.499568
800_1-5	0.343944	4	800	0.656056	0.504439
800_1-6	0.403748	5	800	0.596252	0.467658
800_1-7	0.423437	6	800	0.576563	0.455247
800_1-8	0.42028	7	800	0.57972	0.457248
800_1-9	0.259579	8	800	0.740421	0.554127
800_1-10	0.421853	9	800	0.578147	0.456251
800_1-11	0.261702	10	800	0.738298	0.552907
800_1-12	0.0807581	11	800	0.919242	0.65193
800_1-13	0.156893	12	800	0.843107	0.611453
800_1-14	0.115895	13	800	0.884105	0.633453
800_1-15	0.402798	14	800	0.597202	0.468253
800_1-16	0.401992	15	800	0.598008	0.468758
800_1-17	0.23119	16	800	0.76881	0.570307
800_1-18	0.32034	17	800	0.67966	0.518592
800_1-19	0.210429	18	800	0.789571	0.581976
800_1-20	0.282663	19	800	0.717337	0.540775
800_1-21	0.220799	20	800	0.779201	0.576164
800_1-22	0.242918	21	800	0.757082	0.563654
800_1-23	0.276089	22	800	0.723911	0.544596
800_1-24	0.288983	23	800	0.711017	0.537088
800_1-25	0.319983	24	800	0.680017	0.518804
800_1-26	0.351303	25	800	0.648697	0.499985
800_1-27	0.349344	26	800	0.650656	0.501173
800_1-28	0.332271	27	800	0.667729	0.511463
800_1-29	0.326079	28	800	0.673921	0.515169
800_1-30	0.322664	29	800	0.677336	0.517207
800_1-31	0.326436	30	800	0.673564	0.514955
800_1-32	0.332567	31	800	0.667433	0.511285
800_1-33	0.337093	32	800	0.662907	0.508568
800_1-34	0.43923	33	800	0.56077	0.44518
800_1-35	0.4326	34	800	0.5674	0.449418
800_1-36	0.41011	35	800	0.58989	0.463665
800_1-37	0.396431	36	800	0.603569	0.472232
800_1-38	0.382604	37	800	0.617396	0.480817
800_1-39	0.223818	38	800	0.776182	0.574466
800_1-40	0.190648	39	800	0.809352	0.592969
800_1-41	0.208229	40	800	0.791771	0.583205
800_1-42	0.255873	41	800	0.744127	0.556254
800_1-43	0.301039	42	800	0.698961	0.530017
800_1-44	0.330939	43	800	0.669061	0.512261
800_1-45	0.342816	44	800	0.657184	0.505119
800_1-46	0.348631	45	800	0.651369	0.501604
800_1-47	0.416245	46	800	0.583755	0.459799
800_1-48	0.497873	47	800	0.502127	0.406882
800_1-49	0.610931	48	800	0.389069	0.328634
800_1-50	0.533988	49	800	0.466012	0.382546
800_1-51	0.429961	50	800	0.570039	0.4511
800_1-52	0.395805	51	800	0.604195	0.472622
800_1-53	0.382778	52	800	0.617222	0.48071
800_1-54	0.329677	53	800	0.670323	0.513017
800_1-55	0.290484	54	800	0.709516	0.536211
800_1-56	0.297147	55	800	0.702853	0.532305
800_1-57	0.299163	56	800	0.700837	0.53112
800_1-58	0.342073	57	800	0.657927	0.505568
800_2-3	0.169526	1	800	0.830474	0.604575
800_2-4	0.119832	2	800	0.880168	0.631361
800_2-5	0.263016	3	800	0.736984	0.55215
800_2-6	0.384089	4	800	0.615911	0.479899
800_2-7	0.425049	5	800	0.574951	0.454224
800_2-8	0.305371	6	800	0.694629	0.527464
800_2-9	0.439783	7	800	0.560217	0.444825
800_2-10	0.614735	8	800	0.385265	0.325892
800_2-11	0.138334	9	800	0.861666	0.621472
800_2-12	0.265709	10	800	0.734291	0.550598
800_2-13	0.388121	11	800	0.611879	0.477401
800_2-14	0.210948	12	800	0.789052	0.581686
800_2-15	0.193154	13	800	0.806846	0.591583
800_2-16	0.318747	14	800	0.681253	0.519539
800_2-17	0.371166	15	800	0.628834	0.487864
800_2-18	0.533008	16	800	0.466992	0.383214
800_2-19	0.385491	17	800	0.614509	0.479031
800_2-20	0.17697	18	800	0.82303	0.6005
800_2-21	0.386533	19	800	0.613467	0.478385
800_2-22	0.421688	20	800	0.578312	0.456356
800_2-23	0.458561	21	800	0.541439	0.432717
800_2-24	0.474511	22	800	0.525489	0.422315
800_2-25	0.225943	23	800	0.774057	0.573269
800_2-26	0.235611	24	800	0.764389	0.567804
800_2-27	0.239491	25	800	0.760509	0.565603
800_2-28	0.23835	26	800	0.76165	0.566251
800_2-29	0.242439	27	800	0.757561	0.563927
800_2-30	0.260191	28	800	0.739809	0.553775
800_2-31	0.288968	29	800	0.711032	0.537096
800_2-32	0.308705	30	800	0.691295	0.525495
800_2-33	0.316034	31	800	0.683966	0.521151
800_2-34	0.345435	32	800	0.654565	0.503538
800_2-35	0.326566	33	800	0.673434	0.514878
800_2-36	0.286001	34	800	0.713999	0.538829
800_2-37	0.246579	35	800	0.753421	0.561569
800_2-38	0.222942	36	800	0.777058	0.574959
800_2-39	0.257494	37	800	0.742506	0.555324
800_2-40	0.356364	38	800	0.643636	0.496911
800_2-41	0.429092	39	800	0.570908	0.451654
800_2-42	0.481669	40	800	0.518331	0.417612
800_2-43	0.518933	41	800	0.481067	0.392763
800_2-44	0.543257	42	800	0.456743	0.376203
800_2-45	0.55277	43	800	0.44723	0.369651
800_2-46	0.340783	44	800	0.659217	0.506346
800_2-47	0.393533	45	800	0.606467	0.474037
800_2-48	0.4691	46	800	0.5309	0.425856
800_2-49	0.417628	47	800	0.582372	0.458925
800_2-50	0.319418	48	800	0.680582	0.51914
800_2-51	0.251343	49	800	0.748657	0.558848
800_2-52	0.269765	50	800	0.730235	0.548257
800_2-53	0.279403	51	800	0.720597	0.542671
800_2-54	0.217226	52	800	0.782774	0.578171
800_2-55	0.160841	53	800	0.839159	0.609308
800_2-56	0.197133	54	800	0.802867	0.589378
800_2-57	0.172897	55	800	0.827103	0.602731
800_2-58	0.163428	56	800	0.836572	0.607901
800_3-4	0.123426	1	800	0.876574	0.629448
800_3-5	0.332717	2	800	0.667283	0.511195
800_3-6	0.467323	3	800	0.532677	0.427016
800_3-7	0.51192	4	800	0.48808	0.397486
800_3-8	0.301199	5	800	0.698801	0.529923
800_3-9	0.562265	6	800	0.437735	0.363069
800_3-10	0.705636	7	800	0.294364	0.25802
800_3-11	0.281851	8	800	0.718149	0.541247
800_3-12	0.411054	9	800	0.588946	0.463071
800_3-13	0.516065	10	800	0.483935	0.394697
800_3-14	0.361217	11	800	0.638783	0.493954
800_3-15	0.155725	12	800	0.844275	0.612086
800_3-16	0.339873	13	800	0.660127	0.506894
800_3-17	0.494641	14	800	0.505359	0.409032
800_3-18	0.639483	15	800	0.360517	0.307864
800_3-19	0.51588	16	800	0.48412	0.394822
800_3-20	0.323522	17	800	0.676478	0.516695
800_3-21	0.512481	18	800	0.487519	0.39711
800_3-22	0.542979	19	800	0.457021	0.376394
800_3-23	0.574171	20	800	0.425829	0.354753
800_3-24	0.587929	21	800	0.412071	0.345057
800_3-25	0.26913	22	800	0.73087	0.548624
800_3-26	0.261567	23	800	0.738433	0.552984
800_3-27	0.269731	24	800	0.730269	0.548277
800_3-28	0.278788	25	800	0.721212	0.543029
800_3-29	0.306266	26	800	0.693734	0.526936
800_3-30	0.338412	27	800	0.661588	0.507774
800_3-31	0.36978	28	800	0.63022	0.488715
800_3-32	0.391056	29	800	0.608944	0.475578
800_3-33	0.394067	30	800	0.605933	0.473705
800_3-34	0.404701	31	800	0.595299	0.467061
800_3-35	0.374694	32	800	0.625306	0.485696
800_3-36	0.319952	33	800	0.680048	0.518822
800_3-37	0.263283	34	800	0.736717	0.551996
800_3-38	0.242866	35	800	0.757134	0.563684
800_3-39	0.399871	36	800	0.600129	0.470084
800_3-40	0.49021	37	800	0.50979	0.41197
800_3-41	0.552242	38	800	0.447758	0.370016
800_3-42	0.596076	39	800	0.403924	0.339271
800_3-43	0.626983	40	800	0.373017	0.31701
800_3-44	0.646878	41	800	0.353122	0.302414
800_3-45	0.654532	42	800	0.345468	0.296742
800_3-46	0.438181	43	800	0.561819	0.445851
800_3-47	0.451751	44	800	0.548249	0.437124
800_3-48	0.526904	45	800	0.473096	0.387367
800_3-49	0.286424	46	800	0.713576	0.538582
800_3-50	0.207285	47	800	0.792715	0.583731
800_3-51	0.213302	48	800	0.786698	0.580369
800_3-52	0.264073	49	800	0.735927	0.551541
800_3-53	0.289607	50	800	0.710393	0.536723
800_3-54	0.276363	51	800	0.723637	0.544437
800_3-55	0.272675	52	800	0.727325	0.546574
800_3-56	0.294335	53	800	0.705665	0.533955
800_3-57	0.247684	54	800	0.752316	0.560938
800_3-58	0.190039	55	800	0.809961	0.593305
800_4-5	0.218016	1	800	0.781984	0.577727
800_4-6	0.363396	2	800	0.636604	0.492623
800_4-7	0.411438	3	800	0.588562	0.462829
800_4-8	0.227553	4	800	0.772447	0.572361
800_4-9	0.479072	5	800	0.520928	0.41932
800_4-10	0.64427	6	800	0.35573	0.30434
800_4-11	0.191363	7	800	0.808637	0.592574
800_4-12	0.322606	8	800	0.677394	0.517242
800_4-13	0.442174	9	800	0.557826	0.443291
800_4-14	0.280431	10	800	0.719569	0.542074
800_4-15	0.135822	11	800	0.864178	0.62282
800_4-16	0.320113	12	800	0.679887	0.518726
800_4-17	0.425376	13	800	0.574624	0.454016
800_4-18	0.576172	14	800	0.423828	0.353349
800_4-19	0.432423	15	800	0.567577	0.449531
800_4-20	0.226726	16	800	0.773274	0.572828
800_4-21	0.430163	17	800	0.569837	0.450972
800_4-22	0.461181	18	800	0.538819	0.431015
800_4-23	0.494923	19	800	0.505077	0.408844
800_4-24	0.510121	20	800	0.489879	0.398695
800_4-25	0.237803	21	800	0.762197	0.566561
800_4-26	0.232012	22	800	0.767988	0.569842
800_4-27	0.232055	23	800	0.767945	0.569818
800_4-28	0.223213	24	800	0.776787	0.574806
800_4-29	0.226832	25	800	0.773168	0.572768
800_4-30	0.239164	26	800	0.760836	0.565789
800_4-31	0.269577	27	800	0.730423	0.548366
800_4-32	0.292163	28	800	0.707837	0.535228
800_4-33	0.295012	29	800	0.704988	0.533558
800_4-34	0.301751	30	800	0.698249	0.529598
800_4-35	0.267708	31	800	0.732292	0.549445
800_4-36	0.218655	32	800	0.781345	0.577369
800_4-37	0.16967	33	800	0.83033	0.604496
800_4-38	0.150568	34	800	0.849432	0.614879
800_4-39	0.307239	35	800	0.692761	0.526361
800_4-40	0.400708	36	800	0.599292	0.469561
800_4-41	0.469405	37	800	0.530595	0.425656
800_4-42	0.519195	38	800	0.480805	0.392586
800_4-43	0.554354	39	800	0.445646	0.368557
800_4-44	0.577394	40	800	0.422606	0.352491
800_4-45	0.58637	41	800	0.41363	0.346161
800_4-46	0.375094	42	800	0.624906	0.48545
800_4-47	0.374463	43	800	0.625537	0.485838
800_4-48	0.436546	44	800	0.563454	0.446897
800_4-49	0.378223	45	800	0.621777	0.483522
800_4-50	0.274971	46	800	0.725029	0.545244
800_4-51	0.188501	47	800	0.811499	0.594155
800_4-52	0.19298	48	800	0.80702	0.591679
800_4-53	0.198272	49	800	0.801728	0.588746
800_4-54	0.164323	50	800	0.835677	0.607413
800_4-55	0.190109	51	800	0.809891	0.593267
800_4-56	0.252244	52	800	0.747756	0.558333
800_4-57	0.215487	53	800	0.784513	0.579145
800_4-58	0.192273	54	800	0.807727	0.59207
800_5-6	0.156141	1	800	0.843859	0.611861
800_5-7	0.208123	2	800	0.791877	0.583264
800_5-8	0.21123	3	800	0.78877	0.581528
800_5-9	0.309461	4	800	0.690539	0.525047
800_5-10	0.50619	5	800	0.49381	0.40133
800_5-11	0.196195	6	800	0.803805	0.589899
800_5-12	0.301159	7	800	0.698841	0.529946
800_5-13	0.398983	8	800	0.601017	0.470639
800_5-14	0.319511	9	800	0.680489	0.519085
800_5-15	0.297912	10	800	0.702088	0.531855
800_5-16	0.378949	11	800	0.621051	0.483075
800_5-17	0.367908	12	800	0.632092	0.489863
800_5-18	0.497575	13	800	0.502425	0.40708
800_5-19	0.356918	14	800	0.643082	0.496574
800_5-20	0.201394	15	800	0.798606	0.587012
800_5-21	0.321028	16	800	0.678972	0.518181
800_5-22	0.328293	17	800	0.671707	0.513845
800_5-23	0.349959	18	800	0.650041	0.5008
800_5-24	0.365197	19	800	0.634803	0.491522
800_5-25	0.32156	20	800	0.67844	0.517865
800_5-26	0.322666	21	800	0.677334	0.517206
800_5-27	0.29494	22	800	0.70506	0.5336
800_5-28	0.261233	23	800	0.738767	0.553176
800_5-29	0.222163	24	800	0.777837	0.575398
800_5-30	0.194787	25	800	0.805213	0.590679
800_5-31	0.182903	26	800	0.817097	0.59724
800_5-32	0.180505	27	800	0.819495	0.598559
800_5-33	0.177165	28	800	0.822835	0.600393
800_5-34	0.252146	29	800	0.747854	0.558389
800_5-35	0.255323	30	800	0.744677	0.556569
800_5-36	0.237416	31	800	0.762584	0.566781
800_5-37	0.238625	32	800	0.761375	0.566095
800_5-38	0.246955	33	800	0.753045	0.561354
800_5-39	0.215974	34	800	0.784026	0.578873
800_5-40	0.296368	35	800	0.703632	0.532762
800_5-41	0.358548	36	800	0.641452	0.495581
800_5-42	0.403472	37	800	0.596528	0.467832
800_5-43	0.436804	38	800	0.563196	0.446733
800_5-44	0.460451	39	800	0.539549	0.43149
800_5-45	0.469965	40	800	0.530035	0.425291
800_5-46	0.308449	41	800	0.691551	0.525646
800_5-47	0.269768	42	800	0.730232	0.548255
800_5-48	0.30633	43	800	0.69367	0.526898
800_5-49	0.540047	44	800	0.459953	0.378404
800_5-50	0.450968	45	800	0.549032	0.43763
800_5-51	0.327954	46	800	0.672046	0.514048
800_5-52	0.22503	47	800	0.77497	0.573783
800_5-53	0.172558	48	800	0.827442	0.602917
800_5-54	0.155516	49	800	0.844484	0.6122
800_5-55	0.210871	50	800	0.789129	0.581729
800_5-56	0.261783	51	800	0.738217	0.55286
800_5-57	0.261914	52	800	0.738086	0.552784
800_5-58	0.312262	53	800	0.687738	0.523389
800_6-7	0.0526346	1	800	0.947365	0.666477
800_6-8	0.344932	2	800	0.655068	0.503842
800_6-9	0.235647	3	800	0.764353	0.567784
800_6-10	0.403962	4	800	0.596038	0.467524
800_6-11	0.288034	5	800	0.711966	0.537643
800_6-12	0.374516	6	800	0.625484	0.485806
800_6-13	0.441765	7	800	0.558235	0.443554
800_6-14	0.396415	8	800	0.603585	0.472242
800_6-15	0.423655	9	800	0.576345	0.455109
800_6-16	0.442367	10	800	0.557633	0.443167
800_6-17	0.348517	11	800	0.651483	0.501674
800_6-18	0.459428	12	800	0.540572	0.432153
800_6-19	0.334324	13	800	0.665676	0.510231
800_6-20	0.295599	14	800	0.704401	0.533214
800_6-21	0.34253	15	800	0.65747	0.505292
800_6-22	0.312111	16	800	0.687889	0.523479
800_6-23	0.296942	17	800	0.703058	0.532426
800_6-24	0.301095	18	800	0.698905	0.529984
800_6-25	0.406419	19	800	0.593581	0.465984
800_6-26	0.415308	20	800	0.584692	0.46039
800_6-27	0.380334	21	800	0.619666	0.48222
800_6-28	0.335072	22	800	0.664928	0.509782
800_6-29	0.298415	23	800	0.701585	0.53156
800_6-30	0.261144	24	800	0.738856	0.553228
800_6-31	0.231998	25	800	0.768002	0.56985
800_6-32	0.222307	26	800	0.777693	0.575317
800_6-33	0.215832	27	800	0.784168	0.578952
800_6-34	0.318798	28	800	0.681202	0.519509
800_6-35	0.320681	29	800	0.679319	0.518388
800_6-36	0.325536	30	800	0.674464	0.515493
800_6-37	0.362572	31	800	0.637428	0.493127
800_6-38	0.375082	32	800	0.624918	0.485458
800_6-39	0.237838	33	800	0.762162	0.566542
800_6-40	0.263128	34	800	0.736872	0.552086
800_6-41	0.310155	35	800	0.689845	0.524637
800_6-42	0.353516	36	800	0.646484	0.498642
800_6-43	0.386021	37	800	0.613979	0.478702
800_6-44	0.407868	38	800	0.592132	0.465074
800_6-45	0.41664	39	800	0.58336	0.459549
800_6-46	0.315645	40	800	0.684355	0.521382
800_6-47	0.228636	41	800	0.771364	0.57175
800_6-48	0.261977	42	800	0.738023	0.552748
800_6-49	0.636652	43	800	0.363348	0.309944
800_6-50	0.560801	44	800	0.439199	0.364087
800_6-51	0.451559	45	800	0.548441	0.437249
800_6-52	0.357153	46	800	0.642847	0.496431
800_6-53	0.304204	47	800	0.695796	0.528152
800_6-54	0.28535	48	800	0.71465	0.539209
800_6-55	0.294001	49	800	0.705999	0.534151
800_6-56	0.323237	50	800	0.676763	0.516865
800_6-57	0.352435	51	800	0.647565	0.499298
800_6-58	0.403254	52	800	0.596746	0.467968
800_7-8	0.383138	1	800	0.616862	0.480487
800_7-9	0.228107	2	800	0.771893	0.572048
800_7-10	0.377344	3	800	0.622656	0.484064
800_7-11	0.330199	4	800	0.669801	0.512704
800_7-12	0.396113	5	800	0.603887	0.47243
800_7-13	0.458297	6	800	0.541703	0.432888
800_7-14	0.418278	7	800	0.581722	0.458514
800_7-15	0.461022	8	800	0.538978	0.431118
800_7-16	0.46525	9	800	0.53475	0.428368
800_7-17	0.349146	10	800	0.650854	0.501293
800_7-18	0.442472	11	800	0.557528	0.4431
800_7-19	0.323708	12	800	0.676292	0.516584
800_7-20	0.335564	13	800	0.664436	0.509486
800_7-21	0.352489	14	800	0.647511	0.499266
800_7-22	0.31515	15	800	0.68485	0.521676
800_7-23	0.292382	16	800	0.707618	0.535099
800_7-24	0.287273	17	800	0.712727	0.538087
800_7-25	0.425961	18	800	0.574039	0.453645
800_7-26	0.442859	19	800	0.557141	0.442851
800_7-27	0.40933	20	800	0.59067	0.464155
800_7-28	0.361785	21	800	0.638215	0.493607
800_7-29	0.321579	22	800	0.678421	0.517854
800_7-30	0.285479	23	800	0.714521	0.539133
800_7-31	0.25422	24	800	0.74578	0.557201
800_7-32	0.2393	25	800	0.7607	0.565711
800_7-33	0.232947	26	800	0.767053	0.569313
800_7-34	0.34673	27	800	0.65327	0.502755
800_7-35	0.349621	28	800	0.650379	0.501005
800_7-36	0.360017	29	800	0.639983	0.494686
800_7-37	0.399959	30	800	0.600041	0.470029
800_7-38	0.412357	31	800	0.587643	0.46225
800_7-39	0.260466	32	800	0.739534	0.553617
800_7-40	0.269517	33	800	0.730483	0.548401
800_7-41	0.302235	34	800	0.697765	0.529313
800_7-42	0.340446	35	800	0.659554	0.506549
800_7-43	0.372401	36	800	0.627599	0.487106
800_7-44	0.39397	37	800	0.60603	0.473765
800_7-45	0.402868	38	800	0.597132	0.46821
800_7-46	0.319376	39	800	0.680624	0.519165
800_7-47	0.222064	40	800	0.777936	0.575453
800_7-48	0.262239	41	800	0.737761	0.552598
800_7-49	0.662811	42	800	0.337189	0.29057
800_7-50	0.591442	43	800	0.408558	0.342566
800_7-51	0.486839	44	800	0.513161	0.414201
800_7-52	0.395375	45	800	0.604625	0.47289
800_7-53	0.34354	46	800	0.65646	0.504683
800_7-54	0.324316	47	800	0.675684	0.516222
800_7-55	0.321368	48	800	0.678632	0.517979
800_7-56	0.3494	49	800	0.6506	0.501139
800_7-57	0.378464	50	800	0.621536	0.483374
800_7-58	0.427309	51	800	0.572691	0.452788
800_8-9	0.469083	1	800	0.530917	0.425867
800_8-10	0.639606	2	800	0.360394	0.307775
800_8-11	0.25669	3	800	0.74331	0.555786
800_8-12	0.389457	4	800	0.610543	0.476572
800_8-13	0.510143	5	800	0.489857	0.39868
800_8-14	0.400462	6	800	0.599538	0.469715
800_8-15	0.260196	7	800	0.739804	0.553772
800_8-16	0.466654	8	800	0.533346	0.427452
800_8-17	0.509558	9	800	0.490442	0.399073
800_8-18	0.601841	10	800	0.398159	0.335157
800_8-19	0.481979	11	800	0.518021	0.417408
800_8-20	0.309347	12	800	0.690653	0.525115
800_8-21	0.436867	13	800	0.563133	0.446692
800_8-22	0.460556	14	800	0.539444	0.431422
800_8-23	0.490956	15	800	0.509044	0.411476
800_8-24	0.508184	16	800	0.491816	0.399994
800_8-25	0.34537	17	800	0.65463	0.503577
800_8-26	0.381908	18	800	0.618092	0.481248
800_8-27	0.363901	19	800	0.636099	0.492315
800_8-28	0.329614	20	800	0.670386	0.513055
800_8-29	0.303657	21	800	0.696343	0.528475
800_8-30	0.309956	22	800	0.690044	0.524754
800_8-31	0.32335	23	800	0.67665	0.516798
800_8-32	0.334074	24	800	0.665926	0.510381
800_8-33	0.332074	25	800	0.667926	0.511581
800_8-34	0.309736	26	800	0.690264	0.524885
800_8-35	0.285347	27	800	0.714653	0.539211
800_8-36	0.234532	28	800	0.765468	0.568416
800_8-37	0.202505	29	800	0.797495	0.586394
800_8-38	0.223867	30	800	0.776133	0.574438
800_8-39	0.362904	31	800	0.637096	0.492924
800_8-40	0.442197	32	800	0.557803	0.443276
800_8-41	0.498173	33	800	0.501827	0.406682
800_8-42	0.539679	34	800	0.460321	0.378657
800_8-43	0.57193	35	800	0.42807	0.356324
800_8-44	0.593536	36	800	0.406464	0.341079
800_8-45	0.601556	37	800	0.398444	0.33536
800_8-46	0.461791	38	800	0.538209	0.430619
800_8-47	0.42886	39	800	0.57114	0.451801
800_8-48	0.443476	40	800	0.556524	0.442455
800_8-49	0.39003	41	800	0.60997	0.476215
800_8-50	0.303674	42	800	0.696326	0.528465
800_8-51	0.185103	43	800	0.814897	0.596029
800_8-52	0.109086	44	800	0.890914	0.63706
800_8-53	0.10782	45	800	0.89218	0.63773
800_8-54	0.15685	46	800	0.84315	0.611476
800_8-55	0.290239	47	800	0.709761	0.536354
800_8-56	0.369773	48	800	0.630227	0.488719
800_8-57	0.346631	49	800	0.653369	0.502815
800_8-58	0.341804	50	800	0.658196	0.50573
800_9-10	0.242608	1	800	0.757392	0.563831
800_9-11	0.379489	2	800	0.620511	0.482742
800_9-12	0.223903	3	800	0.776097	0.574418
800_9-13	0.230666	4	800	0.769334	0.570603
800_9-14	0.268151	5	800	0.731849	0.54919
800_9-15	0.53767	6	800	0.46233	0.380031
800_9-16	0.434583	7	800	0.565417	0.448152
800_9-17	0.21876	8	800	0.78124	0.57731
800_9-18	0.334877	9	800	0.665123	0.509899
800_9-19	0.27504	10	800	0.72496	0.545204
800_9-20	0.362305	11	800	0.637695	0.49329
800_9-21	0.162683	12	800	0.837317	0.608306
800_9-22	0.125898	13	800	0.874102	0.62813
800_9-23	0.13145	14	800	0.86855	0.625163
800_9-24	0.152877	15	800	0.847123	0.613629
800_9-25	0.467228	16	800	0.532772	0.427078
800_9-26	0.42311	17	800	0.57689	0.455455
800_9-27	0.399825	18	800	0.600175	0.470113
800_9-28	0.366156	19	800	0.633844	0.490935
800_9-29	0.333587	20	800	0.666413	0.510673
800_9-30	0.31178	21	800	0.68822	0.523675
800_9-31	0.305435	22	800	0.694565	0.527426
800_9-32	0.304581	23	800	0.695419	0.52793
800_9-33	0.303402	24	800	0.696598	0.528625
800_9-34	0.424587	25	800	0.575413	0.454517
800_9-35	0.433662	26	800	0.566338	0.44874
800_9-36	0.453262	27	800	0.546738	0.436148
800_9-37	0.490306	28	800	0.509694	0.411907
800_9-38	0.501374	29	800	0.498626	0.404549
800_9-39	0.233425	30	800	0.766575	0.569043
800_9-40	0.146831	31	800	0.853169	0.616897
800_9-41	0.131089	32	800	0.868911	0.625356
800_9-42	0.166491	33	800	0.833509	0.606232
800_9-43	0.205369	34	800	0.794631	0.584799
800_9-44	0.232426	35	800	0.767574	0.569608
800_9-45	0.242939	36	800	0.757061	0.563642
800_9-46	0.266013	37	800	0.733987	0.550423
800_9-47	0.285592	38	800	0.714408	0.539068
800_9-48	0.372919	39	800	0.627081	0.486787
800_9-49	0.719679	40	800	0.280321	0.247111
800_9-50	0.657726	41	800	0.342274	0.294365
800_9-51	0.56368	42	800	0.43632	0.362084
800_9-52	0.481042	43	800	0.518958	0.418025
800_9-53	0.433731	44	800	0.566269	0.448696
800_9-54	0.416633	45	800	0.583367	0.459553
800_9-55	0.400286	46	800	0.599714	0.469825
800_9-56	0.392586	47	800	0.607414	0.474627
800_9-57	0.430459	48	800	0.569541	0.450783
800_9-58	0.487425	49	800	0.512575	0.413813
800_10-11	0.565848	1	800	0.434152	0.360573
800_10-12	0.429377	2	800	0.570623	0.451472
800_10-13	0.314552	3	800	0.685448	0.522032
800_10-14	0.477324	4	800	0.522676	0.420469
800_10-15	0.688765	5	800	0.311235	0.270969
800_10-16	0.553823	6	800	0.446177	0.368924
800_10-17	0.374123	7	800	0.625877	0.486047
800_10-18	0.339813	8	800	0.660187	0.50693
800_10-19	0.384279	9	800	0.615721	0.479781
800_10-20	0.550612	10	800	0.449388	0.371141
800_10-21	0.350713	11	800	0.649287	0.500343
800_10-22	0.302103	12	800	0.697897	0.529391
800_10-23	0.257683	13	800	0.742317	0.555216
800_10-24	0.240818	14	800	0.759182	0.564849
800_10-25	0.636816	15	800	0.363184	0.309823
800_10-26	0.599749	16	800	0.400251	0.336651
800_10-27	0.580981	17	800	0.419019	0.349966
800_10-28	0.554316	18	800	0.445684	0.368582
800_10-29	0.523975	19	800	0.476025	0.389352
800_10-30	0.495332	20	800	0.504668	0.408573
800_10-31	0.470698	21	800	0.529302	0.424811
800_10-32	0.459094	22	800	0.540906	0.43237
800_10-33	0.458929	23	800	0.541071	0.432477
800_10-34	0.564356	24	800	0.435644	0.361613
800_10-35	0.587255	25	800	0.412745	0.345535
800_10-36	0.6195	26	800	0.3805	0.322446
800_10-37	0.652795	27	800	0.347205	0.298032
800_10-38	0.661087	28	800	0.338913	0.291858
800_10-39	0.438604	29	800	0.561396	0.445581
800_10-40	0.338805	30	800	0.661195	0.507537
800_10-41	0.266588	31	800	0.733412	0.550092
800_10-42	0.215297	32	800	0.784703	0.579252
800_10-43	0.178324	33	800	0.821676	0.599757
800_10-44	0.17578	34	800	0.82422	0.601152
800_10-45	0.179861	35	800	0.820139	0.598913
800_10-46	0.412681	36	800	0.587319	0.462046
800_10-47	0.394519	37	800	0.605481	0.473423
800_10-48	0.443691	38	800	0.556309	0.442317
800_10-49	0.818754	39	800	0.181246	0.16657
800_10-50	0.775956	40	800	0.224044	0.20216
800_10-51	0.70888	41	800	0.29112	0.25551
800_10-52	0.645162	42	800	0.354838	0.303682
800_10-53	0.608092	43	800	0.391908	0.330675
800_10-54	0.595277	44	800	0.404723	0.33984
800_10-55	0.58219	45	800	0.41781	0.349113
800_10-56	0.572663	46	800	0.427337	0.35581
800_10-57	0.603932	47	800	0.396068	0.33366
800_10-58	0.647695	48	800	0.352305	0.30181
800_11-12	0.221344	1	800	0.778656	0.575858
800_11-13	0.373233	2	800	0.626767	0.486594
800_11-14	0.229492	3	800	0.770508	0.571266
800_11-15	0.233236	4	800	0.766764	0.56915
800_11-16	0.343423	5	800	0.656577	0.504753
800_11-17	0.376441	6	800	0.623559	0.484621
800_11-18	0.506535	7	800	0.493465	0.401099
800_11-19	0.360384	8	800	0.639616	0.494462
800_11-20	0.166573	9	800	0.833427	0.606187
800_11-21	0.338428	10	800	0.661572	0.507764
800_11-22	0.363201	11	800	0.636799	0.492742
800_11-23	0.399043	12	800	0.600957	0.470602
800_11-24	0.416545	13	800	0.583455	0.459609
800_11-25	0.246682	14	800	0.753318	0.56151
800_11-26	0.266275	15	800	0.733725	0.550272
800_11-27	0.268821	16	800	0.731179	0.548802
800_11-28	0.255266	17	800	0.744734	0.556602
800_11-29	0.234971	18	800	0.765029	0.568167
800_11-30	0.221573	19	800	0.778427	0.57573
800_11-31	0.229774	20	800	0.770226	0.571107
800_11-32	0.238628	21	800	0.761372	0.566093
800_11-33	0.234918	22	800	0.765082	0.568197
800_11-34	0.308959	23	800	0.691041	0.525344
800_11-35	0.288507	24	800	0.711493	0.537366
800_11-36	0.25699	25	800	0.74301	0.555614
800_11-37	0.230421	26	800	0.769579	0.570742
800_11-38	0.216462	27	800	0.783538	0.578599
800_11-39	0.207284	28	800	0.792716	0.583732
800_11-40	0.302843	29	800	0.697157	0.528955
800_11-41	0.375891	30	800	0.624109	0.484959
800_11-42	0.428551	31	800	0.571449	0.451998
800_11-43	0.467345	32	800	0.532655	0.427002
800_11-44	0.494094	33	800	0.505906	0.409394
800_11-45	0.50494	34	800	0.49506	0.402166
800_11-46	0.335498	35	800	0.664502	0.509526
800_11-47	0.361424	36	800	0.638576	0.493827
800_11-48	0.415653	37	800	0.584347	0.460172
800_11-49	0.480759	38	800	0.519241	0.418211
800_11-50	0.387479	39	800	0.612521	0.477799
800_11-51	0.266434	40	800	0.733566	0.550181
800_11-52	0.219708	41	800	0.780292	0.576777
800_11-53	0.21283	42	800	0.78717	0.580633
800_11-54	0.16524	43	800	0.83476	0.606914
800_11-55	0.164027	44	800	0.835973	0.607575
800_11-56	0.210096	45	800	0.789904	0.582162
800_11-57	0.197459	46	800	0.802541	0.589197
800_11-58	0.2116	47	800	0.7884	0.581321
800_12-13	0.161351	1	800	0.838649	0.609031
800_12-14	0.070573	2	800	0.929427	0.657223
800_12-15	0.384978	3	800	0.615022	0.479349
800_12-16	0.363959	4	800	0.636041	0.492279
800_12-17	0.191291	5	800	0.808709	0.592613
800_12-18	0.350651	6	800	0.649349	0.500381
800_12-19	0.213321	7	800	0.786679	0.580359
800_12-20	0.24766	8	800	0.75234	0.560952
800_12-21	0.176699	9	800	0.823301	0.600649
800_12-22	0.2036	10	800	0.7964	0.585785
800_12-23	0.240162	11	800	0.759838	0.565222
800_12-24	0.254436	12	800	0.745564	0.557078
800_12-25	0.305252	13	800	0.694748	0.527534
800_12-26	0.314275	14	800	0.685725	0.522196
800_12-27	0.301414	15	800	0.698586	0.529796
800_12-28	0.283092	16	800	0.716908	0.540525
800_12-29	0.264797	17	800	0.735203	0.551125
800_12-30	0.26217	18	800	0.73783	0.552637
800_12-31	0.26946	19	800	0.73054	0.548434
800_12-32	0.285831	20	800	0.714169	0.538928
800_12-33	0.290489	21	800	0.709511	0.536207
800_12-34	0.393102	22	800	0.606898	0.474305
800_12-35	0.384726	23	800	0.615274	0.479504
800_12-36	0.37417	24	800	0.62583	0.486018
800_12-37	0.361217	25	800	0.638783	0.493954
800_12-38	0.36521	26	800	0.63479	0.491515
800_12-39	0.190935	27	800	0.809065	0.59281
800_12-40	0.14882	28	800	0.85118	0.615823
800_12-41	0.201984	29	800	0.798016	0.586684
800_12-42	0.263273	30	800	0.736727	0.552003
800_12-43	0.308084	31	800	0.691916	0.525861
800_12-44	0.338	32	800	0.662	0.508022
800_12-45	0.350263	33	800	0.649737	0.500616
800_12-46	0.307659	34	800	0.692341	0.526113
800_12-47	0.373755	35	800	0.626245	0.486273
800_12-48	0.46922	36	800	0.53078	0.425777
800_12-49	0.603653	37	800	0.396347	0.333859
800_12-50	0.524978	38	800	0.475022	0.388673
800_12-51	0.416583	39	800	0.583417	0.459585
800_12-52	0.367903	40	800	0.632097	0.489866
800_12-53	0.350171	41	800	0.649829	0.500672
800_12-54	0.29943	42	800	0.70057	0.530963
800_12-55	0.278967	43	800	0.721033	0.542925
800_12-56	0.287302	44	800	0.712698	0.53807
800_12-57	0.285676	45	800	0.714324	0.539019
800_12-58	0.323669	46	800	0.676331	0.516607
800_13-14	0.200892	1	800	0.799108	0.587291
800_13-15	0.50053	2	800	0.49947	0.405112
800_13-16	0.422429	3	800	0.577571	0.455886
800_13-17	0.247398	4	800	0.752602	0.561101
800_13-18	0.267118	5	800	0.732882	0.549786
800_13-19	0.269048	6	800	0.730952	0.548671
800_13-20	0.349964	7	800	0.650036	0.500797
800_13-21	0.232794	8	800	0.767206	0.5694
800_13-22	0.233983	9	800	0.766017	0.568727
800_13-23	0.255974	10	800	0.744026	0.556196
800_13-24	0.275486	11	800	0.724514	0.544945
800_13-25	0.417001	12	800	0.582999	0.459321
800_13-26	0.391092	13	800	0.608908	0.475556
800_13-27	0.365649	14	800	0.634351	0.491246
800_13-28	0.361415	15	800	0.638585	0.493833
800_13-29	0.359922	16	800	0.640078	0.494744
800_13-30	0.357873	17	800	0.642127	0.495992
800_13-31	0.364556	18	800	0.635444	0.491914
800_13-32	0.374216	19	800	0.625784	0.48599
800_13-33	0.378622	20	800	0.621378	0.483276
800_13-34	0.484332	21	800	0.515668	0.415856
800_13-35	0.488335	22	800	0.511665	0.413212
800_13-36	0.484097	23	800	0.515903	0.416011
800_13-37	0.48121	24	800	0.51879	0.417914
800_13-38	0.490003	25	800	0.509997	0.412108
800_13-39	0.289959	26	800	0.710041	0.536518
800_13-40	0.226522	27	800	0.773478	0.572943
800_13-41	0.185264	28	800	0.814736	0.59594
800_13-42	0.169814	29	800	0.830186	0.604418
800_13-43	0.180891	30	800	0.819109	0.598347
800_13-44	0.214002	31	800	0.785998	0.579977
800_13-45	0.227325	32	800	0.772675	0.572489
800_13-46	0.346092	33	800	0.653908	0.503141
800_13-47	0.410637	34	800	0.589363	0.463333
800_13-48	0.520336	35	800	0.479664	0.391815
800_13-49	0.681708	36	800	0.318292	0.276337
800_13-50	0.616869	37	800	0.383131	0.324349
800_13-51	0.531978	38	800	0.468022	0.383916
800_13-52	0.498045	39	800	0.501955	0.406768
800_13-53	0.475544	40	800	0.524456	0.421638
800_13-54	0.420015	41	800	0.579985	0.457416
800_13-55	0.376003	42	800	0.623997	0.48489
800_13-56	0.379375	43	800	0.620625	0.482812
800_13-57	0.383514	44	800	0.616486	0.480255
800_13-58	0.433052	45	800	0.566948	0.44913
800_14-15	0.329591	1	800	0.670409	0.513068
800_14-16	0.328497	2	800	0.671503	0.513723
800_14-17	0.199386	3	800	0.800614	0.588128
800_14-18	0.390767	4	800	0.609233	0.475757
800_14-19	0.231736	5	800	0.768264	0.569998
800_14-20	0.22083	6	800	0.77917	0.576147
800_14-21	0.20976	7	800	0.79024	0.582349
800_14-22	0.24857	8	800	0.75143	0.560433
800_14-23	0.290973	9	800	0.709027	0.535924
800_14-24	0.309652	10	800	0.690348	0.524934
800_14-25	0.264941	11	800	0.735059	0.551042
800_14-26	0.274342	12	800	0.725658	0.545609
800_14-27	0.267543	13	800	0.732457	0.549541
800_14-28	0.256694	14	800	0.743306	0.555783
800_14-29	0.253349	15	800	0.746651	0.5577
800_14-30	0.251568	16	800	0.748432	0.55872
800_14-31	0.268681	17	800	0.731319	0.548884
800_14-32	0.294116	18	800	0.705884	0.534083
800_14-33	0.303013	19	800	0.696987	0.528854
800_14-34	0.397392	20	800	0.602608	0.471632
800_14-35	0.3871	21	800	0.6129	0.478034
800_14-36	0.356988	22	800	0.643012	0.496531
800_14-37	0.333423	23	800	0.666577	0.510772
800_14-38	0.334537	24	800	0.665463	0.510103
800_14-39	0.181241	25	800	0.818759	0.598154
800_14-40	0.173349	26	800	0.826651	0.602484
800_14-41	0.254906	27	800	0.745094	0.556809
800_14-42	0.315626	28	800	0.684374	0.521394
800_14-43	0.359981	29	800	0.640019	0.494708
800_14-44	0.389732	30	800	0.610268	0.476401
800_14-45	0.401628	31	800	0.598372	0.468986
800_14-46	0.291812	32	800	0.708188	0.535433
800_14-47	0.383211	33	800	0.616789	0.480442
800_14-48	0.4847	34	800	0.5153	0.415613
800_14-49	0.563792	35	800	0.436208	0.362007
800_14-50	0.480453	36	800	0.519547	0.418412
800_14-51	0.387645	37	800	0.612355	0.477696
800_14-52	0.370477	38	800	0.629523	0.488288
800_14-53	0.365572	39	800	0.634428	0.491293
800_14-54	0.309028	40	800	0.690972	0.525303
800_14-55	0.25009	41	800	0.74991	0.559564
800_14-56	0.253276	42	800	0.746724	0.557742
800_14-57	0.245335	43	800	0.754665	0.562278
800_14-58	0.270207	44	800	0.729793	0.548002
800_15-16	0.354506	1	800	0.645494	0.49804
800_15-17	0.488534	2	800	0.511466	0.41308
800_15-18	0.623453	3	800	0.376547	0.319578
800_15-19	0.47891	4	800	0.52109	0.419427
800_15-20	0.281735	5	800	0.718265	0.541315
800_15-21	0.493095	6	800	0.506905	0.410058
800_15-22	0.523005	7	800	0.476995	0.390009
800_15-23	0.554733	8	800	0.445267	0.368294
800_15-24	0.568822	9	800	0.431178	0.358498
800_15-25	0.258149	10	800	0.741851	0.554948
800_15-26	0.276811	11	800	0.723189	0.544177
800_15-27	0.283425	12	800	0.716575	0.540331
800_15-28	0.273833	13	800	0.726167	0.545904
800_15-29	0.282072	14	800	0.717928	0.541119
800_15-30	0.310427	15	800	0.689573	0.524476
800_15-31	0.34152	16	800	0.65848	0.505901
800_15-32	0.361774	17	800	0.638226	0.493614
800_15-33	0.362805	18	800	0.637195	0.492985
800_15-34	0.338331	19	800	0.661669	0.507822
800_15-35	0.287815	20	800	0.712185	0.53777
800_15-36	0.217871	21	800	0.782129	0.577808
800_15-37	0.153045	22	800	0.846955	0.613538
800_15-38	0.169441	23	800	0.830559	0.604621
800_15-39	0.36851	24	800	0.63149	0.489493
800_15-40	0.464039	25	800	0.535961	0.429157
800_15-41	0.52854	26	800	0.47146	0.386255
800_15-42	0.574044	27	800	0.425956	0.354842
800_15-43	0.60648	28	800	0.39352	0.331833
800_15-44	0.628056	29	800	0.371944	0.316229
800_15-45	0.636517	30	800	0.363483	0.310043
800_15-46	0.431594	31	800	0.568406	0.45006
800_15-47	0.428769	32	800	0.571231	0.45186
800_15-48	0.487954	33	800	0.512046	0.413464
800_15-49	0.308616	34	800	0.691384	0.525547
800_15-50	0.203899	35	800	0.796101	0.585618
800_15-51	0.170799	36	800	0.829201	0.603879
800_15-52	0.221697	37	800	0.778303	0.57566
800_15-53	0.252923	38	800	0.747077	0.557944
800_15-54	0.220209	39	800	0.779791	0.576496
800_15-55	0.235336	40	800	0.764664	0.56796
800_15-56	0.283138	41	800	0.716862	0.540498
800_15-57	0.239515	42	800	0.760485	0.56559
800_15-58	0.209667	43	800	0.790333	0.582402
800_16-17	0.374934	1	800	0.625066	0.485549
800_16-18	0.603354	2	800	0.396646	0.334073
800_16-19	0.478128	3	800	0.521872	0.419941
800_16-20	0.3353	4	800	0.6647	0.509645
800_16-21	0.377064	5	800	0.622936	0.484237
800_16-22	0.41293	6	800	0.58707	0.46189
800_16-23	0.461925	7	800	0.538075	0.430531
800_16-24	0.499682	8	800	0.500318	0.405677
800_16-25	0.289584	9	800	0.710416	0.536737
800_16-26	0.16164	10	800	0.83836	0.608874
800_16-27	0.160797	11	800	0.839203	0.609332
800_16-28	0.189991	12	800	0.810009	0.593332
800_16-29	0.224064	13	800	0.775936	0.574328
800_16-30	0.261916	14	800	0.738084	0.552784
800_16-31	0.300988	15	800	0.699012	0.530047
800_16-32	0.32935	16	800	0.67065	0.513213
800_16-33	0.339207	17	800	0.660793	0.507295
800_16-34	0.406261	18	800	0.593739	0.466083
800_16-35	0.391103	19	800	0.608897	0.475549
800_16-36	0.355991	20	800	0.644009	0.497138
800_16-37	0.355213	21	800	0.644787	0.497611
800_16-38	0.37994	22	800	0.62006	0.482463
800_16-39	0.35333	23	800	0.64667	0.498755
800_16-40	0.408986	24	800	0.591014	0.464372
800_16-41	0.449628	25	800	0.550372	0.438495
800_16-42	0.480572	26	800	0.519428	0.418334
800_16-43	0.504304	27	800	0.495696	0.402592
800_16-44	0.520244	28	800	0.479756	0.391877
800_16-45	0.525264	29	800	0.474736	0.388479
800_16-46	0.249016	30	800	0.750984	0.560178
800_16-47	0.352035	31	800	0.647965	0.499541
800_16-48	0.513912	32	800	0.486088	0.396147
800_16-49	0.515364	33	800	0.484636	0.39517
800_16-50	0.463633	34	800	0.536367	0.429421
800_16-51	0.444879	35	800	0.555121	0.441554
800_16-52	0.437328	36	800	0.562672	0.446397
800_16-53	0.431836	37	800	0.568164	0.449906
800_16-54	0.396238	38	800	0.603762	0.472352
800_16-55	0.336895	39	800	0.663105	0.508686
800_16-56	0.312512	40	800	0.687488	0.523241
800_16-57	0.28964	41	800	0.71036	0.536704
800_16-58	0.275022	42	800	0.724978	0.545214
800_17-18	0.251955	1	800	0.748045	0.558498
800_17-19	0.103853	2	800	0.896147	0.639824
800_17-20	0.299315	3	800	0.700685	0.531031
800_17-21	0.209059	4	800	0.790941	0.582741
800_17-22	0.20729	5	800	0.79271	0.583729
800_17-23	0.22767	6	800	0.77233	0.572295
800_17-24	0.253965	7	800	0.746035	0.557348
800_17-25	0.384402	8	800	0.615598	0.479705
800_17-26	0.343771	9	800	0.656229	0.504544
800_17-27	0.346257	10	800	0.653743	0.503041
800_17-28	0.343452	11	800	0.656548	0.504736
800_17-29	0.340152	12	800	0.659848	0.506726
800_17-30	0.33936	13	800	0.66064	0.507203
800_17-31	0.345197	14	800	0.654803	0.503682
800_17-32	0.35296	15	800	0.64704	0.49898
800_17-33	0.360767	16	800	0.639233	0.494228
800_17-34	0.497961	17	800	0.502039	0.406823
800_17-35	0.505049	18	800	0.494951	0.402094
800_17-36	0.493769	19	800	0.506231	0.40961
800_17-37	0.478941	20	800	0.521059	0.419407
800_17-38	0.466336	21	800	0.533664	0.427659
800_17-39	0.259301	22	800	0.740699	0.554287
800_17-40	0.186644	23	800	0.813356	0.595179
800_17-41	0.195716	24	800	0.804284	0.590164
800_17-42	0.229171	25	800	0.770829	0.571448
800_17-43	0.268144	26	800	0.731856	0.549194
800_17-44	0.29535	27	800	0.70465	0.53336
800_17-45	0.306167	28	800	0.693833	0.526994
800_17-46	0.261607	29	800	0.738393	0.552961
800_17-47	0.318356	30	800	0.681644	0.519772
800_17-48	0.445136	31	800	0.554864	0.441388
800_17-49	0.659498	32	800	0.340502	0.293044
800_17-50	0.601385	33	800	0.398615	0.335483
800_17-51	0.540264	34	800	0.459736	0.378256
800_17-52	0.510351	35	800	0.489649	0.398541
800_17-53	0.484102	36	800	0.515898	0.416008
800_17-54	0.427288	37	800	0.572712	0.452801
800_17-55	0.349847	38	800	0.650153	0.500868
800_17-56	0.328053	39	800	0.671947	0.513989
800_17-57	0.3603	40	800	0.6397	0.494513
800_17-58	0.40797	41	800	0.59203	0.46501
800_18-19	0.194324	1	800	0.805676	0.590935
800_18-20	0.465433	2	800	0.534567	0.428248
800_18-21	0.36888	3	800	0.63112	0.489267
800_18-22	0.343934	4	800	0.656066	0.504445
800_18-23	0.318316	5	800	0.681684	0.519796
800_18-24	0.303809	6	800	0.696191	0.528385
800_18-25	0.51257	7	800	0.48743	0.39705
800_18-26	0.580358	8	800	0.419642	0.350405
800_18-27	0.571703	9	800	0.428297	0.356483
800_18-28	0.557764	10	800	0.442236	0.366195
800_18-29	0.539861	11	800	0.460139	0.378531
800_18-30	0.523481	12	800	0.476519	0.389687
800_18-31	0.510883	13	800	0.489117	0.398183
800_18-32	0.503124	14	800	0.496876	0.40338
800_18-33	0.501115	15	800	0.498885	0.404722
800_18-34	0.61902	16	800	0.38098	0.322793
800_18-35	0.621602	17	800	0.378398	0.320922
800_18-36	0.614228	18	800	0.385772	0.326257
800_18-37	0.606162	19	800	0.393838	0.332061
800_18-38	0.589381	20	800	0.410619	0.344029
800_18-39	0.410158	21	800	0.589842	0.463635
800_18-40	0.333459	22	800	0.666541	0.51075
800_18-41	0.276164	23	800	0.723836	0.544552
800_18-42	0.249611	24	800	0.750389	0.559838
800_18-43	0.235101	25	800	0.764899	0.568094
800_18-44	0.248224	26	800	0.751776	0.56063
800_18-45	0.255756	27	800	0.744244	0.556321
800_18-46	0.462924	28	800	0.537076	0.429882
800_18-47	0.491968	29	800	0.508032	0.410805
800_18-48	0.515829	30	800	0.484171	0.394857
800_18-49	0.746769	31	800	0.253231	0.225725
800_18-50	0.697102	32	800	0.302898	0.264591
800_18-51	0.63679	33	800	0.36321	0.309843
800_18-52	0.60113	34	800	0.39887	0.335665
800_18-53	0.581096	35	800	0.418904	0.349885
800_18-54	0.53343	36	800	0.46657	0.382926
800_18-55	0.483785	37	800	0.516215	0.416217
800_18-56	0.472409	38	800	0.527591	0.423692
800_18-57	0.501408	39	800	0.498592	0.404526
800_18-58	0.548923	40	800	0.451077	0.372306
800_19-20	0.290047	1	800	0.709953	0.536466
800_19-21	0.277086	2	800	0.722914	0.544017
800_19-22	0.26629	3	800	0.73371	0.550264
800_19-23	0.267269	4	800	0.732731	0.549699
800_19-24	0.268192	5	800	0.731808	0.549166
800_19-25	0.371799	6	800	0.628201	0.487476
800_19-26	0.435576	7	800	0.564424	0.447518
800_19-27	0.430562	8	800	0.569438	0.450718
800_19-28	0.414332	9	800	0.585668	0.461006
800_19-29	0.394572	10	800	0.605428	0.473391
800_19-30	0.379564	11	800	0.620436	0.482695
800_19-31	0.367845	12	800	0.632155	0.489901
800_19-32	0.360849	13	800	0.639151	0.494178
800_19-33	0.358651	14	800	0.641349	0.495519
800_19-34	0.491009	15	800	0.508991	0.411441
800_19-35	0.488348	16	800	0.511652	0.413203
800_19-36	0.476869	17	800	0.523131	0.420768
800_19-37	0.461869	18	800	0.538131	0.430568
800_19-38	0.444893	19	800	0.555107	0.441545
800_19-39	0.261855	20	800	0.738145	0.552818
800_19-40	0.225442	21	800	0.774558	0.573552
800_19-41	0.211435	22	800	0.788565	0.581414
800_19-42	0.247776	23	800	0.752224	0.560886
800_19-43	0.279236	24	800	0.720764	0.542769
800_19-44	0.304917	25	800	0.695083	0.527732
800_19-45	0.315407	26	800	0.684593	0.521524
800_19-46	0.333429	27	800	0.666571	0.510768
800_19-47	0.371236	28	800	0.628764	0.487822
800_19-48	0.441534	29	800	0.558466	0.443702
800_19-49	0.655947	30	800	0.344053	0.29569
800_19-50	0.589124	31	800	0.410876	0.344211
800_19-51	0.508675	32	800	0.491325	0.399665
800_19-52	0.478292	33	800	0.521708	0.419833
800_19-53	0.454937	34	800	0.545063	0.435065
800_19-54	0.395345	35	800	0.604655	0.472909
800_19-55	0.334296	36	800	0.665704	0.510248
800_19-56	0.323304	37	800	0.676696	0.516825
800_19-57	0.357507	38	800	0.642493	0.496215
800_19-58	0.413078	39	800	0.586922	0.461796
800_20-21	0.325318	1	800	0.674682	0.515623
800_20-22	0.351251	2	800	0.648749	0.500017
800_20-23	0.387687	3	800	0.612313	0.47767
800_20-24	0.406541	4	800	0.593459	0.465907
800_20-25	0.254951	5	800	0.745049	0.556783
800_20-26	0.266492	6	800	0.733508	0.550147
800_20-27	0.256673	7	800	0.743327	0.555796
800_20-28	0.240617	8	800	0.759383	0.564963
800_20-29	0.222853	9	800	0.777147	0.575009
800_20-30	0.219579	10	800	0.780421	0.57685
800_20-31	0.224808	11	800	0.775192	0.573908
800_20-32	0.234517	12	800	0.765483	0.568424
800_20-33	0.233363	13	800	0.766637	0.569078
800_20-34	0.308215	14	800	0.691785	0.525784
800_20-35	0.298693	15	800	0.701307	0.531397
800_20-36	0.271772	16	800	0.728228	0.547096
800_20-37	0.252627	17	800	0.747373	0.558114
800_20-38	0.260522	18	800	0.739478	0.553585
800_20-39	0.200656	19	800	0.799344	0.587422
800_20-40	0.294762	20	800	0.705238	0.533705
800_20-41	0.36245	21	800	0.63755	0.493201
800_20-42	0.41233	22	800	0.58767	0.462267
800_20-43	0.448313	23	800	0.551687	0.439343
800_20-44	0.472995	24	800	0.527005	0.423308
800_20-45	0.483344	25	800	0.516656	0.416508
800_20-46	0.30185	26	800	0.69815	0.529539
800_20-47	0.339775	27	800	0.660225	0.506953
800_20-48	0.404951	28	800	0.595049	0.466905
800_20-49	0.501251	29	800	0.498749	0.404631
800_20-50	0.421309	30	800	0.578691	0.456596
800_20-51	0.332678	31	800	0.667322	0.511219
800_20-52	0.303347	32	800	0.696653	0.528657
800_20-53	0.275666	33	800	0.724334	0.544841
800_20-54	0.218931	34	800	0.781069	0.577214
800_20-55	0.169852	35	800	0.830148	0.604397
800_20-56	0.19946	36	800	0.80054	0.588087
800_20-57	0.201606	37	800	0.798394	0.586894
800_20-58	0.240452	38	800	0.759548	0.565057
800_21-22	0.0683113	1	800	0.931689	0.658395
800_21-23	0.147272	2	800	0.852728	0.616659
800_21-24	0.203685	3	800	0.796315	0.585737
800_21-25	0.427107	4	800	0.572893	0.452916
800_21-26	0.364985	5	800	0.635015	0.491652
800_21-27	0.34561	6	800	0.65439	0.503433
800_21-28	0.328764	7	800	0.671236	0.513564
800_21-29	0.313773	8	800	0.686227	0.522494
800_21-30	0.305507	9	800	0.694493	0.527384
800_21-31	0.31095	10	800	0.68905	0.524166
800_21-32	0.315463	11	800	0.684537	0.521491
800_21-33	0.316301	12	800	0.683699	0.520993
800_21-34	0.394762	13	800	0.605238	0.473272
800_21-35	0.411093	14	800	0.588907	0.463046
800_21-36	0.429074	15	800	0.570926	0.451665
800_21-37	0.453091	16	800	0.546909	0.436259
800_21-38	0.468508	17	800	0.531492	0.426242
800_21-39	0.240068	18	800	0.759932	0.565275
800_21-40	0.163514	19	800	0.836486	0.607854
800_21-41	0.188443	20	800	0.811557	0.594187
800_21-42	0.225154	21	800	0.774846	0.573714
800_21-43	0.258138	22	800	0.741862	0.554954
800_21-44	0.284062	23	800	0.715938	0.53996
800_21-45	0.29218	24	800	0.70782	0.535218
800_21-46	0.231215	25	800	0.768785	0.570293
800_21-47	0.308284	26	800	0.691716	0.525743
800_21-48	0.427142	27	800	0.572858	0.452894
800_21-49	0.689546	28	800	0.310454	0.270374
800_21-50	0.622902	29	800	0.377098	0.319979
800_21-51	0.523784	30	800	0.476216	0.389482
800_21-52	0.440164	31	800	0.559836	0.444581
800_21-53	0.406514	32	800	0.593486	0.465924
800_21-54	0.376136	33	800	0.623864	0.484808
800_21-55	0.364119	34	800	0.635881	0.492182
800_21-56	0.361157	35	800	0.638843	0.493991
800_21-57	0.386055	36	800	0.613945	0.478682
800_21-58	0.437349	37	800	0.562651	0.446384
800_22-23	0.0788984	1	800	0.921102	0.652899
800_22-24	0.134529	2	800	0.865471	0.623514
800_22-25	0.454168	3	800	0.545832	0.435562
800_22-26	0.401513	4	800	0.598487	0.469058
800_22-27	0.37762	5	800	0.62238	0.483894
800_22-28	0.34481	6	800	0.65519	0.503916
800_22-29	0.325354	7	800	0.674646	0.515602
800_22-30	0.309411	8	800	0.690589	0.525077
800_22-31	0.306086	9	800	0.693914	0.527042
800_22-32	0.305077	10	800	0.694923	0.527637
800_22-33	0.304377	11	800	0.695623	0.52805
800_22-34	0.38988	12	800	0.61012	0.476309
800_22-35	0.406729	13	800	0.593271	0.465789
800_22-36	0.437862	14	800	0.562138	0.446056
800_22-37	0.47827	15	800	0.52173	0.419848
800_22-38	0.490583	16	800	0.509417	0.411724
800_22-39	0.237309	17	800	0.762691	0.566841
800_22-40	0.148239	18	800	0.851761	0.616137
800_22-41	0.146298	19	800	0.853702	0.617185
800_22-42	0.174367	20	800	0.825633	0.601927
800_22-43	0.209993	21	800	0.790007	0.582219
800_22-44	0.237816	22	800	0.762184	0.566554
800_22-45	0.247309	23	800	0.752691	0.561152
800_22-46	0.22476	24	800	0.77524	0.573936
800_22-47	0.277969	25	800	0.722031	0.543504
800_22-48	0.388048	26	800	0.611952	0.477446
800_22-49	0.712244	27	800	0.287756	0.252901
800_22-50	0.648364	28	800	0.351636	0.301315
800_22-51	0.553548	29	800	0.446452	0.369114
800_22-52	0.468891	30	800	0.531109	0.425992
800_22-53	0.428907	31	800	0.571093	0.451772
800_22-54	0.402191	32	800	0.597809	0.468633
800_22-55	0.384028	33	800	0.615972	0.479937
800_22-56	0.379494	34	800	0.620506	0.482739
800_22-57	0.414366	35	800	0.585634	0.460984
800_22-58	0.471243	36	800	0.528757	0.424455
800_23-24	0.0548501	1	800	0.94515	0.665339
800_23-25	0.489496	2	800	0.510504	0.412444
800_23-26	0.450788	3	800	0.549212	0.437747
800_23-27	0.421868	4	800	0.578132	0.456242
800_23-28	0.383616	5	800	0.616384	0.480192
800_23-29	0.353328	6	800	0.646672	0.498756
800_23-30	0.323522	7	800	0.676478	0.516695
800_23-31	0.306249	8	800	0.693751	0.526946
800_23-32	0.304061	9	800	0.695939	0.528236
800_23-33	0.30259	10	800	0.69741	0.529103
800_23-34	0.394721	11	800	0.605279	0.473297
800_23-35	0.426615	12	800	0.573385	0.453229
800_23-36	0.466943	13	800	0.533057	0.427264
800_23-37	0.509758	14	800	0.490242	0.398939
800_23-38	0.520467	15	800	0.479533	0.391727
800_23-39	0.2505	16	800	0.7495	0.55933
800_23-40	0.150932	17	800	0.849068	0.614682
800_23-41	0.121186	18	800	0.878814	0.630641
800_23-42	0.151437	19	800	0.848563	0.614409
800_23-43	0.178297	20	800	0.821703	0.599772
800_23-44	0.19909	21	800	0.80091	0.588292
800_23-45	0.210938	22	800	0.789062	0.581692
800_23-46	0.251412	23	800	0.748588	0.558809
800_23-47	0.240914	24	800	0.759086	0.564795
800_23-48	0.334103	25	800	0.665897	0.510364
800_23-49	0.733961	26	800	0.266039	0.235893
800_23-50	0.674032	27	800	0.325968	0.282143
800_23-51	0.582918	28	800	0.417082	0.3486
800_23-52	0.500575	29	800	0.499425	0.405082
800_23-53	0.457851	30	800	0.542149	0.433177
800_23-54	0.436764	31	800	0.563236	0.446758
800_23-55	0.419704	32	800	0.580296	0.457612
800_23-56	0.411201	33	800	0.588799	0.462978
800_23-57	0.4498	34	800	0.5502	0.438384
800_23-58	0.504792	35	800	0.495208	0.402265
800_24-25	0.504513	1	800	0.495487	0.402452
800_24-26	0.488514	2	800	0.511486	0.413093
800_24-27	0.459758	3	800	0.540242	0.431939
800_24-28	0.422312	4	800	0.577688	0.455961
800_24-29	0.382369	5	800	0.617631	0.480963
800_24-30	0.343875	6	800	0.656125	0.50448
800_24-31	0.322382	7	800	0.677618	0.517375
800_24-32	0.312386	8	800	0.687614	0.523316
800_24-33	0.312293	9	800	0.687707	0.523371
800_24-34	0.410612	10	800	0.589388	0.463349
800_24-35	0.440749	11	800	0.559251	0.444206
800_24-36	0.481372	12	800	0.518628	0.417807
800_24-37	0.524712	13	800	0.475288	0.388853
800_24-38	0.535076	14	800	0.464924	0.381803
800_24-39	0.266497	15	800	0.733503	0.550144
800_24-40	0.162744	16	800	0.837256	0.608273
800_24-41	0.130443	17	800	0.869557	0.625701
800_24-42	0.155506	18	800	0.844494	0.612205
800_24-43	0.180258	19	800	0.819742	0.598695
800_24-44	0.199598	20	800	0.800402	0.58801
800_24-45	0.211007	21	800	0.788993	0.581653
800_24-46	0.28832	22	800	0.71168	0.537475
800_24-47	0.237601	23	800	0.762399	0.566676
800_24-48	0.303983	24	800	0.696017	0.528283
800_24-49	0.743005	25	800	0.256995	0.228724
800_24-50	0.684796	26	800	0.315204	0.273992
800_24-51	0.59603	27	800	0.40397	0.339304
800_24-52	0.514789	28	800	0.485211	0.395557
800_24-53	0.469191	29	800	0.530809	0.425796
800_24-54	0.452387	30	800	0.547613	0.436714
800_24-55	0.435772	31	800	0.564228	0.447392
800_24-56	0.42639	32	800	0.57361	0.453372
800_24-57	0.465062	33	800	0.534938	0.42849
800_24-58	0.51907	34	800	0.48093	0.39267
800_25-26	0.234486	1	800	0.765514	0.568442
800_25-27	0.253336	2	800	0.746664	0.557708
800_25-28	0.259961	3	800	0.740039	0.553908
800_25-29	0.274093	4	800	0.725907	0.545753
800_25-30	0.287362	5	800	0.712638	0.538035
800_25-31	0.301418	6	800	0.698582	0.529794
800_25-32	0.317481	7	800	0.682519	0.520292
800_25-33	0.317926	8	800	0.682074	0.520028
800_25-34	0.434215	9	800	0.565785	0.448387
800_25-35	0.40153	10	800	0.59847	0.469047
800_25-36	0.333199	11	800	0.666801	0.510906
800_25-37	0.272079	12	800	0.727921	0.546919
800_25-38	0.234511	13	800	0.765489	0.568427
800_25-39	0.284443	14	800	0.715557	0.539738
800_25-40	0.386752	15	800	0.613248	0.478249
800_25-41	0.458241	16	800	0.541759	0.432924
800_25-42	0.509374	17	800	0.490626	0.399196
800_25-43	0.545472	18	800	0.454528	0.374682
800_25-44	0.569004	19	800	0.430996	0.358371
800_25-45	0.578337	20	800	0.421663	0.351828
800_25-46	0.329494	21	800	0.670506	0.513127
800_25-47	0.408834	22	800	0.591166	0.464467
800_25-48	0.521721	23	800	0.478279	0.390879
800_25-49	0.398902	24	800	0.601098	0.47069
800_25-50	0.319421	25	800	0.680579	0.519138
800_25-51	0.302495	26	800	0.697505	0.52916
800_25-52	0.311327	27	800	0.688673	0.523943
800_25-53	0.3156	28	800	0.6844	0.521409
800_25-54	0.235369	29	800	0.764631	0.567942
800_25-55	0.173453	30	800	0.826547	0.602428
800_25-56	0.157955	31	800	0.842045	0.610876
800_25-57	0.13261	32	800	0.86739	0.624542
800_25-58	0.142115	33	800	0.857885	0.619438
800_26-27	0.0400948	1	800	0.959905	0.672896
800_26-28	0.0954434	2	800	0.904557	0.644249
800_26-29	0.155182	3	800	0.844818	0.612381
800_26-30	0.211535	4	800	0.788465	0.581358
800_26-31	0.259092	5	800	0.740908	0.554407
800_26-32	0.292922	6	800	0.707078	0.534783
800_26-33	0.305534	7	800	0.694466	0.527368
800_26-34	0.378572	8	800	0.621428	0.483307
800_26-35	0.362749	9	800	0.637251	0.493019
800_26-36	0.331642	10	800	0.668358	0.51184
800_26-37	0.313794	11	800	0.686206	0.522481
800_26-38	0.314971	12	800	0.685029	0.521783
800_26-39	0.32172	13	800	0.67828	0.51777
800_26-40	0.380432	14	800	0.619568	0.48216
800_26-41	0.427562	15	800	0.572438	0.452628
800_26-42	0.4681	16	800	0.5319	0.426509
800_26-43	0.505995	17	800	0.494005	0.401461
800_26-44	0.530514	18	800	0.469486	0.384912
800_26-45	0.539571	19	800	0.460429	0.37873
800_26-46	0.26441	20	800	0.73559	0.551347
800_26-47	0.325856	21	800	0.674144	0.515302
800_26-48	0.4977	22	800	0.5023	0.406997
800_26-49	0.44996	23	800	0.55004	0.438281
800_26-50	0.381377	24	800	0.618623	0.481576
800_26-51	0.355689	25	800	0.644311	0.497321
800_26-52	0.350409	26	800	0.649591	0.500527
800_26-53	0.353035	27	800	0.646965	0.498934
800_26-54	0.312984	28	800	0.687016	0.522961
800_26-55	0.262149	29	800	0.737851	0.552649
800_26-56	0.247533	30	800	0.752467	0.561024
800_26-57	0.220669	31	800	0.779331	0.576237
800_26-58	0.191617	32	800	0.808383	0.592433
800_27-28	0.0556382	1	800	0.944362	0.664934
800_27-29	0.115539	2	800	0.884461	0.633642
800_27-30	0.172179	3	800	0.827821	0.603124
800_27-31	0.220057	4	800	0.779943	0.576581
800_27-32	0.254092	5	800	0.745908	0.557275
800_27-33	0.266532	6	800	0.733468	0.550124
800_27-34	0.33681	7	800	0.66319	0.508737
800_27-35	0.325713	8	800	0.674287	0.515387
800_27-36	0.301842	9	800	0.698158	0.529544
800_27-37	0.29559	10	800	0.70441	0.533219
800_27-38	0.317657	11	800	0.682343	0.520187
800_27-39	0.296088	12	800	0.703912	0.532927
800_27-40	0.353134	13	800	0.646866	0.498874
800_27-41	0.39753	14	800	0.60247	0.471546
800_27-42	0.445346	15	800	0.554654	0.441253
800_27-43	0.484293	16	800	0.515707	0.415882
800_27-44	0.509554	17	800	0.490446	0.399075
800_27-45	0.51904	18	800	0.48096	0.39269
800_27-46	0.241591	19	800	0.758409	0.564409
800_27-47	0.293419	20	800	0.706581	0.534492
800_27-48	0.463439	21	800	0.536561	0.429547
800_27-49	0.470695	22	800	0.529305	0.424813
800_27-50	0.38944	23	800	0.61056	0.476582
800_27-51	0.357477	24	800	0.642523	0.496233
800_27-52	0.344781	25	800	0.655219	0.503933
800_27-53	0.341058	26	800	0.658942	0.50618
800_27-54	0.309619	27	800	0.690381	0.524954
800_27-55	0.263441	28	800	0.736559	0.551905
800_27-56	0.25945	29	800	0.74055	0.554201
800_27-57	0.2344	30	800	0.7656	0.56849
800_27-58	0.208697	31	800	0.791303	0.582943
800_28-29	0.0600835	1	800	0.939916	0.662645
800_28-30	0.117077	2	800	0.882923	0.632825
800_28-31	0.165361	3	800	0.834639	0.606848
800_28-32	0.199655	4	800	0.800345	0.587978
800_28-33	0.211861	5	800	0.788139	0.581176
800_28-34	0.282729	6	800	0.717271	0.540736
800_28-35	0.279008	7	800	0.720992	0.542901
800_28-36	0.262198	8	800	0.737802	0.552621
800_28-37	0.2799	9	800	0.7201	0.542382
800_28-38	0.300959	10	800	0.699041	0.530064
800_28-39	0.263961	11	800	0.736039	0.551606
800_28-40	0.314709	12	800	0.685291	0.521938
800_28-41	0.362509	13	800	0.637491	0.493165
800_28-42	0.413676	14	800	0.586324	0.46142
800_28-43	0.453348	15	800	0.546652	0.436092
800_28-44	0.479716	16	800	0.520284	0.418897
800_28-45	0.489681	17	800	0.510319	0.412321
800_28-46	0.231872	18	800	0.768128	0.569921
800_28-47	0.255854	19	800	0.744146	0.556265
800_28-48	0.415891	20	800	0.584109	0.460022
800_28-49	0.493033	21	800	0.506967	0.410099
800_28-50	0.404329	22	800	0.595671	0.467294
800_28-51	0.34321	23	800	0.65679	0.504882
800_28-52	0.325919	24	800	0.674081	0.515264
800_28-53	0.316248	25	800	0.683752	0.521025
800_28-54	0.285395	26	800	0.714605	0.539182
800_28-55	0.25674	27	800	0.74326	0.555757
800_28-56	0.256933	28	800	0.743067	0.555646
800_28-57	0.231988	29	800	0.768012	0.569856
800_28-58	0.214927	30	800	0.785073	0.579459
800_29-30	0.0571894	1	800	0.942811	0.664136
800_29-31	0.105759	2	800	0.894241	0.638818
800_29-32	0.140233	3	800	0.859767	0.620451
800_29-33	0.15217	4	800	0.84783	0.614012
800_29-34	0.23981	5	800	0.76019	0.565421
800_29-35	0.242429	6	800	0.757571	0.563933
800_29-36	0.250457	7	800	0.749543	0.559355
800_29-37	0.268541	8	800	0.731459	0.548964
800_29-38	0.289793	9	800	0.710207	0.536615
800_29-39	0.236673	10	800	0.763327	0.567202
800_29-40	0.282508	11	800	0.717492	0.540865
800_29-41	0.331148	12	800	0.668852	0.512136
800_29-42	0.382371	13	800	0.617629	0.480962
800_29-43	0.42034	14	800	0.57966	0.45721
800_29-44	0.445718	15	800	0.554282	0.441013
800_29-45	0.456256	16	800	0.543744	0.43421
800_29-46	0.222895	17	800	0.777105	0.574986
800_29-47	0.229971	18	800	0.770029	0.570996
800_29-48	0.364022	19	800	0.635978	0.492241
800_29-49	0.521925	20	800	0.478075	0.390741
800_29-50	0.431546	21	800	0.568454	0.450091
800_29-51	0.346458	22	800	0.653542	0.502919
800_29-52	0.307296	23	800	0.692704	0.526327
800_29-53	0.287214	24	800	0.712786	0.538121
800_29-54	0.261808	25	800	0.738192	0.552845
800_29-55	0.245996	26	800	0.754004	0.561901
800_29-56	0.25744	27	800	0.74256	0.555355
800_29-57	0.235096	28	800	0.764904	0.568097
800_29-58	0.237543	29	800	0.762457	0.566709
800_30-31	0.0486865	1	800	0.951314	0.668503
800_30-32	0.0832277	2	800	0.916772	0.650643
800_30-33	0.0948952	3	800	0.905105	0.644537
800_30-34	0.224903	4	800	0.775097	0.573855
800_30-35	0.249023	5	800	0.750977	0.560174
800_30-36	0.252388	6	800	0.747612	0.55825
800_30-37	0.269872	7	800	0.730128	0.548195
800_30-38	0.287271	8	800	0.712729	0.538088
800_30-39	0.208196	9	800	0.791804	0.583223
800_30-40	0.254757	10	800	0.745243	0.556894
800_30-41	0.311461	11	800	0.688539	0.523864
800_30-42	0.354465	12	800	0.645535	0.498066
800_30-43	0.391771	13	800	0.608229	0.475133
800_30-44	0.419241	14	800	0.580759	0.457905
800_30-45	0.431349	15	800	0.568651	0.450216
800_30-46	0.228677	16	800	0.771323	0.571727
800_30-47	0.221458	17	800	0.778542	0.575794
800_30-48	0.317218	18	800	0.682782	0.520448
800_30-49	0.549617	19	800	0.450383	0.371828
800_30-50	0.462547	20	800	0.537453	0.430127
800_30-51	0.361974	21	800	0.638026	0.493492
800_30-52	0.313679	22	800	0.686321	0.522549
800_30-53	0.281845	23	800	0.718155	0.541251
800_30-54	0.251015	24	800	0.748985	0.559036
800_30-55	0.236253	25	800	0.763747	0.56744
800_30-56	0.258318	26	800	0.741682	0.554851
800_30-57	0.241382	27	800	0.758618	0.564529
800_30-58	0.267662	28	800	0.732338	0.549472
800_31-32	0.0345331	1	800	0.965467	0.67573
800_31-33	0.0464791	2	800	0.953521	0.669633
800_31-34	0.237667	3	800	0.762333	0.566638
800_31-35	0.263838	4	800	0.736162	0.551677
800_31-36	0.265179	5	800	0.734821	0.550904
800_31-37	0.284896	6	800	0.715104	0.539474
800_31-38	0.302035	7	800	0.697965	0.529431
800_31-39	0.19452	8	800	0.80548	0.590827
800_31-40	0.249851	9	800	0.750149	0.559701
800_31-41	0.30641	10	800	0.69359	0.52685
800_31-42	0.350371	11	800	0.649629	0.50055
800_31-43	0.383881	12	800	0.616119	0.480028
800_31-44	0.408277	13	800	0.591723	0.464817
800_31-45	0.421501	14	800	0.578499	0.456474
800_31-46	0.239881	15	800	0.760119	0.565382
800_31-47	0.217325	16	800	0.782675	0.578115
800_31-48	0.291957	17	800	0.708043	0.535348
800_31-49	0.57277	18	800	0.42723	0.355736
800_31-50	0.488434	19	800	0.511566	0.413146
800_31-51	0.379618	20	800	0.620382	0.482662
800_31-52	0.323698	21	800	0.676302	0.51659
800_31-53	0.289302	22	800	0.710698	0.536902
800_31-54	0.252544	23	800	0.747456	0.558161
800_31-55	0.237728	24	800	0.762272	0.566604
800_31-56	0.261507	25	800	0.738493	0.553018
800_31-57	0.252609	26	800	0.747391	0.558124
800_31-58	0.296026	27	800	0.703974	0.532963
800_32-33	0.0145469	1	800	0.985453	0.685847
800_32-34	0.245797	2	800	0.754203	0.562015
800_32-35	0.271934	3	800	0.728066	0.547003
800_32-36	0.275872	4	800	0.724128	0.544721
800_32-37	0.301237	5	800	0.698763	0.5299
800_32-38	0.318907	6	800	0.681093	0.519444
800_32-39	0.197444	7	800	0.802556	0.589206
800_32-40	0.251118	8	800	0.748882	0.558976
800_32-41	0.306308	9	800	0.693692	0.526911
800_32-42	0.348629	10	800	0.651371	0.501606
800_32-43	0.381459	11	800	0.618541	0.481525
800_32-44	0.405532	12	800	0.594468	0.46654
800_32-45	0.418601	13	800	0.581399	0.45831
800_32-46	0.249881	14	800	0.750119	0.559684
800_32-47	0.216183	15	800	0.783817	0.578756
800_32-48	0.278123	16	800	0.721877	0.543415
800_32-49	0.589921	17	800	0.410079	0.343646
800_32-50	0.507624	18	800	0.492376	0.400369
800_32-51	0.394091	19	800	0.605909	0.47369
800_32-52	0.33522	20	800	0.66478	0.509693
800_32-53	0.29602	21	800	0.70398	0.532967
800_32-54	0.259942	22	800	0.740058	0.553918
800_32-55	0.243662	23	800	0.756338	0.563231
800_32-56	0.267339	24	800	0.732661	0.549659
800_32-57	0.2719	25	800	0.7281	0.547022
800_32-58	0.31444	26	800	0.68556	0.522098
800_33-34	0.237079	1	800	0.762921	0.566972
800_33-35	0.262944	2	800	0.737056	0.552192
800_33-36	0.27331	3	800	0.72669	0.546206
800_33-37	0.302138	4	800	0.697862	0.52937
800_33-38	0.321346	5	800	0.678654	0.517992
800_33-39	0.197217	6	800	0.802783	0.589332
800_33-40	0.254747	7	800	0.745253	0.556899
800_33-41	0.307367	8	800	0.692633	0.526285
800_33-42	0.348455	9	800	0.651545	0.501711
800_33-43	0.380738	10	800	0.619262	0.48197
800_33-44	0.404807	11	800	0.595193	0.466995
800_33-45	0.417829	12	800	0.582171	0.458798
800_33-46	0.253374	13	800	0.746626	0.557686
800_33-47	0.220497	14	800	0.779503	0.576334
800_33-48	0.276143	15	800	0.723857	0.544564
800_33-49	0.591397	16	800	0.408603	0.342598
800_33-50	0.509522	17	800	0.490478	0.399097
800_33-51	0.395815	18	800	0.604185	0.472616
800_33-52	0.333267	19	800	0.666733	0.510865
800_33-53	0.293119	20	800	0.706881	0.534668
800_33-54	0.256931	21	800	0.743069	0.555647
800_33-55	0.245174	22	800	0.754826	0.56237
800_33-56	0.268104	23	800	0.731896	0.549217
800_33-57	0.273397	24	800	0.726603	0.546156
800_33-58	0.315413	25	800	0.684587	0.52152
800_34-35	0.0593815	1	800	0.940619	0.663007
800_34-36	0.159913	2	800	0.840087	0.609813
800_34-37	0.274085	3	800	0.725915	0.545757
800_34-38	0.350991	4	800	0.649009	0.500175
800_34-39	0.344202	5	800	0.655798	0.504283
800_34-40	0.399987	6	800	0.600013	0.470012
800_34-41	0.438904	7	800	0.561096	0.445388
800_34-42	0.467521	8	800	0.532479	0.426886
800_34-43	0.496268	9	800	0.503732	0.40795
800_34-44	0.518083	10	800	0.481917	0.393336
800_34-45	0.525117	11	800	0.474883	0.388578
800_34-46	0.346453	12	800	0.653547	0.502922
800_34-47	0.282372	13	800	0.717628	0.540944
800_34-48	0.296299	14	800	0.703701	0.532803
800_34-49	0.577887	15	800	0.422113	0.352144
800_34-50	0.493627	16	800	0.506373	0.409704
800_34-51	0.371065	17	800	0.628935	0.487927
800_34-52	0.32938	18	800	0.67062	0.513195
800_34-53	0.320732	19	800	0.679268	0.518358
800_34-54	0.293676	20	800	0.706324	0.534341
800_34-55	0.349486	21	800	0.650514	0.501087
800_34-56	0.405469	22	800	0.594531	0.46658
800_34-57	0.381881	23	800	0.618119	0.481265
800_34-58	0.39402	24	800	0.60598	0.473734
800_35-36	0.10171	1	800	0.89829	0.640954
800_35-37	0.218516	2	800	0.781484	0.577447
800_35-38	0.29869	3	800	0.70131	0.531398
800_35-39	0.339829	4	800	0.660171	0.506921
800_35-40	0.398037	5	800	0.601963	0.47123
800_35-41	0.445633	6	800	0.554367	0.441069
800_35-42	0.488815	7	800	0.511185	0.412894
800_35-43	0.521458	8	800	0.478542	0.391057
800_35-44	0.542582	9	800	0.457418	0.376666
800_35-45	0.549347	10	800	0.450653	0.372013
800_35-46	0.349489	11	800	0.650511	0.501085
800_35-47	0.311889	12	800	0.688111	0.52361
800_35-48	0.32451	13	800	0.67549	0.516105
800_35-49	0.533383	14	800	0.466617	0.382958
800_35-50	0.446427	15	800	0.553573	0.440557
800_35-51	0.323867	16	800	0.676133	0.516489
800_35-52	0.29208	17	800	0.70792	0.535276
800_35-53	0.284195	18	800	0.715805	0.539882
800_35-54	0.262845	19	800	0.737155	0.552249
800_35-55	0.3283	20	800	0.6717	0.513841
800_35-56	0.392036	21	800	0.607964	0.474969
800_35-57	0.368185	22	800	0.631815	0.489693
800_35-58	0.371936	23	800	0.628064	0.487392
800_36-37	0.119014	1	800	0.880986	0.631796
800_36-38	0.203529	2	800	0.796471	0.585824
800_36-39	0.312755	3	800	0.687245	0.523097
800_36-40	0.396824	4	800	0.603176	0.471987
800_36-41	0.462312	5	800	0.537688	0.43028
800_36-42	0.508569	6	800	0.491431	0.399736
800_36-43	0.54158	7	800	0.45842	0.377354
800_36-44	0.563046	8	800	0.436954	0.362526
800_36-45	0.570305	9	800	0.429695	0.357461
800_36-46	0.370998	10	800	0.629002	0.487968
800_36-47	0.347304	11	800	0.652696	0.502408
800_36-48	0.361871	12	800	0.638129	0.493555
800_36-49	0.448063	13	800	0.551937	0.439504
800_36-50	0.359209	14	800	0.640791	0.495179
800_36-51	0.242511	15	800	0.757489	0.563886
800_36-52	0.231533	16	800	0.768467	0.570113
800_36-53	0.236057	17	800	0.763943	0.567552
800_36-54	0.208441	18	800	0.791559	0.583086
800_36-55	0.281572	19	800	0.718428	0.54141
800_36-56	0.359206	20	800	0.640794	0.49518
800_36-57	0.33283	21	800	0.66717	0.511128
800_36-58	0.330141	22	800	0.669859	0.512739
800_37-38	0.0882047	1	800	0.911795	0.648043
800_37-39	0.317171	2	800	0.682829	0.520476
800_37-40	0.41803	3	800	0.58197	0.458671
800_37-41	0.485409	4	800	0.514591	0.415146
800_37-42	0.533122	5	800	0.466878	0.383137
800_37-43	0.567798	6	800	0.432202	0.359213
800_37-44	0.590983	7	800	0.409017	0.342892
800_37-45	0.600094	8	800	0.399906	0.336405
800_37-46	0.412649	9	800	0.587351	0.462066
800_37-47	0.394307	10	800	0.605693	0.473555
800_37-48	0.42105	11	800	0.57895	0.45676
800_37-49	0.370715	12	800	0.629285	0.488141
800_37-50	0.26468	13	800	0.73532	0.551192
800_37-51	0.166947	14	800	0.833053	0.605983
800_37-52	0.170442	15	800	0.829558	0.604074
800_37-53	0.182351	16	800	0.817649	0.597544
800_37-54	0.166665	17	800	0.833335	0.606137
800_37-55	0.236247	18	800	0.763753	0.567444
800_37-56	0.315582	19	800	0.684418	0.52142
800_37-57	0.292701	20	800	0.707299	0.534912
800_37-58	0.287222	21	800	0.712778	0.538116
800_38-39	0.322564	1	800	0.677436	0.517266
800_38-40	0.424414	2	800	0.575586	0.454627
800_38-41	0.492575	3	800	0.507425	0.410403
800_38-42	0.541511	4	800	0.458489	0.377401
800_38-43	0.57657	5	800	0.42343	0.353069
800_38-44	0.599595	6	800	0.400405	0.336761
800_38-45	0.608537	7	800	0.391463	0.330356
800_38-46	0.426311	8	800	0.573689	0.453423
800_38-47	0.413065	9	800	0.586935	0.461804
800_38-48	0.461399	10	800	0.538601	0.430873
800_38-49	0.35653	11	800	0.64347	0.49681
800_38-50	0.254685	12	800	0.745315	0.556935
800_38-51	0.159283	13	800	0.840717	0.610155
800_38-52	0.161263	14	800	0.838737	0.609079
800_38-53	0.170216	15	800	0.829784	0.604198
800_38-54	0.147346	16	800	0.852654	0.616619
800_38-55	0.210829	17	800	0.789171	0.581753
800_38-56	0.283446	18	800	0.716554	0.540319
800_38-57	0.269518	19	800	0.730482	0.5484
800_38-58	0.267076	20	800	0.732924	0.54981
800_39-40	0.120098	1	800	0.879902	0.63122
800_39-41	0.208296	2	800	0.791704	0.583167
800_39-42	0.273976	3	800	0.726024	0.545821
800_39-43	0.322165	4	800	0.677835	0.517504
800_39-44	0.354634	5	800	0.645366	0.497963
800_39-45	0.368444	6	800	0.631556	0.489534
800_39-46	0.212147	7	800	0.787853	0.581016
800_39-47	0.263738	8	800	0.736262	0.551734
800_39-48	0.337934	9	800	0.662066	0.508061
800_39-49	0.597289	10	800	0.402711	0.338407
800_39-50	0.516182	11	800	0.483818	0.394618
800_39-51	0.40266	12	800	0.59734	0.46834
800_39-52	0.352002	13	800	0.647998	0.499561
800_39-53	0.319947	14	800	0.680053	0.518826
800_39-54	0.26518	15	800	0.73482	0.550904
800_39-55	0.210771	16	800	0.789229	0.581785
800_39-56	0.209642	17	800	0.790358	0.582416
800_39-57	0.238743	18	800	0.761257	0.566028
800_39-58	0.307826	19	800	0.692174	0.526014
800_40-41	0.0903062	1	800	0.909694	0.646943
800_40-42	0.158695	2	800	0.841305	0.610475
800_40-43	0.209437	3	800	0.790563	0.58253
800_40-44	0.243916	4	800	0.756084	0.563086
800_40-45	0.258625	5	800	0.741375	0.554675
800_40-46	0.224432	6	800	0.775568	0.57412
800_40-47	0.250958	7	800	0.749042	0.559068
800_40-48	0.33799	8	800	0.66201	0.508028
800_40-49	0.667151	9	800	0.332849	0.287318
800_40-50	0.596961	10	800	0.403039	0.338641
800_40-51	0.493566	11	800	0.506434	0.409745
800_40-52	0.434549	12	800	0.565451	0.448174
800_40-53	0.3966	13	800	0.6034	0.472127
800_40-54	0.353896	14	800	0.646104	0.498412
800_40-55	0.310447	15	800	0.689553	0.524464
800_40-56	0.298669	16	800	0.701331	0.531411
800_40-57	0.340101	17	800	0.659899	0.506756
800_40-58	0.403991	18	800	0.596009	0.467506
800_41-42	0.0692695	1	800	0.930731	0.657898
800_41-43	0.121168	2	800	0.878832	0.63065
800_41-44	0.156659	3	800	0.843341	0.61158
800_41-45	0.171795	4	800	0.828205	0.603335
800_41-46	0.246585	5	800	0.753415	0.561566
800_41-47	0.258121	6	800	0.741879	0.554965
800_41-48	0.350996	7	800	0.649004	0.500172
800_41-49	0.713353	8	800	0.286647	0.25204
800_41-50	0.650761	9	800	0.349239	0.299541
800_41-51	0.557247	10	800	0.442753	0.366553
800_41-52	0.498075	11	800	0.501925	0.406748
800_41-53	0.460572	12	800	0.539428	0.431411
800_41-54	0.423825	13	800	0.576175	0.455001
800_41-55	0.386736	14	800	0.613264	0.47826
800_41-56	0.375118	15	800	0.624882	0.485435
800_41-57	0.414585	16	800	0.585415	0.460846
800_41-58	0.473669	17	800	0.526331	0.422867
800_42-43	0.0522799	1	800	0.94772	0.666659
800_42-44	0.0882141	2	800	0.911786	0.648038
800_42-45	0.103538	3	800	0.896462	0.63999
800_42-46	0.282052	4	800	0.717948	0.541131
800_42-47	0.288108	5	800	0.711892	0.537599
800_42-48	0.364909	6	800	0.635091	0.491699
800_42-49	0.744751	7	800	0.255249	0.227334
800_42-50	0.687699	8	800	0.312301	0.271782
800_42-51	0.601551	9	800	0.398449	0.335364
800_42-52	0.543746	10	800	0.456254	0.375867
800_42-53	0.507656	11	800	0.492344	0.400348
800_42-54	0.474661	12	800	0.525339	0.422217
800_42-55	0.441694	13	800	0.558306	0.4436
800_42-56	0.429914	14	800	0.570086	0.45113
800_42-57	0.468313	15	800	0.531687	0.42637
800_42-58	0.522926	16	800	0.477074	0.390063
800_43-44	0.0360688	1	800	0.963931	0.674948
800_43-45	0.0515146	2	800	0.948485	0.667052
800_43-46	0.313847	3	800	0.686153	0.52245
800_43-47	0.319358	4	800	0.680642	0.519176
800_43-48	0.37943	5	800	0.62057	0.482778
800_43-49	0.766277	6	800	0.233723	0.210036
800_43-50	0.713243	7	800	0.286757	0.252125
800_43-51	0.632504	8	800	0.367496	0.312981
800_43-52	0.576228	9	800	0.423772	0.35331
800_43-53	0.541721	10	800	0.458279	0.377257
800_43-54	0.510861	11	800	0.489139	0.398198
800_43-55	0.481102	12	800	0.518898	0.417985
800_43-56	0.469829	13	800	0.530171	0.42538
800_43-57	0.506406	14	800	0.493594	0.401185
800_43-58	0.557925	15	800	0.442075	0.366083
800_44-45	0.0172982	1	800	0.982702	0.68446
800_44-46	0.334978	2	800	0.665022	0.509839
800_44-47	0.341212	3	800	0.658788	0.506087
800_44-48	0.392306	4	800	0.607694	0.474801
800_44-49	0.780062	5	800	0.219938	0.1988
800_44-50	0.729677	6	800	0.270323	0.239271
800_44-51	0.652654	7	800	0.347346	0.298137
800_44-52	0.597269	8	800	0.402731	0.338421
800_44-53	0.563774	9	800	0.436226	0.362019
800_44-54	0.534725	10	800	0.465275	0.382043
800_44-55	0.507324	11	800	0.492676	0.400571
800_44-56	0.496229	12	800	0.503771	0.407976
800_44-57	0.53163	13	800	0.46837	0.384153
800_44-58	0.580997	14	800	0.419003	0.349954
800_45-46	0.341182	1	800	0.658818	0.506105
800_45-47	0.351285	2	800	0.648715	0.499996
800_45-48	0.401546	3	800	0.598454	0.469037
800_45-49	0.785518	4	800	0.214482	0.194317
800_45-50	0.736257	5	800	0.263743	0.234078
800_45-51	0.660607	6	800	0.339393	0.292217
800_45-52	0.605073	7	800	0.394927	0.332842
800_45-53	0.571942	8	800	0.428058	0.356316
800_45-54	0.543572	9	800	0.456428	0.375987
800_45-55	0.517688	10	800	0.482312	0.393603
800_45-56	0.506575	11	800	0.493425	0.401072
800_45-57	0.541499	12	800	0.458501	0.377409
800_45-58	0.590174	13	800	0.409826	0.343467
800_46-47	0.189502	1	800	0.810498	0.593602
800_46-48	0.363305	2	800	0.636695	0.492679
800_46-49	0.622498	3	800	0.377502	0.320272
800_46-50	0.554518	4	800	0.445482	0.368443
800_46-51	0.496373	5	800	0.503627	0.40788
800_46-52	0.451652	6	800	0.548348	0.437189
800_46-53	0.417597	7	800	0.582403	0.458945
800_46-54	0.362728	8	800	0.637272	0.493031
800_46-55	0.279795	9	800	0.720205	0.542443
800_46-56	0.243629	10	800	0.756371	0.56325
800_46-57	0.2818	11	800	0.7182	0.541277
800_46-58	0.351027	12	800	0.648973	0.500153
800_47-48	0.174623	1	800	0.825377	0.601787
800_47-49	0.643839	2	800	0.356161	0.304658
800_47-50	0.569724	3	800	0.430276	0.357867
800_47-51	0.488558	4	800	0.511442	0.413064
800_47-52	0.427791	5	800	0.572209	0.452481
800_47-53	0.392134	6	800	0.607866	0.474908
800_47-54	0.357158	7	800	0.642842	0.496427
800_47-55	0.31597	8	800	0.68403	0.52119
800_47-56	0.320858	9	800	0.679142	0.518283
800_47-57	0.350356	10	800	0.649644	0.50056
800_47-58	0.398465	11	800	0.601535	0.470962
800_48-49	0.67647	1	800	0.32353	0.280302
800_48-50	0.613077	2	800	0.386923	0.327087
800_48-51	0.522362	3	800	0.477638	0.390445
800_48-52	0.468354	4	800	0.531646	0.426343
800_48-53	0.433903	5	800	0.566097	0.448586
800_48-54	0.40836	6	800	0.59164	0.464765
800_48-55	0.411005	7	800	0.588995	0.463101
800_48-56	0.4369	8	800	0.5631	0.446671
800_48-57	0.466221	9	800	0.533779	0.427734
800_48-58	0.517665	10	800	0.482335	0.393619
800_49-50	0.119754	1	800	0.880246	0.631403
800_49-51	0.26703	2	800	0.73297	0.549837
800_49-52	0.375459	3	800	0.624541	0.485225
800_49-53	0.428842	4	800	0.571158	0.451813
800_49-54	0.442195	5	800	0.557805	0.443278
800_49-55	0.458175	6	800	0.541825	0.432967
800_49-56	0.471344	7	800	0.528656	0.424389
800_49-57	0.432117	8	800	0.567883	0.449726
800_49-58	0.375012	9	800	0.624988	0.4855
800_50-51	0.151919	1	800	0.848081	0.614148
800_50-52	0.267232	2	800	0.732768	0.54972
800_50-53	0.325153	3	800	0.674847	0.515722
800_50-54	0.340432	4	800	0.659568	0.506557
800_50-55	0.358347	5	800	0.641653	0.495704
800_50-56	0.390007	6	800	0.609993	0.47623
800_50-57	0.348168	7	800	0.651832	0.501885
800_50-58	0.298285	8	800	0.701715	0.531636
800_51-52	0.120031	1	800	0.879969	0.631255
800_51-53	0.18196	2	800	0.81804	0.597759
800_51-54	0.199031	3	800	0.800969	0.588325
800_51-55	0.266106	4	800	0.733894	0.55037
800_51-56	0.353194	5	800	0.646806	0.498838
800_51-57	0.315342	6	800	0.684658	0.521563
800_51-58	0.287586	7	800	0.712414	0.537904
800_52-53	0.0633026	1	800	0.936697	0.660984
800_52-54	0.104061	2	800	0.895939	0.639714
800_52-55	0.255015	3	800	0.744985	0.556746
800_52-56	0.34566	4	800	0.65434	0.503402
800_52-57	0.318133	5	800	0.681867	0.519904
800_52-58	0.312176	6	800	0.687824	0.52344
800_53-54	0.0942751	1	800	0.905725	0.644862
800_53-55	0.241866	2	800	0.758134	0.564253
800_53-56	0.327695	3	800	0.672305	0.514203
800_53-57	0.308952	4	800	0.691048	0.525349
800_53-58	0.326675	5	800	0.673325	0.514813
800_54-55	0.146896	1	800	0.853104	0.616862
800_54-56	0.23267	2	800	0.76733	0.56947
800_54-57	0.214751	3	800	0.785249	0.579558
800_54-58	0.259301	4	800	0.740699	0.554287
800_55-56	0.0862486	1	800	0.913751	0.649065
800_55-57	0.0904096	2	800	0.90959	0.646889
800_55-58	0.171787	3	800	0.828213	0.603339
800_56-57	0.0656088	1	800	0.934391	0.659793
800_56-58	0.155381	2	800	0.844619	0.612273
800_57-58	0.0900854	1	800	0.909915	0.647059
801_59-60	0.660048	1	801	0.339952	0.292633
801_59-61	0.342321	2	801	0.657679	0.505418
801_59-62	0.449773	3	801	0.550227	0.438401
801_59-63	0.296636	4	801	0.703364	0.532605
801_59-64	0.506388	5	801	0.493612	0.401197
801_59-65	0.626303	6	801	0.373697	0.317505
801_59-66	0.223947	7	801	0.776053	0.574394
801_59-67	0.436586	8	801	0.563414	0.446872
801_59-68	0.351129	9	801	0.648871	0.500091
801_59-69	0.541192	10	801	0.458808	0.37762
801_59-70	0.691747	11	801	0.308253	0.268693
801_59-71	0.456399	12	801	0.543601	0.434118
801_59-72	0.431841	13	801	0.568159	0.449903
801_59-73	0.537437	14	801	0.462563	0.38019
801_59-74	0.755256	15	801	0.244744	0.21893
801_59-75	0.559472	16	801	0.440528	0.36501
801_59-76	0.401019	17	801	0.598981	0.469367
801_59-77	0.602174	18	801	0.397826	0.334918
801_59-78	0.673287	19	801	0.326713	0.282704
801_59-79	0.477102	20	801	0.522898	0.420615
801_59-80	0.466349	21	801	0.533651	0.427651
801_59-81	0.687394	22	801	0.312606	0.272015
801_59-82	0.764316	23	801	0.235684	0.211625
801_59-83	0.627339	24	801	0.372661	0.316751
801_59-84	0.672395	25	801	0.327605	0.283376
801_59-85	0.792392	26	801	0.207608	0.188642
801_59-86	0.437828	27	801	0.562172	0.446077
801_59-87	0.394629	28	801	0.605371	0.473355
801_59-88	0.682609	29	801	0.317391	0.275653
801_59-89	0.651161	30	801	0.348839	0.299244
801_59-90	0.511066	31	801	0.488934	0.398061
801_59-91	0.602026	32	801	0.397974	0.335024
801_59-92	0.561895	33	801	0.438105	0.363326
801_59-93	0.590818	34	801	0.409182	0.34301
801_59-94	0.514638	35	801	0.485362	0.395659
801_59-95	0.313264	36	801	0.686736	0.522795
801_59-96	0.509689	37	801	0.490311	0.398985
801_59-97	0.604545	38	801	0.395455	0.33322
801_59-98	0.637285	39	801	0.362715	0.309479
801_59-99	0.715674	40	801	0.284326	0.250234
801_59-100	0.708877	41	801	0.291123	0.255513
801_59-101	0.604375	42	801	0.395625	0.333342
801_60-61	0.411962	1	801	0.588038	0.462499
801_60-62	0.345114	2	801	0.654886	0.503732
801_60-63	0.479853	3	801	0.520147	0.418807
801_60-64	0.275725	4	801	0.724275	0.544807
801_60-65	0.350397	5	801	0.649603	0.500535
801_60-66	0.542975	6	801	0.457025	0.376397
801_60-67	0.328424	7	801	0.671576	0.513767
801_60-68	0.524531	8	801	0.475469	0.388976
801_60-69	0.507225	9	801	0.492775	0.400637
801_60-70	0.517948	10	801	0.482052	0.393428
801_60-71	0.305252	11	801	0.694748	0.527534
801_60-72	0.382151	12	801	0.617849	0.481097
801_60-73	0.328161	13	801	0.671839	0.513924
801_60-74	0.357147	14	801	0.642853	0.496434
801_60-75	0.616581	15	801	0.383419	0.324558
801_60-76	0.46045	16	801	0.53955	0.43149
801_60-77	0.338883	17	801	0.661117	0.50749
801_60-78	0.212509	18	801	0.787491	0.580813
801_60-79	0.293496	19	801	0.706504	0.534447
801_60-80	0.383341	20	801	0.616659	0.480362
801_60-81	0.246404	21	801	0.753596	0.561668
801_60-82	0.435971	22	801	0.564029	0.447265
801_60-83	0.389586	23	801	0.610414	0.476491
801_60-84	0.511819	24	801	0.488181	0.397555
801_60-85	0.828604	25	801	0.171396	0.158196
801_60-86	0.37598	26	801	0.62402	0.484905
801_60-87	0.625989	27	801	0.374011	0.317734
801_60-88	0.357007	28	801	0.642993	0.49652
801_60-89	0.517138	29	801	0.482862	0.393974
801_60-90	0.451385	30	801	0.548615	0.437361
801_60-91	0.266662	31	801	0.733338	0.550049
801_60-92	0.399158	32	801	0.600842	0.470529
801_60-93	0.273495	33	801	0.726505	0.546099
801_60-94	0.349773	34	801	0.650227	0.500913
801_60-95	0.497778	35	801	0.502222	0.406945
801_60-96	0.38914	36	801	0.61086	0.476768
801_60-97	0.501087	37	801	0.498913	0.40474
801_60-98	0.331058	38	801	0.668942	0.51219
801_60-99	0.388239	39	801	0.611761	0.477327
801_60-100	0.307022	40	801	0.692978	0.526489
801_60-101	0.789419	41	801	0.210581	0.1911
801_61-62	0.275895	1	801	0.724105	0.544708
801_61-63	0.116433	2	801	0.883567	0.633167
801_61-64	0.246616	3	801	0.753384	0.561547
801_61-65	0.375971	4	801	0.624029	0.48491
801_61-66	0.298851	5	801	0.701149	0.531304
801_61-67	0.189076	6	801	0.810924	0.593837
801_61-68	0.251897	7	801	0.748103	0.558531
801_61-69	0.379695	8	801	0.620305	0.482614
801_61-70	0.492219	9	801	0.507781	0.410639
801_61-71	0.229922	10	801	0.770078	0.571024
801_61-72	0.241876	11	801	0.758124	0.564247
801_61-73	0.244049	12	801	0.755951	0.563011
801_61-74	0.560896	13	801	0.439104	0.364021
801_61-75	0.429126	14	801	0.570874	0.451632
801_61-76	0.153816	15	801	0.846184	0.613121
801_61-77	0.364561	16	801	0.635439	0.491911
801_61-78	0.439621	17	801	0.560379	0.444929
801_61-79	0.245372	18	801	0.754628	0.562257
801_61-80	0.231768	19	801	0.768232	0.56998
801_61-81	0.478267	20	801	0.521733	0.41985
801_61-82	0.551818	21	801	0.448182	0.370309
801_61-83	0.426456	22	801	0.573544	0.45333
801_61-84	0.497357	23	801	0.502643	0.407225
801_61-85	0.74029	24	801	0.25971	0.230882
801_61-86	0.197314	25	801	0.802686	0.589278
801_61-87	0.327244	26	801	0.672756	0.514473
801_61-88	0.398228	27	801	0.601772	0.471111
801_61-89	0.495106	28	801	0.504894	0.408722
801_61-90	0.311922	29	801	0.688078	0.523591
801_61-91	0.371757	30	801	0.628243	0.487501
801_61-92	0.302703	31	801	0.697297	0.529037
801_61-93	0.383281	32	801	0.616719	0.480399
801_61-94	0.297544	33	801	0.702456	0.532072
801_61-95	0.268345	34	801	0.731655	0.549078
801_61-96	0.26825	35	801	0.73175	0.549132
801_61-97	0.320945	36	801	0.679055	0.518231
801_61-98	0.335612	37	801	0.664388	0.509458
801_61-99	0.517972	38	801	0.482028	0.393412
801_61-100	0.493262	39	801	0.506738	0.409947
801_61-101	0.592291	40	801	0.407709	0.341963
801_62-63	0.284724	1	801	0.715276	0.539574
801_62-64	0.198117	2	801	0.801883	0.588832
801_62-65	0.301667	3	801	0.698333	0.529647
801_62-66	0.347901	4	801	0.652099	0.502047
801_62-67	0.225298	5	801	0.774702	0.573633
801_62-68	0.415529	6	801	0.584471	0.460251
801_62-69	0.506822	7	801	0.493178	0.400907
801_62-70	0.604914	8	801	0.395086	0.332956
801_62-71	0.239788	9	801	0.760212	0.565434
801_62-72	0.250084	10	801	0.749916	0.559568
801_62-73	0.362053	11	801	0.637947	0.493444
801_62-74	0.477825	12	801	0.522175	0.42014
801_62-75	0.48232	13	801	0.51768	0.417183
801_62-76	0.364279	14	801	0.635721	0.492083
801_62-77	0.258674	15	801	0.741326	0.554647
801_62-78	0.340733	16	801	0.659267	0.506376
801_62-79	0.171556	17	801	0.828444	0.603465
801_62-80	0.373079	18	801	0.626921	0.486689
801_62-81	0.537777	19	801	0.462223	0.379958
801_62-82	0.607292	20	801	0.392708	0.33125
801_62-83	0.287354	21	801	0.712646	0.53804
801_62-84	0.418323	22	801	0.581677	0.458485
801_62-85	0.789081	23	801	0.210919	0.19138
801_62-86	0.359256	24	801	0.640744	0.49515
801_62-87	0.463431	25	801	0.536569	0.429552
801_62-88	0.545163	26	801	0.454837	0.374894
801_62-89	0.373256	27	801	0.626744	0.48658
801_62-90	0.30142	28	801	0.69858	0.529792
801_62-91	0.279082	29	801	0.720918	0.542858
801_62-92	0.422838	30	801	0.577162	0.455627
801_62-93	0.231682	31	801	0.768318	0.570029
801_62-94	0.150685	32	801	0.849315	0.614815
801_62-95	0.281406	33	801	0.718594	0.541507
801_62-96	0.335126	34	801	0.664874	0.509749
801_62-97	0.425003	35	801	0.574997	0.454253
801_62-98	0.457254	36	801	0.542746	0.433564
801_62-99	0.414319	37	801	0.585681	0.461014
801_62-100	0.401425	38	801	0.598575	0.469112
801_62-101	0.69548	39	801	0.30452	0.265835
801_63-64	0.297305	1	801	0.702695	0.532212
801_63-65	0.43532	2	801	0.56468	0.447681
801_63-66	0.236056	3	801	0.763944	0.567552
801_63-67	0.202827	4	801	0.797173	0.586215
801_63-68	0.231635	5	801	0.768365	0.570055
801_63-69	0.393178	6	801	0.606822	0.474258
801_63-70	0.529286	7	801	0.470714	0.385748
801_63-71	0.250478	8	801	0.749522	0.559343
801_63-72	0.262578	9	801	0.737422	0.552402
801_63-73	0.306355	10	801	0.693645	0.526883
801_63-74	0.612477	11	801	0.387523	0.32752
801_63-75	0.449489	12	801	0.550511	0.438584
801_63-76	0.186532	13	801	0.813468	0.595241
801_63-77	0.427787	14	801	0.572213	0.452484
801_63-78	0.497794	15	801	0.502206	0.406935
801_63-79	0.276107	16	801	0.723893	0.544585
801_63-80	0.266198	17	801	0.733802	0.550317
801_63-81	0.519928	18	801	0.480072	0.392091
801_63-82	0.611661	19	801	0.388339	0.328108
801_63-83	0.457042	20	801	0.542958	0.433701
801_63-84	0.527452	21	801	0.472548	0.386995
801_63-85	0.776857	22	801	0.223143	0.201424
801_63-86	0.268125	23	801	0.731875	0.549204
801_63-87	0.364367	24	801	0.635633	0.49203
801_63-88	0.442132	25	801	0.557868	0.443318
801_63-89	0.524032	26	801	0.475968	0.389314
801_63-90	0.32482	27	801	0.67518	0.515921
801_63-91	0.416818	28	801	0.583182	0.459437
801_63-92	0.363819	29	801	0.636181	0.492365
801_63-93	0.423806	30	801	0.576194	0.455013
801_63-94	0.321903	31	801	0.678097	0.51766
801_63-95	0.259787	32	801	0.740213	0.554008
801_63-96	0.300608	33	801	0.699392	0.53027
801_63-97	0.349389	34	801	0.650611	0.501145
801_63-98	0.409383	35	801	0.590617	0.464122
801_63-99	0.567463	36	801	0.432537	0.359447
801_63-100	0.550281	37	801	0.449719	0.37137
801_63-101	0.642458	38	801	0.357542	0.305676
801_64-65	0.262292	1	801	0.737708	0.552567
801_64-66	0.37676	2	801	0.62324	0.484424
801_64-67	0.208764	3	801	0.791236	0.582906
801_64-68	0.370937	4	801	0.629063	0.488005
801_64-69	0.407775	5	801	0.592225	0.465133
801_64-70	0.46506	6	801	0.53494	0.428491
801_64-71	0.184725	7	801	0.815275	0.596237
801_64-72	0.191134	8	801	0.808866	0.5927
801_64-73	0.234673	9	801	0.765327	0.568336
801_64-74	0.408007	10	801	0.591993	0.464987
801_64-75	0.452661	11	801	0.547339	0.436537
801_64-76	0.333057	12	801	0.666943	0.510991
801_64-77	0.233557	13	801	0.766443	0.568968
801_64-78	0.275856	14	801	0.724144	0.544731
801_64-79	0.226378	15	801	0.773622	0.573024
801_64-80	0.320404	16	801	0.679596	0.518553
801_64-81	0.434299	17	801	0.565701	0.448334
801_64-82	0.505385	18	801	0.494615	0.401868
801_64-83	0.294246	19	801	0.705754	0.534007
801_64-84	0.432512	20	801	0.567488	0.449474
801_64-85	0.737509	21	801	0.262491	0.233087
801_64-86	0.229773	22	801	0.770227	0.571108
801_64-87	0.426444	23	801	0.573556	0.453338
801_64-88	0.47018	24	801	0.52982	0.42515
801_64-89	0.414719	25	801	0.585281	0.460762
801_64-90	0.258652	26	801	0.741348	0.554659
801_64-91	0.204852	27	801	0.795148	0.585088
801_64-92	0.312184	28	801	0.687816	0.523435
801_64-93	0.175853	29	801	0.824147	0.601113
801_64-94	0.19548	30	801	0.80452	0.590295
801_64-95	0.276273	31	801	0.723727	0.544489
801_64-96	0.248967	32	801	0.751033	0.560206
801_64-97	0.40995	33	801	0.59005	0.463766
801_64-98	0.324193	34	801	0.675807	0.516295
801_64-99	0.368557	35	801	0.631443	0.489465
801_64-100	0.33834	36	801	0.66166	0.507817
801_64-101	0.646056	37	801	0.353944	0.303022
801_65-66	0.514136	1	801	0.485864	0.395996
801_65-67	0.332236	2	801	0.667764	0.511484
801_65-68	0.500498	3	801	0.499502	0.405133
801_65-69	0.534559	4	801	0.465441	0.382156
801_65-70	0.58594	5	801	0.41406	0.346465
801_65-71	0.326505	6	801	0.673495	0.514914
801_65-72	0.380773	7	801	0.619227	0.481949
801_65-73	0.397004	8	801	0.602996	0.471875
801_65-74	0.277974	9	801	0.722026	0.543501
801_65-75	0.3507	10	801	0.6493	0.500351
801_65-76	0.447399	11	801	0.552601	0.439932
801_65-77	0.132248	12	801	0.867752	0.624736
801_65-78	0.149246	13	801	0.850754	0.615593
801_65-79	0.274912	14	801	0.725088	0.545278
801_65-80	0.434047	15	801	0.565953	0.448495
801_65-81	0.524767	16	801	0.475233	0.388816
801_65-82	0.548178	17	801	0.451822	0.372819
801_65-83	0.180171	18	801	0.819829	0.598742
801_65-84	0.200224	19	801	0.799776	0.587662
801_65-85	0.57277	20	801	0.42723	0.355736
801_65-86	0.343368	21	801	0.656632	0.504786
801_65-87	0.557515	22	801	0.442485	0.366367
801_65-88	0.544857	23	801	0.455143	0.375104
801_65-89	0.18668	24	801	0.81332	0.595159
801_65-90	0.229807	25	801	0.770193	0.571089
801_65-91	0.227497	26	801	0.772503	0.572393
801_65-92	0.310872	27	801	0.689128	0.524212
801_65-93	0.253278	28	801	0.746722	0.557741
801_65-94	0.209235	29	801	0.790765	0.582643
801_65-95	0.428351	30	801	0.571649	0.452126
801_65-96	0.427274	31	801	0.572726	0.45281
801_65-97	0.546256	32	801	0.453744	0.374142
801_65-98	0.422318	33	801	0.577682	0.455957
801_65-99	0.251065	34	801	0.748935	0.559007
801_65-100	0.178668	35	801	0.821332	0.599568
801_65-101	0.736678	36	801	0.263322	0.233745
801_66-67	0.333395	1	801	0.666605	0.510789
801_66-68	0.367243	2	801	0.632757	0.49027
801_66-69	0.488823	3	801	0.511177	0.412889
801_66-70	0.576848	4	801	0.423152	0.352874
801_66-71	0.390996	5	801	0.609004	0.475615
801_66-72	0.326341	6	801	0.673659	0.515012
801_66-73	0.454976	7	801	0.545024	0.43504
801_66-74	0.661636	8	801	0.338364	0.291448
801_66-75	0.489167	9	801	0.510833	0.412661
801_66-76	0.362983	10	801	0.637017	0.492876
801_66-77	0.512019	11	801	0.487981	0.39742
801_66-78	0.576794	12	801	0.423206	0.352912
801_66-79	0.407634	13	801	0.592366	0.465221
801_66-80	0.39448	14	801	0.60552	0.473448
801_66-81	0.586422	15	801	0.413578	0.346124
801_66-82	0.693074	16	801	0.306926	0.267678
801_66-83	0.531112	17	801	0.468888	0.384506
801_66-84	0.62402	18	801	0.37598	0.319167
801_66-85	0.794117	19	801	0.205883	0.187212
801_66-86	0.404268	20	801	0.595732	0.467333
801_66-87	0.391847	21	801	0.608153	0.475087
801_66-88	0.600063	22	801	0.399937	0.336428
801_66-89	0.587788	23	801	0.412212	0.345157
801_66-90	0.457401	24	801	0.542599	0.433468
801_66-91	0.500115	25	801	0.499885	0.405388
801_66-92	0.481092	26	801	0.518908	0.417992
801_66-93	0.453419	27	801	0.546581	0.436047
801_66-94	0.42344	28	801	0.57656	0.455245
801_66-95	0.300542	29	801	0.699458	0.530309
801_66-96	0.375309	30	801	0.624691	0.485318
801_66-97	0.495441	31	801	0.504559	0.4085
801_66-98	0.580319	32	801	0.419681	0.350433
801_66-99	0.619173	33	801	0.380827	0.322682
801_66-100	0.608875	34	801	0.391125	0.330113
801_66-101	0.632683	35	801	0.367317	0.312851
801_67-68	0.299519	1	801	0.700481	0.530911
801_67-69	0.370764	2	801	0.629236	0.488111
801_67-70	0.465242	3	801	0.534758	0.428373
801_67-71	0.139339	4	801	0.860661	0.620932
801_67-72	0.239126	5	801	0.760874	0.565811
801_67-73	0.286	6	801	0.714	0.53883
801_67-74	0.501858	7	801	0.498142	0.404226
801_67-75	0.498772	8	801	0.501228	0.406283
801_67-76	0.271428	9	801	0.728572	0.547295
801_67-77	0.331644	10	801	0.668356	0.511839
801_67-78	0.369797	11	801	0.630203	0.488704
801_67-79	0.215746	12	801	0.784254	0.579001
801_67-80	0.218448	13	801	0.781552	0.577485
801_67-81	0.417578	14	801	0.582422	0.458956
801_67-82	0.557455	15	801	0.442545	0.366409
801_67-83	0.377784	16	801	0.622216	0.483793
801_67-84	0.49319	17	801	0.50681	0.409995
801_67-85	0.806472	18	801	0.193528	0.176914
801_67-86	0.220999	19	801	0.779001	0.576052
801_67-87	0.467765	20	801	0.532235	0.426728
801_67-88	0.397886	21	801	0.602114	0.471324
801_67-89	0.490094	22	801	0.509906	0.412047
801_67-90	0.30817	23	801	0.69183	0.525811
801_67-91	0.302901	24	801	0.697099	0.52892
801_67-92	0.357781	25	801	0.642219	0.496049
801_67-93	0.32023	26	801	0.67977	0.518657
801_67-94	0.268078	27	801	0.731922	0.549232
801_67-95	0.291129	28	801	0.708871	0.535833
801_67-96	0.290482	29	801	0.709518	0.536211
801_67-97	0.344931	30	801	0.655069	0.503843
801_67-98	0.373708	31	801	0.626292	0.486302
801_67-99	0.464616	32	801	0.535384	0.42878
801_67-100	0.433207	33	801	0.566793	0.449031
801_67-101	0.724192	34	801	0.275808	0.24358
801_68-69	0.2065	1	801	0.7935	0.584169
801_68-70	0.370981	2	801	0.629019	0.487978
801_68-71	0.303442	3	801	0.696558	0.528601
801_68-72	0.303661	4	801	0.696339	0.528472
[truncated: 17,004 more rows]

## Sheet: S4-4
	BC	type_jump	project	ET_cat_names	ET_cat_combined
1	0.428771	hypothetical	StudyCohort	B1-B1	B1-B1
2	0.423437	hypothetical	StudyCohort	B1-B1	B1-B1
3	0.42028	hypothetical	StudyCohort	B1-B1	B1-B1
4	0.421853	hypothetical	StudyCohort	B1-B1	B1-B1
5	0.261702	hypothetical	StudyCohort	B1-B1	B1-B1
6	0.156893	hypothetical	StudyCohort	B1-B1	B1-B1
7	0.402798	hypothetical	StudyCohort	B1-B1	B1-B1
8	0.401992	hypothetical	StudyCohort	B1-B1	B1-B1
9	0.32034	hypothetical	StudyCohort	B1-B1	B1-B1
10	0.282663	hypothetical	StudyCohort	B1-B1	B1-B1
11	0.220799	hypothetical	StudyCohort	B1-B1	B1-B1
12	0.288983	hypothetical	StudyCohort	B1-B1	B1-B1
13	0.319983	hypothetical	StudyCohort	B1-B1	B1-B1
14	0.351303	hypothetical	StudyCohort	B1-B1	B1-B1
15	0.337093	hypothetical	StudyCohort	B1-B1	B1-B1
16	0.43923	hypothetical	StudyCohort	B1-R	R-B1
17	0.382604	hypothetical	StudyCohort	B1-B1	B1-B1
18	0.223818	hypothetical	StudyCohort	B1-B1	B1-B1
19	0.342816	hypothetical	StudyCohort	B1-B1	B1-B1
20	0.348631	hypothetical	StudyCohort	B1-B1	B1-B1
21	0.497873	hypothetical	StudyCohort	B1-R	R-B1
22	0.610931	hypothetical	StudyCohort	B1-B1	B1-B1
23	0.382778	hypothetical	StudyCohort	B1-B1	B1-B1
24	0.297147	hypothetical	StudyCohort	B1-B1	B1-B1
25	0.342073	hypothetical	StudyCohort	B1-B1	B1-B1
26	0.547384	hypothetical	StudyCohort	B1-B2	B2-B1
27	0.448413	hypothetical	StudyCohort	B1-B2	B2-B1
28	0.442381	hypothetical	StudyCohort	B1-B2	B2-B1
29	0.351498	hypothetical	StudyCohort	B1-B2	B2-B1
30	0.446409	hypothetical	StudyCohort	B1-B2	B2-B1
31	0.317922	hypothetical	StudyCohort	B1-B2	B2-B1
32	0.499794	hypothetical	StudyCohort	B1-B2	B2-B1
33	0.47862	hypothetical	StudyCohort	B1-B2	B2-B1
34	0.381577	hypothetical	StudyCohort	B1-B2	B2-B1
35	0.474067	hypothetical	StudyCohort	B1-B2	B2-B1
36	0.620911	hypothetical	StudyCohort	B1-B2	B2-B1
37	0.323622	hypothetical	StudyCohort	B1-B2	B2-B1
38	0.412964	hypothetical	StudyCohort	B1-B2	B2-B1
39	0.480554	hypothetical	StudyCohort	B1-B2	B2-B1
40	0.560038	hypothetical	StudyCohort	B1-B2	B2-B1
41	0.635457	hypothetical	StudyCohort	B1-B2	B2-B1
42	0.514214	hypothetical	StudyCohort	B1-B2	B2-B1
43	0.427932	hypothetical	StudyCohort	B1-B2	B2-B1
44	0.459301	hypothetical	StudyCohort	B1-B2	B2-B1
45	0.36705	hypothetical	StudyCohort	B1-B2	B2-B1
46	0.481193	hypothetical	StudyCohort	B1-B2	B2-B1
47	0.480618	hypothetical	StudyCohort	B1-B2	B2-B1
48	0.663912	hypothetical	StudyCohort	B1-B2	B2-B1
49	0.477072	hypothetical	StudyCohort	B1-B2	B2-B1
50	0.592241	hypothetical	StudyCohort	B1-B2	B2-B1
51	0.883638	hypothetical	StudyCohort	B1-B2	B2-B1
52	0.482837	hypothetical	StudyCohort	B1-B2	B2-B1
53	0.636643	hypothetical	StudyCohort	B1-B2	B2-B1
54	0.629081	hypothetical	StudyCohort	B1-B2	B2-B1
55	0.573967	hypothetical	StudyCohort	B1-B2	B2-B1
56	0.443039	hypothetical	StudyCohort	B1-B2	B2-B1
57	0.378319	hypothetical	StudyCohort	B1-B2	B2-B1
58	0.527393	hypothetical	StudyCohort	B1-B2	B2-B1
59	0.391886	hypothetical	StudyCohort	B1-B2	B2-B1
60	0.423493	hypothetical	StudyCohort	B1-B2	B2-B1
61	0.465902	hypothetical	StudyCohort	B1-B2	B2-B1
62	0.38142	hypothetical	StudyCohort	B1-B2	B2-B1
63	0.567437	hypothetical	StudyCohort	B1-B2	B2-B1
64	0.571807	hypothetical	StudyCohort	B1-B2	B2-B1
65	0.521467	hypothetical	StudyCohort	B1-B2	B2-B1
66	0.465214	hypothetical	StudyCohort	B1-B2	B2-B1
67	0.822101	hypothetical	StudyCohort	B1-B2	B2-B1
68	0.591082	hypothetical	StudyCohort	B1-P	P-B1
69	0.576443	hypothetical	StudyCohort	B1-P	P-B1
70	0.612166	hypothetical	StudyCohort	B1-P	P-B1
71	0.628689	hypothetical	StudyCohort	B1-P	P-B1
72	0.616297	hypothetical	StudyCohort	B1-P	P-B1
73	0.676739	hypothetical	StudyCohort	B1-P	P-B1
74	0.623431	hypothetical	StudyCohort	B1-P	P-B1
75	0.605683	hypothetical	StudyCohort	B1-P	P-B1
76	0.580972	hypothetical	StudyCohort	B1-P	P-B1
77	0.593254	hypothetical	StudyCohort	B1-P	P-B1
78	0.551196	hypothetical	StudyCohort	B1-P	P-B1
79	0.449688	hypothetical	StudyCohort	B1-P	P-B1
80	0.519915	hypothetical	StudyCohort	B1-P	P-B1
81	0.702132	hypothetical	StudyCohort	B1-P	P-B1
82	0.627315	hypothetical	StudyCohort	B1-P	P-B1
83	0.550577	hypothetical	StudyCohort	B1-P	P-B1
84	0.545327	hypothetical	StudyCohort	B1-P	P-B1
85	0.505726	hypothetical	StudyCohort	B1-R	R-B1
86	0.576553	hypothetical	StudyCohort	B1-P	P-B1
87	0.620428	hypothetical	StudyCohort	B1-P	P-B1
88	0.568388	hypothetical	StudyCohort	B1-R	R-B1
89	0.497097	hypothetical	StudyCohort	B1-P	P-B1
90	0.677731	hypothetical	StudyCohort	B1-P	P-B1
91	0.500971	hypothetical	StudyCohort	B1-R	R-B1
92	0.643752	hypothetical	StudyCohort	B1-P	P-B1
93	0.504317	hypothetical	StudyCohort	B1-P	P-B1
94	0.592921	hypothetical	StudyCohort	B1-P	P-B1
95	0.459435	hypothetical	StudyCohort	B1-P	P-B1
96	0.450387	hypothetical	StudyCohort	B1-P	P-B1
97	0.576261	hypothetical	StudyCohort	B1-P	P-B1
98	0.733323	hypothetical	StudyCohort	B1-B2	B2-B1
99	0.530223	hypothetical	StudyCohort	B1-B1	B1-B1
100	0.649409	hypothetical	StudyCohort	B1-B2	B2-B1
101	0.545644	hypothetical	StudyCohort	B1-B1	B1-B1
102	0.627596	hypothetical	StudyCohort	B1-B2	B2-B1
103	0.586879	hypothetical	StudyCohort	B1-B2	B2-B1
104	0.703237	hypothetical	StudyCohort	B1-B2	B2-B1
105	0.639828	hypothetical	StudyCohort	B1-B2	B2-B1
106	0.676341	hypothetical	StudyCohort	B1-B2	B2-B1
107	0.723035	hypothetical	StudyCohort	B1-B2	B2-B1
108	0.737248	hypothetical	StudyCohort	B1-B2	B2-B1
109	0.552776	hypothetical	StudyCohort	B1-B1	B1-B1
110	0.67848	hypothetical	StudyCohort	B1-B2	B2-B1
111	0.663042	hypothetical	StudyCohort	B1-B2	B2-B1
112	0.641312	hypothetical	StudyCohort	B1-B2	B2-B1
113	0.732577	hypothetical	StudyCohort	B1-B2	B2-B1
114	0.517305	hypothetical	StudyCohort	B1-B1	B1-B1
115	0.52883	hypothetical	StudyCohort	B1-B1	B1-B1
116	0.635087	hypothetical	StudyCohort	B1-B2	B2-B1
117	0.635207	hypothetical	StudyCohort	B1-B2	B2-B1
118	0.431482	hypothetical	StudyCohort	B1-B1	B1-B1
119	0.481128	hypothetical	StudyCohort	B1-B1	B1-B1
120	0.414714	hypothetical	StudyCohort	B1-B1	B1-B1
121	0.594059	hypothetical	StudyCohort	B1-B1	B1-B1
122	0.506275	hypothetical	StudyCohort	B1-B1	B1-B1
123	0.739759	hypothetical	StudyCohort	B1-B2	B2-B1
124	0.435022	hypothetical	StudyCohort	B1-B1	B1-B1
125	0.547857	hypothetical	StudyCohort	B1-B1	B1-B1
126	0.587656	hypothetical	StudyCohort	B1-B2	B2-B1
127	0.65628	hypothetical	StudyCohort	B1-B2	B2-B1
128	0.636165	hypothetical	StudyCohort	B1-B2	B2-B1
129	0.667585	hypothetical	StudyCohort	B1-B2	B2-B1
130	0.661432	hypothetical	StudyCohort	B1-B2	B2-B1
131	0.612111	hypothetical	StudyCohort	B1-B2	B2-B1
132	0.668548	hypothetical	StudyCohort	B1-B2	B2-B1
133	0.548142	hypothetical	StudyCohort	B1-B2	B2-B1
134	0.599666	hypothetical	StudyCohort	B1-B2	B2-B1
135	0.703547	hypothetical	StudyCohort	B1-B2	B2-B1
136	0.678298	hypothetical	StudyCohort	B1-B2	B2-B1
137	0.727219	hypothetical	StudyCohort	B1-B2	B2-B1
138	0.648673	hypothetical	StudyCohort	B1-B2	B2-B1
139	0.560429	hypothetical	StudyCohort	B1-B1	B1-B1
140	0.475455	hypothetical	StudyCohort	B1-B1	B1-B1
141	0.519139	hypothetical	StudyCohort	B1-R	R-B1
142	0.477932	hypothetical	StudyCohort	B1-R	R-B1
143	0.646468	hypothetical	StudyCohort	B1-R	R-B1
144	0.599416	hypothetical	StudyCohort	B1-R	R-B1
145	0.614753	hypothetical	StudyCohort	B1-R	R-B1
146	0.678525	hypothetical	StudyCohort	B1-R	R-B1
147	0.601653	hypothetical	StudyCohort	B1-R	R-B1
148	0.591558	hypothetical	StudyCohort	B1-R	R-B1
149	0.541348	hypothetical	StudyCohort	B1-R	R-B1
150	0.525198	hypothetical	StudyCohort	B1-R	R-B1
151	0.507007	hypothetical	StudyCohort	B1-R	R-B1
152	0.562534	hypothetical	StudyCohort	B1-R	R-B1
153	0.543551	hypothetical	StudyCohort	B1-R	R-B1
154	0.559845	hypothetical	StudyCohort	B1-R	R-B1
155	0.548122	hypothetical	StudyCohort	B1-R	R-B1
156	0.534505	hypothetical	StudyCohort	B1-R	R-B1
157	0.537525	hypothetical	StudyCohort	B1-R	R-B1
158	0.591993	hypothetical	StudyCohort	B1-R	R-B1
159	0.61179	hypothetical	StudyCohort	B1-R	R-B1
160	0.44876	hypothetical	StudyCohort	B1-R	R-B1
161	0.536908	hypothetical	StudyCohort	B1-R	R-B1
162	0.385313	hypothetical	StudyCohort	B1-B2	B2-B1
163	0.432421	hypothetical	StudyCohort	B1-B2	B2-B1
164	0.333456	hypothetical	StudyCohort	B1-B2	B2-B1
165	0.328943	hypothetical	StudyCohort	B1-B2	B2-B1
166	0.276828	hypothetical	StudyCohort	B1-B2	B2-B1
167	0.315513	hypothetical	StudyCohort	B1-B2	B2-B1
168	0.292889	hypothetical	StudyCohort	B1-B2	B2-B1
169	0.355917	hypothetical	StudyCohort	B1-B2	B2-B1
170	0.359874	hypothetical	StudyCohort	B1-B2	B2-B1
171	0.232616	hypothetical	StudyCohort	B1-B2	B2-B1
172	0.405055	hypothetical	StudyCohort	B1-B2	B2-B1
173	0.357033	hypothetical	StudyCohort	B1-B2	B2-B1
174	0.372511	hypothetical	StudyCohort	B1-B2	B2-B1
175	0.323644	hypothetical	StudyCohort	B1-B2	B2-B1
176	0.300214	hypothetical	StudyCohort	B1-B2	B2-B1
177	0.41511	hypothetical	StudyCohort	B1-B2	B2-B1
178	0.324155	hypothetical	StudyCohort	B1-B2	B2-B1
179	0.374911	hypothetical	StudyCohort	B1-B2	B2-B1
180	0.369077	hypothetical	StudyCohort	B1-B2	B2-B1
181	0.257641	hypothetical	StudyCohort	B1-B2	B2-B1
182	0.44078	hypothetical	StudyCohort	B1-B2	B2-B1
183	0.417098	hypothetical	StudyCohort	B1-B2	B2-B1
184	0.359456	hypothetical	StudyCohort	B1-B2	B2-B1
185	0.405889	hypothetical	StudyCohort	B1-B2	B2-B1
186	0.317159	hypothetical	StudyCohort	B1-B2	B2-B1
187	0.437944	hypothetical	StudyCohort	B1-B2	B2-B1
188	0.317912	hypothetical	StudyCohort	B1-B2	B2-B1
189	0.386784	hypothetical	StudyCohort	B1-B2	B2-B1
190	0.409112	hypothetical	StudyCohort	B1-B2	B2-B1
191	0.58827	hypothetical	StudyCohort	B1-B2	B2-B1
192	0.417248	hypothetical	StudyCohort	B1-B2	B2-B1
193	0.427236	hypothetical	StudyCohort	B1-B2	B2-B1
194	0.258613	hypothetical	StudyCohort	B1-B2	B2-B1
195	0.639549	hypothetical	StudyCohort	B1-B2	B2-B1
196	0.525077	hypothetical	StudyCohort	B1-B2	B2-B1
197	0.402818	hypothetical	StudyCohort	B1-B2	B2-B1
198	0.437556	hypothetical	StudyCohort	B1-B2	B2-B1
199	0.575379	hypothetical	StudyCohort	B1-R	R-B1
200	0.396286	hypothetical	StudyCohort	B1-R	R-B1
201	0.446057	hypothetical	StudyCohort	B1-R	R-B1
202	0.35553	hypothetical	StudyCohort	B1-R	R-B1
203	0.453523	hypothetical	StudyCohort	B1-P	P-B1
204	0.500769	hypothetical	StudyCohort	B1-R	R-B1
205	0.438783	hypothetical	StudyCohort	B1-P	P-B1
206	0.584577	hypothetical	StudyCohort	B1-R	R-B1
207	0.51241	hypothetical	StudyCohort	B1-R	R-B1
208	0.642957	hypothetical	StudyCohort	B1-R	R-B1
209	0.61051	hypothetical	StudyCohort	B1-R	R-B1
210	0.631726	hypothetical	StudyCohort	B1-R	R-B1
211	0.657285	hypothetical	StudyCohort	B1-R	R-B1
212	0.713852	hypothetical	StudyCohort	B1-R	R-B1
213	0.455591	hypothetical	StudyCohort	B1-R	R-B1
214	0.536627	hypothetical	StudyCohort	B1-R	R-B1
215	0.64764	hypothetical	StudyCohort	B1-R	R-B1
216	0.539707	hypothetical	StudyCohort	B1-R	R-B1
217	0.533027	hypothetical	StudyCohort	B1-R	R-B1
218	0.653461	hypothetical	StudyCohort	B1-R	R-B1
219	0.620782	hypothetical	StudyCohort	B1-R	R-B1
220	0.583589	hypothetical	StudyCohort	B1-R	R-B1
221	0.475382	hypothetical	StudyCohort	B1-R	R-B1
222	0.426539	hypothetical	StudyCohort	B1-R	R-B1
223	0.557862	hypothetical	StudyCohort	B1-R	R-B1
224	0.563191	hypothetical	StudyCohort	B1-R	R-B1
225	0.470904	hypothetical	StudyCohort	B1-R	R-B1
226	0.540635	hypothetical	StudyCohort	B1-R	R-B1
227	0.52972	hypothetical	StudyCohort	B1-R	R-B1
228	0.554402	hypothetical	StudyCohort	B1-R	R-B1
229	0.558982	hypothetical	StudyCohort	B1-R	R-B1
230	0.670955	hypothetical	StudyCohort	B1-B2	B2-B1
231	0.612783	hypothetical	StudyCohort	B1-B2	B2-B1
232	0.627865	hypothetical	StudyCohort	B1-B2	B2-B1
233	0.664241	hypothetical	StudyCohort	B1-B2	B2-B1
234	0.625766	hypothetical	StudyCohort	B1-B2	B2-B1
235	0.651135	hypothetical	StudyCohort	B1-B2	B2-B1
236	0.672851	hypothetical	StudyCohort	B1-B2	B2-B1
237	0.60277	hypothetical	StudyCohort	B1-B1	B1-B1
238	0.586615	hypothetical	StudyCohort	B1-B2	B2-B1
239	0.700586	hypothetical	StudyCohort	B1-B2	B2-B1
240	0.745446	hypothetical	StudyCohort	B1-B2	B2-B1
241	0.677807	hypothetical	StudyCohort	B1-B2	B2-B1
242	0.7441	hypothetical	StudyCohort	B1-B2	B2-B1
243	0.747783	hypothetical	StudyCohort	B1-B2	B2-B1
244	0.646114	hypothetical	StudyCohort	B1-B2	B2-B1
245	0.588832	hypothetical	StudyCohort	B1-B2	B2-B1
246	0.67192	hypothetical	StudyCohort	B1-B2	B2-B1
247	0.696003	hypothetical	StudyCohort	B1-B2	B2-B1
248	0.738737	hypothetical	StudyCohort	B1-B2	B2-B1
249	0.730917	hypothetical	StudyCohort	B1-B2	B2-B1
250	0.713724	hypothetical	StudyCohort	B1-B2	B2-B1
251	0.597892	hypothetical	StudyCohort	B1-B2	B2-B1
252	0.678952	hypothetical	StudyCohort	B1-B2	B2-B1
253	0.699552	hypothetical	StudyCohort	B1-B2	B2-B1
254	0.767241	hypothetical	StudyCohort	B1-B2	B2-B1
255	0.765544	hypothetical	StudyCohort	B1-B2	B2-B1
256	0.664327	hypothetical	StudyCohort	B1-B2	B2-B1
257	0.658288	hypothetical	StudyCohort	B1-B2	B2-B1
258	0.640499	hypothetical	StudyCohort	B1-B2	B2-B1
259	0.65709	hypothetical	StudyCohort	B1-B2	B2-B1
260	0.685871	hypothetical	StudyCohort	B1-B2	B2-B1
261	0.672743	hypothetical	StudyCohort	B1-B2	B2-B1
262	0.693861	hypothetical	StudyCohort	B1-B2	B2-B1
263	0.655734	hypothetical	StudyCohort	B1-B2	B2-B1
264	0.509145	hypothetical	StudyCohort	B1-B1	B1-B1
265	0.582999	hypothetical	StudyCohort	B1-B2	B2-B1
266	0.686539	hypothetical	StudyCohort	B1-B2	B2-B1
267	0.445966	hypothetical	StudyCohort	B1-P	P-B1
268	0.458401	hypothetical	StudyCohort	B1-P	P-B1
269	0.470882	hypothetical	StudyCohort	B1-P	P-B1
270	0.494312	hypothetical	StudyCohort	B1-R	R-B1
271	0.51376	hypothetical	StudyCohort	B1-R	R-B1
272	0.392754	hypothetical	StudyCohort	B1-P	P-B1
273	0.456575	hypothetical	StudyCohort	B1-R	R-B1
274	0.453182	hypothetical	StudyCohort	B1-R	R-B1
275	0.515358	hypothetical	StudyCohort	B1-R	R-B1
276	0.443175	hypothetical	StudyCohort	B1-R	R-B1
277	0.458477	hypothetical	StudyCohort	B1-P	P-B1
278	0.448782	hypothetical	StudyCohort	B1-R	R-B1
279	0.41552	hypothetical	StudyCohort	B1-P	P-B1
280	0.420541	hypothetical	StudyCohort	B1-P	P-B1
281	0.494316	hypothetical	StudyCohort	B1-P	P-B1
282	0.444968	hypothetical	StudyCohort	B1-P	P-B1
283	0.543946	hypothetical	StudyCohort	B1-P	P-B1
284	0.498277	hypothetical	StudyCohort	B1-P	P-B1
285	0.413064	hypothetical	StudyCohort	B1-R	R-B1
286	0.407454	hypothetical	StudyCohort	B1-P	P-B1
287	0.500252	hypothetical	StudyCohort	B1-P	P-B1
288	0.395813	hypothetical	StudyCohort	B1-R	R-B1
289	0.532121	hypothetical	StudyCohort	B1-P	P-B1
290	0.863535	hypothetical	StudyCohort	B1-B2	B2-B1
291	0.600042	hypothetical	StudyCohort	B1-B2	B2-B1
292	0.545849	hypothetical	StudyCohort	B1-B2	B2-B1
293	0.550163	hypothetical	StudyCohort	B1-B2	B2-B1
294	0.693243	hypothetical	StudyCohort	B1-B2	B2-B1
295	0.570886	hypothetical	StudyCohort	B1-B2	B2-B1
296	0.492421	hypothetical	StudyCohort	B1-B2	B2-B1
297	0.637474	hypothetical	StudyCohort	B1-B2	B2-B1
298	0.517396	hypothetical	StudyCohort	B1-B2	B2-B1
299	0.628384	hypothetical	StudyCohort	B1-B2	B2-B1
300	0.456802	hypothetical	StudyCohort	B1-B2	B2-B1
301	0.365001	hypothetical	StudyCohort	B1-B2	B2-B1
302	0.358513	hypothetical	StudyCohort	B1-B2	B2-B1
303	0.523134	hypothetical	StudyCohort	B1-B2	B2-B1
304	0.53029	hypothetical	StudyCohort	B1-B2	B2-B1
305	0.338476	hypothetical	StudyCohort	B1-B2	B2-B1
306	0.304501	hypothetical	StudyCohort	B1-B2	B2-B1
307	0.404528	hypothetical	StudyCohort	B1-B2	B2-B1
308	0.523804	hypothetical	StudyCohort	B1-B2	B2-B1
309	0.610117	hypothetical	StudyCohort	B1-B2	B2-B1
310	0.336143	hypothetical	StudyCohort	B1-B2	B2-B1
311	0.521422	hypothetical	StudyCohort	B1-B2	B2-B1
312	0.391161	hypothetical	StudyCohort	B1-B2	B2-B1
313	0.459628	hypothetical	StudyCohort	B1-B2	B2-B1
314	0.343277	hypothetical	StudyCohort	B1-B2	B2-B1
315	0.375129	hypothetical	StudyCohort	B1-B2	B2-B1
316	0.480537	hypothetical	StudyCohort	B1-B2	B2-B1
317	0.466676	hypothetical	StudyCohort	B1-B2	B2-B1
318	0.385302	hypothetical	StudyCohort	B1-B2	B2-B1
319	0.487112	hypothetical	StudyCohort	B1-B2	B2-B1
320	0.618557	hypothetical	StudyCohort	B1-B2	B2-B1
321	0.601962	hypothetical	StudyCohort	B1-B2	B2-B1
322	0.329191	hypothetical	StudyCohort	B1-B2	B2-B1
323	0.327723	hypothetical	StudyCohort	B1-B2	B2-B1
324	0.375554	hypothetical	StudyCohort	B1-B2	B2-B1
325	0.324006	hypothetical	StudyCohort	B1-B2	B2-B1
326	0.469862	hypothetical	StudyCohort	B1-B2	B2-B1
327	0.315575	hypothetical	StudyCohort	B1-B2	B2-B1
328	0.403462	hypothetical	StudyCohort	B1-B2	B2-B1
329	0.413087	hypothetical	StudyCohort	B1-R	R-B1
330	0.516401	hypothetical	StudyCohort	B1-P	P-B1
331	0.523069	hypothetical	StudyCohort	B1-R	R-B1
332	0.501169	hypothetical	StudyCohort	B1-R	R-B1
333	0.440036	hypothetical	StudyCohort	B1-R	R-B1
334	0.586648	hypothetical	StudyCohort	B1-R	R-B1
335	0.52926	hypothetical	StudyCohort	B1-R	R-B1
336	0.455654	hypothetical	StudyCohort	B1-R	R-B1
337	0.495461	hypothetical	StudyCohort	B1-R	R-B1
338	0.550012	hypothetical	StudyCohort	B1-R	R-B1
339	0.47986	hypothetical	StudyCohort	B1-R	R-B1
340	0.551206	hypothetical	StudyCohort	B1-R	R-B1
341	0.491536	hypothetical	StudyCohort	B1-R	R-B1
342	0.544092	hypothetical	StudyCohort	B1-R	R-B1
343	0.588465	hypothetical	StudyCohort	B1-R	R-B1
344	0.540935	hypothetical	StudyCohort	B1-R	R-B1
345	0.437808	hypothetical	StudyCohort	B1-R	R-B1
346	0.467177	hypothetical	StudyCohort	B1-R	R-B1
347	0.602552	hypothetical	StudyCohort	B1-R	R-B1
348	0.601987	hypothetical	StudyCohort	B1-R	R-B1
349	0.619088	hypothetical	StudyCohort	B1-R	R-B1
350	0.635399	hypothetical	StudyCohort	B1-R	R-B1
351	0.553867	hypothetical	StudyCohort	B1-R	R-B1
352	0.518575	hypothetical	StudyCohort	B1-R	R-B1
353	0.500966	hypothetical	StudyCohort	B1-R	R-B1
354	0.558918	hypothetical	StudyCohort	B1-R	R-B1
355	0.545658	hypothetical	StudyCohort	B1-R	R-B1
356	0.69321	hypothetical	StudyCohort	B1-P	P-B1
357	0.616485	hypothetical	StudyCohort	B1-R	R-B1
358	0.548845	hypothetical	StudyCohort	B1-R	R-B1
359	0.489871	hypothetical	StudyCohort	B1-R	R-B1
360	0.551085	hypothetical	StudyCohort	B1-R	R-B1
361	0.541069	hypothetical	StudyCohort	B1-R	R-B1
362	0.483289	hypothetical	StudyCohort	B1-R	R-B1
363	0.660105	hypothetical	StudyCohort	B1-R	R-B1
364	0.504512	hypothetical	StudyCohort	B1-R	R-B1
365	0.562506	hypothetical	StudyCohort	B1-R	R-B1
366	0.55562	hypothetical	StudyCohort	B1-R	R-B1
367	0.577658	hypothetical	StudyCohort	B1-R	R-B1
368	0.26901	hypothetical	StudyCohort	B1-B1	B1-B1
369	0.2829	hypothetical	StudyCohort	B1-B1	B1-B1
370	0.380237	hypothetical	StudyCohort	B1-B1	B1-B1
371	0.333204	hypothetical	StudyCohort	B1-B1	B1-B1
372	0.397642	hypothetical	StudyCohort	B1-B1	B1-B1
373	0.462211	hypothetical	StudyCohort	B1-B1	B1-B1
374	0.284574	hypothetical	StudyCohort	B1-B1	B1-B1
375	0.507929	hypothetical	StudyCohort	B1-B1	B1-B1
376	0.46962	hypothetical	StudyCohort	B1-B1	B1-B1
377	0.459059	hypothetical	StudyCohort	B1-B1	B1-B1
378	0.39307	hypothetical	StudyCohort	B1-B1	B1-B1
379	0.36384	hypothetical	StudyCohort	B1-B1	B1-B1
380	0.321634	hypothetical	StudyCohort	B1-B1	B1-B1
381	0.570042	hypothetical	StudyCohort	B1-B1	B1-B1
382	0.505301	hypothetical	StudyCohort	B1-B1	B1-B1
383	0.429586	hypothetical	StudyCohort	B1-B1	B1-B1
384	0.330022	hypothetical	StudyCohort	B1-B1	B1-B1
385	0.337277	hypothetical	StudyCohort	B1-B1	B1-B1
386	0.42192	hypothetical	StudyCohort	B1-B1	B1-B1
387	0.464405	hypothetical	StudyCohort	B1-B1	B1-B1
388	0.423445	hypothetical	StudyCohort	B1-B1	B1-B1
389	0.213865	hypothetical	StudyCohort	B1-B1	B1-B1
390	0.306763	hypothetical	StudyCohort	B1-B1	B1-B1
391	0.443106	hypothetical	StudyCohort	B1-B1	B1-B1
392	0.457304	hypothetical	StudyCohort	B1-B1	B1-B1
393	0.338528	hypothetical	StudyCohort	B1-B1	B1-B1
394	0.287809	hypothetical	StudyCohort	B1-B1	B1-B1
395	0.430283	hypothetical	StudyCohort	B1-B1	B1-B1
396	0.382808	hypothetical	StudyCohort	B1-B1	B1-B1
397	0.310954	hypothetical	StudyCohort	B1-B1	B1-B1
398	0.234531	hypothetical	StudyCohort	B1-B1	B1-B1
399	0.24597	hypothetical	StudyCohort	B1-B1	B1-B1
400	0.4382	hypothetical	StudyCohort	B1-B1	B1-B1
401	0.380697	hypothetical	StudyCohort	B1-B1	B1-B1
402	0.314259	hypothetical	StudyCohort	B1-B1	B1-B1
403	0.295433	hypothetical	StudyCohort	B1-B1	B1-B1
404	0.415605	hypothetical	StudyCohort	B1-B1	B1-B1
405	0.367186	hypothetical	StudyCohort	B1-B1	B1-B1
406	0.306347	hypothetical	StudyCohort	B1-B1	B1-B1
407	0.323999	hypothetical	StudyCohort	B1-B1	B1-B1
408	0.255563	hypothetical	StudyCohort	B1-B1	B1-B1
409	0.316524	hypothetical	StudyCohort	B1-B1	B1-B1
410	0.410703	hypothetical	StudyCohort	B1-B1	B1-B1
411	0.314731	hypothetical	StudyCohort	B1-B1	B1-B1
412	0.407863	hypothetical	StudyCohort	B1-B1	B1-B1
413	0.56223	hypothetical	StudyCohort	B1-B1	B1-B1
414	0.43799	hypothetical	StudyCohort	B1-B1	B1-B1
415	0.525658	hypothetical	StudyCohort	B1-B1	B1-B1
416	0.438518	hypothetical	StudyCohort	B1-B1	B1-B1
417	0.617332	hypothetical	StudyCohort	B1-R	R-B1
418	0.554175	hypothetical	StudyCohort	B1-B1	B1-B1
419	0.277583	hypothetical	StudyCohort	B1-B1	B1-B1
420	0.378312	hypothetical	StudyCohort	B1-B1	B1-B1
421	0.363976	hypothetical	StudyCohort	B1-B1	B1-B1
422	0.45417	hypothetical	StudyCohort	B1-B1	B1-B1
423	0.387615	hypothetical	StudyCohort	B1-B1	B1-B1
424	0.557869	hypothetical	StudyCohort	B1-B2	B2-B1
425	0.400679	hypothetical	StudyCohort	B1-B1	B1-B1
426	0.375893	hypothetical	StudyCohort	B1-B1	B1-B1
427	0.441011	hypothetical	StudyCohort	B1-B1	B1-B1
428	0.357189	hypothetical	StudyCohort	B1-B1	B1-B1
429	0.576095	hypothetical	StudyCohort	B1-R	R-B1
430	0.581884	hypothetical	StudyCohort	B1-R	R-B1
431	0.377012	hypothetical	StudyCohort	B1-B1	B1-B1
432	0.464131	hypothetical	StudyCohort	B1-B1	B1-B1
433	0.541937	hypothetical	StudyCohort	B1-R	R-B1
434	0.243247	hypothetical	StudyCohort	B1-B1	B1-B1
435	0.538514	hypothetical	StudyCohort	B1-B1	B1-B1
436	0.518208	hypothetical	StudyCohort	B1-B1	B1-B1
437	0.472388	hypothetical	StudyCohort	B1-B1	B1-B1
438	0.461069	hypothetical	StudyCohort	B1-B1	B1-B1
439	0.527435	hypothetical	StudyCohort	B1-B1	B1-B1
440	0.512495	hypothetical	StudyCohort	B1-B1	B1-B1
441	0.457121	hypothetical	StudyCohort	B1-B1	B1-B1
442	0.546088	hypothetical	StudyCohort	B1-B1	B1-B1
443	0.489544	hypothetical	StudyCohort	B1-R	R-B1
444	0.391485	hypothetical	StudyCohort	B1-B1	B1-B1
445	0.408762	hypothetical	StudyCohort	B1-B1	B1-B1
446	0.407731	hypothetical	StudyCohort	B1-B1	B1-B1
447	0.632378	hypothetical	StudyCohort	B1-B2	B2-B1
448	0.395394	hypothetical	StudyCohort	B1-B1	B1-B1
449	0.424301	hypothetical	StudyCohort	B1-B1	B1-B1
450	0.397586	hypothetical	StudyCohort	B1-B1	B1-B1
451	0.522436	hypothetical	StudyCohort	B1-B2	B2-B1
452	0.340461	hypothetical	StudyCohort	B1-B1	B1-B1
453	0.36566	hypothetical	StudyCohort	B1-B1	B1-B1
454	0.501884	hypothetical	StudyCohort	B1-B1	B1-B1
455	0.398514	hypothetical	StudyCohort	B1-B1	B1-B1
456	0.385258	hypothetical	StudyCohort	B1-B1	B1-B1
457	0.660398	hypothetical	StudyCohort	B1-B2	B2-B1
458	0.578588	hypothetical	StudyCohort	B1-B1	B1-B1
459	0.575473	hypothetical	StudyCohort	B1-B1	B1-B1
460	0.334724	hypothetical	StudyCohort	B1-B1	B1-B1
461	0.401698	hypothetical	StudyCohort	B1-B1	B1-B1
462	0.308959	hypothetical	StudyCohort	B1-B1	B1-B1
463	0.436548	hypothetical	StudyCohort	B1-B1	B1-B1
464	0.432517	hypothetical	StudyCohort	B1-B1	B1-B1
465	0.378886	hypothetical	StudyCohort	B1-B1	B1-B1
466	0.372273	hypothetical	StudyCohort	B1-B1	B1-B1
467	0.375571	hypothetical	StudyCohort	B1-B1	B1-B1
468	0.285217	hypothetical	StudyCohort	B1-B1	B1-B1
469	0.292837	hypothetical	StudyCohort	B1-B1	B1-B1
470	0.254757	hypothetical	StudyCohort	B1-B1	B1-B1
471	0.474644	hypothetical	StudyCohort	B1-B1	B1-B1
472	0.532777	hypothetical	StudyCohort	B1-B2	B2-B1
473	0.460333	hypothetical	StudyCohort	B1-B2	B2-B1
474	0.529233	hypothetical	StudyCohort	B1-B2	B2-B1
475	0.531387	hypothetical	StudyCohort	B1-B1	B1-B1
476	0.639637	hypothetical	StudyCohort	B1-B2	B2-B1
477	0.649043	hypothetical	StudyCohort	B1-B2	B2-B1
478	0.505815	hypothetical	StudyCohort	B1-R	R-B1
479	0.704576	hypothetical	StudyCohort	B1-B2	B2-B1
480	0.554558	hypothetical	StudyCohort	B1-B2	B2-B1
481	0.578018	hypothetical	StudyCohort	B1-R	R-B1
482	0.535566	hypothetical	StudyCohort	B1-R	R-B1
483	0.635318	hypothetical	StudyCohort	B1-B2	B2-B1
484	0.562506	hypothetical	StudyCohort	B1-B2	B2-B1
485	0.684334	hypothetical	StudyCohort	B1-B2	B2-B1
486	0.641075	hypothetical	StudyCohort	B1-B2	B2-B1
487	0.689149	hypothetical	StudyCohort	B1-B2	B2-B1
488	0.649164	hypothetical	StudyCohort	B1-B2	B2-B1
489	0.650109	hypothetical	StudyCohort	B1-B2	B2-B1
490	0.653584	hypothetical	StudyCohort	B1-B2	B2-B1
491	0.74897	hypothetical	StudyCohort	B1-B2	B2-B1
492	0.724601	hypothetical	StudyCohort	B1-B2	B2-B1
493	0.769828	hypothetical	StudyCohort	B1-B2	B2-B1
494	0.715969	hypothetical	StudyCohort	B1-B2	B2-B1
495	0.638532	hypothetical	StudyCohort	B1-B2	B2-B1
496	0.551298	hypothetical	StudyCohort	B1-B2	B2-B1
497	0.57074	hypothetical	StudyCohort	B1-B2	B2-B1
498	0.666841	hypothetical	StudyCohort	B1-B2	B2-B1
499	0.617065	hypothetical	StudyCohort	B1-B2	B2-B1
500	0.605513	hypothetical	StudyCohort	B1-B2	B2-B1
501	0.633507	hypothetical	StudyCohort	B1-B2	B2-B1
502	0.636118	hypothetical	StudyCohort	B1-B2	B2-B1
503	0.697018	hypothetical	StudyCohort	B1-B2	B2-B1
504	0.693236	hypothetical	StudyCohort	B1-B2	B2-B1
505	0.583367	hypothetical	StudyCohort	B1-B2	B2-B1
506	0.623756	hypothetical	StudyCohort	B1-B2	B2-B1
507	0.486844	hypothetical	StudyCohort	B1-R	R-B1
508	0.525344	hypothetical	StudyCohort	B1-R	R-B1
509	0.638349	hypothetical	StudyCohort	B1-R	R-B1
510	0.554604	hypothetical	StudyCohort	B1-R	R-B1
511	0.53692	hypothetical	StudyCohort	B1-R	R-B1
512	0.464951	hypothetical	StudyCohort	B1-R	R-B1
513	0.434885	hypothetical	StudyCohort	B1-B1	B1-B1
514	0.573124	hypothetical	StudyCohort	B1-R	R-B1
515	0.628631	hypothetical	StudyCohort	B1-R	R-B1
516	0.661706	hypothetical	StudyCohort	B1-R	R-B1
517	0.619244	hypothetical	StudyCohort	B1-R	R-B1
518	0.540316	hypothetical	StudyCohort	B1-B1	B1-B1
519	0.534768	hypothetical	StudyCohort	B1-B1	B1-B1
520	0.514767	hypothetical	StudyCohort	B1-B1	B1-B1
521	0.487572	hypothetical	StudyCohort	B1-B1	B1-B1
522	0.658258	hypothetical	StudyCohort	B1-B1	B1-B1
523	0.622283	hypothetical	StudyCohort	B1-R	R-B1
524	0.525715	hypothetical	StudyCohort	B1-R	R-B1
525	0.469387	hypothetical	StudyCohort	B1-R	R-B1
526	0.494371	hypothetical	StudyCohort	B1-B1	B1-B1
527	0.560544	hypothetical	StudyCohort	B1-R	R-B1
528	0.444654	hypothetical	StudyCohort	B1-B1	B1-B1
529	0.489361	hypothetical	StudyCohort	B1-B1	B1-B1
530	0.465119	hypothetical	StudyCohort	B1-B1	B1-B1
531	0.472466	hypothetical	StudyCohort	B1-B1	B1-B1
532	0.468592	hypothetical	StudyCohort	B1-B1	B1-B1
533	0.54896	hypothetical	StudyCohort	B1-B1	B1-B1
534	0.587806	hypothetical	StudyCohort	B1-B1	B1-B1
535	0.458132	hypothetical	StudyCohort	B1-B1	B1-B1
536	0.574888	hypothetical	StudyCohort	B1-R	R-B1
537	0.579935	hypothetical	StudyCohort	B1-R	R-B1
538	0.611818	hypothetical	StudyCohort	B1-R	R-B1
539	0.390224	hypothetical	StudyCohort	B1-B1	B1-B1
540	0.371663	hypothetical	StudyCohort	B1-R	R-B1
541	0.462225	hypothetical	StudyCohort	B1-B1	B1-B1
542	0.374999	hypothetical	StudyCohort	B1-R	R-B1
543	0.496038	hypothetical	StudyCohort	B1-P	P-B1
544	0.488957	hypothetical	StudyCohort	B1-B1	B1-B1
545	0.476727	hypothetical	StudyCohort	B1-B1	B1-B1
546	0.329131	hypothetical	StudyCohort	B1-B1	B1-B1
547	0.403292	hypothetical	StudyCohort	B1-R	R-B1
548	0.303894	hypothetical	StudyCohort	B1-B1	B1-B1
549	0.417717	hypothetical	StudyCohort	B1-B1	B1-B1
550	0.458666	hypothetical	StudyCohort	B1-R	R-B1
551	0.417302	hypothetical	StudyCohort	B1-R	R-B1
552	0.524474	hypothetical	StudyCohort	B1-B1	B1-B1
553	0.555807	hypothetical	StudyCohort	B1-R	R-B1
554	0.545081	hypothetical	StudyCohort	B1-R	R-B1
555	0.392727	hypothetical	StudyCohort	B1-R	R-B1
556	0.357958	hypothetical	StudyCohort	B1-R	R-B1
557	0.38212	hypothetical	StudyCohort	B1-R	R-B1
558	0.37093	hypothetical	StudyCohort	B1-R	R-B1
559	0.474885	hypothetical	StudyCohort	B1-R	R-B1
560	0.379405	hypothetical	StudyCohort	B1-R	R-B1
561	0.345688	hypothetical	StudyCohort	B1-R	R-B1
562	0.465241	hypothetical	StudyCohort	B1-R	R-B1
563	0.490086	hypothetical	StudyCohort	B1-R	R-B1
564	0.416168	hypothetical	StudyCohort	B1-R	R-B1
565	0.387643	hypothetical	StudyCohort	B1-R	R-B1
566	0.365554	hypothetical	StudyCohort	B1-B1	B1-B1
567	0.500497	hypothetical	StudyCohort	B1-R	R-B1
568	0.447284	hypothetical	StudyCohort	B1-R	R-B1
569	0.544824	hypothetical	StudyCohort	B1-R	R-B1
570	0.522426	hypothetical	StudyCohort	B1-B1	B1-B1
571	0.505646	hypothetical	StudyCohort	B1-R	R-B1
572	0.50346	hypothetical	StudyCohort	B1-R	R-B1
573	0.548138	hypothetical	StudyCohort	B1-R	R-B1
574	0.435645	hypothetical	StudyCohort	B1-R	R-B1
575	0.438901	hypothetical	StudyCohort	B1-R	R-B1
576	0.439421	hypothetical	StudyCohort	B1-R	R-B1
577	0.456293	hypothetical	StudyCohort	B1-R	R-B1
578	0.397524	hypothetical	StudyCohort	B1-B1	B1-B1
579	0.545138	hypothetical	StudyCohort	B1-R	R-B1
580	0.508691	hypothetical	StudyCohort	B1-R	R-B1
581	0.457846	hypothetical	StudyCohort	B1-B2	B2-B1
582	0.429775	hypothetical	StudyCohort	B1-B1	B1-B1
583	0.50476	hypothetical	StudyCohort	B1-B1	B1-B1
584	0.64711	hypothetical	StudyCohort	B1-B2	B2-B1
585	0.51883	hypothetical	StudyCohort	B1-B2	B2-B1
586	0.422673	hypothetical	StudyCohort	B1-B1	B1-B1
587	0.401523	hypothetical	StudyCohort	B1-B1	B1-B1
588	0.422892	hypothetical	StudyCohort	B1-B1	B1-B1
589	0.453173	hypothetical	StudyCohort	B1-B2	B2-B1
590	0.559298	hypothetical	StudyCohort	B1-B2	B2-B1
591	0.482558	hypothetical	StudyCohort	B1-B1	B1-B1
592	0.542517	hypothetical	StudyCohort	B1-B2	B2-B1
593	0.502225	hypothetical	StudyCohort	B1-B2	B2-B1
594	0.453212	hypothetical	StudyCohort	B1-B2	B2-B1
595	0.430223	hypothetical	StudyCohort	B1-B1	B1-B1
596	0.457016	hypothetical	StudyCohort	B1-B2	B2-B1
597	0.594892	hypothetical	StudyCohort	B1-B2	B2-B1
598	0.625526	hypothetical	StudyCohort	B1-B2	B2-B1
599	0.54472	hypothetical	StudyCohort	B1-B2	B2-B1
600	0.44761	hypothetical	StudyCohort	B1-B2	B2-B1
601	0.445606	hypothetical	StudyCohort	B1-B2	B2-B1
602	0.58903	hypothetical	StudyCohort	B1-B1	B1-B1
603	0.585127	hypothetical	StudyCohort	B1-B2	B2-B1
604	0.625406	hypothetical	StudyCohort	B1-B2	B2-B1
605	0.505361	hypothetical	StudyCohort	B1-B1	B1-B1
606	0.524675	hypothetical	StudyCohort	B1-B2	B2-B1
607	0.520643	hypothetical	StudyCohort	B1-B1	B1-B1
608	0.51967	hypothetical	StudyCohort	B1-B2	B2-B1
609	0.537928	hypothetical	StudyCohort	B1-B2	B2-B1
610	0.585684	hypothetical	StudyCohort	B1-B2	B2-B1
611	0.699277	hypothetical	StudyCohort	B1-B2	B2-B1
612	0.620601	hypothetical	StudyCohort	B1-B2	B2-B1
613	0.495392	hypothetical	StudyCohort	B1-B2	B2-B1
614	0.485312	hypothetical	StudyCohort	B1-B2	B2-B1
615	0.482322	hypothetical	StudyCohort	B1-B2	B2-B1
616	0.664194	hypothetical	StudyCohort	B1-B2	B2-B1
617	0.498697	hypothetical	StudyCohort	B1-B2	B2-B1
618	0.476473	hypothetical	StudyCohort	B1-B2	B2-B1
619	0.541456	hypothetical	StudyCohort	B1-R	R-B1
620	0.450281	hypothetical	StudyCohort	B1-R	R-B1
621	0.385555	hypothetical	StudyCohort	B1-R	R-B1
622	0.546289	hypothetical	StudyCohort	B1-R	R-B1
623	0.496838	hypothetical	StudyCohort	B1-R	R-B1
624	0.561742	hypothetical	StudyCohort	B1-R	R-B1
625	0.58181	hypothetical	StudyCohort	B1-R	R-B1
626	0.494314	hypothetical	StudyCohort	B1-R	R-B1
627	0.454235	hypothetical	StudyCohort	B1-R	R-B1
628	0.442871	hypothetical	StudyCohort	B1-B1	B1-B1
629	0.377215	hypothetical	StudyCohort	B1-B1	B1-B1
630	0.567095	hypothetical	StudyCohort	B1-R	R-B1
631	0.505348	hypothetical	StudyCohort	B1-R	R-B1
632	0.561812	hypothetical	StudyCohort	B1-R	R-B1
633	0.439238	hypothetical	StudyCohort	B1-R	R-B1
634	0.682717	hypothetical	StudyCohort	B1-R	R-B1
635	0.559212	hypothetical	StudyCohort	B1-R	R-B1
636	0.632754	hypothetical	StudyCohort	B1-R	R-B1
637	0.488678	hypothetical	StudyCohort	B1-R	R-B1
638	0.579336	hypothetical	StudyCohort	B1-R	R-B1
639	0.434147	hypothetical	StudyCohort	B1-R	R-B1
640	0.628896	hypothetical	StudyCohort	B1-B1	B1-B1
641	0.687372	hypothetical	StudyCohort	B1-R	R-B1
642	0.513511	hypothetical	StudyCohort	B1-R	R-B1
643	0.589792	hypothetical	StudyCohort	B1-R	R-B1
644	0.621167	hypothetical	StudyCohort	B1-R	R-B1
645	0.490631	hypothetical	StudyCohort	B1-R	R-B1
646	0.639715	hypothetical	StudyCohort	B1-R	R-B1
647	0.49269	hypothetical	StudyCohort	B1-R	R-B1
648	0.482981	hypothetical	StudyCohort	B1-R	R-B1
649	0.658265	hypothetical	StudyCohort	B1-R	R-B1
650	0.527264	hypothetical	StudyCohort	B1-B1	B1-B1
651	0.577906	hypothetical	StudyCohort	B1-R	R-B1
652	0.484149	hypothetical	StudyCohort	B1-R	R-B1
653	0.452038	hypothetical	StudyCohort	B1-B1	B1-B1
654	0.428551	hypothetical	StudyCohort	B1-B1	B1-B1
655	0.459116	hypothetical	StudyCohort	B1-B1	B1-B1
656	0.503181	hypothetical	StudyCohort	B1-R	R-B1
657	0.448347	hypothetical	StudyCohort	B1-R	R-B1
658	0.561749	hypothetical	StudyCohort	B1-R	R-B1
659	0.561457	hypothetical	StudyCohort	B1-R	R-B1
660	0.48513	hypothetical	StudyCohort	B1-R	R-B1
661	0.449149	hypothetical	StudyCohort	B1-R	R-B1
662	0.539836	hypothetical	StudyCohort	B1-R	R-B1
663	0.677491	hypothetical	StudyCohort	B1-R	R-B1
664	0.69519	hypothetical	StudyCohort	B1-R	R-B1
665	0.607905	hypothetical	StudyCohort	B1-R	R-B1
666	0.652632	hypothetical	StudyCohort	B1-R	R-B1
667	0.517288	hypothetical	StudyCohort	B1-R	R-B1
668	0.478909	hypothetical	StudyCohort	B1-R	R-B1
669	0.612625	hypothetical	StudyCohort	B1-R	R-B1
670	0.374812	hypothetical	StudyCohort	B1-B1	B1-B1
671	0.469013	hypothetical	StudyCohort	B1-B2	B2-B1
672	0.547854	hypothetical	StudyCohort	B1-R	R-B1
673	0.34363	hypothetical	StudyCohort	B1-B1	B1-B1
674	0.481117	hypothetical	StudyCohort	B1-B1	B1-B1
675	0.484519	hypothetical	StudyCohort	B1-B1	B1-B1
676	0.423702	hypothetical	StudyCohort	B1-B1	B1-B1
677	0.413306	hypothetical	StudyCohort	B1-B1	B1-B1
678	0.383754	hypothetical	StudyCohort	B1-B1	B1-B1
679	0.481454	hypothetical	StudyCohort	B1-B2	B2-B1
680	0.575973	hypothetical	StudyCohort	B1-B2	B2-B1
681	0.364848	hypothetical	StudyCohort	B1-B2	B2-B1
682	0.576884	hypothetical	StudyCohort	B1-B2	B2-B1
683	0.468531	hypothetical	StudyCohort	B1-B2	B2-B1
684	0.490069	hypothetical	StudyCohort	B1-B2	B2-B1
685	0.533127	hypothetical	StudyCohort	B1-B1	B1-B1
686	0.46912	hypothetical	StudyCohort	B1-B1	B1-B1
687	0.438562	hypothetical	StudyCohort	B1-B1	B1-B1
688	0.484592	hypothetical	StudyCohort	B1-B2	B2-B1
689	0.444538	hypothetical	StudyCohort	B1-B2	B2-B1
690	0.3426	hypothetical	StudyCohort	B1-B1	B1-B1
691	0.499102	hypothetical	StudyCohort	B1-B1	B1-B1
692	0.437037	hypothetical	StudyCohort	B1-B1	B1-B1
693	0.290654	hypothetical	StudyCohort	B1-B1	B1-B1
694	0.51192	hypothetical	StudyCohort	B1-B1	B1-B1
695	0.301199	hypothetical	StudyCohort	B1-B1	B1-B1
696	0.705636	hypothetical	StudyCohort	B1-B1	B1-B1
697	0.281851	hypothetical	StudyCohort	B1-B1	B1-B1
698	0.516065	hypothetical	StudyCohort	B1-B1	B1-B1
699	0.155725	hypothetical	StudyCohort	B1-B1	B1-B1
700	0.339873	hypothetical	StudyCohort	B1-B1	B1-B1
701	0.639483	hypothetical	StudyCohort	B1-B1	B1-B1
702	0.323522	hypothetical	StudyCohort	B1-B1	B1-B1
703	0.512481	hypothetical	StudyCohort	B1-B1	B1-B1
704	0.587929	hypothetical	StudyCohort	B1-B1	B1-B1
705	0.26913	hypothetical	StudyCohort	B1-B1	B1-B1
706	0.261567	hypothetical	StudyCohort	B1-B1	B1-B1
707	0.394067	hypothetical	StudyCohort	B1-B1	B1-B1
708	0.404701	hypothetical	StudyCohort	B1-R	R-B1
709	0.242866	hypothetical	StudyCohort	B1-B1	B1-B1
710	0.399871	hypothetical	StudyCohort	B1-B1	B1-B1
711	0.654532	hypothetical	StudyCohort	B1-B1	B1-B1
712	0.438181	hypothetical	StudyCohort	B1-B1	B1-B1
713	0.526904	hypothetical	StudyCohort	B1-R	R-B1
714	0.286424	hypothetical	StudyCohort	B1-B1	B1-B1
715	0.289607	hypothetical	StudyCohort	B1-B1	B1-B1
716	0.294335	hypothetical	StudyCohort	B1-B1	B1-B1
717	0.190039	hypothetical	StudyCohort	B1-B1	B1-B1
718	0.483399	hypothetical	StudyCohort	B1-B2	B2-B1
719	0.6534	hypothetical	StudyCohort	B1-B2	B2-B1
720	0.381825	hypothetical	StudyCohort	B1-B2	B2-B1
721	0.531149	hypothetical	StudyCohort	B1-B2	B2-B1
722	0.394127	hypothetical	StudyCohort	B1-B2	B2-B1
723	0.51459	hypothetical	StudyCohort	B1-B2	B2-B1
724	0.62622	hypothetical	StudyCohort	B1-B2	B2-B1
725	0.449785	hypothetical	StudyCohort	B1-B2	B2-B1
726	0.453619	hypothetical	StudyCohort	B1-B2	B2-B1
727	0.404529	hypothetical	StudyCohort	B1-B2	B2-B1
728	0.511933	hypothetical	StudyCohort	B1-B2	B2-B1
729	0.453584	hypothetical	StudyCohort	B1-B2	B2-B1
730	0.477534	hypothetical	StudyCohort	B1-B2	B2-B1
731	0.521923	hypothetical	StudyCohort	B1-B2	B2-B1
732	0.74419	hypothetical	StudyCohort	B1-B2	B2-B1
733	0.58982	hypothetical	StudyCohort	B1-B2	B2-B1
734	0.3963	hypothetical	StudyCohort	B1-B2	B2-B1
735	0.617486	hypothetical	StudyCohort	B1-B2	B2-B1
736	0.664437	hypothetical	StudyCohort	B1-B2	B2-B1
737	0.496989	hypothetical	StudyCohort	B1-B2	B2-B1
738	0.392806	hypothetical	StudyCohort	B1-B2	B2-B1
739	0.65866	hypothetical	StudyCohort	B1-B2	B2-B1
740	0.679015	hypothetical	StudyCohort	B1-B2	B2-B1
741	0.648081	hypothetical	StudyCohort	B1-B2	B2-B1
742	0.72178	hypothetical	StudyCohort	B1-B2	B2-B1
743	0.840741	hypothetical	StudyCohort	B1-B2	B2-B1
744	0.519873	hypothetical	StudyCohort	B1-B2	B2-B1
745	0.432262	hypothetical	StudyCohort	B1-B2	B2-B1
746	0.534428	hypothetical	StudyCohort	B1-B2	B2-B1
747	0.705343	hypothetical	StudyCohort	B1-B2	B2-B1
748	0.560887	hypothetical	StudyCohort	B1-B2	B2-B1
749	0.611951	hypothetical	StudyCohort	B1-B2	B2-B1
750	0.509279	hypothetical	StudyCohort	B1-B2	B2-B1
751	0.601389	hypothetical	StudyCohort	B1-B2	B2-B1
752	0.555163	hypothetical	StudyCohort	B1-B2	B2-B1
753	0.559615	hypothetical	StudyCohort	B1-B2	B2-B1
754	0.506163	hypothetical	StudyCohort	B1-B2	B2-B1
755	0.438009	hypothetical	StudyCohort	B1-B2	B2-B1
756	0.554149	hypothetical	StudyCohort	B1-B2	B2-B1
757	0.725626	hypothetical	StudyCohort	B1-B2	B2-B1
758	0.707407	hypothetical	StudyCohort	B1-B2	B2-B1
759	0.697657	hypothetical	StudyCohort	B1-B2	B2-B1
760	0.773371	hypothetical	StudyCohort	B1-P	P-B1
761	0.497015	hypothetical	StudyCohort	B1-P	P-B1
762	0.753198	hypothetical	StudyCohort	B1-P	P-B1
763	0.688094	hypothetical	StudyCohort	B1-P	P-B1
764	0.602326	hypothetical	StudyCohort	B1-P	P-B1
765	0.715488	hypothetical	StudyCohort	B1-P	P-B1
766	0.62092	hypothetical	StudyCohort	B1-P	P-B1
767	0.590474	hypothetical	StudyCohort	B1-P	P-B1
768	0.714314	hypothetical	StudyCohort	B1-P	P-B1
769	0.467346	hypothetical	StudyCohort	B1-P	P-B1
770	0.520966	hypothetical	StudyCohort	B1-P	P-B1
771	0.579224	hypothetical	StudyCohort	B1-P	P-B1
772	0.532554	hypothetical	StudyCohort	B1-P	P-B1
773	0.608682	hypothetical	StudyCohort	B1-P	P-B1
774	0.506872	hypothetical	StudyCohort	B1-P	P-B1
775	0.6601	hypothetical	StudyCohort	B1-P	P-B1
776	0.670318	hypothetical	StudyCohort	B1-P	P-B1
777	0.544442	hypothetical	StudyCohort	B1-R	R-B1
778	0.705957	hypothetical	StudyCohort	B1-P	P-B1
779	0.716923	hypothetical	StudyCohort	B1-P	P-B1
780	0.703805	hypothetical	StudyCohort	B1-R	R-B1
781	0.684408	hypothetical	StudyCohort	B1-P	P-B1
782	0.554376	hypothetical	StudyCohort	B1-P	P-B1
783	0.647319	hypothetical	StudyCohort	B1-R	R-B1
784	0.727285	hypothetical	StudyCohort	B1-P	P-B1
785	0.639066	hypothetical	StudyCohort	B1-P	P-B1
786	0.50701	hypothetical	StudyCohort	B1-P	P-B1
787	0.49963	hypothetical	StudyCohort	B1-P	P-B1
788	0.537394	hypothetical	StudyCohort	B1-P	P-B1
789	0.591364	hypothetical	StudyCohort	B1-P	P-B1
790	0.783097	hypothetical	StudyCohort	B1-B2	B2-B1
791	0.544018	hypothetical	StudyCohort	B1-B1	B1-B1
792	0.601625	hypothetical	StudyCohort	B1-B2	B2-B1
793	0.538202	hypothetical	StudyCohort	B1-B1	B1-B1
794	0.570329	hypothetical	StudyCohort	B1-B2	B2-B1
795	0.559159	hypothetical	StudyCohort	B1-B2	B2-B1
796	0.574725	hypothetical	StudyCohort	B1-B2	B2-B1
797	0.497906	hypothetical	StudyCohort	B1-B2	B2-B1
798	0.689076	hypothetical	StudyCohort	B1-B2	B2-B1
799	0.637287	hypothetical	StudyCohort	B1-B2	B2-B1
800	0.722303	hypothetical	StudyCohort	B1-B2	B2-B1
801	0.463116	hypothetical	StudyCohort	B1-B1	B1-B1
802	0.535387	hypothetical	StudyCohort	B1-B2	B2-B1
803	0.584361	hypothetical	StudyCohort	B1-B2	B2-B1
804	0.652091	hypothetical	StudyCohort	B1-B2	B2-B1
805	0.531612	hypothetical	StudyCohort	B1-B2	B2-B1
806	0.760046	hypothetical	StudyCohort	B1-B1	B1-B1
807	0.467034	hypothetical	StudyCohort	B1-B1	B1-B1
808	0.620128	hypothetical	StudyCohort	B1-B2	B2-B1
809	0.753354	hypothetical	StudyCohort	B1-B2	B2-B1
810	0.467779	hypothetical	StudyCohort	B1-B1	B1-B1
811	0.733821	hypothetical	StudyCohort	B1-B1	B1-B1
812	0.467902	hypothetical	StudyCohort	B1-B1	B1-B1
813	0.408696	hypothetical	StudyCohort	B1-B1	B1-B1
814	0.680869	hypothetical	StudyCohort	B1-B1	B1-B1
815	0.77368	hypothetical	StudyCohort	B1-B2	B2-B1
816	0.433121	hypothetical	StudyCohort	B1-B1	B1-B1
817	0.395578	hypothetical	StudyCohort	B1-B1	B1-B1
818	0.690255	hypothetical	StudyCohort	B1-B2	B2-B1
819	0.695709	hypothetical	StudyCohort	B1-B2	B2-B1
820	0.53067	hypothetical	StudyCohort	B1-B2	B2-B1
821	0.528729	hypothetical	StudyCohort	B1-B2	B2-B1
822	0.53534	hypothetical	StudyCohort	B1-B2	B2-B1
823	0.529639	hypothetical	StudyCohort	B1-B2	B2-B1
824	0.759044	hypothetical	StudyCohort	B1-B2	B2-B1
825	0.370366	hypothetical	StudyCohort	B1-B2	B2-B1
826	0.483014	hypothetical	StudyCohort	B1-B2	B2-B1
827	0.728831	hypothetical	StudyCohort	B1-B2	B2-B1
828	0.632781	hypothetical	StudyCohort	B1-B2	B2-B1
829	0.703927	hypothetical	StudyCohort	B1-B2	B2-B1
830	0.676246	hypothetical	StudyCohort	B1-B2	B2-B1
831	0.410081	hypothetical	StudyCohort	B1-B1	B1-B1
832	0.60753	hypothetical	StudyCohort	B1-B1	B1-B1
833	0.627614	hypothetical	StudyCohort	B1-R	R-B1
834	0.567798	hypothetical	StudyCohort	B1-R	R-B1
835	0.762718	hypothetical	StudyCohort	B1-R	R-B1
836	0.406516	hypothetical	StudyCohort	B1-R	R-B1
837	0.46763	hypothetical	StudyCohort	B1-R	R-B1
838	0.769796	hypothetical	StudyCohort	B1-R	R-B1
839	0.472459	hypothetical	StudyCohort	B1-R	R-B1
840	0.416266	hypothetical	StudyCohort	B1-R	R-B1
841	0.573116	hypothetical	StudyCohort	B1-R	R-B1
842	0.562301	hypothetical	StudyCohort	B1-R	R-B1
843	0.501444	hypothetical	StudyCohort	B1-R	R-B1
844	0.698001	hypothetical	StudyCohort	B1-R	R-B1
845	0.635753	hypothetical	StudyCohort	B1-R	R-B1
846	0.681343	hypothetical	StudyCohort	B1-R	R-B1
847	0.667964	hypothetical	StudyCohort	B1-R	R-B1
848	0.642832	hypothetical	StudyCohort	B1-R	R-B1
849	0.635004	hypothetical	StudyCohort	B1-R	R-B1
850	0.520869	hypothetical	StudyCohort	B1-R	R-B1
851	0.470297	hypothetical	StudyCohort	B1-R	R-B1
852	0.445485	hypothetical	StudyCohort	B1-R	R-B1
853	0.460836	hypothetical	StudyCohort	B1-R	R-B1
854	0.518802	hypothetical	StudyCohort	B1-B2	B2-B1
855	0.699528	hypothetical	StudyCohort	B1-B2	B2-B1
856	0.600958	hypothetical	StudyCohort	B1-B2	B2-B1
857	0.617114	hypothetical	StudyCohort	B1-B2	B2-B1
858	0.518426	hypothetical	StudyCohort	B1-B2	B2-B1
859	0.472217	hypothetical	StudyCohort	B1-B2	B2-B1
860	0.52373	hypothetical	StudyCohort	B1-B2	B2-B1
861	0.399123	hypothetical	StudyCohort	B1-B2	B2-B1
862	0.47943	hypothetical	StudyCohort	B1-B2	B2-B1
863	0.471607	hypothetical	StudyCohort	B1-B2	B2-B1
864	0.440161	hypothetical	StudyCohort	B1-B2	B2-B1
865	0.441807	hypothetical	StudyCohort	B1-B2	B2-B1
866	0.657611	hypothetical	StudyCohort	B1-B2	B2-B1
867	0.543116	hypothetical	StudyCohort	B1-B2	B2-B1
868	0.605229	hypothetical	StudyCohort	B1-B2	B2-B1
869	0.311836	hypothetical	StudyCohort	B1-B2	B2-B1
870	0.504496	hypothetical	StudyCohort	B1-B2	B2-B1
871	0.660551	hypothetical	StudyCohort	B1-B2	B2-B1
872	0.508602	hypothetical	StudyCohort	B1-B2	B2-B1
873	0.569452	hypothetical	StudyCohort	B1-B2	B2-B1
874	0.724327	hypothetical	StudyCohort	B1-B2	B2-B1
875	0.481753	hypothetical	StudyCohort	B1-B2	B2-B1
876	0.560403	hypothetical	StudyCohort	B1-B2	B2-B1
877	0.68935	hypothetical	StudyCohort	B1-B2	B2-B1
878	0.420622	hypothetical	StudyCohort	B1-B2	B2-B1
879	0.312772	hypothetical	StudyCohort	B1-B2	B2-B1
880	0.500016	hypothetical	StudyCohort	B1-B2	B2-B1
881	0.628378	hypothetical	StudyCohort	B1-B2	B2-B1
882	0.675567	hypothetical	StudyCohort	B1-B2	B2-B1
883	0.791606	hypothetical	StudyCohort	B1-B2	B2-B1
884	0.681267	hypothetical	StudyCohort	B1-B2	B2-B1
885	0.470738	hypothetical	StudyCohort	B1-B2	B2-B1
886	0.54037	hypothetical	StudyCohort	B1-B2	B2-B1
887	0.453032	hypothetical	StudyCohort	B1-B2	B2-B1
888	0.56801	hypothetical	StudyCohort	B1-B2	B2-B1
889	0.321823	hypothetical	StudyCohort	B1-B2	B2-B1
890	0.429103	hypothetical	StudyCohort	B1-B2	B2-B1
891	0.57815	hypothetical	StudyCohort	B1-R	R-B1
892	0.436553	hypothetical	StudyCohort	B1-R	R-B1
893	0.490473	hypothetical	StudyCohort	B1-R	R-B1
894	0.402422	hypothetical	StudyCohort	B1-R	R-B1
895	0.400155	hypothetical	StudyCohort	B1-P	P-B1
896	0.495644	hypothetical	StudyCohort	B1-R	R-B1
897	0.525796	hypothetical	StudyCohort	B1-P	P-B1
898	0.523479	hypothetical	StudyCohort	B1-R	R-B1
899	0.338037	hypothetical	StudyCohort	B1-R	R-B1
900	0.565076	hypothetical	StudyCohort	B1-R	R-B1
901	0.643366	hypothetical	StudyCohort	B1-R	R-B1
902	0.655785	hypothetical	StudyCohort	B1-R	R-B1
903	0.529403	hypothetical	StudyCohort	B1-R	R-B1
904	0.530441	hypothetical	StudyCohort	B1-R	R-B1
905	0.699365	hypothetical	StudyCohort	B1-R	R-B1
906	0.414905	hypothetical	StudyCohort	B1-R	R-B1
907	0.575834	hypothetical	StudyCohort	B1-R	R-B1
908	0.448322	hypothetical	StudyCohort	B1-R	R-B1
909	0.461773	hypothetical	StudyCohort	B1-R	R-B1
910	0.486404	hypothetical	StudyCohort	B1-R	R-B1
911	0.548741	hypothetical	StudyCohort	B1-R	R-B1
912	0.585439	hypothetical	StudyCohort	B1-R	R-B1
913	0.501461	hypothetical	StudyCohort	B1-R	R-B1
914	0.334858	hypothetical	StudyCohort	B1-R	R-B1
915	0.756661	hypothetical	StudyCohort	B1-R	R-B1
916	0.424	hypothetical	StudyCohort	B1-R	R-B1
917	0.406127	hypothetical	StudyCohort	B1-R	R-B1
918	0.465824	hypothetical	StudyCohort	B1-R	R-B1
919	0.549148	hypothetical	StudyCohort	B1-R	R-B1
920	0.451591	hypothetical	StudyCohort	B1-R	R-B1
921	0.714188	hypothetical	StudyCohort	B1-R	R-B1
922	0.770126	hypothetical	StudyCohort	B1-B2	B2-B1
923	0.557703	hypothetical	StudyCohort	B1-B2	B2-B1
924	0.560371	hypothetical	StudyCohort	B1-B2	B2-B1
925	0.649221	hypothetical	StudyCohort	B1-B2	B2-B1
926	0.554457	hypothetical	StudyCohort	B1-B2	B2-B1
927	0.490405	hypothetical	StudyCohort	B1-B2	B2-B1
928	0.56808	hypothetical	StudyCohort	B1-B2	B2-B1
929	0.736432	hypothetical	StudyCohort	B1-B1	B1-B1
930	0.517525	hypothetical	StudyCohort	B1-B2	B2-B1
931	0.680551	hypothetical	StudyCohort	B1-B2	B2-B1
932	0.761467	hypothetical	StudyCohort	B1-B2	B2-B1
933	0.683492	hypothetical	StudyCohort	B1-B2	B2-B1
934	0.727786	hypothetical	StudyCohort	B1-B2	B2-B1
935	0.743966	hypothetical	StudyCohort	B1-B2	B2-B1
936	0.660201	hypothetical	StudyCohort	B1-B2	B2-B1
937	0.514654	hypothetical	StudyCohort	B1-B2	B2-B1
938	0.63082	hypothetical	StudyCohort	B1-B2	B2-B1
939	0.675658	hypothetical	StudyCohort	B1-B2	B2-B1
940	0.704833	hypothetical	StudyCohort	B1-B2	B2-B1
941	0.731944	hypothetical	StudyCohort	B1-B2	B2-B1
942	0.606678	hypothetical	StudyCohort	B1-B2	B2-B1
943	0.477666	hypothetical	StudyCohort	B1-B2	B2-B1
944	0.605219	hypothetical	StudyCohort	B1-B2	B2-B1
945	0.68004	hypothetical	StudyCohort	B1-B2	B2-B1
946	0.794148	hypothetical	StudyCohort	B1-B2	B2-B1
947	0.778397	hypothetical	StudyCohort	B1-B2	B2-B1
948	0.588599	hypothetical	StudyCohort	B1-B2	B2-B1
949	0.59761	hypothetical	StudyCohort	B1-B2	B2-B1
950	0.559028	hypothetical	StudyCohort	B1-B2	B2-B1
951	0.578009	hypothetical	StudyCohort	B1-B2	B2-B1
952	0.664062	hypothetical	StudyCohort	B1-B2	B2-B1
953	0.673289	hypothetical	StudyCohort	B1-B2	B2-B1
954	0.63105	hypothetical	StudyCohort	B1-B2	B2-B1
955	0.755285	hypothetical	StudyCohort	B1-B2	B2-B1
956	0.501966	hypothetical	StudyCohort	B1-B1	B1-B1
957	0.52021	hypothetical	StudyCohort	B1-B2	B2-B1
958	0.684448	hypothetical	StudyCohort	B1-B2	B2-B1
959	0.496034	hypothetical	StudyCohort	B1-P	P-B1
960	0.581767	hypothetical	StudyCohort	B1-P	P-B1
961	0.608417	hypothetical	StudyCohort	B1-P	P-B1
962	0.717995	hypothetical	StudyCohort	B1-R	R-B1
963	0.484722	hypothetical	StudyCohort	B1-R	R-B1
964	0.521621	hypothetical	StudyCohort	B1-P	P-B1
965	0.57998	hypothetical	StudyCohort	B1-R	R-B1
966	0.548839	hypothetical	StudyCohort	B1-R	R-B1
967	0.661582	hypothetical	StudyCohort	B1-R	R-B1
968	0.576801	hypothetical	StudyCohort	B1-R	R-B1
969	0.473606	hypothetical	StudyCohort	B1-P	P-B1
970	0.59947	hypothetical	StudyCohort	B1-R	R-B1
971	0.544485	hypothetical	StudyCohort	B1-P	P-B1
972	0.516164	hypothetical	StudyCohort	B1-P	P-B1
973	0.630571	hypothetical	StudyCohort	B1-P	P-B1
974	0.59105	hypothetical	StudyCohort	B1-P	P-B1
975	0.759112	hypothetical	StudyCohort	B1-P	P-B1
976	0.384137	hypothetical	StudyCohort	B1-P	P-B1
977	0.54726	hypothetical	StudyCohort	B1-R	R-B1
978	0.541314	hypothetical	StudyCohort	B1-P	P-B1
979	0.713181	hypothetical	StudyCohort	B1-P	P-B1
980	0.48674	hypothetical	StudyCohort	B1-R	R-B1
981	0.663853	hypothetical	StudyCohort	B1-P	P-B1
982	0.862025	hypothetical	StudyCohort	B1-B2	B2-B1
983	0.736948	hypothetical	StudyCohort	B1-B2	B2-B1
984	0.653484	hypothetical	StudyCohort	B1-B2	B2-B1
985	0.665074	hypothetical	StudyCohort	B1-B2	B2-B1
986	0.797726	hypothetical	StudyCohort	B1-B2	B2-B1
987	0.514484	hypothetical	StudyCohort	B1-B2	B2-B1
988	0.519838	hypothetical	StudyCohort	B1-B2	B2-B1
989	0.605265	hypothetical	StudyCohort	B1-B2	B2-B1
990	0.621766	hypothetical	StudyCohort	B1-B2	B2-B1
991	0.740566	hypothetical	StudyCohort	B1-B2	B2-B1
992	0.412358	hypothetical	StudyCohort	B1-B2	B2-B1
993	0.522968	hypothetical	StudyCohort	B1-B2	B2-B1
994	0.502079	hypothetical	StudyCohort	B1-B2	B2-B1
995	0.361683	hypothetical	StudyCohort	B1-B2	B2-B1
996	0.764915	hypothetical	StudyCohort	B1-B2	B2-B1
997	0.485038	hypothetical	StudyCohort	B1-B2	B2-B1
998	0.475888	hypothetical	StudyCohort	B1-B2	B2-B1
999	0.623569	hypothetical	StudyCohort	B1-B2	B2-B1
1000	0.476471	hypothetical	StudyCohort	B1-B2	B2-B1
1001	0.73034	hypothetical	StudyCohort	B1-B2	B2-B1
1002	0.643848	hypothetical	StudyCohort	B1-B2	B2-B1
1003	0.768759	hypothetical	StudyCohort	B1-B2	B2-B1
1004	0.518774	hypothetical	StudyCohort	B1-B2	B2-B1
1005	0.450841	hypothetical	StudyCohort	B1-B2	B2-B1
1006	0.435304	hypothetical	StudyCohort	B1-B2	B2-B1
1007	0.487772	hypothetical	StudyCohort	B1-B2	B2-B1
1008	0.722903	hypothetical	StudyCohort	B1-B2	B2-B1
1009	0.740863	hypothetical	StudyCohort	B1-B2	B2-B1
1010	0.523293	hypothetical	StudyCohort	B1-B2	B2-B1
1011	0.441777	hypothetical	StudyCohort	B1-B2	B2-B1
1012	0.788766	hypothetical	StudyCohort	B1-B2	B2-B1
1013	0.552686	hypothetical	StudyCohort	B1-B2	B2-B1
1014	0.424889	hypothetical	StudyCohort	B1-B2	B2-B1
1015	0.471522	hypothetical	StudyCohort	B1-B2	B2-B1
1016	0.461141	hypothetical	StudyCohort	B1-B2	B2-B1
1017	0.530903	hypothetical	StudyCohort	B1-B2	B2-B1
1018	0.73422	hypothetical	StudyCohort	B1-B2	B2-B1
1019	0.575744	hypothetical	StudyCohort	B1-B2	B2-B1
1020	0.599598	hypothetical	StudyCohort	B1-B2	B2-B1
1021	0.501106	hypothetical	StudyCohort	B1-R	R-B1
1022	0.494749	hypothetical	StudyCohort	B1-P	P-B1
1023	0.565727	hypothetical	StudyCohort	B1-R	R-B1
1024	0.55888	hypothetical	StudyCohort	B1-R	R-B1
1025	0.684853	hypothetical	StudyCohort	B1-R	R-B1
1026	0.506135	hypothetical	StudyCohort	B1-R	R-B1
1027	0.455393	hypothetical	StudyCohort	B1-R	R-B1
1028	0.49996	hypothetical	StudyCohort	B1-R	R-B1
1029	0.4642	hypothetical	StudyCohort	B1-R	R-B1
1030	0.65063	hypothetical	StudyCohort	B1-R	R-B1
1031	0.611543	hypothetical	StudyCohort	B1-R	R-B1
1032	0.471539	hypothetical	StudyCohort	B1-R	R-B1
1033	0.73684	hypothetical	StudyCohort	B1-R	R-B1
1034	0.463658	hypothetical	StudyCohort	B1-R	R-B1
1035	0.441173	hypothetical	StudyCohort	B1-R	R-B1
1036	0.491794	hypothetical	StudyCohort	B1-R	R-B1
1037	0.501587	hypothetical	StudyCohort	B1-R	R-B1
1038	0.456007	hypothetical	StudyCohort	B1-R	R-B1
1039	0.618235	hypothetical	StudyCohort	B1-R	R-B1
1040	0.616012	hypothetical	StudyCohort	B1-R	R-B1
1041	0.443919	hypothetical	StudyCohort	B1-R	R-B1
1042	0.62349	hypothetical	StudyCohort	B1-R	R-B1
1043	0.680182	hypothetical	StudyCohort	B1-R	R-B1
1044	0.510561	hypothetical	StudyCohort	B1-R	R-B1
1045	0.598142	hypothetical	StudyCohort	B1-R	R-B1
1046	0.611929	hypothetical	StudyCohort	B1-R	R-B1
1047	0.662294	hypothetical	StudyCohort	B1-R	R-B1
1048	0.599509	hypothetical	StudyCohort	B1-P	P-B1
1049	0.714403	hypothetical	StudyCohort	B1-R	R-B1
1050	0.57335	hypothetical	StudyCohort	B1-R	R-B1
1051	0.573926	hypothetical	StudyCohort	B1-R	R-B1
1052	0.569284	hypothetical	StudyCohort	B1-R	R-B1
1053	0.444202	hypothetical	StudyCohort	B1-R	R-B1
1054	0.606191	hypothetical	StudyCohort	B1-R	R-B1
1055	0.489092	hypothetical	StudyCohort	B1-R	R-B1
1056	0.512854	hypothetical	StudyCohort	B1-R	R-B1
1057	0.706686	hypothetical	StudyCohort	B1-R	R-B1
1058	0.558886	hypothetical	StudyCohort	B1-R	R-B1
1059	0.511014	hypothetical	StudyCohort	B1-R	R-B1
1060	0.516153	hypothetical	StudyCohort	B1-B1	B1-B1
1061	0.487346	hypothetical	StudyCohort	B1-B1	B1-B1
1062	0.498498	hypothetical	StudyCohort	B1-B1	B1-B1
1063	0.489477	hypothetical	StudyCohort	B1-B1	B1-B1
1064	0.391306	hypothetical	StudyCohort	B1-B1	B1-B1
1065	0.718821	hypothetical	StudyCohort	B1-B1	B1-B1
1066	0.415307	hypothetical	StudyCohort	B1-B1	B1-B1
1067	0.716382	hypothetical	StudyCohort	B1-B1	B1-B1
1068	0.386062	hypothetical	StudyCohort	B1-B1	B1-B1
1069	0.271601	hypothetical	StudyCohort	B1-B1	B1-B1
1070	0.356309	hypothetical	StudyCohort	B1-B1	B1-B1
1071	0.390728	hypothetical	StudyCohort	B1-B1	B1-B1
1072	0.552228	hypothetical	StudyCohort	B1-B1	B1-B1
1073	0.255669	hypothetical	StudyCohort	B1-B1	B1-B1
1074	0.754756	hypothetical	StudyCohort	B1-B1	B1-B1
1075	0.280074	hypothetical	StudyCohort	B1-B1	B1-B1
1076	0.429018	hypothetical	StudyCohort	B1-B1	B1-B1
1077	0.453696	hypothetical	StudyCohort	B1-B1	B1-B1
1078	0.517076	hypothetical	StudyCohort	B1-B1	B1-B1
1079	0.380435	hypothetical	StudyCohort	B1-B1	B1-B1
1080	0.431684	hypothetical	StudyCohort	B1-B1	B1-B1
1081	0.469439	hypothetical	StudyCohort	B1-B1	B1-B1
1082	0.443069	hypothetical	StudyCohort	B1-B1	B1-B1
1083	0.27626	hypothetical	StudyCohort	B1-B1	B1-B1
1084	0.406781	hypothetical	StudyCohort	B1-B1	B1-B1
1085	0.404529	hypothetical	StudyCohort	B1-B1	B1-B1
1086	0.486463	hypothetical	StudyCohort	B1-B1	B1-B1
1087	0.386867	hypothetical	StudyCohort	B1-B1	B1-B1
1088	0.497121	hypothetical	StudyCohort	B1-B1	B1-B1
1089	0.63997	hypothetical	StudyCohort	B1-B1	B1-B1
1090	0.495707	hypothetical	StudyCohort	B1-B1	B1-B1
1091	0.491091	hypothetical	StudyCohort	B1-B1	B1-B1
1092	0.70806	hypothetical	StudyCohort	B1-B1	B1-B1
1093	0.568575	hypothetical	StudyCohort	B1-B1	B1-B1
1094	0.620468	hypothetical	StudyCohort	B1-B1	B1-B1
1095	0.549714	hypothetical	StudyCohort	B1-B1	B1-B1
1096	0.652519	hypothetical	StudyCohort	B1-B1	B1-B1
1097	0.514574	hypothetical	StudyCohort	B1-B1	B1-B1
1098	0.609415	hypothetical	StudyCohort	B1-B1	B1-B1
1099	0.399639	hypothetical	StudyCohort	B1-B1	B1-B1
1100	0.451572	hypothetical	StudyCohort	B1-B1	B1-B1
1101	0.367225	hypothetical	StudyCohort	B1-B1	B1-B1
1102	0.288623	hypothetical	StudyCohort	B1-B1	B1-B1
1103	0.62109	hypothetical	StudyCohort	B1-B1	B1-B1
1104	0.694306	hypothetical	StudyCohort	B1-B1	B1-B1
1105	0.760157	hypothetical	StudyCohort	B1-B1	B1-B1
1106	0.561248	hypothetical	StudyCohort	B1-B1	B1-B1
1107	0.51172	hypothetical	StudyCohort	B1-B1	B1-B1
1108	0.543346	hypothetical	StudyCohort	B1-B1	B1-B1
1109	0.472434	hypothetical	StudyCohort	B1-R	R-B1
1110	0.671223	hypothetical	StudyCohort	B1-B1	B1-B1
1111	0.533826	hypothetical	StudyCohort	B1-B1	B1-B1
1112	0.640153	hypothetical	StudyCohort	B1-B1	B1-B1
1113	0.406297	hypothetical	StudyCohort	B1-B1	B1-B1
1114	0.296043	hypothetical	StudyCohort	B1-B1	B1-B1
1115	0.526638	hypothetical	StudyCohort	B1-B1	B1-B1
1116	0.62765	hypothetical	StudyCohort	B1-B2	B2-B1
1117	0.510954	hypothetical	StudyCohort	B1-B1	B1-B1
1118	0.499199	hypothetical	StudyCohort	B1-B1	B1-B1
1119	0.58182	hypothetical	StudyCohort	B1-B1	B1-B1
1120	0.271533	hypothetical	StudyCohort	B1-B1	B1-B1
1121	0.520118	hypothetical	StudyCohort	B1-R	R-B1
1122	0.5975	hypothetical	StudyCohort	B1-R	R-B1
1123	0.518252	hypothetical	StudyCohort	B1-B1	B1-B1
1124	0.687368	hypothetical	StudyCohort	B1-B1	B1-B1
1125	0.438318	hypothetical	StudyCohort	B1-R	R-B1
1126	0.42729	hypothetical	StudyCohort	B1-B1	B1-B1
1127	0.39185	hypothetical	StudyCohort	B1-B1	B1-B1
1128	0.475567	hypothetical	StudyCohort	B1-B1	B1-B1
1129	0.499277	hypothetical	StudyCohort	B1-B1	B1-B1
1130	0.677801	hypothetical	StudyCohort	B1-B1	B1-B1
1131	0.682556	hypothetical	StudyCohort	B1-B1	B1-B1
1132	0.410986	hypothetical	StudyCohort	B1-B1	B1-B1
1133	0.464258	hypothetical	StudyCohort	B1-B1	B1-B1
1134	0.386479	hypothetical	StudyCohort	B1-B1	B1-B1
1135	0.606629	hypothetical	StudyCohort	B1-R	R-B1
1136	0.419679	hypothetical	StudyCohort	B1-B1	B1-B1
1137	0.540244	hypothetical	StudyCohort	B1-B1	B1-B1
1138	0.577921	hypothetical	StudyCohort	B1-B1	B1-B1
1139	0.495523	hypothetical	StudyCohort	B1-B2	B2-B1
1140	0.460275	hypothetical	StudyCohort	B1-B1	B1-B1
1141	0.539555	hypothetical	StudyCohort	B1-B1	B1-B1
1142	0.339823	hypothetical	StudyCohort	B1-B1	B1-B1
1143	0.407209	hypothetical	StudyCohort	B1-B2	B2-B1
1144	0.408505	hypothetical	StudyCohort	B1-B1	B1-B1
1145	0.431084	hypothetical	StudyCohort	B1-B1	B1-B1
1146	0.462134	hypothetical	StudyCohort	B1-B1	B1-B1
1147	0.571701	hypothetical	StudyCohort	B1-B1	B1-B1
1148	0.526018	hypothetical	StudyCohort	B1-B1	B1-B1
1149	0.765995	hypothetical	StudyCohort	B1-B2	B2-B1
1150	0.458333	hypothetical	StudyCohort	B1-B1	B1-B1
1151	0.690084	hypothetical	StudyCohort	B1-B1	B1-B1
1152	0.440074	hypothetical	StudyCohort	B1-B1	B1-B1
1153	0.506272	hypothetical	StudyCohort	B1-B1	B1-B1
1154	0.348512	hypothetical	StudyCohort	B1-B1	B1-B1
1155	0.532905	hypothetical	StudyCohort	B1-B1	B1-B1
1156	0.70291	hypothetical	StudyCohort	B1-B1	B1-B1
1157	0.662205	hypothetical	StudyCohort	B1-B1	B1-B1
1158	0.652799	hypothetical	StudyCohort	B1-B1	B1-B1
1159	0.378973	hypothetical	StudyCohort	B1-B1	B1-B1
1160	0.596507	hypothetical	StudyCohort	B1-B1	B1-B1
1161	0.556919	hypothetical	StudyCohort	B1-B1	B1-B1
1162	0.545144	hypothetical	StudyCohort	B1-B1	B1-B1
1163	0.413115	hypothetical	StudyCohort	B1-B1	B1-B1
1164	0.530878	hypothetical	StudyCohort	B1-B2	B2-B1
1165	0.470945	hypothetical	StudyCohort	B1-B2	B2-B1
1166	0.655374	hypothetical	StudyCohort	B1-B2	B2-B1
1167	0.745263	hypothetical	StudyCohort	B1-B1	B1-B1
1168	0.726058	hypothetical	StudyCohort	B1-B2	B2-B1
1169	0.542781	hypothetical	StudyCohort	B1-B2	B2-B1
1170	0.551361	hypothetical	StudyCohort	B1-R	R-B1
1171	0.764351	hypothetical	StudyCohort	B1-B2	B2-B1
1172	0.479075	hypothetical	StudyCohort	B1-B2	B2-B1
1173	0.383334	hypothetical	StudyCohort	B1-R	R-B1
1174	0.663105	hypothetical	StudyCohort	B1-R	R-B1
1175	0.558581	hypothetical	StudyCohort	B1-B2	B2-B1
1176	0.500678	hypothetical	StudyCohort	B1-B2	B2-B1
1177	0.485588	hypothetical	StudyCohort	B1-B2	B2-B1
1178	0.660142	hypothetical	StudyCohort	B1-B2	B2-B1
1179	0.66037	hypothetical	StudyCohort	B1-B2	B2-B1
1180	0.564984	hypothetical	StudyCohort	B1-B2	B2-B1
1181	0.525407	hypothetical	StudyCohort	B1-B2	B2-B1
1182	0.523479	hypothetical	StudyCohort	B1-B2	B2-B1
1183	0.696518	hypothetical	StudyCohort	B1-B2	B2-B1
1184	0.609119	hypothetical	StudyCohort	B1-B2	B2-B1
1185	0.79283	hypothetical	StudyCohort	B1-B2	B2-B1
1186	0.591864	hypothetical	StudyCohort	B1-B2	B2-B1
1187	0.486594	hypothetical	StudyCohort	B1-B2	B2-B1
1188	0.669076	hypothetical	StudyCohort	B1-B2	B2-B1
1189	0.618104	hypothetical	StudyCohort	B1-B2	B2-B1
1190	0.658278	hypothetical	StudyCohort	B1-B2	B2-B1
1191	0.593004	hypothetical	StudyCohort	B1-B2	B2-B1
1192	0.471452	hypothetical	StudyCohort	B1-B2	B2-B1
1193	0.607661	hypothetical	StudyCohort	B1-B2	B2-B1
1194	0.524742	hypothetical	StudyCohort	B1-B2	B2-B1
1195	0.651767	hypothetical	StudyCohort	B1-B2	B2-B1
1196	0.630065	hypothetical	StudyCohort	B1-B2	B2-B1
1197	0.61633	hypothetical	StudyCohort	B1-B2	B2-B1
1198	0.486604	hypothetical	StudyCohort	B1-B2	B2-B1
1199	0.579768	hypothetical	StudyCohort	B1-R	R-B1
1200	0.664593	hypothetical	StudyCohort	B1-R	R-B1
1201	0.731808	hypothetical	StudyCohort	B1-R	R-B1
1202	0.55295	hypothetical	StudyCohort	B1-R	R-B1
1203	0.6431	hypothetical	StudyCohort	B1-R	R-B1
1204	0.472096	hypothetical	StudyCohort	B1-R	R-B1
1205	0.556209	hypothetical	StudyCohort	B1-B1	B1-B1
1206	0.693161	hypothetical	StudyCohort	B1-R	R-B1
1207	0.718947	hypothetical	StudyCohort	B1-R	R-B1
1208	0.637871	hypothetical	StudyCohort	B1-R	R-B1
1209	0.745091	hypothetical	StudyCohort	B1-R	R-B1
1210	0.486976	hypothetical	StudyCohort	B1-B1	B1-B1
1211	0.544393	hypothetical	StudyCohort	B1-B1	B1-B1
1212	0.438883	hypothetical	StudyCohort	B1-B1	B1-B1
1213	0.499838	hypothetical	StudyCohort	B1-B1	B1-B1
1214	0.773485	hypothetical	StudyCohort	B1-B1	B1-B1
1215	0.600687	hypothetical	StudyCohort	B1-R	R-B1
1216	0.580893	hypothetical	StudyCohort	B1-R	R-B1
1217	0.596805	hypothetical	StudyCohort	B1-R	R-B1
1218	0.565927	hypothetical	StudyCohort	B1-B1	B1-B1
1219	0.536268	hypothetical	StudyCohort	B1-R	R-B1
1220	0.552883	hypothetical	StudyCohort	B1-B1	B1-B1
1221	0.528169	hypothetical	StudyCohort	B1-B1	B1-B1
1222	0.579127	hypothetical	StudyCohort	B1-B1	B1-B1
1223	0.440624	hypothetical	StudyCohort	B1-B1	B1-B1
1224	0.453881	hypothetical	StudyCohort	B1-B1	B1-B1
1225	0.740195	hypothetical	StudyCohort	B1-B1	B1-B1
1226	0.733155	hypothetical	StudyCohort	B1-B1	B1-B1
1227	0.548931	hypothetical	StudyCohort	B1-B1	B1-B1
1228	0.609661	hypothetical	StudyCohort	B1-R	R-B1
1229	0.643302	hypothetical	StudyCohort	B1-R	R-B1
1230	0.636293	hypothetical	StudyCohort	B1-R	R-B1
1231	0.379456	hypothetical	StudyCohort	B1-B1	B1-B1
1232	0.531121	hypothetical	StudyCohort	B1-R	R-B1
1233	0.712487	hypothetical	StudyCohort	B1-B1	B1-B1
1234	0.412429	hypothetical	StudyCohort	B1-R	R-B1
1235	0.347248	hypothetical	StudyCohort	B1-P	P-B1
1236	0.343705	hypothetical	StudyCohort	B1-B1	B1-B1
1237	0.729421	hypothetical	StudyCohort	B1-B1	B1-B1
1238	0.575417	hypothetical	StudyCohort	B1-B1	B1-B1
1239	0.453212	hypothetical	StudyCohort	B1-R	R-B1
1240	0.577718	hypothetical	StudyCohort	B1-B1	B1-B1
1241	0.61252	hypothetical	StudyCohort	B1-B1	B1-B1
1242	0.394521	hypothetical	StudyCohort	B1-R	R-B1
1243	0.45648	hypothetical	StudyCohort	B1-R	R-B1
1244	0.693903	hypothetical	StudyCohort	B1-B1	B1-B1
1245	0.496415	hypothetical	StudyCohort	B1-R	R-B1
1246	0.701023	hypothetical	StudyCohort	B1-R	R-B1
1247	0.441613	hypothetical	StudyCohort	B1-R	R-B1
1248	0.441615	hypothetical	StudyCohort	B1-R	R-B1
1249	0.407428	hypothetical	StudyCohort	B1-R	R-B1
1250	0.538406	hypothetical	StudyCohort	B1-R	R-B1
1251	0.40009	hypothetical	StudyCohort	B1-R	R-B1
1252	0.422889	hypothetical	StudyCohort	B1-R	R-B1
1253	0.501383	hypothetical	StudyCohort	B1-R	R-B1
1254	0.455062	hypothetical	StudyCohort	B1-R	R-B1
1255	0.357855	hypothetical	StudyCohort	B1-R	R-B1
1256	0.58989	hypothetical	StudyCohort	B1-R	R-B1
1257	0.556916	hypothetical	StudyCohort	B1-R	R-B1
1258	0.453983	hypothetical	StudyCohort	B1-B1	B1-B1
1259	0.408855	hypothetical	StudyCohort	B1-R	R-B1
1260	0.579247	hypothetical	StudyCohort	B1-R	R-B1
1261	0.695777	hypothetical	StudyCohort	B1-R	R-B1
1262	0.338642	hypothetical	StudyCohort	B1-B1	B1-B1
1263	0.53063	hypothetical	StudyCohort	B1-R	R-B1
1264	0.538139	hypothetical	StudyCohort	B1-R	R-B1
1265	0.449794	hypothetical	StudyCohort	B1-R	R-B1
1266	0.547698	hypothetical	StudyCohort	B1-R	R-B1
1267	0.60401	hypothetical	StudyCohort	B1-R	R-B1
1268	0.500185	hypothetical	StudyCohort	B1-R	R-B1
1269	0.61588	hypothetical	StudyCohort	B1-R	R-B1
1270	0.573493	hypothetical	StudyCohort	B1-B1	B1-B1
1271	0.695721	hypothetical	StudyCohort	B1-R	R-B1
1272	0.450912	hypothetical	StudyCohort	B1-R	R-B1
1273	0.540137	hypothetical	StudyCohort	B1-B2	B2-B1
1274	0.452368	hypothetical	StudyCohort	B1-B1	B1-B1
1275	0.437097	hypothetical	StudyCohort	B1-B1	B1-B1
1276	0.578323	hypothetical	StudyCohort	B1-B2	B2-B1
1277	0.625266	hypothetical	StudyCohort	B1-B2	B2-B1
1278	0.509014	hypothetical	StudyCohort	B1-B1	B1-B1
1279	0.481303	hypothetical	StudyCohort	B1-B1	B1-B1
1280	0.538108	hypothetical	StudyCohort	B1-B1	B1-B1
1281	0.581217	hypothetical	StudyCohort	B1-B2	B2-B1
1282	0.367421	hypothetical	StudyCohort	B1-B2	B2-B1
1283	0.59312	hypothetical	StudyCohort	B1-B1	B1-B1
1284	0.739062	hypothetical	StudyCohort	B1-B2	B2-B1
1285	0.623242	hypothetical	StudyCohort	B1-B2	B2-B1
1286	0.500996	hypothetical	StudyCohort	B1-B2	B2-B1
1287	0.516499	hypothetical	StudyCohort	B1-B1	B1-B1
1288	0.560015	hypothetical	StudyCohort	B1-B2	B2-B1
1289	0.570059	hypothetical	StudyCohort	B1-B2	B2-B1
1290	0.50917	hypothetical	StudyCohort	B1-B2	B2-B1
1291	0.645324	hypothetical	StudyCohort	B1-B2	B2-B1
1292	0.541258	hypothetical	StudyCohort	B1-B2	B2-B1
1293	0.555326	hypothetical	StudyCohort	B1-B2	B2-B1
1294	0.714083	hypothetical	StudyCohort	B1-B1	B1-B1
1295	0.441095	hypothetical	StudyCohort	B1-B2	B2-B1
1296	0.754013	hypothetical	StudyCohort	B1-B2	B2-B1
1297	0.611998	hypothetical	StudyCohort	B1-B1	B1-B1
1298	0.520622	hypothetical	StudyCohort	B1-B2	B2-B1
1299	0.643201	hypothetical	StudyCohort	B1-B1	B1-B1
1300	0.566186	hypothetical	StudyCohort	B1-B2	B2-B1
1301	0.417341	hypothetical	StudyCohort	B1-B2	B2-B1
1302	0.68279	hypothetical	StudyCohort	B1-B2	B2-B1
1303	0.61236	hypothetical	StudyCohort	B1-B2	B2-B1
1304	0.719764	hypothetical	StudyCohort	B1-B2	B2-B1
1305	0.603806	hypothetical	StudyCohort	B1-B2	B2-B1
1306	0.595603	hypothetical	StudyCohort	B1-B2	B2-B1
1307	0.591163	hypothetical	StudyCohort	B1-B2	B2-B1
1308	0.771053	hypothetical	StudyCohort	B1-B2	B2-B1
1309	0.626781	hypothetical	StudyCohort	B1-B2	B2-B1
1310	0.588121	hypothetical	StudyCohort	B1-B2	B2-B1
1311	0.630485	hypothetical	StudyCohort	B1-R	R-B1
1312	0.606868	hypothetical	StudyCohort	B1-R	R-B1
1313	0.506133	hypothetical	StudyCohort	B1-R	R-B1
1314	0.435901	hypothetical	StudyCohort	B1-R	R-B1
1315	0.634143	hypothetical	StudyCohort	B1-R	R-B1
1316	0.638959	hypothetical	StudyCohort	B1-R	R-B1
1317	0.658841	hypothetical	StudyCohort	B1-R	R-B1
1318	0.653565	hypothetical	StudyCohort	B1-R	R-B1
1319	0.608227	hypothetical	StudyCohort	B1-R	R-B1
1320	0.366813	hypothetical	StudyCohort	B1-B1	B1-B1
1321	0.501442	hypothetical	StudyCohort	B1-B1	B1-B1
1322	0.5022	hypothetical	StudyCohort	B1-R	R-B1
1323	0.603891	hypothetical	StudyCohort	B1-R	R-B1
1324	0.696934	hypothetical	StudyCohort	B1-R	R-B1
1325	0.565685	hypothetical	StudyCohort	B1-R	R-B1
1326	0.797971	hypothetical	StudyCohort	B1-R	R-B1
1327	0.546716	hypothetical	StudyCohort	B1-R	R-B1
1328	0.493818	hypothetical	StudyCohort	B1-R	R-B1
1329	0.631409	hypothetical	StudyCohort	B1-R	R-B1
1330	0.687766	hypothetical	StudyCohort	B1-R	R-B1
1331	0.466766	hypothetical	StudyCohort	B1-R	R-B1
1332	0.405415	hypothetical	StudyCohort	B1-B1	B1-B1
1333	0.528646	hypothetical	StudyCohort	B1-R	R-B1
1334	0.618715	hypothetical	StudyCohort	B1-R	R-B1
1335	0.625775	hypothetical	StudyCohort	B1-R	R-B1
1336	0.759903	hypothetical	StudyCohort	B1-R	R-B1
1337	0.579058	hypothetical	StudyCohort	B1-R	R-B1
1338	0.776878	hypothetical	StudyCohort	B1-R	R-B1
1339	0.657256	hypothetical	StudyCohort	B1-R	R-B1
1340	0.62496	hypothetical	StudyCohort	B1-R	R-B1
1341	0.507951	hypothetical	StudyCohort	B1-R	R-B1
1342	0.405018	hypothetical	StudyCohort	B1-B1	B1-B1
1343	0.536485	hypothetical	StudyCohort	B1-R	R-B1
1344	0.45198	hypothetical	StudyCohort	B1-R	R-B1
1345	0.472373	hypothetical	StudyCohort	B1-B1	B1-B1
1346	0.624271	hypothetical	StudyCohort	B1-B1	B1-B1
1347	0.395347	hypothetical	StudyCohort	B1-B1	B1-B1
1348	0.741593	hypothetical	StudyCohort	B1-R	R-B1
1349	0.411629	hypothetical	StudyCohort	B1-R	R-B1
1350	0.702811	hypothetical	StudyCohort	B1-R	R-B1
1351	0.454864	hypothetical	StudyCohort	B1-R	R-B1
1352	0.48498	hypothetical	StudyCohort	B1-R	R-B1
1353	0.47858	hypothetical	StudyCohort	B1-R	R-B1
1354	0.674236	hypothetical	StudyCohort	B1-R	R-B1
1355	0.576668	hypothetical	StudyCohort	B1-R	R-B1
1356	0.56721	hypothetical	StudyCohort	B1-R	R-B1
1357	0.522934	hypothetical	StudyCohort	B1-R	R-B1
1358	0.518441	hypothetical	StudyCohort	B1-R	R-B1
1359	0.646506	hypothetical	StudyCohort	B1-R	R-B1
1360	0.610419	hypothetical	StudyCohort	B1-R	R-B1
1361	0.493066	hypothetical	StudyCohort	B1-R	R-B1
1362	0.597268	hypothetical	StudyCohort	B1-B1	B1-B1
1363	0.496109	hypothetical	StudyCohort	B1-B2	B2-B1
1364	0.566333	hypothetical	StudyCohort	B1-R	R-B1
1365	0.528233	hypothetical	StudyCohort	B1-B1	B1-B1
1366	0.405238	hypothetical	StudyCohort	B1-B1	B1-B1
1367	0.303213	hypothetical	StudyCohort	B1-B1	B1-B1
1368	0.525077	hypothetical	StudyCohort	B1-B1	B1-B1
1369	0.48281	hypothetical	StudyCohort	B1-B1	B1-B1
1370	0.48355	hypothetical	StudyCohort	B1-B1	B1-B1
1371	0.658912	hypothetical	StudyCohort	B1-B2	B2-B1
1372	0.744267	hypothetical	StudyCohort	B1-B2	B2-B1
1373	0.540723	hypothetical	StudyCohort	B1-B2	B2-B1
1374	0.603363	hypothetical	StudyCohort	B1-B2	B2-B1
1375	0.646147	hypothetical	StudyCohort	B1-B2	B2-B1
1376	0.676714	hypothetical	StudyCohort	B1-B2	B2-B1
1377	0.741048	hypothetical	StudyCohort	B1-B1	B1-B1
1378	0.700407	hypothetical	StudyCohort	B1-B1	B1-B1
1379	0.678004	hypothetical	StudyCohort	B1-B1	B1-B1
1380	0.466363	hypothetical	StudyCohort	B1-B2	B2-B1
1381	0.500662	hypothetical	StudyCohort	B1-B2	B2-B1
1382	0.549176	hypothetical	StudyCohort	B1-B1	B1-B1
1383	0.742506	hypothetical	StudyCohort	B1-B1	B1-B1
1384	0.703752	hypothetical	StudyCohort	B1-B1	B1-B1
1385	0.577915	hypothetical	StudyCohort	B1-B1	B1-B1
1386	0.383138	hypothetical	StudyCohort	B1-B1	B1-B1
1387	0.377344	hypothetical	StudyCohort	B1-B1	B1-B1
1388	0.330199	hypothetical	StudyCohort	B1-B1	B1-B1
1389	0.458297	hypothetical	StudyCohort	B1-B1	B1-B1
1390	0.461022	hypothetical	StudyCohort	B1-B1	B1-B1
1391	0.46525	hypothetical	StudyCohort	B1-B1	B1-B1
1392	0.442472	hypothetical	StudyCohort	B1-B1	B1-B1
1393	0.335564	hypothetical	StudyCohort	B1-B1	B1-B1
1394	0.352489	hypothetical	StudyCohort	B1-B1	B1-B1
1395	0.287273	hypothetical	StudyCohort	B1-B1	B1-B1
1396	0.425961	hypothetical	StudyCohort	B1-B1	B1-B1
1397	0.442859	hypothetical	StudyCohort	B1-B1	B1-B1
1398	0.232947	hypothetical	StudyCohort	B1-B1	B1-B1
1399	0.34673	hypothetical	StudyCohort	B1-R	R-B1
1400	0.412357	hypothetical	StudyCohort	B1-B1	B1-B1
1401	0.260466	hypothetical	StudyCohort	B1-B1	B1-B1
1402	0.402868	hypothetical	StudyCohort	B1-B1	B1-B1
1403	0.319376	hypothetical	StudyCohort	B1-B1	B1-B1
1404	0.262239	hypothetical	StudyCohort	B1-R	R-B1
1405	0.662811	hypothetical	StudyCohort	B1-B1	B1-B1
1406	0.34354	hypothetical	StudyCohort	B1-B1	B1-B1
1407	0.3494	hypothetical	StudyCohort	B1-B1	B1-B1
1408	0.427309	hypothetical	StudyCohort	B1-B1	B1-B1
1409	0.70641	hypothetical	StudyCohort	B1-B2	B2-B1
1410	0.496276	hypothetical	StudyCohort	B1-B2	B2-B1
1411	0.590992	hypothetical	StudyCohort	B1-B2	B2-B1
1412	0.579962	hypothetical	StudyCohort	B1-B2	B2-B1
1413	0.620111	hypothetical	StudyCohort	B1-B2	B2-B1
1414	0.506137	hypothetical	StudyCohort	B1-B2	B2-B1
1415	0.648064	hypothetical	StudyCohort	B1-B2	B2-B1
1416	0.572151	hypothetical	StudyCohort	B1-B2	B2-B1
1417	0.555366	hypothetical	StudyCohort	B1-B2	B2-B1
1418	0.576754	hypothetical	StudyCohort	B1-B2	B2-B1
1419	0.512161	hypothetical	StudyCohort	B1-B2	B2-B1
1420	0.549309	hypothetical	StudyCohort	B1-B2	B2-B1
1421	0.502301	hypothetical	StudyCohort	B1-B2	B2-B1
1422	0.511054	hypothetical	StudyCohort	B1-B2	B2-B1
1423	0.637561	hypothetical	StudyCohort	B1-B2	B2-B1
1424	0.675087	hypothetical	StudyCohort	B1-B2	B2-B1
1425	0.605376	hypothetical	StudyCohort	B1-B2	B2-B1
1426	0.610806	hypothetical	StudyCohort	B1-B2	B2-B1
1427	0.580913	hypothetical	StudyCohort	B1-B2	B2-B1
1428	0.620676	hypothetical	StudyCohort	B1-B2	B2-B1
1429	0.522691	hypothetical	StudyCohort	B1-B2	B2-B1
1430	0.468001	hypothetical	StudyCohort	B1-B2	B2-B1
1431	0.632674	hypothetical	StudyCohort	B1-B2	B2-B1
1432	0.661543	hypothetical	StudyCohort	B1-B2	B2-B1
1433	0.763814	hypothetical	StudyCohort	B1-B2	B2-B1
1434	0.890859	hypothetical	StudyCohort	B1-B2	B2-B1
1435	0.616379	hypothetical	StudyCohort	B1-B2	B2-B1
1436	0.660343	hypothetical	StudyCohort	B1-B2	B2-B1
1437	0.604091	hypothetical	StudyCohort	B1-B2	B2-B1
1438	0.742998	hypothetical	StudyCohort	B1-B2	B2-B1
1439	0.650435	hypothetical	StudyCohort	B1-B2	B2-B1
1440	0.554446	hypothetical	StudyCohort	B1-B2	B2-B1
1441	0.576028	hypothetical	StudyCohort	B1-B2	B2-B1
1442	0.533095	hypothetical	StudyCohort	B1-B2	B2-B1
1443	0.630537	hypothetical	StudyCohort	B1-B2	B2-B1
1444	0.704999	hypothetical	StudyCohort	B1-B2	B2-B1
1445	0.476294	hypothetical	StudyCohort	B1-B2	B2-B1
1446	0.583122	hypothetical	StudyCohort	B1-B2	B2-B1
1447	0.570645	hypothetical	StudyCohort	B1-B2	B2-B1
1448	0.630883	hypothetical	StudyCohort	B1-B2	B2-B1
1449	0.606715	hypothetical	StudyCohort	B1-B2	B2-B1
1450	0.84528	hypothetical	StudyCohort	B1-B2	B2-B1
1451	0.560204	hypothetical	StudyCohort	B1-P	P-B1
1452	0.525512	hypothetical	StudyCohort	B1-P	P-B1
1453	0.589658	hypothetical	StudyCohort	B1-P	P-B1
1454	0.567817	hypothetical	StudyCohort	B1-P	P-B1
1455	0.5468	hypothetical	StudyCohort	B1-P	P-B1
1456	0.619142	hypothetical	StudyCohort	B1-P	P-B1
1457	0.558541	hypothetical	StudyCohort	B1-P	P-B1
1458	0.539047	hypothetical	StudyCohort	B1-P	P-B1
1459	0.548455	hypothetical	StudyCohort	B1-P	P-B1
1460	0.60843	hypothetical	StudyCohort	B1-P	P-B1
1461	0.505613	hypothetical	StudyCohort	B1-P	P-B1
1462	0.404149	hypothetical	StudyCohort	B1-P	P-B1
1463	0.483149	hypothetical	StudyCohort	B1-P	P-B1
1464	0.704915	hypothetical	StudyCohort	B1-P	P-B1
1465	0.584416	hypothetical	StudyCohort	B1-P	P-B1
1466	0.515002	hypothetical	StudyCohort	B1-P	P-B1
1467	0.546842	hypothetical	StudyCohort	B1-P	P-B1
1468	0.454273	hypothetical	StudyCohort	B1-R	R-B1
1469	0.505364	hypothetical	StudyCohort	B1-P	P-B1
1470	0.536355	hypothetical	StudyCohort	B1-P	P-B1
1471	0.513675	hypothetical	StudyCohort	B1-R	R-B1
1472	0.52132	hypothetical	StudyCohort	B1-P	P-B1
1473	0.644325	hypothetical	StudyCohort	B1-P	P-B1
1474	0.472656	hypothetical	StudyCohort	B1-R	R-B1
1475	0.55477	hypothetical	StudyCohort	B1-P	P-B1
1476	0.460092	hypothetical	StudyCohort	B1-P	P-B1
1477	0.551383	hypothetical	StudyCohort	B1-P	P-B1
1478	0.465117	hypothetical	StudyCohort	B1-P	P-B1
1479	0.491045	hypothetical	StudyCohort	B1-P	P-B1
1480	0.576731	hypothetical	StudyCohort	B1-P	P-B1
1481	0.656162	hypothetical	StudyCohort	B1-B2	B2-B1
1482	0.466534	hypothetical	StudyCohort	B1-B1	B1-B1
1483	0.609262	hypothetical	StudyCohort	B1-B2	B2-B1
1484	0.463065	hypothetical	StudyCohort	B1-B1	B1-B1
1485	0.598328	hypothetical	StudyCohort	B1-B2	B2-B1
1486	0.573003	hypothetical	StudyCohort	B1-B2	B2-B1
1487	0.733328	hypothetical	StudyCohort	B1-B2	B2-B1
1488	0.635187	hypothetical	StudyCohort	B1-B2	B2-B1
1489	0.591018	hypothetical	StudyCohort	B1-B2	B2-B1
1490	0.661831	hypothetical	StudyCohort	B1-B2	B2-B1
1491	0.69466	hypothetical	StudyCohort	B1-B2	B2-B1
1492	0.548941	hypothetical	StudyCohort	B1-B1	B1-B1
1493	0.70441	hypothetical	StudyCohort	B1-B2	B2-B1
1494	0.617817	hypothetical	StudyCohort	B1-B2	B2-B1
1495	0.552719	hypothetical	StudyCohort	B1-B2	B2-B1
1496	0.765887	hypothetical	StudyCohort	B1-B2	B2-B1
1497	0.582414	hypothetical	StudyCohort	B1-B1	B1-B1
1498	0.440246	hypothetical	StudyCohort	B1-B1	B1-B1
1499	0.581385	hypothetical	StudyCohort	B1-B2	B2-B1
1500	0.624878	hypothetical	StudyCohort	B1-B2	B2-B1
1501	0.379052	hypothetical	StudyCohort	B1-B1	B1-B1
1502	0.552566	hypothetical	StudyCohort	B1-B1	B1-B1
1503	0.441235	hypothetical	StudyCohort	B1-B1	B1-B1
1504	0.587891	hypothetical	StudyCohort	B1-B1	B1-B1
1505	0.449398	hypothetical	StudyCohort	B1-B1	B1-B1
1506	0.629758	hypothetical	StudyCohort	B1-B2	B2-B1
1507	0.491621	hypothetical	StudyCohort	B1-B1	B1-B1
1508	0.556083	hypothetical	StudyCohort	B1-B1	B1-B1
1509	0.610864	hypothetical	StudyCohort	B1-B2	B2-B1
1510	0.550819	hypothetical	StudyCohort	B1-B2	B2-B1
1511	0.606801	hypothetical	StudyCohort	B1-B2	B2-B1
1512	0.623499	hypothetical	StudyCohort	B1-B2	B2-B1
1513	0.677134	hypothetical	StudyCohort	B1-B2	B2-B1
1514	0.573798	hypothetical	StudyCohort	B1-B2	B2-B1
1515	0.624272	hypothetical	StudyCohort	B1-B2	B2-B1
1516	0.596765	hypothetical	StudyCohort	B1-B2	B2-B1
1517	0.629194	hypothetical	StudyCohort	B1-B2	B2-B1
1518	0.620597	hypothetical	StudyCohort	B1-B2	B2-B1
1519	0.6256	hypothetical	StudyCohort	B1-B2	B2-B1
1520	0.670426	hypothetical	StudyCohort	B1-B2	B2-B1
1521	0.5988	hypothetical	StudyCohort	B1-B2	B2-B1
1522	0.586779	hypothetical	StudyCohort	B1-B1	B1-B1
1523	0.422044	hypothetical	StudyCohort	B1-B1	B1-B1
1524	0.458557	hypothetical	StudyCohort	B1-R	R-B1
1525	0.377659	hypothetical	StudyCohort	B1-R	R-B1
1526	0.581955	hypothetical	StudyCohort	B1-R	R-B1
1527	0.568398	hypothetical	StudyCohort	B1-R	R-B1
1528	0.558174	hypothetical	StudyCohort	B1-R	R-B1
1529	0.582943	hypothetical	StudyCohort	B1-R	R-B1
1530	0.544192	hypothetical	StudyCohort	B1-R	R-B1
1531	0.558395	hypothetical	StudyCohort	B1-R	R-B1
1532	0.408911	hypothetical	StudyCohort	B1-R	R-B1
1533	0.427343	hypothetical	StudyCohort	B1-R	R-B1
1534	0.487859	hypothetical	StudyCohort	B1-R	R-B1
1535	0.495536	hypothetical	StudyCohort	B1-R	R-B1
1536	0.483199	hypothetical	StudyCohort	B1-R	R-B1
1537	0.50769	hypothetical	StudyCohort	B1-R	R-B1
1538	0.449039	hypothetical	StudyCohort	B1-R	R-B1
1539	0.420216	hypothetical	StudyCohort	B1-R	R-B1
1540	0.45921	hypothetical	StudyCohort	B1-R	R-B1
1541	0.542004	hypothetical	StudyCohort	B1-R	R-B1
1542	0.576511	hypothetical	StudyCohort	B1-R	R-B1
1543	0.445897	hypothetical	StudyCohort	B1-R	R-B1
1544	0.50154	hypothetical	StudyCohort	B1-R	R-B1
1545	0.471608	hypothetical	StudyCohort	B1-B2	B2-B1
1546	0.572165	hypothetical	StudyCohort	B1-B2	B2-B1
1547	0.545181	hypothetical	StudyCohort	B1-B2	B2-B1
1548	0.533688	hypothetical	StudyCohort	B1-B2	B2-B1
1549	0.502639	hypothetical	StudyCohort	B1-B2	B2-B1
1550	0.468543	hypothetical	StudyCohort	B1-B2	B2-B1
1551	0.469711	hypothetical	StudyCohort	B1-B2	B2-B1
1552	0.461179	hypothetical	StudyCohort	B1-B2	B2-B1
1553	0.484561	hypothetical	StudyCohort	B1-B2	B2-B1
1554	0.459138	hypothetical	StudyCohort	B1-B2	B2-B1
1555	0.426028	hypothetical	StudyCohort	B1-B2	B2-B1
1556	0.410057	hypothetical	StudyCohort	B1-B2	B2-B1
1557	0.541449	hypothetical	StudyCohort	B1-B2	B2-B1
1558	0.441427	hypothetical	StudyCohort	B1-B2	B2-B1
1559	0.503316	hypothetical	StudyCohort	B1-B2	B2-B1
1560	0.512488	hypothetical	StudyCohort	B1-B2	B2-B1
1561	0.450024	hypothetical	StudyCohort	B1-B2	B2-B1
1562	0.555011	hypothetical	StudyCohort	B1-B2	B2-B1
1563	0.51285	hypothetical	StudyCohort	B1-B2	B2-B1
1564	0.474213	hypothetical	StudyCohort	B1-B2	B2-B1
1565	0.575223	hypothetical	StudyCohort	B1-B2	B2-B1
1566	0.546823	hypothetical	StudyCohort	B1-B2	B2-B1
1567	0.548221	hypothetical	StudyCohort	B1-B2	B2-B1
1568	0.538602	hypothetical	StudyCohort	B1-B2	B2-B1
1569	0.463401	hypothetical	StudyCohort	B1-B2	B2-B1
1570	0.476624	hypothetical	StudyCohort	B1-B2	B2-B1
1571	0.503273	hypothetical	StudyCohort	B1-B2	B2-B1
1572	0.537245	hypothetical	StudyCohort	B1-B2	B2-B1
1573	0.566682	hypothetical	StudyCohort	B1-B2	B2-B1
1574	0.679755	hypothetical	StudyCohort	B1-B2	B2-B1
1575	0.571298	hypothetical	StudyCohort	B1-B2	B2-B1
1576	0.514231	hypothetical	StudyCohort	B1-B2	B2-B1
1577	0.47826	hypothetical	StudyCohort	B1-B2	B2-B1
1578	0.64582	hypothetical	StudyCohort	B1-B2	B2-B1
1579	0.554182	hypothetical	StudyCohort	B1-B2	B2-B1
1580	0.535798	hypothetical	StudyCohort	B1-B2	B2-B1
1581	0.451431	hypothetical	StudyCohort	B1-B2	B2-B1
1582	0.504148	hypothetical	StudyCohort	B1-R	R-B1
1583	0.329206	hypothetical	StudyCohort	B1-R	R-B1
1584	0.409505	hypothetical	StudyCohort	B1-R	R-B1
1585	0.40566	hypothetical	StudyCohort	B1-R	R-B1
1586	0.488941	hypothetical	StudyCohort	B1-P	P-B1
1587	0.418598	hypothetical	StudyCohort	B1-R	R-B1
1588	0.48549	hypothetical	StudyCohort	B1-P	P-B1
1589	0.533287	hypothetical	StudyCohort	B1-R	R-B1
1590	0.534501	hypothetical	StudyCohort	B1-R	R-B1
1591	0.560795	hypothetical	StudyCohort	B1-R	R-B1
1592	0.532873	hypothetical	StudyCohort	B1-R	R-B1
1593	0.550337	hypothetical	StudyCohort	B1-R	R-B1
1594	0.659419	hypothetical	StudyCohort	B1-R	R-B1
1595	0.729615	hypothetical	StudyCohort	B1-R	R-B1
1596	0.573285	hypothetical	StudyCohort	B1-R	R-B1
1597	0.490853	hypothetical	StudyCohort	B1-R	R-B1
1598	0.596308	hypothetical	StudyCohort	B1-R	R-B1
1599	0.513421	hypothetical	StudyCohort	B1-R	R-B1
1600	0.498884	hypothetical	StudyCohort	B1-R	R-B1
1601	0.63575	hypothetical	StudyCohort	B1-R	R-B1
1602	0.584576	hypothetical	StudyCohort	B1-R	R-B1
1603	0.510062	hypothetical	StudyCohort	B1-R	R-B1
1604	0.428052	hypothetical	StudyCohort	B1-R	R-B1
1605	0.502141	hypothetical	StudyCohort	B1-R	R-B1
1606	0.584051	hypothetical	StudyCohort	B1-R	R-B1
1607	0.529164	hypothetical	StudyCohort	B1-R	R-B1
1608	0.45231	hypothetical	StudyCohort	B1-R	R-B1
1609	0.514365	hypothetical	StudyCohort	B1-R	R-B1
1610	0.489725	hypothetical	StudyCohort	B1-R	R-B1
1611	0.552949	hypothetical	StudyCohort	B1-R	R-B1
1612	0.553338	hypothetical	StudyCohort	B1-R	R-B1
1613	0.589949	hypothetical	StudyCohort	B1-B2	B2-B1
1614	0.4876	hypothetical	StudyCohort	B1-B2	B2-B1
1615	0.496352	hypothetical	StudyCohort	B1-B2	B2-B1
1616	0.489515	hypothetical	StudyCohort	B1-B2	B2-B1
1617	0.507984	hypothetical	StudyCohort	B1-B2	B2-B1
1618	0.597753	hypothetical	StudyCohort	B1-B2	B2-B1
1619	0.52508	hypothetical	StudyCohort	B1-B2	B2-B1
1620	0.5455	hypothetical	StudyCohort	B1-B1	B1-B1
1621	0.473449	hypothetical	StudyCohort	B1-B2	B2-B1
1622	0.553873	hypothetical	StudyCohort	B1-B2	B2-B1
1623	0.617425	hypothetical	StudyCohort	B1-B2	B2-B1
1624	0.553145	hypothetical	StudyCohort	B1-B2	B2-B1
1625	0.546216	hypothetical	StudyCohort	B1-B2	B2-B1
1626	0.522255	hypothetical	StudyCohort	B1-B2	B2-B1
1627	0.467529	hypothetical	StudyCohort	B1-B2	B2-B1
1628	0.447175	hypothetical	StudyCohort	B1-B2	B2-B1
1629	0.565038	hypothetical	StudyCohort	B1-B2	B2-B1
1630	0.530344	hypothetical	StudyCohort	B1-B2	B2-B1
1631	0.566356	hypothetical	StudyCohort	B1-B2	B2-B1
1632	0.494291	hypothetical	StudyCohort	B1-B2	B2-B1
1633	0.636262	hypothetical	StudyCohort	B1-B2	B2-B1
1634	0.544851	hypothetical	StudyCohort	B1-B2	B2-B1
1635	0.527423	hypothetical	StudyCohort	B1-B2	B2-B1
1636	0.52538	hypothetical	StudyCohort	B1-B2	B2-B1
1637	0.622168	hypothetical	StudyCohort	B1-B2	B2-B1
1638	0.622376	hypothetical	StudyCohort	B1-B2	B2-B1
1639	0.44708	hypothetical	StudyCohort	B1-B2	B2-B1
1640	0.556292	hypothetical	StudyCohort	B1-B2	B2-B1
1641	0.507599	hypothetical	StudyCohort	B1-B2	B2-B1
1642	0.472267	hypothetical	StudyCohort	B1-B2	B2-B1
1643	0.519256	hypothetical	StudyCohort	B1-B2	B2-B1
1644	0.484855	hypothetical	StudyCohort	B1-B2	B2-B1
1645	0.537306	hypothetical	StudyCohort	B1-B2	B2-B1
1646	0.582938	hypothetical	StudyCohort	B1-B2	B2-B1
1647	0.407525	hypothetical	StudyCohort	B1-B1	B1-B1
1648	0.449574	hypothetical	StudyCohort	B1-B2	B2-B1
1649	0.539645	hypothetical	StudyCohort	B1-B2	B2-B1
1650	0.530805	hypothetical	StudyCohort	B1-P	P-B1
1651	0.509841	hypothetical	StudyCohort	B1-P	P-B1
1652	0.513949	hypothetical	StudyCohort	B1-P	P-B1
1653	0.47927	hypothetical	StudyCohort	B1-R	R-B1
1654	0.566404	hypothetical	StudyCohort	B1-R	R-B1
1655	0.471001	hypothetical	StudyCohort	B1-P	P-B1
1656	0.513945	hypothetical	StudyCohort	B1-R	R-B1
1657	0.461516	hypothetical	StudyCohort	B1-R	R-B1
1658	0.485715	hypothetical	StudyCohort	B1-R	R-B1
1659	0.364846	hypothetical	StudyCohort	B1-R	R-B1
1660	0.413101	hypothetical	StudyCohort	B1-P	P-B1
1661	0.34336	hypothetical	StudyCohort	B1-R	R-B1
1662	0.453431	hypothetical	StudyCohort	B1-P	P-B1
1663	0.455779	hypothetical	StudyCohort	B1-P	P-B1
1664	0.483506	hypothetical	StudyCohort	B1-P	P-B1
1665	0.455158	hypothetical	StudyCohort	B1-P	P-B1
1666	0.535836	hypothetical	StudyCohort	B1-P	P-B1
1667	0.537838	hypothetical	StudyCohort	B1-P	P-B1
1668	0.408671	hypothetical	StudyCohort	B1-R	R-B1
1669	0.426865	hypothetical	StudyCohort	B1-P	P-B1
1670	0.533509	hypothetical	StudyCohort	B1-P	P-B1
1671	0.395454	hypothetical	StudyCohort	B1-R	R-B1
1672	0.505239	hypothetical	StudyCohort	B1-P	P-B1
1673	0.815771	hypothetical	StudyCohort	B1-B2	B2-B1
1674	0.68036	hypothetical	StudyCohort	B1-B2	B2-B1
1675	0.658684	hypothetical	StudyCohort	B1-B2	B2-B1
1676	0.669134	hypothetical	StudyCohort	B1-B2	B2-B1
1677	0.718253	hypothetical	StudyCohort	B1-B2	B2-B1
1678	0.658889	hypothetical	StudyCohort	B1-B2	B2-B1
1679	0.685515	hypothetical	StudyCohort	B1-B2	B2-B1
1680	0.602209	hypothetical	StudyCohort	B1-B2	B2-B1
1681	0.683989	hypothetical	StudyCohort	B1-B2	B2-B1
1682	0.675946	hypothetical	StudyCohort	B1-B2	B2-B1
1683	0.577692	hypothetical	StudyCohort	B1-B2	B2-B1
1684	0.481904	hypothetical	StudyCohort	B1-B2	B2-B1
1685	0.466983	hypothetical	StudyCohort	B1-B2	B2-B1
1686	0.542735	hypothetical	StudyCohort	B1-B2	B2-B1
1687	0.66886	hypothetical	StudyCohort	B1-B2	B2-B1
1688	0.496776	hypothetical	StudyCohort	B1-B2	B2-B1
1689	0.472596	hypothetical	StudyCohort	B1-B2	B2-B1
1690	0.506906	hypothetical	StudyCohort	B1-B2	B2-B1
1691	0.521102	hypothetical	StudyCohort	B1-B2	B2-B1
1692	0.591683	hypothetical	StudyCohort	B1-B2	B2-B1
1693	0.542466	hypothetical	StudyCohort	B1-B2	B2-B1
1694	0.626261	hypothetical	StudyCohort	B1-B2	B2-B1
1695	0.471528	hypothetical	StudyCohort	B1-B2	B2-B1
1696	0.482612	hypothetical	StudyCohort	B1-B2	B2-B1
1697	0.526419	hypothetical	StudyCohort	B1-B2	B2-B1
1698	0.500221	hypothetical	StudyCohort	B1-B2	B2-B1
1699	0.598279	hypothetical	StudyCohort	B1-B2	B2-B1
1700	0.580265	hypothetical	StudyCohort	B1-B2	B2-B1
1701	0.500303	hypothetical	StudyCohort	B1-B2	B2-B1
1702	0.61332	hypothetical	StudyCohort	B1-B2	B2-B1
1703	0.631493	hypothetical	StudyCohort	B1-B2	B2-B1
1704	0.627706	hypothetical	StudyCohort	B1-B2	B2-B1
1705	0.470701	hypothetical	StudyCohort	B1-B2	B2-B1
1706	0.418458	hypothetical	StudyCohort	B1-B2	B2-B1
1707	0.420365	hypothetical	StudyCohort	B1-B2	B2-B1
1708	0.483765	hypothetical	StudyCohort	B1-B2	B2-B1
1709	0.552097	hypothetical	StudyCohort	B1-B2	B2-B1
1710	0.534685	hypothetical	StudyCohort	B1-B2	B2-B1
1711	0.614397	hypothetical	StudyCohort	B1-B2	B2-B1
1712	0.401082	hypothetical	StudyCohort	B1-R	R-B1
1713	0.466083	hypothetical	StudyCohort	B1-P	P-B1
1714	0.407981	hypothetical	StudyCohort	B1-R	R-B1
1715	0.389093	hypothetical	StudyCohort	B1-R	R-B1
1716	0.469675	hypothetical	StudyCohort	B1-R	R-B1
1717	0.479385	hypothetical	StudyCohort	B1-R	R-B1
1718	0.435778	hypothetical	StudyCohort	B1-R	R-B1
1719	0.400857	hypothetical	StudyCohort	B1-R	R-B1
1720	0.403411	hypothetical	StudyCohort	B1-R	R-B1
1721	0.436518	hypothetical	StudyCohort	B1-R	R-B1
1722	0.426295	hypothetical	StudyCohort	B1-R	R-B1
1723	0.469792	hypothetical	StudyCohort	B1-R	R-B1
1724	0.459463	hypothetical	StudyCohort	B1-R	R-B1
1725	0.487797	hypothetical	StudyCohort	B1-R	R-B1
1726	0.566891	hypothetical	StudyCohort	B1-R	R-B1
1727	0.467646	hypothetical	StudyCohort	B1-R	R-B1
1728	0.306161	hypothetical	StudyCohort	B1-R	R-B1
1729	0.420914	hypothetical	StudyCohort	B1-R	R-B1
1730	0.447954	hypothetical	StudyCohort	B1-R	R-B1
1731	0.475113	hypothetical	StudyCohort	B1-R	R-B1
1732	0.588511	hypothetical	StudyCohort	B1-R	R-B1
1733	0.531244	hypothetical	StudyCohort	B1-R	R-B1
1734	0.420807	hypothetical	StudyCohort	B1-R	R-B1
1735	0.45172	hypothetical	StudyCohort	B1-R	R-B1
1736	0.412113	hypothetical	StudyCohort	B1-R	R-B1
1737	0.418659	hypothetical	StudyCohort	B1-R	R-B1
1738	0.426479	hypothetical	StudyCohort	B1-R	R-B1
1739	0.650188	hypothetical	StudyCohort	B1-P	P-B1
1740	0.392074	hypothetical	StudyCohort	B1-R	R-B1
1741	0.40984	hypothetical	StudyCohort	B1-R	R-B1
1742	0.312839	hypothetical	StudyCohort	B1-R	R-B1
1743	0.485975	hypothetical	StudyCohort	B1-R	R-B1
1744	0.425569	hypothetical	StudyCohort	B1-R	R-B1
1745	0.340498	hypothetical	StudyCohort	B1-R	R-B1
1746	0.629535	hypothetical	StudyCohort	B1-R	R-B1
1747	0.320275	hypothetical	StudyCohort	B1-R	R-B1
1748	0.393265	hypothetical	StudyCohort	B1-R	R-B1
1749	0.393387	hypothetical	StudyCohort	B1-R	R-B1
1750	0.456116	hypothetical	StudyCohort	B1-R	R-B1
1751	0.363255	hypothetical	StudyCohort	B1-B1	B1-B1
1752	0.361103	hypothetical	StudyCohort	B1-B1	B1-B1
1753	0.378831	hypothetical	StudyCohort	B1-B1	B1-B1
1754	0.310644	hypothetical	StudyCohort	B1-B1	B1-B1
1755	0.369662	hypothetical	StudyCohort	B1-B1	B1-B1
1756	0.462595	hypothetical	StudyCohort	B1-B1	B1-B1
1757	0.339825	hypothetical	StudyCohort	B1-B1	B1-B1
1758	0.489822	hypothetical	StudyCohort	B1-B1	B1-B1
1759	0.434116	hypothetical	StudyCohort	B1-B1	B1-B1
1760	0.485314	hypothetical	StudyCohort	B1-B1	B1-B1
1761	0.310735	hypothetical	StudyCohort	B1-B1	B1-B1
1762	0.376515	hypothetical	StudyCohort	B1-B1	B1-B1
1763	0.324568	hypothetical	StudyCohort	B1-B1	B1-B1
1764	0.615521	hypothetical	StudyCohort	B1-B1	B1-B1
1765	0.480428	hypothetical	StudyCohort	B1-B1	B1-B1
1766	0.406489	hypothetical	StudyCohort	B1-B1	B1-B1
1767	0.321308	hypothetical	StudyCohort	B1-B1	B1-B1
1768	0.279337	hypothetical	StudyCohort	B1-B1	B1-B1
1769	0.267167	hypothetical	StudyCohort	B1-B1	B1-B1
1770	0.407211	hypothetical	StudyCohort	B1-B1	B1-B1
1771	0.278297	hypothetical	StudyCohort	B1-B1	B1-B1
1772	0.349363	hypothetical	StudyCohort	B1-B1	B1-B1
1773	0.359379	hypothetical	StudyCohort	B1-B1	B1-B1
1774	0.511748	hypothetical	StudyCohort	B1-B1	B1-B1
1775	0.361779	hypothetical	StudyCohort	B1-B1	B1-B1
1776	0.312671	hypothetical	StudyCohort	B1-B1	B1-B1
1777	0.315123	hypothetical	StudyCohort	B1-B1	B1-B1
1778	0.333025	hypothetical	StudyCohort	B1-B1	B1-B1
1779	0.255311	hypothetical	StudyCohort	B1-B1	B1-B1
1780	0.343237	hypothetical	StudyCohort	B1-B1	B1-B1
1781	0.35997	hypothetical	StudyCohort	B1-B1	B1-B1
1782	0.309342	hypothetical	StudyCohort	B1-B1	B1-B1
1783	0.451199	hypothetical	StudyCohort	B1-B1	B1-B1
1784	0.275917	hypothetical	StudyCohort	B1-B1	B1-B1
1785	0.42107	hypothetical	StudyCohort	B1-B1	B1-B1
1786	0.377147	hypothetical	StudyCohort	B1-B1	B1-B1
1787	0.427956	hypothetical	StudyCohort	B1-B1	B1-B1
1788	0.313686	hypothetical	StudyCohort	B1-B1	B1-B1
1789	0.412214	hypothetical	StudyCohort	B1-B1	B1-B1
1790	0.334995	hypothetical	StudyCohort	B1-B1	B1-B1
1791	0.339531	hypothetical	StudyCohort	B1-B1	B1-B1
1792	0.370812	hypothetical	StudyCohort	B1-B1	B1-B1
1793	0.453816	hypothetical	StudyCohort	B1-B1	B1-B1
1794	0.437643	hypothetical	StudyCohort	B1-B1	B1-B1
1795	0.470967	hypothetical	StudyCohort	B1-B1	B1-B1
1796	0.591192	hypothetical	StudyCohort	B1-B1	B1-B1
1797	0.444458	hypothetical	StudyCohort	B1-B1	B1-B1
1798	0.451646	hypothetical	StudyCohort	B1-B1	B1-B1
1799	0.477562	hypothetical	StudyCohort	B1-B1	B1-B1
1800	0.612864	hypothetical	StudyCohort	B1-R	R-B1
1801	0.552915	hypothetical	StudyCohort	B1-B1	B1-B1
1802	0.448214	hypothetical	StudyCohort	B1-B1	B1-B1
1803	0.536052	hypothetical	StudyCohort	B1-B1	B1-B1
1804	0.495538	hypothetical	StudyCohort	B1-B1	B1-B1
1805	0.528643	hypothetical	StudyCohort	B1-B1	B1-B1
1806	0.414756	hypothetical	StudyCohort	B1-B1	B1-B1
1807	0.585459	hypothetical	StudyCohort	B1-B2	B2-B1
1808	0.445959	hypothetical	StudyCohort	B1-B1	B1-B1
1809	0.375631	hypothetical	StudyCohort	B1-B1	B1-B1
1810	0.449506	hypothetical	StudyCohort	B1-B1	B1-B1
1811	0.477492	hypothetical	StudyCohort	B1-B1	B1-B1
1812	0.583873	hypothetical	StudyCohort	B1-R	R-B1
1813	0.542876	hypothetical	StudyCohort	B1-R	R-B1
1814	0.445957	hypothetical	StudyCohort	B1-B1	B1-B1
1815	0.503411	hypothetical	StudyCohort	B1-B1	B1-B1
1816	0.529702	hypothetical	StudyCohort	B1-R	R-B1
1817	0.413595	hypothetical	StudyCohort	B1-B1	B1-B1
1818	0.601306	hypothetical	StudyCohort	B1-B1	B1-B1
1819	0.57021	hypothetical	StudyCohort	B1-B1	B1-B1
1820	0.536565	hypothetical	StudyCohort	B1-B1	B1-B1
1821	0.512324	hypothetical	StudyCohort	B1-B1	B1-B1
1822	0.532007	hypothetical	StudyCohort	B1-B1	B1-B1
1823	0.555239	hypothetical	StudyCohort	B1-B1	B1-B1
1824	0.512142	hypothetical	StudyCohort	B1-B1	B1-B1
1825	0.540694	hypothetical	StudyCohort	B1-B1	B1-B1
1826	0.448547	hypothetical	StudyCohort	B1-R	R-B1
1827	0.367114	hypothetical	StudyCohort	B1-B1	B1-B1
1828	0.436805	hypothetical	StudyCohort	B1-B1	B1-B1
1829	0.420839	hypothetical	StudyCohort	B1-B1	B1-B1
1830	0.641344	hypothetical	StudyCohort	B1-B2	B2-B1
1831	0.427429	hypothetical	StudyCohort	B1-B1	B1-B1
1832	0.442847	hypothetical	StudyCohort	B1-B1	B1-B1
1833	0.463342	hypothetical	StudyCohort	B1-B1	B1-B1
1834	0.57389	hypothetical	StudyCohort	B1-B2	B2-B1
1835	0.424985	hypothetical	StudyCohort	B1-B1	B1-B1
1836	0.427345	hypothetical	StudyCohort	B1-B1	B1-B1
1837	0.486563	hypothetical	StudyCohort	B1-B1	B1-B1
1838	0.414825	hypothetical	StudyCohort	B1-B1	B1-B1
1839	0.381418	hypothetical	StudyCohort	B1-B1	B1-B1
1840	0.612035	hypothetical	StudyCohort	B1-B2	B2-B1
1841	0.616223	hypothetical	StudyCohort	B1-B1	B1-B1
1842	0.54904	hypothetical	StudyCohort	B1-B1	B1-B1
1843	0.430394	hypothetical	StudyCohort	B1-B1	B1-B1
1844	0.469841	hypothetical	StudyCohort	B1-B1	B1-B1
1845	0.440988	hypothetical	StudyCohort	B1-B1	B1-B1
1846	0.470975	hypothetical	StudyCohort	B1-B1	B1-B1
1847	0.557792	hypothetical	StudyCohort	B1-B1	B1-B1
1848	0.499769	hypothetical	StudyCohort	B1-B1	B1-B1
1849	0.502175	hypothetical	StudyCohort	B1-B1	B1-B1
1850	0.469404	hypothetical	StudyCohort	B1-B1	B1-B1
1851	0.468049	hypothetical	StudyCohort	B1-B1	B1-B1
1852	0.452276	hypothetical	StudyCohort	B1-B1	B1-B1
1853	0.492215	hypothetical	StudyCohort	B1-B1	B1-B1
1854	0.486339	hypothetical	StudyCohort	B1-B1	B1-B1
1855	0.446084	hypothetical	StudyCohort	B1-B2	B2-B1
1856	0.523744	hypothetical	StudyCohort	B1-B2	B2-B1
1857	0.47331	hypothetical	StudyCohort	B1-B2	B2-B1
1858	0.594497	hypothetical	StudyCohort	B1-B1	B1-B1
1859	0.628817	hypothetical	StudyCohort	B1-B2	B2-B1
1860	0.61579	hypothetical	StudyCohort	B1-B2	B2-B1
1861	0.509402	hypothetical	StudyCohort	B1-R	R-B1
1862	0.627778	hypothetical	StudyCohort	B1-B2	B2-B1
1863	0.543052	hypothetical	StudyCohort	B1-B2	B2-B1
1864	0.536004	hypothetical	StudyCohort	B1-R	R-B1
1865	0.538853	hypothetical	StudyCohort	B1-R	R-B1
1866	0.606878	hypothetical	StudyCohort	B1-B2	B2-B1
1867	0.52837	hypothetical	StudyCohort	B1-B2	B2-B1
1868	0.658489	hypothetical	StudyCohort	B1-B2	B2-B1
1869	0.63271	hypothetical	StudyCohort	B1-B2	B2-B1
1870	0.619712	hypothetical	StudyCohort	B1-B2	B2-B1
1871	0.614414	hypothetical	StudyCohort	B1-B2	B2-B1
1872	0.630792	hypothetical	StudyCohort	B1-B2	B2-B1
1873	0.653024	hypothetical	StudyCohort	B1-B2	B2-B1
1874	0.727366	hypothetical	StudyCohort	B1-B2	B2-B1
1875	0.70682	hypothetical	StudyCohort	B1-B2	B2-B1
1876	0.714167	hypothetical	StudyCohort	B1-B2	B2-B1
1877	0.697479	hypothetical	StudyCohort	B1-B2	B2-B1
1878	0.630783	hypothetical	StudyCohort	B1-B2	B2-B1
1879	0.569633	hypothetical	StudyCohort	B1-B2	B2-B1
1880	0.568035	hypothetical	StudyCohort	B1-B2	B2-B1
1881	0.58922	hypothetical	StudyCohort	B1-B2	B2-B1
1882	0.601263	hypothetical	StudyCohort	B1-B2	B2-B1
1883	0.607017	hypothetical	StudyCohort	B1-B2	B2-B1
1884	0.573375	hypothetical	StudyCohort	B1-B2	B2-B1
1885	0.597577	hypothetical	StudyCohort	B1-B2	B2-B1
1886	0.651432	hypothetical	StudyCohort	B1-B2	B2-B1
1887	0.657554	hypothetical	StudyCohort	B1-B2	B2-B1
1888	0.583256	hypothetical	StudyCohort	B1-B2	B2-B1
1889	0.620187	hypothetical	StudyCohort	B1-B2	B2-B1
1890	0.409207	hypothetical	StudyCohort	B1-R	R-B1
1891	0.414518	hypothetical	StudyCohort	B1-R	R-B1
1892	0.480335	hypothetical	StudyCohort	B1-R	R-B1
1893	0.414037	hypothetical	StudyCohort	B1-R	R-B1
1894	0.387228	hypothetical	StudyCohort	B1-R	R-B1
1895	0.406858	hypothetical	StudyCohort	B1-R	R-B1
1896	0.380094	hypothetical	StudyCohort	B1-B1	B1-B1
1897	0.481963	hypothetical	StudyCohort	B1-R	R-B1
1898	0.477041	hypothetical	StudyCohort	B1-R	R-B1
1899	0.414247	hypothetical	StudyCohort	B1-R	R-B1
1900	0.517008	hypothetical	StudyCohort	B1-R	R-B1
1901	0.380184	hypothetical	StudyCohort	B1-B1	B1-B1
1902	0.370574	hypothetical	StudyCohort	B1-B1	B1-B1
1903	0.391389	hypothetical	StudyCohort	B1-B1	B1-B1
1904	0.370032	hypothetical	StudyCohort	B1-B1	B1-B1
1905	0.572792	hypothetical	StudyCohort	B1-B1	B1-B1
1906	0.405607	hypothetical	StudyCohort	B1-R	R-B1
1907	0.346931	hypothetical	StudyCohort	B1-R	R-B1
1908	0.373059	hypothetical	StudyCohort	B1-R	R-B1
1909	0.485691	hypothetical	StudyCohort	B1-B1	B1-B1
1910	0.484668	hypothetical	StudyCohort	B1-R	R-B1
1911	0.440983	hypothetical	StudyCohort	B1-B1	B1-B1
1912	0.430368	hypothetical	StudyCohort	B1-B1	B1-B1
1913	0.430208	hypothetical	StudyCohort	B1-B1	B1-B1
1914	0.465547	hypothetical	StudyCohort	B1-B1	B1-B1
1915	0.457522	hypothetical	StudyCohort	B1-B1	B1-B1
1916	0.519065	hypothetical	StudyCohort	B1-B1	B1-B1
1917	0.509032	hypothetical	StudyCohort	B1-B1	B1-B1
1918	0.428511	hypothetical	StudyCohort	B1-B1	B1-B1
1919	0.389127	hypothetical	StudyCohort	B1-R	R-B1
1920	0.391937	hypothetical	StudyCohort	B1-R	R-B1
1921	0.390237	hypothetical	StudyCohort	B1-R	R-B1
1922	0.342979	hypothetical	StudyCohort	B1-B1	B1-B1
1923	0.335555	hypothetical	StudyCohort	B1-R	R-B1
1924	0.513521	hypothetical	StudyCohort	B1-B1	B1-B1
1925	0.381996	hypothetical	StudyCohort	B1-R	R-B1
1926	0.51689	hypothetical	StudyCohort	B1-P	P-B1
1927	0.544129	hypothetical	StudyCohort	B1-B1	B1-B1
1928	0.557339	hypothetical	StudyCohort	B1-B1	B1-B1
1929	0.429624	hypothetical	StudyCohort	B1-B1	B1-B1
1930	0.448217	hypothetical	StudyCohort	B1-R	R-B1
1931	0.416338	hypothetical	StudyCohort	B1-B1	B1-B1
1932	0.452064	hypothetical	StudyCohort	B1-B1	B1-B1
1933	0.45068	hypothetical	StudyCohort	B1-R	R-B1
1934	0.423331	hypothetical	StudyCohort	B1-R	R-B1
1935	0.476998	hypothetical	StudyCohort	B1-B1	B1-B1
1936	0.460223	hypothetical	StudyCohort	B1-R	R-B1
1937	0.514891	hypothetical	StudyCohort	B1-R	R-B1
1938	0.417833	hypothetical	StudyCohort	B1-R	R-B1
1939	0.433302	hypothetical	StudyCohort	B1-R	R-B1
1940	0.350689	hypothetical	StudyCohort	B1-R	R-B1
1941	0.372558	hypothetical	StudyCohort	B1-R	R-B1
1942	0.455559	hypothetical	StudyCohort	B1-R	R-B1
1943	0.351325	hypothetical	StudyCohort	B1-R	R-B1
1944	0.350562	hypothetical	StudyCohort	B1-R	R-B1
1945	0.422486	hypothetical	StudyCohort	B1-R	R-B1
1946	0.476797	hypothetical	StudyCohort	B1-R	R-B1
1947	0.448995	hypothetical	StudyCohort	B1-R	R-B1
1948	0.399529	hypothetical	StudyCohort	B1-R	R-B1
1949	0.394103	hypothetical	StudyCohort	B1-B1	B1-B1
1950	0.461996	hypothetical	StudyCohort	B1-R	R-B1
1951	0.43483	hypothetical	StudyCohort	B1-R	R-B1
1952	0.491559	hypothetical	StudyCohort	B1-R	R-B1
1953	0.549141	hypothetical	StudyCohort	B1-B1	B1-B1
1954	0.434878	hypothetical	StudyCohort	B1-R	R-B1
1955	0.427722	hypothetical	StudyCohort	B1-R	R-B1
1956	0.507017	hypothetical	StudyCohort	B1-R	R-B1
1957	0.397962	hypothetical	StudyCohort	B1-R	R-B1
1958	0.436499	hypothetical	StudyCohort	B1-R	R-B1
1959	0.462087	hypothetical	StudyCohort	B1-R	R-B1
1960	0.440219	hypothetical	StudyCohort	B1-R	R-B1
1961	0.397837	hypothetical	StudyCohort	B1-B1	B1-B1
1962	0.389446	hypothetical	StudyCohort	B1-R	R-B1
1963	0.524971	hypothetical	StudyCohort	B1-R	R-B1
1964	0.442302	hypothetical	StudyCohort	B1-B2	B2-B1
1965	0.356749	hypothetical	StudyCohort	B1-B1	B1-B1
1966	0.421458	hypothetical	StudyCohort	B1-B1	B1-B1
1967	0.591457	hypothetical	StudyCohort	B1-B2	B2-B1
1968	0.475416	hypothetical	StudyCohort	B1-B2	B2-B1
1969	0.42209	hypothetical	StudyCohort	B1-B1	B1-B1
1970	0.438112	hypothetical	StudyCohort	B1-B1	B1-B1
1971	0.387075	hypothetical	StudyCohort	B1-B1	B1-B1
1972	0.504735	hypothetical	StudyCohort	B1-B2	B2-B1
1973	0.650388	hypothetical	StudyCohort	B1-B2	B2-B1
1974	0.453398	hypothetical	StudyCohort	B1-B1	B1-B1
1975	0.571089	hypothetical	StudyCohort	B1-B2	B2-B1
1976	0.468004	hypothetical	StudyCohort	B1-B2	B2-B1
1977	0.512124	hypothetical	StudyCohort	B1-B2	B2-B1
1978	0.403624	hypothetical	StudyCohort	B1-B1	B1-B1
1979	0.452123	hypothetical	StudyCohort	B1-B2	B2-B1
1980	0.460408	hypothetical	StudyCohort	B1-B2	B2-B1
1981	0.553185	hypothetical	StudyCohort	B1-B2	B2-B1
1982	0.627793	hypothetical	StudyCohort	B1-B2	B2-B1
1983	0.543378	hypothetical	StudyCohort	B1-B2	B2-B1
1984	0.476795	hypothetical	StudyCohort	B1-B2	B2-B1
1985	0.571873	hypothetical	StudyCohort	B1-B1	B1-B1
1986	0.579991	hypothetical	StudyCohort	B1-B2	B2-B1
1987	0.596243	hypothetical	StudyCohort	B1-B2	B2-B1
1988	0.521273	hypothetical	StudyCohort	B1-B1	B1-B1
1989	0.461002	hypothetical	StudyCohort	B1-B2	B2-B1
1990	0.475893	hypothetical	StudyCohort	B1-B1	B1-B1
1991	0.431992	hypothetical	StudyCohort	B1-B2	B2-B1
1992	0.539128	hypothetical	StudyCohort	B1-B2	B2-B1
1993	0.515139	hypothetical	StudyCohort	B1-B2	B2-B1
1994	0.703608	hypothetical	StudyCohort	B1-B2	B2-B1
1995	0.572304	hypothetical	StudyCohort	B1-B2	B2-B1
1996	0.503634	hypothetical	StudyCohort	B1-B2	B2-B1
1997	0.517301	hypothetical	StudyCohort	B1-B2	B2-B1
1998	0.489754	hypothetical	StudyCohort	B1-B2	B2-B1
1999	0.608352	hypothetical	StudyCohort	B1-B2	B2-B1
[truncated: 846,899+ more rows]

## Sheet: S4-5
	BC	type_jump	project	ET_cat_names	ET_cat_combined
1	0.428771	real	Study Cohor	B1-B1	B1-B1
2	0.51192	real	Study Cohor	B1-B1	B1-B1
3	0.383138	real	Study Cohor	B1-B1	B1-B1
4	0.639606	real	Study Cohor	B1-B1	B1-B1
5	0.565848	real	Study Cohor	B1-B1	B1-B1
6	0.373233	real	Study Cohor	B1-B1	B1-B1
7	0.50053	real	Study Cohor	B1-B1	B1-B1
8	0.354506	real	Study Cohor	B1-B1	B1-B1
9	0.603354	real	Study Cohor	B1-B1	B1-B1
10	0.465433	real	Study Cohor	B1-B1	B1-B1
11	0.325318	real	Study Cohor	B1-B1	B1-B1
12	0.203685	real	Study Cohor	B1-B1	B1-B1
13	0.504513	real	Study Cohor	B1-B1	B1-B1
14	0.234486	real	Study Cohor	B1-B1	B1-B1
15	0.305534	real	Study Cohor	B1-B1	B1-B1
16	0.237079	real	Study Cohor	B1-R	R-B1
17	0.350991	real	Study Cohor	R-B1	R-B1
18	0.322564	real	Study Cohor	B1-B1	B1-B1
19	0.368444	real	Study Cohor	B1-B1	B1-B1
20	0.341182	real	Study Cohor	B1-B1	B1-B1
21	0.363305	real	Study Cohor	B1-R	R-B1
22	0.67647	real	Study Cohor	R-B1	R-B1
23	0.428842	real	Study Cohor	B1-B1	B1-B1
24	0.327695	real	Study Cohor	B1-B1	B1-B1
25	0.155381	real	Study Cohor	B1-B1	B1-B1
26	0.660048	real	Study Cohor	B2-B2	B2-B2
27	0.411962	real	Study Cohor	B2-B2	B2-B2
28	0.275895	real	Study Cohor	B2-B2	B2-B2
29	0.284724	real	Study Cohor	B2-B2	B2-B2
30	0.297305	real	Study Cohor	B2-B2	B2-B2
31	0.262292	real	Study Cohor	B2-B2	B2-B2
32	0.514136	real	Study Cohor	B2-B2	B2-B2
33	0.333395	real	Study Cohor	B2-B2	B2-B2
34	0.299519	real	Study Cohor	B2-B2	B2-B2
35	0.370981	real	Study Cohor	B2-B2	B2-B2
36	0.446767	real	Study Cohor	B2-B2	B2-B2
37	0.28433	real	Study Cohor	B2-B2	B2-B2
38	0.221993	real	Study Cohor	B2-B2	B2-B2
39	0.441849	real	Study Cohor	B2-B2	B2-B2
40	0.556914	real	Study Cohor	B2-B2	B2-B2
41	0.446699	real	Study Cohor	B2-B2	B2-B2
42	0.434358	real	Study Cohor	B2-B2	B2-B2
43	0.196658	real	Study Cohor	B2-B2	B2-B2
44	0.301072	real	Study Cohor	B2-B2	B2-B2
45	0.28067	real	Study Cohor	B2-B2	B2-B2
46	0.391626	real	Study Cohor	B2-B2	B2-B2
47	0.459273	real	Study Cohor	B2-B2	B2-B2
48	0.520186	real	Study Cohor	B2-B2	B2-B2
49	0.199603	real	Study Cohor	B2-B2	B2-B2
50	0.462947	real	Study Cohor	B2-B2	B2-B2
51	0.708972	real	Study Cohor	B2-B2	B2-B2
52	0.371825	real	Study Cohor	B2-B2	B2-B2
53	0.579685	real	Study Cohor	B2-B2	B2-B2
54	0.692315	real	Study Cohor	B2-B2	B2-B2
55	0.295675	real	Study Cohor	B2-B2	B2-B2
56	0.262903	real	Study Cohor	B2-B2	B2-B2
57	0.256136	real	Study Cohor	B2-B2	B2-B2
58	0.424703	real	Study Cohor	B2-B2	B2-B2
59	0.189805	real	Study Cohor	B2-B2	B2-B2
60	0.264536	real	Study Cohor	B2-B2	B2-B2
61	0.433536	real	Study Cohor	B2-B2	B2-B2
62	0.385635	real	Study Cohor	B2-B2	B2-B2
63	0.353496	real	Study Cohor	B2-B2	B2-B2
64	0.495978	real	Study Cohor	B2-B2	B2-B2
65	0.238552	real	Study Cohor	B2-B2	B2-B2
66	0.800537	real	Study Cohor	B2-B2	B2-B2
67	0.657362	real	Study Cohor	P-P	P-P
68	0.642043	real	Study Cohor	P-P	P-P
69	0.358727	real	Study Cohor	P-P	P-P
70	0.197074	real	Study Cohor	P-P	P-P
71	0.328098	real	Study Cohor	P-P	P-P
72	0.307695	real	Study Cohor	P-P	P-P
73	0.175663	real	Study Cohor	P-P	P-P
74	0.333625	real	Study Cohor	P-P	P-P
75	0.542143	real	Study Cohor	P-P	P-P
76	0.260578	real	Study Cohor	P-P	P-P
77	0.339061	real	Study Cohor	P-P	P-P
78	0.2583	real	Study Cohor	P-P	P-P
79	0.382895	real	Study Cohor	P-P	P-P
80	0.268768	real	Study Cohor	P-P	P-P
81	0.386439	real	Study Cohor	P-P	P-P
82	0.298656	real	Study Cohor	P-P	P-P
83	0.328448	real	Study Cohor	P-R	P-R
84	0.369446	real	Study Cohor	R-P	P-R
85	0.201808	real	Study Cohor	P-P	P-P
86	0.220429	real	Study Cohor	P-R	P-R
87	0.32415	real	Study Cohor	R-P	P-R
88	0.584579	real	Study Cohor	P-P	P-P
89	0.593318	real	Study Cohor	P-R	P-R
90	0.442032	real	Study Cohor	R-P	P-R
91	0.257002	real	Study Cohor	P-P	P-P
92	0.317236	real	Study Cohor	P-P	P-P
93	0.193201	real	Study Cohor	P-P	P-P
94	0.185637	real	Study Cohor	P-P	P-P
95	0.265284	real	Study Cohor	P-P	P-P
96	0.443233	real	Study Cohor	B2-B1	B2-B1
97	0.28079	real	Study Cohor	B1-B2	B2-B1
98	0.217576	real	Study Cohor	B2-B1	B2-B1
99	0.205612	real	Study Cohor	B1-B2	B2-B1
100	0.278307	real	Study Cohor	B2-B2	B2-B2
101	0.391526	real	Study Cohor	B2-B2	B2-B2
102	0.327279	real	Study Cohor	B2-B2	B2-B2
103	0.585827	real	Study Cohor	B2-B2	B2-B2
104	0.511962	real	Study Cohor	B2-B2	B2-B2
105	0.443933	real	Study Cohor	B2-B2	B2-B2
106	0.457124	real	Study Cohor	B2-B1	B2-B1
107	0.241442	real	Study Cohor	B1-B2	B2-B1
108	0.290754	real	Study Cohor	B2-B2	B2-B2
109	0.259882	real	Study Cohor	B2-B2	B2-B2
110	0.728909	real	Study Cohor	B2-B2	B2-B2
111	0.838188	real	Study Cohor	B2-B1	B2-B1
112	0.546114	real	Study Cohor	B1-B1	B1-B1
113	0.420582	real	Study Cohor	B1-B2	B2-B1
114	0.304649	real	Study Cohor	B2-B2	B2-B2
115	0.475981	real	Study Cohor	B2-B1	B2-B1
116	0.438372	real	Study Cohor	B1-B1	B1-B1
117	0.450729	real	Study Cohor	B1-B1	B1-B1
118	0.338388	real	Study Cohor	B1-B1	B1-B1
119	0.580597	real	Study Cohor	B1-B1	B1-B1
120	0.378621	real	Study Cohor	B1-B2	B2-B1
121	0.568509	real	Study Cohor	B2-B1	B2-B1
122	0.328614	real	Study Cohor	B1-B1	B1-B1
123	0.506124	real	Study Cohor	B1-B2	B2-B1
124	0.29215	real	Study Cohor	B2-B2	B2-B2
125	0.440449	real	Study Cohor	B2-B2	B2-B2
126	0.174408	real	Study Cohor	B2-B2	B2-B2
127	0.229193	real	Study Cohor	B2-B2	B2-B2
128	0.261186	real	Study Cohor	B2-B2	B2-B2
129	0.538985	real	Study Cohor	B2-B2	B2-B2
130	0.667959	real	Study Cohor	B2-B2	B2-B2
131	0.201264	real	Study Cohor	B2-B2	B2-B2
132	0.485037	real	Study Cohor	B2-B2	B2-B2
133	0.335344	real	Study Cohor	B2-B2	B2-B2
134	0.269563	real	Study Cohor	B2-B2	B2-B2
135	0.320662	real	Study Cohor	B2-B2	B2-B2
136	0.493694	real	Study Cohor	B2-B1	B2-B1
137	0.478044	real	Study Cohor	B1-B1	B1-B1
138	0.147719	real	Study Cohor	R-R	R-R
139	0.35726	real	Study Cohor	R-R	R-R
140	0.740514	real	Study Cohor	R-R	R-R
141	0.262846	real	Study Cohor	R-R	R-R
142	0.664898	real	Study Cohor	R-R	R-R
143	0.652795	real	Study Cohor	R-R	R-R
144	0.209607	real	Study Cohor	R-R	R-R
145	0.466752	real	Study Cohor	R-R	R-R
146	0.116695	real	Study Cohor	R-R	R-R
147	0.222617	real	Study Cohor	R-R	R-R
148	0.466974	real	Study Cohor	R-R	R-R
149	0.301638	real	Study Cohor	R-R	R-R
150	0.162993	real	Study Cohor	R-R	R-R
151	0.115182	real	Study Cohor	R-R	R-R
152	0.185957	real	Study Cohor	R-R	R-R
153	0.160998	real	Study Cohor	R-R	R-R
154	0.375043	real	Study Cohor	R-R	R-R
155	0.321296	real	Study Cohor	R-R	R-R
156	0.312977	real	Study Cohor	R-R	R-R
157	0.21807	real	Study Cohor	R-R	R-R
158	0.339552	real	Study Cohor	B2-B2	B2-B2
159	0.366403	real	Study Cohor	B2-B2	B2-B2
160	0.147281	real	Study Cohor	B2-B2	B2-B2
161	0.250532	real	Study Cohor	B2-B2	B2-B2
162	0.222431	real	Study Cohor	B2-B2	B2-B2
163	0.157884	real	Study Cohor	B2-B2	B2-B2
164	0.288488	real	Study Cohor	B2-B2	B2-B2
165	0.183983	real	Study Cohor	B2-B2	B2-B2
166	0.219325	real	Study Cohor	B2-B2	B2-B2
167	0.254754	real	Study Cohor	B2-B2	B2-B2
168	0.12399	real	Study Cohor	B2-B2	B2-B2
169	0.390324	real	Study Cohor	B2-B2	B2-B2
170	0.250622	real	Study Cohor	B2-B2	B2-B2
171	0.271097	real	Study Cohor	B2-B2	B2-B2
172	0.514161	real	Study Cohor	B2-B2	B2-B2
173	0.293137	real	Study Cohor	B2-B2	B2-B2
174	0.346537	real	Study Cohor	B2-B2	B2-B2
175	0.439857	real	Study Cohor	B2-B2	B2-B2
176	0.250003	real	Study Cohor	B2-B2	B2-B2
177	0.304963	real	Study Cohor	B2-B2	B2-B2
178	0.55408	real	Study Cohor	B2-B2	B2-B2
179	0.316185	real	Study Cohor	B2-B2	B2-B2
180	0.383054	real	Study Cohor	B2-B2	B2-B2
181	0.496611	real	Study Cohor	B2-B2	B2-B2
182	0.225614	real	Study Cohor	B2-B2	B2-B2
183	0.340079	real	Study Cohor	B2-B2	B2-B2
184	0.273241	real	Study Cohor	B2-B2	B2-B2
185	0.224216	real	Study Cohor	B2-B2	B2-B2
186	0.268677	real	Study Cohor	B2-B2	B2-B2
187	0.274666	real	Study Cohor	B2-B2	B2-B2
188	0.564253	real	Study Cohor	B2-B2	B2-B2
189	0.343212	real	Study Cohor	B2-B2	B2-B2
190	0.614694	real	Study Cohor	B2-B2	B2-B2
191	0.652494	real	Study Cohor	B2-B2	B2-B2
192	0.388115	real	Study Cohor	B2-B2	B2-B2
193	0.354201	real	Study Cohor	B2-B2	B2-B2
194	0.347363	real	Study Cohor	R-R	R-R
195	0.249968	real	Study Cohor	R-R	R-R
196	0.234372	real	Study Cohor	R-R	R-R
197	0.29025	real	Study Cohor	R-P	P-R
198	0.370015	real	Study Cohor	P-R	P-R
199	0.262366	real	Study Cohor	R-P	P-R
200	0.333619	real	Study Cohor	P-R	P-R
201	0.40134	real	Study Cohor	R-R	R-R
202	0.532638	real	Study Cohor	R-R	R-R
203	0.396153	real	Study Cohor	R-R	R-R
204	0.144178	real	Study Cohor	R-R	R-R
205	0.513126	real	Study Cohor	R-R	R-R
206	0.365921	real	Study Cohor	R-R	R-R
207	0.756507	real	Study Cohor	R-R	R-R
208	0.542485	real	Study Cohor	R-R	R-R
209	0.257164	real	Study Cohor	R-R	R-R
210	0.200426	real	Study Cohor	R-R	R-R
211	0.100987	real	Study Cohor	R-R	R-R
212	0.441626	real	Study Cohor	R-R	R-R
213	0.426196	real	Study Cohor	R-R	R-R
214	0.23983	real	Study Cohor	R-R	R-R
215	0.220497	real	Study Cohor	R-R	R-R
216	0.362934	real	Study Cohor	R-R	R-R
217	0.680126	real	Study Cohor	R-R	R-R
218	0.643408	real	Study Cohor	R-R	R-R
219	0.186123	real	Study Cohor	R-R	R-R
220	0.306479	real	Study Cohor	R-R	R-R
221	0.367065	real	Study Cohor	R-R	R-R
222	0.244705	real	Study Cohor	R-R	R-R
223	0.490714	real	Study Cohor	R-R	R-R
224	0.531493	real	Study Cohor	B2-B2	B2-B2
225	0.385623	real	Study Cohor	B2-B2	B2-B2
226	0.380868	real	Study Cohor	B2-B2	B2-B2
227	0.292443	real	Study Cohor	B2-B2	B2-B2
228	0.389715	real	Study Cohor	B2-B2	B2-B2
229	0.335845	real	Study Cohor	B2-B2	B2-B2
230	0.62696	real	Study Cohor	B2-B1	B2-B1
231	0.516922	real	Study Cohor	B1-B2	B2-B1
232	0.307202	real	Study Cohor	B2-B2	B2-B2
233	0.508454	real	Study Cohor	B2-B2	B2-B2
234	0.269687	real	Study Cohor	B2-B2	B2-B2
235	0.42907	real	Study Cohor	B2-B2	B2-B2
236	0.270796	real	Study Cohor	B2-B2	B2-B2
237	0.365183	real	Study Cohor	B2-B2	B2-B2
238	0.285529	real	Study Cohor	B2-B2	B2-B2
239	0.346875	real	Study Cohor	B2-B2	B2-B2
240	0.210268	real	Study Cohor	B2-B2	B2-B2
241	0.336627	real	Study Cohor	B2-B2	B2-B2
242	0.283258	real	Study Cohor	B2-B2	B2-B2
243	0.648476	real	Study Cohor	B2-B2	B2-B2
244	0.339899	real	Study Cohor	B2-B2	B2-B2
245	0.419309	real	Study Cohor	B2-B2	B2-B2
246	0.452421	real	Study Cohor	B2-B2	B2-B2
247	0.372694	real	Study Cohor	B2-B2	B2-B2
248	0.233193	real	Study Cohor	B2-B2	B2-B2
249	0.475122	real	Study Cohor	B2-B2	B2-B2
250	0.366497	real	Study Cohor	B2-B2	B2-B2
251	0.301333	real	Study Cohor	B2-B2	B2-B2
252	0.294023	real	Study Cohor	B2-B2	B2-B2
253	0.339746	real	Study Cohor	B2-B2	B2-B2
254	0.310011	real	Study Cohor	B2-B2	B2-B2
255	0.353824	real	Study Cohor	B2-B2	B2-B2
256	0.642878	real	Study Cohor	B2-B2	B2-B2
257	0.516854	real	Study Cohor	B2-B1	B2-B1
258	0.182606	real	Study Cohor	B1-B2	B2-B1
259	0.376091	real	Study Cohor	B2-B2	B2-B2
260	0.346563	real	Study Cohor	P-P	P-P
261	0.38544	real	Study Cohor	P-P	P-P
262	0.547772	real	Study Cohor	P-R	P-R
263	0.667092	real	Study Cohor	R-R	R-R
264	0.284119	real	Study Cohor	R-P	P-R
265	0.208714	real	Study Cohor	P-R	P-R
266	0.238724	real	Study Cohor	R-R	R-R
267	0.323117	real	Study Cohor	R-R	R-R
268	0.266369	real	Study Cohor	R-R	R-R
269	0.253103	real	Study Cohor	R-P	P-R
270	0.284073	real	Study Cohor	P-R	P-R
271	0.333484	real	Study Cohor	R-P	P-R
272	0.186275	real	Study Cohor	P-P	P-P
273	0.33522	real	Study Cohor	P-P	P-P
274	0.168625	real	Study Cohor	P-P	P-P
275	0.445486	real	Study Cohor	P-P	P-P
276	0.703345	real	Study Cohor	P-P	P-P
277	0.375466	real	Study Cohor	P-R	P-R
278	0.116997	real	Study Cohor	R-P	P-R
279	0.381342	real	Study Cohor	P-P	P-P
280	0.499585	real	Study Cohor	P-R	P-R
281	0.398889	real	Study Cohor	R-P	P-R
282	0.803499	real	Study Cohor	P-B2	B2-P
283	0.891195	real	Study Cohor	B2-B2	B2-B2
284	0.262948	real	Study Cohor	B2-B2	B2-B2
285	0.137885	real	Study Cohor	B2-B2	B2-B2
286	0.396302	real	Study Cohor	B2-B2	B2-B2
287	0.777889	real	Study Cohor	B2-B2	B2-B2
288	0.200642	real	Study Cohor	B2-B2	B2-B2
289	0.543471	real	Study Cohor	B2-B2	B2-B2
290	0.52913	real	Study Cohor	B2-B2	B2-B2
291	0.426051	real	Study Cohor	B2-B2	B2-B2
292	0.372043	real	Study Cohor	B2-B2	B2-B2
293	0.109812	real	Study Cohor	B2-B2	B2-B2
294	0.362371	real	Study Cohor	B2-B2	B2-B2
295	0.74602	real	Study Cohor	B2-B2	B2-B2
296	0.575586	real	Study Cohor	B2-B2	B2-B2
297	0.108429	real	Study Cohor	B2-B2	B2-B2
298	0.328092	real	Study Cohor	B2-B2	B2-B2
299	0.528381	real	Study Cohor	B2-B2	B2-B2
300	0.6687	real	Study Cohor	B2-B2	B2-B2
301	0.381028	real	Study Cohor	B2-B2	B2-B2
302	0.278298	real	Study Cohor	B2-B2	B2-B2
303	0.480902	real	Study Cohor	B2-B2	B2-B2
304	0.326778	real	Study Cohor	B2-B2	B2-B2
305	0.3019	real	Study Cohor	B2-B2	B2-B2
306	0.141941	real	Study Cohor	B2-B2	B2-B2
307	0.401985	real	Study Cohor	B2-B2	B2-B2
308	0.262409	real	Study Cohor	B2-B2	B2-B2
309	0.387518	real	Study Cohor	B2-B2	B2-B2
310	0.278003	real	Study Cohor	B2-B2	B2-B2
311	0.673789	real	Study Cohor	B2-B2	B2-B2
312	0.595005	real	Study Cohor	B2-B2	B2-B2
313	0.526015	real	Study Cohor	B2-B2	B2-B2
314	0.183726	real	Study Cohor	B2-B2	B2-B2
315	0.199577	real	Study Cohor	B2-B2	B2-B2
316	0.183288	real	Study Cohor	B2-B2	B2-B2
317	0.405556	real	Study Cohor	B2-B2	B2-B2
318	0.381201	real	Study Cohor	B2-B2	B2-B2
319	0.188783	real	Study Cohor	B2-B2	B2-B2
320	0.25448	real	Study Cohor	R-P	P-R
321	0.267595	real	Study Cohor	P-R	P-R
322	0.167969	real	Study Cohor	R-R	R-R
323	0.339803	real	Study Cohor	R-R	R-R
324	0.396176	real	Study Cohor	R-R	R-R
325	0.257058	real	Study Cohor	R-R	R-R
326	0.210477	real	Study Cohor	R-R	R-R
327	0.270726	real	Study Cohor	R-R	R-R
328	0.43383	real	Study Cohor	R-R	R-R
329	0.233605	real	Study Cohor	R-R	R-R
330	0.292865	real	Study Cohor	R-R	R-R
331	0.54922	real	Study Cohor	R-R	R-R
332	0.590794	real	Study Cohor	R-R	R-R
333	0.202542	real	Study Cohor	R-R	R-R
334	0.247302	real	Study Cohor	R-R	R-R
335	0.258262	real	Study Cohor	R-R	R-R
336	0.27781	real	Study Cohor	R-R	R-R
337	0.279709	real	Study Cohor	R-R	R-R
338	0.184749	real	Study Cohor	R-R	R-R
339	0.46921	real	Study Cohor	R-R	R-R
340	0.525668	real	Study Cohor	R-R	R-R
341	0.282026	real	Study Cohor	R-R	R-R
342	0.447452	real	Study Cohor	R-R	R-R
343	0.336853	real	Study Cohor	R-R	R-R
344	0.222168	real	Study Cohor	R-R	R-R
345	0.222412	real	Study Cohor	R-R	R-R
346	0.679008	real	Study Cohor	R-P	P-R
347	0.684767	real	Study Cohor	P-R	P-R
348	0.362603	real	Study Cohor	R-R	R-R
349	0.205115	real	Study Cohor	R-R	R-R
350	0.305531	real	Study Cohor	R-R	R-R
351	0.335252	real	Study Cohor	R-R	R-R
352	0.347396	real	Study Cohor	R-R	R-R
353	0.621101	real	Study Cohor	R-R	R-R
354	0.471455	real	Study Cohor	R-R	R-R
355	0.443471	real	Study Cohor	R-R	R-R
356	0.388879	real	Study Cohor	R-R	R-R
357	0.193414	real	Study Cohor	R-R	R-R
358	0.0916887	real	Study Cohor	B1-B1	B1-B1
359	0.179126	real	Study Cohor	B1-B1	B1-B1
360	0.182434	real	Study Cohor	B1-B1	B1-B1
361	0.24937	real	Study Cohor	B1-B1	B1-B1
362	0.526826	real	Study Cohor	B1-B1	B1-B1
363	0.509532	real	Study Cohor	B1-B1	B1-B1
364	0.506649	real	Study Cohor	B1-B1	B1-B1
365	0.506482	real	Study Cohor	B1-B1	B1-B1
366	0.336494	real	Study Cohor	B1-B1	B1-B1
367	0.237545	real	Study Cohor	B1-B1	B1-B1
368	0.225636	real	Study Cohor	B1-B1	B1-B1
369	0.32885	real	Study Cohor	B1-B1	B1-B1
370	0.636412	real	Study Cohor	B1-B1	B1-B1
371	0.818508	real	Study Cohor	B1-B1	B1-B1
372	0.667802	real	Study Cohor	B1-B1	B1-B1
373	0.272307	real	Study Cohor	B1-B1	B1-B1
374	0.225278	real	Study Cohor	B1-B1	B1-B1
375	0.15844	real	Study Cohor	B1-B1	B1-B1
376	0.264121	real	Study Cohor	B1-B1	B1-B1
377	0.184946	real	Study Cohor	B1-B1	B1-B1
378	0.265526	real	Study Cohor	B1-B1	B1-B1
379	0.17084	real	Study Cohor	B1-B1	B1-B1
380	0.360583	real	Study Cohor	B1-B1	B1-B1
381	0.251697	real	Study Cohor	B1-B1	B1-B1
382	0.215811	real	Study Cohor	B1-B1	B1-B1
383	0.185906	real	Study Cohor	B1-B1	B1-B1
384	0.299197	real	Study Cohor	B1-B1	B1-B1
385	0.266842	real	Study Cohor	B1-B1	B1-B1
386	0.273868	real	Study Cohor	B1-B1	B1-B1
387	0.257622	real	Study Cohor	B1-B1	B1-B1
388	0.168235	real	Study Cohor	B1-B1	B1-B1
389	0.37397	real	Study Cohor	B1-B1	B1-B1
390	0.254879	real	Study Cohor	B1-B1	B1-B1
391	0.245681	real	Study Cohor	B1-B1	B1-B1
392	0.220441	real	Study Cohor	B1-B1	B1-B1
393	0.247102	real	Study Cohor	B1-B1	B1-B1
394	0.297515	real	Study Cohor	B1-B1	B1-B1
395	0.26272	real	Study Cohor	B1-B1	B1-B1
396	0.314294	real	Study Cohor	B1-B1	B1-B1
397	0.141469	real	Study Cohor	B1-B1	B1-B1
398	0.234429	real	Study Cohor	B1-B1	B1-B1
399	0.264161	real	Study Cohor	B1-B1	B1-B1
400	0.498457	real	Study Cohor	B1-B1	B1-B1
401	0.201623	real	Study Cohor	B1-B1	B1-B1
402	0.43035	real	Study Cohor	B1-B1	B1-B1
403	0.261684	real	Study Cohor	B1-B1	B1-B1
404	0.269545	real	Study Cohor	B1-B1	B1-B1
405	0.391772	real	Study Cohor	B1-R	R-B1
406	0.512347	real	Study Cohor	R-B1	R-B1
407	0.365081	real	Study Cohor	B1-B1	B1-B1
408	0.236457	real	Study Cohor	B1-B1	B1-B1
409	0.399433	real	Study Cohor	B1-B1	B1-B1
410	0.215733	real	Study Cohor	B1-B1	B1-B1
411	0.41114	real	Study Cohor	B1-B1	B1-B1
412	0.368802	real	Study Cohor	B1-B2	B2-B1
413	0.375449	real	Study Cohor	B2-B1	B2-B1
414	0.13943	real	Study Cohor	B1-B1	B1-B1
415	0.201068	real	Study Cohor	B1-B1	B1-B1
416	0.520098	real	Study Cohor	B1-B1	B1-B1
417	0.479127	real	Study Cohor	B1-R	R-B1
418	0.199469	real	Study Cohor	R-R	R-R
419	0.364766	real	Study Cohor	R-B1	R-B1
420	0.286087	real	Study Cohor	B1-B1	B1-B1
421	0.634271	real	Study Cohor	B1-R	R-B1
422	0.427033	real	Study Cohor	R-B1	R-B1
423	0.436708	real	Study Cohor	B1-B1	B1-B1
424	0.156	real	Study Cohor	B1-B1	B1-B1
425	0.221578	real	Study Cohor	B1-B1	B1-B1
426	0.403202	real	Study Cohor	B1-B1	B1-B1
427	0.12448	real	Study Cohor	B1-B1	B1-B1
428	0.585508	real	Study Cohor	B1-B1	B1-B1
429	0.183929	real	Study Cohor	B1-B1	B1-B1
430	0.281031	real	Study Cohor	B1-B1	B1-B1
431	0.541933	real	Study Cohor	B1-R	R-B1
432	0.351613	real	Study Cohor	R-B1	R-B1
433	0.113798	real	Study Cohor	B1-B1	B1-B1
434	0.461409	real	Study Cohor	B1-B2	B2-B1
435	0.382085	real	Study Cohor	B2-B1	B2-B1
436	0.239663	real	Study Cohor	B1-B1	B1-B1
437	0.341131	real	Study Cohor	B1-B1	B1-B1
438	0.295153	real	Study Cohor	B1-B2	B2-B1
439	0.358185	real	Study Cohor	B2-B1	B2-B1
440	0.136159	real	Study Cohor	B1-B1	B1-B1
441	0.271384	real	Study Cohor	B1-B1	B1-B1
442	0.251139	real	Study Cohor	B1-B1	B1-B1
443	0.123023	real	Study Cohor	B1-B1	B1-B1
444	0.432399	real	Study Cohor	B1-B2	B2-B1
445	0.793282	real	Study Cohor	B2-B1	B2-B1
446	0.734885	real	Study Cohor	B1-B1	B1-B1
447	0.442675	real	Study Cohor	B1-B1	B1-B1
448	0.279216	real	Study Cohor	B1-B1	B1-B1
449	0.282285	real	Study Cohor	B1-B1	B1-B1
450	0.326679	real	Study Cohor	B1-B1	B1-B1
451	0.334675	real	Study Cohor	B1-B1	B1-B1
452	0.141929	real	Study Cohor	B1-B1	B1-B1
453	0.143162	real	Study Cohor	B1-B1	B1-B1
454	0.463676	real	Study Cohor	B1-B1	B1-B1
455	0.375917	real	Study Cohor	B1-B1	B1-B1
456	0.140128	real	Study Cohor	B1-B1	B1-B1
457	0.11997	real	Study Cohor	B1-B1	B1-B1
458	0.32208	real	Study Cohor	B1-B2	B2-B1
459	0.289466	real	Study Cohor	B2-B2	B2-B2
460	0.349268	real	Study Cohor	B2-B2	B2-B2
461	0.223474	real	Study Cohor	B2-B1	B2-B1
462	0.249856	real	Study Cohor	B1-B2	B2-B1
463	0.47653	real	Study Cohor	B2-B2	B2-B2
464	0.299474	real	Study Cohor	B2-R	B2-R
465	0.549216	real	Study Cohor	R-B2	B2-R
466	0.546802	real	Study Cohor	B2-B2	B2-B2
467	0.343204	real	Study Cohor	B2-R	B2-R
468	0.568082	real	Study Cohor	R-R	R-R
469	0.276708	real	Study Cohor	R-B2	B2-R
470	0.229875	real	Study Cohor	B2-B2	B2-B2
471	0.426817	real	Study Cohor	B2-B2	B2-B2
472	0.670891	real	Study Cohor	B2-B2	B2-B2
473	0.313446	real	Study Cohor	B2-B2	B2-B2
474	0.263511	real	Study Cohor	B2-B2	B2-B2
475	0.205087	real	Study Cohor	B2-B2	B2-B2
476	0.233155	real	Study Cohor	B2-B2	B2-B2
477	0.371536	real	Study Cohor	B2-B2	B2-B2
478	0.328414	real	Study Cohor	B2-B2	B2-B2
479	0.689867	real	Study Cohor	B2-B2	B2-B2
480	0.693101	real	Study Cohor	B2-B2	B2-B2
481	0.260283	real	Study Cohor	B2-B2	B2-B2
482	0.568285	real	Study Cohor	B2-B2	B2-B2
483	0.156744	real	Study Cohor	B2-B2	B2-B2
484	0.183936	real	Study Cohor	B2-B2	B2-B2
485	0.158576	real	Study Cohor	B2-B2	B2-B2
486	0.372789	real	Study Cohor	B2-B2	B2-B2
487	0.390953	real	Study Cohor	B2-B2	B2-B2
488	0.342826	real	Study Cohor	B2-B2	B2-B2
489	0.319152	real	Study Cohor	B2-B2	B2-B2
490	0.194286	real	Study Cohor	B2-B2	B2-B2
491	0.316207	real	Study Cohor	B2-B2	B2-B2
492	0.442134	real	Study Cohor	B2-B2	B2-B2
493	0.219291	real	Study Cohor	R-R	R-R
494	0.27398	real	Study Cohor	R-R	R-R
495	0.511729	real	Study Cohor	R-R	R-R
496	0.378133	real	Study Cohor	R-R	R-R
497	0.389842	real	Study Cohor	R-R	R-R
498	0.245707	real	Study Cohor	R-B1	R-B1
499	0.370998	real	Study Cohor	B1-R	R-B1
500	0.222987	real	Study Cohor	R-R	R-R
501	0.470955	real	Study Cohor	R-R	R-R
502	0.496564	real	Study Cohor	R-R	R-R
503	0.567133	real	Study Cohor	R-B1	R-B1
504	0.197781	real	Study Cohor	B1-B1	B1-B1
505	0.182667	real	Study Cohor	B1-B1	B1-B1
506	0.206004	real	Study Cohor	B1-B1	B1-B1
507	0.512227	real	Study Cohor	B1-B1	B1-B1
508	0.576354	real	Study Cohor	B1-R	R-B1
509	0.188341	real	Study Cohor	R-R	R-R
510	0.144303	real	Study Cohor	R-R	R-R
511	0.31856	real	Study Cohor	R-B1	R-B1
512	0.174036	real	Study Cohor	B1-R	R-B1
513	0.321255	real	Study Cohor	R-B1	R-B1
514	0.156759	real	Study Cohor	B1-B1	B1-B1
515	0.183593	real	Study Cohor	B1-B1	B1-B1
516	0.29365	real	Study Cohor	B1-B1	B1-B1
517	0.0958181	real	Study Cohor	B1-B1	B1-B1
518	0.617901	real	Study Cohor	B1-B1	B1-B1
519	0.204396	real	Study Cohor	B1-B1	B1-B1
520	0.50077	real	Study Cohor	B1-B1	B1-B1
521	0.252286	real	Study Cohor	B1-R	R-B1
522	0.156732	real	Study Cohor	R-R	R-R
523	0.16985	real	Study Cohor	R-R	R-R
524	0.396691	real	Study Cohor	R-B1	R-B1
525	0.332111	real	Study Cohor	R-B1	R-B1
526	0.537243	real	Study Cohor	B1-R	R-B1
527	0.311388	real	Study Cohor	R-P	P-R
528	0.227608	real	Study Cohor	P-B1	P-B1
529	0.66082	real	Study Cohor	B1-B1	B1-B1
530	0.294289	real	Study Cohor	B1-B1	B1-B1
531	0.357821	real	Study Cohor	B1-R	R-B1
532	0.390746	real	Study Cohor	R-B1	R-B1
533	0.144857	real	Study Cohor	B1-B1	B1-B1
534	0.503269	real	Study Cohor	B1-R	R-B1
535	0.271068	real	Study Cohor	R-R	R-R
536	0.43633	real	Study Cohor	R-B1	R-B1
537	0.442564	real	Study Cohor	B1-R	R-B1
538	0.427729	real	Study Cohor	R-R	R-R
539	0.484345	real	Study Cohor	R-R	R-R
540	0.235042	real	Study Cohor	R-R	R-R
541	0.213919	real	Study Cohor	R-R	R-R
542	0.266067	real	Study Cohor	R-R	R-R
543	0.409998	real	Study Cohor	R-R	R-R
544	0.254934	real	Study Cohor	R-R	R-R
545	0.167893	real	Study Cohor	R-R	R-R
546	0.258442	real	Study Cohor	R-R	R-R
547	0.254495	real	Study Cohor	R-R	R-R
548	0.460355	real	Study Cohor	R-R	R-R
549	0.194477	real	Study Cohor	R-R	R-R
550	0.256456	real	Study Cohor	R-B1	R-B1
551	0.239884	real	Study Cohor	B1-R	R-B1
552	0.389874	real	Study Cohor	R-R	R-R
553	0.230944	real	Study Cohor	R-R	R-R
554	0.697599	real	Study Cohor	R-B1	R-B1
555	0.50312	real	Study Cohor	B1-R	R-B1
556	0.180122	real	Study Cohor	R-R	R-R
557	0.308371	real	Study Cohor	R-R	R-R
558	0.311012	real	Study Cohor	R-R	R-R
559	0.146846	real	Study Cohor	R-R	R-R
560	0.22231	real	Study Cohor	R-R	R-R
561	0.24525	real	Study Cohor	R-R	R-R
562	0.209475	real	Study Cohor	R-B1	R-B1
563	0.265124	real	Study Cohor	B1-R	R-B1
564	0.602572	real	Study Cohor	R-R	R-R
565	0.220555	real	Study Cohor	B2-B1	B2-B1
566	0.220493	real	Study Cohor	B1-B1	B1-B1
567	0.423004	real	Study Cohor	B1-B2	B2-B1
568	0.388477	real	Study Cohor	B2-B2	B2-B2
569	0.224664	real	Study Cohor	B2-B1	B2-B1
570	0.180269	real	Study Cohor	B1-B1	B1-B1
571	0.243171	real	Study Cohor	B1-B1	B1-B1
572	0.178317	real	Study Cohor	B1-B2	B2-B1
573	0.526848	real	Study Cohor	B2-B2	B2-B2
574	0.574546	real	Study Cohor	B2-B1	B2-B1
575	0.369389	real	Study Cohor	B1-B2	B2-B1
576	0.303316	real	Study Cohor	B2-B2	B2-B2
577	0.400239	real	Study Cohor	B2-B2	B2-B2
578	0.246912	real	Study Cohor	B2-B1	B2-B1
579	0.150682	real	Study Cohor	B1-B2	B2-B1
580	0.245394	real	Study Cohor	B2-B2	B2-B2
581	0.354583	real	Study Cohor	B2-B2	B2-B2
582	0.638213	real	Study Cohor	B2-B2	B2-B2
583	0.394476	real	Study Cohor	B2-B2	B2-B2
584	0.178499	real	Study Cohor	B2-B2	B2-B2
585	0.4315	real	Study Cohor	B2-B1	B2-B1
586	0.602913	real	Study Cohor	B1-B2	B2-B1
587	0.640266	real	Study Cohor	B2-B2	B2-B2
588	0.310554	real	Study Cohor	B2-B1	B2-B1
589	0.291524	real	Study Cohor	B1-B2	B2-B1
590	0.269708	real	Study Cohor	B2-B1	B2-B1
591	0.337432	real	Study Cohor	B1-B2	B2-B1
592	0.324881	real	Study Cohor	B2-B2	B2-B2
593	0.551832	real	Study Cohor	B2-B2	B2-B2
594	0.578397	real	Study Cohor	B2-B2	B2-B2
595	0.43649	real	Study Cohor	B2-B2	B2-B2
596	0.389766	real	Study Cohor	B2-B2	B2-B2
597	0.209919	real	Study Cohor	B2-B2	B2-B2
598	0.109702	real	Study Cohor	B2-B2	B2-B2
599	0.446358	real	Study Cohor	B2-B2	B2-B2
600	0.364715	real	Study Cohor	B2-B2	B2-B2
601	0.0934832	real	Study Cohor	B2-B2	B2-B2
602	0.16846	real	Study Cohor	R-R	R-R
603	0.179503	real	Study Cohor	R-R	R-R
604	0.323478	real	Study Cohor	R-R	R-R
605	0.39667	real	Study Cohor	R-R	R-R
606	0.221215	real	Study Cohor	R-R	R-R
607	0.135431	real	Study Cohor	R-R	R-R
608	0.190272	real	Study Cohor	R-R	R-R
609	0.116136	real	Study Cohor	R-R	R-R
610	0.359536	real	Study Cohor	R-B1	R-B1
611	0.240618	real	Study Cohor	B1-B1	B1-B1
612	0.274734	real	Study Cohor	B1-R	R-B1
613	0.266652	real	Study Cohor	R-R	R-R
614	0.353852	real	Study Cohor	R-R	R-R
615	0.344644	real	Study Cohor	R-R	R-R
616	0.52337	real	Study Cohor	R-R	R-R
617	0.608121	real	Study Cohor	R-R	R-R
618	0.348915	real	Study Cohor	R-R	R-R
619	0.564348	real	Study Cohor	R-R	R-R
620	0.152201	real	Study Cohor	R-R	R-R
621	0.340237	real	Study Cohor	R-R	R-R
622	0.416926	real	Study Cohor	R-B1	R-B1
623	0.20112	real	Study Cohor	B1-R	R-B1
624	0.501655	real	Study Cohor	R-R	R-R
625	0.13583	real	Study Cohor	R-R	R-R
626	0.444042	real	Study Cohor	R-R	R-R
627	0.524129	real	Study Cohor	R-R	R-R
628	0.541868	real	Study Cohor	R-R	R-R
629	0.365736	real	Study Cohor	R-R	R-R
630	0.228465	real	Study Cohor	R-R	R-R
631	0.613676	real	Study Cohor	R-R	R-R
632	0.222009	real	Study Cohor	R-B1	R-B1
633	0.266904	real	Study Cohor	B1-R	R-B1
634	0.287401	real	Study Cohor	R-R	R-R
635	0.336379	real	Study Cohor	R-B1	R-B1
636	0.333459	real	Study Cohor	B1-B1	B1-B1
637	0.434999	real	Study Cohor	B1-B1	B1-B1
638	0.602516	real	Study Cohor	B1-R	R-B1
639	0.583221	real	Study Cohor	R-R	R-R
640	0.521163	real	Study Cohor	R-R	R-R
641	0.607867	real	Study Cohor	R-R	R-R
642	0.279971	real	Study Cohor	R-R	R-R
643	0.11682	real	Study Cohor	R-R	R-R
644	0.33862	real	Study Cohor	R-R	R-R
645	0.48976	real	Study Cohor	R-R	R-R
646	0.266498	real	Study Cohor	R-R	R-R
647	0.25452	real	Study Cohor	R-R	R-R
648	0.163654	real	Study Cohor	R-R	R-R
649	0.433497	real	Study Cohor	R-R	R-R
650	0.138405	real	Study Cohor	R-R	R-R
651	0.369804	real	Study Cohor	R-R	R-R
652	0.304242	real	Study Cohor	B1-B2	B2-B1
653	0.215825	real	Study Cohor	B2-R	B2-R
654	0.376985	real	Study Cohor	R-B1	R-B1
655	0.334264	real	Study Cohor	B1-B1	B1-B1
656	0.36622	real	Study Cohor	B1-B1	B1-B1
657	0.44525	real	Study Cohor	B1-B1	B1-B1
658	0.175852	real	Study Cohor	B1-B1	B1-B1
659	0.24505	real	Study Cohor	B1-B1	B1-B1
660	0.386669	real	Study Cohor	B1-B2	B2-B1
661	0.208458	real	Study Cohor	B2-B2	B2-B2
662	0.338054	real	Study Cohor	B2-B2	B2-B2
663	0.259635	real	Study Cohor	B2-B2	B2-B2
664	0.237327	real	Study Cohor	B2-B2	B2-B2
665	0.30389	real	Study Cohor	B2-B2	B2-B2
666	0.325402	real	Study Cohor	B2-B1	B2-B1
667	0.206466	real	Study Cohor	B1-B1	B1-B1
668	0.190367	real	Study Cohor	B1-B1	B1-B1
669	0.372321	real	Study Cohor	B1-B2	B2-B1
670	0.25846	real	Study Cohor	B2-B2	B2-B2
671	0.239609	real	Study Cohor	B2-B1	B2-B1
672	0.373373	real	Study Cohor	B1-B1	B1-B1
673	0.146873	real	Study Cohor	B1-B1	B1-B1
674	0.344165	real	Study Cohor	B1-B1	B1-B1

## Sheet: S4-6
ID	average distance to median	Pvalue	Qvalue
800	0.2706	0.00159361	0.00227659
801	0.3025	0.0354563	0.0373224
802	0.2607	0.000126618	0.000281373
803	0.2947	0.00417079	0.00490681
804	0.2648	0.00236829	0.00315772
805	0.2484	6.89264e-05	0.000268721
806	0.2701	0.00141349	0.0021746
807	0.3007	0.0039248	0.00490599
808	0.3341	0.339345	0.339345
809	0.2809	0.00715476	0.00794973
810	0.256	4.59808e-05	0.000268721
811	0.2369	7.41907e-06	0.000148381
814	0.2658	0.000115563	0.000281373
815	0.25	0.000504031	0.00091642
816	0.2765	0.000710283	0.0011838
817	0.2488	6.37945e-05	0.000268721
818	0.2572	3.06176e-05	0.000268721
819	0.2515	0.000170617	0.000341233
820	0.2558	8.06162e-05	0.000268721
821	0.2547	0.000107992	0.000281373
Between	0.369

## Sheet: S4-7
ET	Average distance to median
Bact1	0.2563
Rum	0.3222
Bact2	0.4165
Prev	0.2939
Comparison		Pvalue	Qvalue
Bact2	Bact1	6.86938e-83	2.06081e-82
Bact2	Rum	5.42003e-29	5.42003e-29
Bact2	Prev	1.65472e-30	2.48208e-30

## Sheet: S4-8
	Prob_ETswitch_expected	Nr_ETswitches_observed	Residuals	Standerdized_residuals
B2-B2	0.133617	221	13.7981	14.8239
R-R	0.083586	159	13.6778	14.288
B1-B1	0.0770488	141	12.3599	12.8654
B2-B1	0.203858	47	-7.71217	-8.64334
R-B1	0.161321	43	-6.30362	-6.88323
P-P	0.00430405	31	16.4977	16.5333
P-R	0.0384495	25	-0.179739	-0.183297
B2-R	0.212308	5	-11.5443	-13.0074
P-B1	0.0369192	1	-4.78787	-4.87878
B2-P	0.048588	1	-5.54787	-5.68777
