# Supplementary material for: Temporal variability in quantitative human gut microbiome profiles and implications for clinical research
Source: Nat Commun. 2021 Nov 18;12:6740. doi: 10.1038/s41467-021-27098-7 (PMC8602282; doi:10.1038/s41467-021-27098-7)
Supplement: Supplementary file 7 — Supplementary Dataset 5 [file 41467_2021_27098_MOESM7_ESM.xlsx]

## Sheet: Contents
Supplementary Table S5
	Data
S5-1	Spearman correlations between metadata variables within individuals
S5-2	Spearman correlations between metadata variables and diversity measures within individuals
S5-3	Spearman correlations between metadata variables and microbial load within individuals
S5-4	Summary of spearman correlations between metadata variables within individuals
S5-5	Summary of spearman correlations between metadata variables and diversity measures within individuals
S5-6	Summary of spearman correlations between metadata variables and microbial load within individuals
S5-7	GL(M)Ms modelling diversity measures with metadata variables
S5-8	GL(M)Ms modelling microbial loads with metadata variables
S5-9	Genera correlated with stool moisture in the FGFP
S5-10	GL(M)Ms modelling genus abundance with stool moisture, hypothesis-driven
S5-11	GL(M)Ms modelling genus abundance with metadata variables, data-driven
S5-12	GL(M)Ms modelling genus abundance with metadata variables, corrected for stool moisture, data-driven

## Sheet: S5-1
Table S5-1: Spearman correlations between metadata variables within individuals
Participant	Var1	Var2	Spearman_rho	p.value
800	Scaled_Cycle	Scaled_Cycle	1	0
800	Scaled_Cycle	Scaled_Cycle_through	0.423117	0.000935859
800	Scaled_Cycle	Calories_FoodIntake	0.0746743	0.613962
800	Scaled_Cycle	Carb_InGrams_lag	-0.124114	0.40064
800	Scaled_Cycle	Fat_InGrams_lag	0.0913535	0.536888
800	Scaled_Cycle	Protein_InGrams_lag	0.0948747	0.521241
800	Scaled_Cycle	Cholesterol_InMilligrams_lag	-0.0568291	0.701234
800	Scaled_Cycle	Sodium_InMilligrams_lag	-0.0423724	0.774913
800	Scaled_Cycle	Sugar_InGrams_lag	-0.00157506	0.991523
800	Scaled_Cycle	Fiber_InGrams_lag	-0.0053163	0.971393
800	Scaled_Cycle	Net_Calories_lag	0.0820259	0.579409
800	Scaled_Cycle	Calories_Burned	-0.0744829	0.614873
800	Scaled_Cycle	Time_sampling_hour	-0.283524	0.136108
800	Scaled_Cycle	Carb_%_lag	-0.198013	0.1773
800	Scaled_Cycle	Fat_%_lag	0.13146	0.373117
800	Scaled_Cycle	Protein_%_lag	0.135908	0.357017
800	Scaled_Cycle	moisture_content_percentage	0.421787	0.025377
800	Scaled_Cycle	BSS	0.070356	0.716857
800	Scaled_Cycle	TSLD_InHours	-0.127143	0.544756
800	Scaled_Cycle_through	Scaled_Cycle	0.423117	0.000935859
800	Scaled_Cycle_through	Scaled_Cycle_through	1	0
800	Scaled_Cycle_through	Calories_FoodIntake	-0.0138953	0.925319
800	Scaled_Cycle_through	Carb_InGrams_lag	-0.165567	0.260745
800	Scaled_Cycle_through	Fat_InGrams_lag	0.169156	0.250408
800	Scaled_Cycle_through	Protein_InGrams_lag	0.0449176	0.761777
800	Scaled_Cycle_through	Cholesterol_InMilligrams_lag	0.15219	0.301772
800	Scaled_Cycle_through	Sodium_InMilligrams_lag	-0.0719752	0.626864
800	Scaled_Cycle_through	Sugar_InGrams_lag	-0.146022	0.322015
800	Scaled_Cycle_through	Fiber_InGrams_lag	-0.134112	0.363466
800	Scaled_Cycle_through	Net_Calories_lag	0.0801129	0.587245
800	Scaled_Cycle_through	Calories_Burned	-0.344397	0.0165301
800	Scaled_Cycle_through	Time_sampling_hour	-0.217763	0.256463
800	Scaled_Cycle_through	Carb_%_lag	-0.242191	0.0972145
800	Scaled_Cycle_through	Fat_%_lag	0.211583	0.148836
800	Scaled_Cycle_through	Protein_%_lag	0.117459	0.426564
800	Scaled_Cycle_through	moisture_content_percentage	0.489327	0.00893176
800	Scaled_Cycle_through	BSS	0.0478413	0.80534
800	Scaled_Cycle_through	TSLD_InHours	0.11171	0.594985
800	Calories_FoodIntake	Scaled_Cycle	0.0746743	0.613962
800	Calories_FoodIntake	Scaled_Cycle_through	-0.0138953	0.925319
800	Calories_FoodIntake	Calories_FoodIntake	1	0
800	Calories_FoodIntake	Carb_InGrams_lag	-0.0981145	0.526333
800	Calories_FoodIntake	Fat_InGrams_lag	-0.168488	0.274268
800	Calories_FoodIntake	Protein_InGrams_lag	0.143668	0.352169
800	Calories_FoodIntake	Cholesterol_InMilligrams_lag	-0.190066	0.216546
800	Calories_FoodIntake	Sodium_InMilligrams_lag	-0.108887	0.481695
800	Calories_FoodIntake	Sugar_InGrams_lag	-0.160739	0.297262
800	Calories_FoodIntake	Fiber_InGrams_lag	-0.166131	0.281133
800	Calories_FoodIntake	Net_Calories_lag	-0.18267	0.235294
800	Calories_FoodIntake	Calories_Burned	-0.0288292	0.845777
800	Calories_FoodIntake	Time_sampling_hour	-0.0614739	0.770356
800	Calories_FoodIntake	Carb_%_lag	0.00761126	0.960892
800	Calories_FoodIntake	Fat_%_lag	-0.174572	0.257058
800	Calories_FoodIntake	Protein_%_lag	0.18704	0.224089
800	Calories_FoodIntake	moisture_content_percentage	0.18087	0.395941
800	Calories_FoodIntake	BSS	-0.2502	0.227719
800	Calories_FoodIntake	TSLD_InHours	-0.16899	0.429887
800	Carb_InGrams_lag	Scaled_Cycle	-0.124114	0.40064
800	Carb_InGrams_lag	Scaled_Cycle_through	-0.165567	0.260745
800	Carb_InGrams_lag	Calories_FoodIntake	-0.0981145	0.526333
800	Carb_InGrams_lag	Carb_InGrams_lag	1	0
800	Carb_InGrams_lag	Fat_InGrams_lag	0.283829	0.0505827
800	Carb_InGrams_lag	Protein_InGrams_lag	-0.29434	0.0422832
800	Carb_InGrams_lag	Cholesterol_InMilligrams_lag	0.104166	0.481073
800	Carb_InGrams_lag	Sodium_InMilligrams_lag	0.156945	0.286739
800	Carb_InGrams_lag	Sugar_InGrams_lag	0.635031	1.24704e-06
800	Carb_InGrams_lag	Fiber_InGrams_lag	0.399611	0.0048946
800	Carb_InGrams_lag	Net_Calories_lag	0.559401	3.57651e-05
800	Carb_InGrams_lag	Calories_Burned	0.226534	0.139222
800	Carb_InGrams_lag	Time_sampling_hour	-0.143611	0.503194
800	Carb_InGrams_lag	Carb_%_lag	0.670159	1.88785e-07
800	Carb_InGrams_lag	Fat_%_lag	-0.143889	0.329212
800	Carb_InGrams_lag	Protein_%_lag	-0.825037	5.55402e-13
800	Carb_InGrams_lag	moisture_content_percentage	-0.0494193	0.822815
800	Carb_InGrams_lag	BSS	0.117934	0.583119
800	Carb_InGrams_lag	TSLD_InHours	0.10861	0.621808
800	Fat_InGrams_lag	Scaled_Cycle	0.0913535	0.536888
800	Fat_InGrams_lag	Scaled_Cycle_through	0.169156	0.250408
800	Fat_InGrams_lag	Calories_FoodIntake	-0.168488	0.274268
800	Fat_InGrams_lag	Carb_InGrams_lag	0.283829	0.0505827
800	Fat_InGrams_lag	Fat_InGrams_lag	1	0
800	Fat_InGrams_lag	Protein_InGrams_lag	0.16188	0.271661
800	Fat_InGrams_lag	Cholesterol_InMilligrams_lag	0.53687	8.35725e-05
800	Fat_InGrams_lag	Sodium_InMilligrams_lag	0.0184371	0.901015
800	Fat_InGrams_lag	Sugar_InGrams_lag	-0.0273552	0.853573
800	Fat_InGrams_lag	Fiber_InGrams_lag	0.234757	0.108251
800	Fat_InGrams_lag	Net_Calories_lag	0.60391	5.50867e-06
800	Fat_InGrams_lag	Calories_Burned	0.182625	0.235411
800	Fat_InGrams_lag	Time_sampling_hour	-0.182578	0.393155
800	Fat_InGrams_lag	Carb_%_lag	-0.417877	0.00312312
800	Fat_InGrams_lag	Fat_%_lag	0.879983	1.77531e-16
800	Fat_InGrams_lag	Protein_%_lag	-0.363735	0.0110437
800	Fat_InGrams_lag	moisture_content_percentage	0.0469484	0.831548
800	Fat_InGrams_lag	BSS	0.117252	0.585314
800	Fat_InGrams_lag	TSLD_InHours	0.105146	0.633028
800	Protein_InGrams_lag	Scaled_Cycle	0.0948747	0.521241
800	Protein_InGrams_lag	Scaled_Cycle_through	0.0449176	0.761777
800	Protein_InGrams_lag	Calories_FoodIntake	0.143668	0.352169
800	Protein_InGrams_lag	Carb_InGrams_lag	-0.29434	0.0422832
800	Protein_InGrams_lag	Fat_InGrams_lag	0.16188	0.271661
800	Protein_InGrams_lag	Protein_InGrams_lag	1	0
800	Protein_InGrams_lag	Cholesterol_InMilligrams_lag	0.0681213	0.645479
800	Protein_InGrams_lag	Sodium_InMilligrams_lag	-0.0426387	0.773535
800	Protein_InGrams_lag	Sugar_InGrams_lag	-0.325119	0.0241486
800	Protein_InGrams_lag	Fiber_InGrams_lag	0.0588368	0.691196
800	Protein_InGrams_lag	Net_Calories_lag	0.0525215	0.72294
800	Protein_InGrams_lag	Calories_Burned	-0.243744	0.110842
800	Protein_InGrams_lag	Time_sampling_hour	0.305087	0.147156
800	Protein_InGrams_lag	Carb_%_lag	-0.61561	3.21078e-06
800	Protein_InGrams_lag	Fat_%_lag	0.193286	0.18808
800	Protein_InGrams_lag	Protein_%_lag	0.679105	1.12043e-07
800	Protein_InGrams_lag	moisture_content_percentage	-0.064261	0.770822
800	Protein_InGrams_lag	BSS	-0.210964	0.322403
800	Protein_InGrams_lag	TSLD_InHours	0.0445434	0.840066
800	Cholesterol_InMilligrams_lag	Scaled_Cycle	-0.0568291	0.701234
800	Cholesterol_InMilligrams_lag	Scaled_Cycle_through	0.15219	0.301772
800	Cholesterol_InMilligrams_lag	Calories_FoodIntake	-0.190066	0.216546
800	Cholesterol_InMilligrams_lag	Carb_InGrams_lag	0.104166	0.481073
800	Cholesterol_InMilligrams_lag	Fat_InGrams_lag	0.53687	8.35725e-05
800	Cholesterol_InMilligrams_lag	Protein_InGrams_lag	0.0681213	0.645479
800	Cholesterol_InMilligrams_lag	Cholesterol_InMilligrams_lag	1	0
800	Cholesterol_InMilligrams_lag	Sodium_InMilligrams_lag	0.566978	2.65089e-05
800	Cholesterol_InMilligrams_lag	Sugar_InGrams_lag	0.13997	0.342691
800	Cholesterol_InMilligrams_lag	Fiber_InGrams_lag	0.280414	0.0535472
800	Cholesterol_InMilligrams_lag	Net_Calories_lag	0.440095	0.00174727
800	Cholesterol_InMilligrams_lag	Calories_Burned	0.201417	0.189835
800	Cholesterol_InMilligrams_lag	Time_sampling_hour	-0.316809	0.131465
800	Cholesterol_InMilligrams_lag	Carb_%_lag	-0.246915	0.090667
800	Cholesterol_InMilligrams_lag	Fat_%_lag	0.490417	0.000402349
800	Cholesterol_InMilligrams_lag	Protein_%_lag	-0.16905	0.250708
800	Cholesterol_InMilligrams_lag	moisture_content_percentage	-0.0925056	0.674629
800	Cholesterol_InMilligrams_lag	BSS	0.0749228	0.727885
800	Cholesterol_InMilligrams_lag	TSLD_InHours	0.239336	0.271382
800	Sodium_InMilligrams_lag	Scaled_Cycle	-0.0423724	0.774913
800	Sodium_InMilligrams_lag	Scaled_Cycle_through	-0.0719752	0.626864
800	Sodium_InMilligrams_lag	Calories_FoodIntake	-0.108887	0.481695
800	Sodium_InMilligrams_lag	Carb_InGrams_lag	0.156945	0.286739
800	Sodium_InMilligrams_lag	Fat_InGrams_lag	0.0184371	0.901015
800	Sodium_InMilligrams_lag	Protein_InGrams_lag	-0.0426387	0.773535
800	Sodium_InMilligrams_lag	Cholesterol_InMilligrams_lag	0.566978	2.65089e-05
800	Sodium_InMilligrams_lag	Sodium_InMilligrams_lag	1	0
800	Sodium_InMilligrams_lag	Sugar_InGrams_lag	0.364858	0.0107801
800	Sodium_InMilligrams_lag	Fiber_InGrams_lag	0.147859	0.3159
800	Sodium_InMilligrams_lag	Net_Calories_lag	0.13532	0.359122
800	Sodium_InMilligrams_lag	Calories_Burned	0.214142	0.162771
800	Sodium_InMilligrams_lag	Time_sampling_hour	-0.399221	0.0532857
800	Sodium_InMilligrams_lag	Carb_%_lag	0.103569	0.483603
800	Sodium_InMilligrams_lag	Fat_%_lag	-0.0539029	0.715954
800	Sodium_InMilligrams_lag	Protein_%_lag	-0.097978	0.507641
800	Sodium_InMilligrams_lag	moisture_content_percentage	0.12747	0.56071
800	Sodium_InMilligrams_lag	BSS	0.517979	0.00952205
800	Sodium_InMilligrams_lag	TSLD_InHours	-0.0554044	0.801748
800	Sugar_InGrams_lag	Scaled_Cycle	-0.00157506	0.991523
800	Sugar_InGrams_lag	Scaled_Cycle_through	-0.146022	0.322015
800	Sugar_InGrams_lag	Calories_FoodIntake	-0.160739	0.297262
800	Sugar_InGrams_lag	Carb_InGrams_lag	0.635031	1.24704e-06
800	Sugar_InGrams_lag	Fat_InGrams_lag	-0.0273552	0.853573
800	Sugar_InGrams_lag	Protein_InGrams_lag	-0.325119	0.0241486
800	Sugar_InGrams_lag	Cholesterol_InMilligrams_lag	0.13997	0.342691
800	Sugar_InGrams_lag	Sodium_InMilligrams_lag	0.364858	0.0107801
800	Sugar_InGrams_lag	Sugar_InGrams_lag	1	0
800	Sugar_InGrams_lag	Fiber_InGrams_lag	0.388407	0.00637107
800	Sugar_InGrams_lag	Net_Calories_lag	0.276514	0.0571027
800	Sugar_InGrams_lag	Calories_Burned	0.164577	0.285721
800	Sugar_InGrams_lag	Time_sampling_hour	-0.203988	0.339027
800	Sugar_InGrams_lag	Carb_%_lag	0.624236	2.12626e-06
800	Sugar_InGrams_lag	Fat_%_lag	-0.332383	0.0209897
800	Sugar_InGrams_lag	Protein_%_lag	-0.557115	3.90901e-05
800	Sugar_InGrams_lag	moisture_content_percentage	0.0741107	0.736388
800	Sugar_InGrams_lag	BSS	0.164027	0.443751
800	Sugar_InGrams_lag	TSLD_InHours	0.124165	0.572441
800	Fiber_InGrams_lag	Scaled_Cycle	-0.0053163	0.971393
800	Fiber_InGrams_lag	Scaled_Cycle_through	-0.134112	0.363466
800	Fiber_InGrams_lag	Calories_FoodIntake	-0.166131	0.281133
800	Fiber_InGrams_lag	Carb_InGrams_lag	0.399611	0.0048946
800	Fiber_InGrams_lag	Fat_InGrams_lag	0.234757	0.108251
800	Fiber_InGrams_lag	Protein_InGrams_lag	0.0588368	0.691196
800	Fiber_InGrams_lag	Cholesterol_InMilligrams_lag	0.280414	0.0535472
800	Fiber_InGrams_lag	Sodium_InMilligrams_lag	0.147859	0.3159
800	Fiber_InGrams_lag	Sugar_InGrams_lag	0.388407	0.00637107
800	Fiber_InGrams_lag	Fiber_InGrams_lag	1	0
800	Fiber_InGrams_lag	Net_Calories_lag	0.262555	0.0714101
800	Fiber_InGrams_lag	Calories_Burned	0.0463563	0.765091
800	Fiber_InGrams_lag	Time_sampling_hour	0.0969872	0.652105
800	Fiber_InGrams_lag	Carb_%_lag	0.119014	0.420422
800	Fiber_InGrams_lag	Fat_%_lag	0.0684774	0.643749
800	Fiber_InGrams_lag	Protein_%_lag	-0.280608	0.0533752
800	Fiber_InGrams_lag	moisture_content_percentage	-0.363054	0.0886223
800	Fiber_InGrams_lag	BSS	-0.279412	0.186075
800	Fiber_InGrams_lag	TSLD_InHours	0.399158	0.0591828
800	Net_Calories_lag	Scaled_Cycle	0.0820259	0.579409
800	Net_Calories_lag	Scaled_Cycle_through	0.0801129	0.587245
800	Net_Calories_lag	Calories_FoodIntake	-0.18267	0.235294
800	Net_Calories_lag	Carb_InGrams_lag	0.559401	3.57651e-05
800	Net_Calories_lag	Fat_InGrams_lag	0.60391	5.50867e-06
800	Net_Calories_lag	Protein_InGrams_lag	0.0525215	0.72294
800	Net_Calories_lag	Cholesterol_InMilligrams_lag	0.440095	0.00174727
800	Net_Calories_lag	Sodium_InMilligrams_lag	0.13532	0.359122
800	Net_Calories_lag	Sugar_InGrams_lag	0.276514	0.0571027
800	Net_Calories_lag	Fiber_InGrams_lag	0.262555	0.0714101
800	Net_Calories_lag	Net_Calories_lag	1	0
800	Net_Calories_lag	Calories_Burned	0.143523	0.352661
800	Net_Calories_lag	Time_sampling_hour	-0.233755	0.271618
800	Net_Calories_lag	Carb_%_lag	0.0508047	0.731652
800	Net_Calories_lag	Fat_%_lag	0.326223	0.0236444
800	Net_Calories_lag	Protein_%_lag	-0.461802	0.000953062
800	Net_Calories_lag	moisture_content_percentage	0.0701581	0.750081
800	Net_Calories_lag	BSS	0.392119	0.0580747
800	Net_Calories_lag	TSLD_InHours	0.0865694	0.694498
800	Calories_Burned	Scaled_Cycle	-0.0744829	0.614873
800	Calories_Burned	Scaled_Cycle_through	-0.344397	0.0165301
800	Calories_Burned	Calories_FoodIntake	-0.0288292	0.845777
800	Calories_Burned	Carb_InGrams_lag	0.226534	0.139222
800	Calories_Burned	Fat_InGrams_lag	0.182625	0.235411
800	Calories_Burned	Protein_InGrams_lag	-0.243744	0.110842
800	Calories_Burned	Cholesterol_InMilligrams_lag	0.201417	0.189835
800	Calories_Burned	Sodium_InMilligrams_lag	0.214142	0.162771
800	Calories_Burned	Sugar_InGrams_lag	0.164577	0.285721
800	Calories_Burned	Fiber_InGrams_lag	0.0463563	0.765091
800	Calories_Burned	Net_Calories_lag	0.143523	0.352661
800	Calories_Burned	Calories_Burned	1	0
800	Calories_Burned	Time_sampling_hour	-0.315033	0.125058
800	Calories_Burned	Carb_%_lag	0.146255	0.343472
800	Calories_Burned	Fat_%_lag	0.119295	0.440533
800	Calories_Burned	Protein_%_lag	-0.357082	0.017338
800	Calories_Burned	moisture_content_percentage	0.0538899	0.802515
800	Calories_Burned	BSS	0.0987474	0.638634
800	Calories_Burned	TSLD_InHours	-0.237441	0.263912
800	Time_sampling_hour	Scaled_Cycle	-0.283524	0.136108
800	Time_sampling_hour	Scaled_Cycle_through	-0.217763	0.256463
800	Time_sampling_hour	Calories_FoodIntake	-0.0614739	0.770356
800	Time_sampling_hour	Carb_InGrams_lag	-0.143611	0.503194
800	Time_sampling_hour	Fat_InGrams_lag	-0.182578	0.393155
800	Time_sampling_hour	Protein_InGrams_lag	0.305087	0.147156
800	Time_sampling_hour	Cholesterol_InMilligrams_lag	-0.316809	0.131465
800	Time_sampling_hour	Sodium_InMilligrams_lag	-0.399221	0.0532857
800	Time_sampling_hour	Sugar_InGrams_lag	-0.203988	0.339027
800	Time_sampling_hour	Fiber_InGrams_lag	0.0969872	0.652105
800	Time_sampling_hour	Net_Calories_lag	-0.233755	0.271618
800	Time_sampling_hour	Calories_Burned	-0.315033	0.125058
800	Time_sampling_hour	Time_sampling_hour	1	0
800	Time_sampling_hour	Carb_%_lag	-0.0849221	0.693185
800	Time_sampling_hour	Fat_%_lag	-0.10856	0.613601
800	Time_sampling_hour	Protein_%_lag	0.309046	0.141714
800	Time_sampling_hour	moisture_content_percentage	-0.383576	0.0439069
800	Time_sampling_hour	BSS	-0.278559	0.143401
800	Time_sampling_hour	TSLD_InHours	0.15073	0.472024
800	Carb_%_lag	Scaled_Cycle	-0.198013	0.1773
800	Carb_%_lag	Scaled_Cycle_through	-0.242191	0.0972145
800	Carb_%_lag	Calories_FoodIntake	0.00761126	0.960892
800	Carb_%_lag	Carb_InGrams_lag	0.670159	1.88785e-07
800	Carb_%_lag	Fat_InGrams_lag	-0.417877	0.00312312
800	Carb_%_lag	Protein_InGrams_lag	-0.61561	3.21078e-06
800	Carb_%_lag	Cholesterol_InMilligrams_lag	-0.246915	0.090667
800	Carb_%_lag	Sodium_InMilligrams_lag	0.103569	0.483603
800	Carb_%_lag	Sugar_InGrams_lag	0.624236	2.12626e-06
800	Carb_%_lag	Fiber_InGrams_lag	0.119014	0.420422
800	Carb_%_lag	Net_Calories_lag	0.0508047	0.731652
800	Carb_%_lag	Calories_Burned	0.146255	0.343472
800	Carb_%_lag	Time_sampling_hour	-0.0849221	0.693185
800	Carb_%_lag	Carb_%_lag	1	0
800	Carb_%_lag	Fat_%_lag	-0.708916	1.71419e-08
800	Carb_%_lag	Protein_%_lag	-0.625902	1.96075e-06
800	Carb_%_lag	moisture_content_percentage	0.0652174	0.767302
800	Carb_%_lag	BSS	0.149487	0.485696
800	Carb_%_lag	TSLD_InHours	-0.00346278	0.987489
800	Fat_%_lag	Scaled_Cycle	0.13146	0.373117
800	Fat_%_lag	Scaled_Cycle_through	0.211583	0.148836
800	Fat_%_lag	Calories_FoodIntake	-0.174572	0.257058
800	Fat_%_lag	Carb_InGrams_lag	-0.143889	0.329212
800	Fat_%_lag	Fat_InGrams_lag	0.879983	1.77531e-16
800	Fat_%_lag	Protein_InGrams_lag	0.193286	0.18808
800	Fat_%_lag	Cholesterol_InMilligrams_lag	0.490417	0.000402349
800	Fat_%_lag	Sodium_InMilligrams_lag	-0.0539029	0.715954
800	Fat_%_lag	Sugar_InGrams_lag	-0.332383	0.0209897
800	Fat_%_lag	Fiber_InGrams_lag	0.0684774	0.643749
800	Fat_%_lag	Net_Calories_lag	0.326223	0.0236444
800	Fat_%_lag	Calories_Burned	0.119295	0.440533
800	Fat_%_lag	Time_sampling_hour	-0.10856	0.613601
800	Fat_%_lag	Carb_%_lag	-0.708916	1.71419e-08
800	Fat_%_lag	Fat_%_lag	1	0
800	Fat_%_lag	Protein_%_lag	-0.0683946	0.644151
800	Fat_%_lag	moisture_content_percentage	0.0573123	0.79508
800	Fat_%_lag	BSS	0.0695182	0.746863
800	Fat_%_lag	TSLD_InHours	0.0366065	0.868296
800	Protein_%_lag	Scaled_Cycle	0.135908	0.357017
800	Protein_%_lag	Scaled_Cycle_through	0.117459	0.426564
800	Protein_%_lag	Calories_FoodIntake	0.18704	0.224089
800	Protein_%_lag	Carb_InGrams_lag	-0.825037	5.55402e-13
800	Protein_%_lag	Fat_InGrams_lag	-0.363735	0.0110437
800	Protein_%_lag	Protein_InGrams_lag	0.679105	1.12043e-07
800	Protein_%_lag	Cholesterol_InMilligrams_lag	-0.16905	0.250708
800	Protein_%_lag	Sodium_InMilligrams_lag	-0.097978	0.507641
800	Protein_%_lag	Sugar_InGrams_lag	-0.557115	3.90901e-05
800	Protein_%_lag	Fiber_InGrams_lag	-0.280608	0.0533752
800	Protein_%_lag	Net_Calories_lag	-0.461802	0.000953062
800	Protein_%_lag	Calories_Burned	-0.357082	0.017338
800	Protein_%_lag	Time_sampling_hour	0.309046	0.141714
800	Protein_%_lag	Carb_%_lag	-0.625902	1.96075e-06
800	Protein_%_lag	Fat_%_lag	-0.0683946	0.644151
800	Protein_%_lag	Protein_%_lag	1	0
800	Protein_%_lag	moisture_content_percentage	-0.0266798	0.904767
800	Protein_%_lag	BSS	-0.164481	0.442472
800	Protein_%_lag	TSLD_InHours	-0.0336384	0.878895
800	moisture_content_percentage	Scaled_Cycle	0.421787	0.025377
800	moisture_content_percentage	Scaled_Cycle_through	0.489327	0.00893176
800	moisture_content_percentage	Calories_FoodIntake	0.18087	0.395941
800	moisture_content_percentage	Carb_InGrams_lag	-0.0494193	0.822815
800	moisture_content_percentage	Fat_InGrams_lag	0.0469484	0.831548
800	moisture_content_percentage	Protein_InGrams_lag	-0.064261	0.770822
800	moisture_content_percentage	Cholesterol_InMilligrams_lag	-0.0925056	0.674629
800	moisture_content_percentage	Sodium_InMilligrams_lag	0.12747	0.56071
800	moisture_content_percentage	Sugar_InGrams_lag	0.0741107	0.736388
800	moisture_content_percentage	Fiber_InGrams_lag	-0.363054	0.0886223
800	moisture_content_percentage	Net_Calories_lag	0.0701581	0.750081
800	moisture_content_percentage	Calories_Burned	0.0538899	0.802515
800	moisture_content_percentage	Time_sampling_hour	-0.383576	0.0439069
800	moisture_content_percentage	Carb_%_lag	0.0652174	0.767302
800	moisture_content_percentage	Fat_%_lag	0.0573123	0.79508
800	moisture_content_percentage	Protein_%_lag	-0.0266798	0.904767
800	moisture_content_percentage	moisture_content_percentage	1	0
800	moisture_content_percentage	BSS	0.514521	0.00508993
800	moisture_content_percentage	TSLD_InHours	-0.21511	0.312762
800	BSS	Scaled_Cycle	0.070356	0.716857
800	BSS	Scaled_Cycle_through	0.0478413	0.80534
800	BSS	Calories_FoodIntake	-0.2502	0.227719
800	BSS	Carb_InGrams_lag	0.117934	0.583119
800	BSS	Fat_InGrams_lag	0.117252	0.585314
800	BSS	Protein_InGrams_lag	-0.210964	0.322403
800	BSS	Cholesterol_InMilligrams_lag	0.0749228	0.727885
800	BSS	Sodium_InMilligrams_lag	0.517979	0.00952205
800	BSS	Sugar_InGrams_lag	0.164027	0.443751
800	BSS	Fiber_InGrams_lag	-0.279412	0.186075
800	BSS	Net_Calories_lag	0.392119	0.0580747
800	BSS	Calories_Burned	0.0987474	0.638634
800	BSS	Time_sampling_hour	-0.278559	0.143401
800	BSS	Carb_%_lag	0.149487	0.485696
800	BSS	Fat_%_lag	0.0695182	0.746863
800	BSS	Protein_%_lag	-0.164481	0.442472
800	BSS	moisture_content_percentage	0.514521	0.00508993
800	BSS	BSS	1	0
800	BSS	TSLD_InHours	-0.35133	0.0850508
800	TSLD_InHours	Scaled_Cycle	-0.127143	0.544756
800	TSLD_InHours	Scaled_Cycle_through	0.11171	0.594985
800	TSLD_InHours	Calories_FoodIntake	-0.16899	0.429887
800	TSLD_InHours	Carb_InGrams_lag	0.10861	0.621808
800	TSLD_InHours	Fat_InGrams_lag	0.105146	0.633028
800	TSLD_InHours	Protein_InGrams_lag	0.0445434	0.840066
800	TSLD_InHours	Cholesterol_InMilligrams_lag	0.239336	0.271382
800	TSLD_InHours	Sodium_InMilligrams_lag	-0.0554044	0.801748
800	TSLD_InHours	Sugar_InGrams_lag	0.124165	0.572441
800	TSLD_InHours	Fiber_InGrams_lag	0.399158	0.0591828
800	TSLD_InHours	Net_Calories_lag	0.0865694	0.694498
800	TSLD_InHours	Calories_Burned	-0.237441	0.263912
800	TSLD_InHours	Time_sampling_hour	0.15073	0.472024
800	TSLD_InHours	Carb_%_lag	-0.00346278	0.987489
800	TSLD_InHours	Fat_%_lag	0.0366065	0.868296
800	TSLD_InHours	Protein_%_lag	-0.0336384	0.878895
800	TSLD_InHours	moisture_content_percentage	-0.21511	0.312762
800	TSLD_InHours	BSS	-0.35133	0.0850508
800	TSLD_InHours	TSLD_InHours	1	0
801	Scaled_Cycle	Scaled_Cycle	1	0
801	Scaled_Cycle	Scaled_Cycle_through	0.196729	0.206078
801	Scaled_Cycle	Calories_FoodIntake	-0.0438182	0.780243
801	Scaled_Cycle	Carb_InGrams_lag	-0.178696	0.257519
801	Scaled_Cycle	Fat_InGrams_lag	-0.0520339	0.743469
801	Scaled_Cycle	Protein_InGrams_lag	-0.151558	0.338003
801	Scaled_Cycle	Cholesterol_InMilligrams_lag	-0.268917	0.0850572
801	Scaled_Cycle	Sodium_InMilligrams_lag	-0.229781	0.143227
801	Scaled_Cycle	Sugar_InGrams_lag	-0.108325	0.494698
801	Scaled_Cycle	Fiber_InGrams_lag	-0.106735	0.501091
801	Scaled_Cycle	Net_Calories_lag	-0.00737798	0.963013
801	Scaled_Cycle	Calories_Burned	-0.143181	0.359685
801	Scaled_Cycle	Time_sampling_hour	-0.0530289	0.738734
801	Scaled_Cycle	Carb_%_lag	0.0774283	0.625988
801	Scaled_Cycle	Fat_%_lag	0.139539	0.378131
801	Scaled_Cycle	Protein_%_lag	-0.0513216	0.746864
801	Scaled_Cycle	moisture_content_percentage	0.220857	0.165245
801	Scaled_Cycle	BSS	0.0859131	0.588522
801	Scaled_Cycle	TSLD_InHours	-0.0888428	0.575821
801	Scaled_Cycle_through	Scaled_Cycle	0.196729	0.206078
801	Scaled_Cycle_through	Scaled_Cycle_through	1	0
801	Scaled_Cycle_through	Calories_FoodIntake	-0.0972516	0.533745
801	Scaled_Cycle_through	Carb_InGrams_lag	-0.0378505	0.811895
801	Scaled_Cycle_through	Fat_InGrams_lag	0.231041	0.140986
801	Scaled_Cycle_through	Protein_InGrams_lag	0.0478547	0.763455
801	Scaled_Cycle_through	Cholesterol_InMilligrams_lag	0.0132213	0.933771
801	Scaled_Cycle_through	Sodium_InMilligrams_lag	0.250314	0.109857
801	Scaled_Cycle_through	Sugar_InGrams_lag	-0.418458	0.00581758
801	Scaled_Cycle_through	Fiber_InGrams_lag	-0.155909	0.324153
801	Scaled_Cycle_through	Net_Calories_lag	0.190503	0.226062
801	Scaled_Cycle_through	Calories_Burned	-0.489711	0.000859136
801	Scaled_Cycle_through	Time_sampling_hour	-0.246278	0.115899
801	Scaled_Cycle_through	Carb_%_lag	-0.199741	0.204023
801	Scaled_Cycle_through	Fat_%_lag	0.300636	0.053044
801	Scaled_Cycle_through	Protein_%_lag	0.00380844	0.981224
801	Scaled_Cycle_through	moisture_content_percentage	0.267422	0.0910913
801	Scaled_Cycle_through	BSS	0.00218763	0.98903
801	Scaled_Cycle_through	TSLD_InHours	0.00290578	0.985429
801	Calories_FoodIntake	Scaled_Cycle	-0.0438182	0.780243
801	Calories_FoodIntake	Scaled_Cycle_through	-0.0972516	0.533745
801	Calories_FoodIntake	Calories_FoodIntake	1	0
801	Calories_FoodIntake	Carb_InGrams_lag	-0.0529259	0.739224
801	Calories_FoodIntake	Fat_InGrams_lag	0.0650967	0.682116
801	Calories_FoodIntake	Protein_InGrams_lag	-0.0212507	0.893735
801	Calories_FoodIntake	Cholesterol_InMilligrams_lag	-0.174521	0.268985
801	Calories_FoodIntake	Sodium_InMilligrams_lag	-0.0175033	0.912394
801	Calories_FoodIntake	Sugar_InGrams_lag	0.0850702	0.592199
801	Calories_FoodIntake	Fiber_InGrams_lag	0.258278	0.0986423
801	Calories_FoodIntake	Net_Calories_lag	-0.0192043	0.903889
801	Calories_FoodIntake	Calories_Burned	0.126336	0.419512
801	Calories_FoodIntake	Time_sampling_hour	-0.0597474	0.707022
801	Calories_FoodIntake	Carb_%_lag	-0.0665262	0.674579
801	Calories_FoodIntake	Fat_%_lag	0.101698	0.521619
801	Calories_FoodIntake	Protein_%_lag	0.063447	0.688874
801	Calories_FoodIntake	moisture_content_percentage	-0.00261324	0.987435
801	Calories_FoodIntake	BSS	-0.136727	0.38791
801	Calories_FoodIntake	TSLD_InHours	0.0182649	0.908598
801	Carb_InGrams_lag	Scaled_Cycle	-0.178696	0.257519
801	Carb_InGrams_lag	Scaled_Cycle_through	-0.0378505	0.811895
801	Carb_InGrams_lag	Calories_FoodIntake	-0.0529259	0.739224
801	Carb_InGrams_lag	Carb_InGrams_lag	1	0
801	Carb_InGrams_lag	Fat_InGrams_lag	0.173647	0.271428
801	Carb_InGrams_lag	Protein_InGrams_lag	0.0118043	0.940856
801	Carb_InGrams_lag	Cholesterol_InMilligrams_lag	0.151214	0.339114
801	Carb_InGrams_lag	Sodium_InMilligrams_lag	0.409483	0.00708385
801	Carb_InGrams_lag	Sugar_InGrams_lag	0.420547	0.00555271
801	Carb_InGrams_lag	Fiber_InGrams_lag	0.429809	0.00450045
801	Carb_InGrams_lag	Net_Calories_lag	0.54247	0.000206276
801	Carb_InGrams_lag	Calories_Burned	-0.196725	0.211777
801	Carb_InGrams_lag	Time_sampling_hour	0.126378	0.431075
801	Carb_InGrams_lag	Carb_%_lag	0.516859	0.000457404
801	Carb_InGrams_lag	Fat_%_lag	-0.28693	0.0654233
801	Carb_InGrams_lag	Protein_%_lag	-0.488653	0.0010255
801	Carb_InGrams_lag	moisture_content_percentage	0.250622	0.118803
801	Carb_InGrams_lag	BSS	0.0646736	0.687885
801	Carb_InGrams_lag	TSLD_InHours	0.0579276	0.719035
801	Fat_InGrams_lag	Scaled_Cycle	-0.0520339	0.743469
801	Fat_InGrams_lag	Scaled_Cycle_through	0.231041	0.140986
801	Fat_InGrams_lag	Calories_FoodIntake	0.0650967	0.682116
801	Fat_InGrams_lag	Carb_InGrams_lag	0.173647	0.271428
801	Fat_InGrams_lag	Fat_InGrams_lag	1	0
801	Fat_InGrams_lag	Protein_InGrams_lag	0.439972	0.00354981
801	Fat_InGrams_lag	Cholesterol_InMilligrams_lag	0.0643173	0.685725
801	Fat_InGrams_lag	Sodium_InMilligrams_lag	0.338103	0.028526
801	Fat_InGrams_lag	Sugar_InGrams_lag	-0.0827958	0.602171
801	Fat_InGrams_lag	Fiber_InGrams_lag	0.0298302	0.851246
801	Fat_InGrams_lag	Net_Calories_lag	0.555065	0.000136125
801	Fat_InGrams_lag	Calories_Burned	0.0947748	0.550493
801	Fat_InGrams_lag	Time_sampling_hour	0.175386	0.27272
801	Fat_InGrams_lag	Carb_%_lag	-0.57371	7.12909e-05
801	Fat_InGrams_lag	Fat_%_lag	0.766802	3.19737e-09
801	Fat_InGrams_lag	Protein_%_lag	0.01824	0.908722
801	Fat_InGrams_lag	moisture_content_percentage	0.17954	0.267628
801	Fat_InGrams_lag	BSS	0.13914	0.38561
801	Fat_InGrams_lag	TSLD_InHours	0.154463	0.334915
801	Protein_InGrams_lag	Scaled_Cycle	-0.151558	0.338003
801	Protein_InGrams_lag	Scaled_Cycle_through	0.0478547	0.763455
801	Protein_InGrams_lag	Calories_FoodIntake	-0.0212507	0.893735
801	Protein_InGrams_lag	Carb_InGrams_lag	0.0118043	0.940856
801	Protein_InGrams_lag	Fat_InGrams_lag	0.439972	0.00354981
801	Protein_InGrams_lag	Protein_InGrams_lag	1	0
801	Protein_InGrams_lag	Cholesterol_InMilligrams_lag	0.0645166	0.684801
801	Protein_InGrams_lag	Sodium_InMilligrams_lag	0.183559	0.24458
801	Protein_InGrams_lag	Sugar_InGrams_lag	0.112712	0.477281
801	Protein_InGrams_lag	Fiber_InGrams_lag	0.0956371	0.546856
801	Protein_InGrams_lag	Net_Calories_lag	0.278449	0.0741641
801	Protein_InGrams_lag	Calories_Burned	-0.0650957	0.68212
801	Protein_InGrams_lag	Time_sampling_hour	0.170091	0.28769
801	Protein_InGrams_lag	Carb_%_lag	-0.675075	9.40968e-07
801	Protein_InGrams_lag	Fat_%_lag	0.120331	0.447814
801	Protein_InGrams_lag	Protein_%_lag	0.79309	3.80752e-10
801	Protein_InGrams_lag	moisture_content_percentage	-0.1201	0.460412
801	Protein_InGrams_lag	BSS	-0.140393	0.381303
801	Protein_InGrams_lag	TSLD_InHours	0.290907	0.0650022
801	Cholesterol_InMilligrams_lag	Scaled_Cycle	-0.268917	0.0850572
801	Cholesterol_InMilligrams_lag	Scaled_Cycle_through	0.0132213	0.933771
801	Cholesterol_InMilligrams_lag	Calories_FoodIntake	-0.174521	0.268985
801	Cholesterol_InMilligrams_lag	Carb_InGrams_lag	0.151214	0.339114
801	Cholesterol_InMilligrams_lag	Fat_InGrams_lag	0.0643173	0.685725
801	Cholesterol_InMilligrams_lag	Protein_InGrams_lag	0.0645166	0.684801
801	Cholesterol_InMilligrams_lag	Cholesterol_InMilligrams_lag	1	0
801	Cholesterol_InMilligrams_lag	Sodium_InMilligrams_lag	0.379343	0.0132263
801	Cholesterol_InMilligrams_lag	Sugar_InGrams_lag	0.264806	0.0901225
801	Cholesterol_InMilligrams_lag	Fiber_InGrams_lag	0.145446	0.358068
801	Cholesterol_InMilligrams_lag	Net_Calories_lag	0.196584	0.212111
801	Cholesterol_InMilligrams_lag	Calories_Burned	-0.171312	0.278024
801	Cholesterol_InMilligrams_lag	Time_sampling_hour	-0.0963143	0.549149
801	Cholesterol_InMilligrams_lag	Carb_%_lag	-0.027021	0.865118
801	Cholesterol_InMilligrams_lag	Fat_%_lag	-0.128169	0.418568
801	Cholesterol_InMilligrams_lag	Protein_%_lag	-0.0253684	0.873299
801	Cholesterol_InMilligrams_lag	moisture_content_percentage	-0.151723	0.350006
801	Cholesterol_InMilligrams_lag	BSS	-0.201849	0.205667
801	Cholesterol_InMilligrams_lag	TSLD_InHours	-0.0878563	0.584917
801	Sodium_InMilligrams_lag	Scaled_Cycle	-0.229781	0.143227
801	Sodium_InMilligrams_lag	Scaled_Cycle_through	0.250314	0.109857
801	Sodium_InMilligrams_lag	Calories_FoodIntake	-0.0175033	0.912394
801	Sodium_InMilligrams_lag	Carb_InGrams_lag	0.409483	0.00708385
801	Sodium_InMilligrams_lag	Fat_InGrams_lag	0.338103	0.028526
801	Sodium_InMilligrams_lag	Protein_InGrams_lag	0.183559	0.24458
801	Sodium_InMilligrams_lag	Cholesterol_InMilligrams_lag	0.379343	0.0132263
801	Sodium_InMilligrams_lag	Sodium_InMilligrams_lag	1	0
801	Sodium_InMilligrams_lag	Sugar_InGrams_lag	0.188476	0.23195
801	Sodium_InMilligrams_lag	Fiber_InGrams_lag	0.332021	0.0317012
801	Sodium_InMilligrams_lag	Net_Calories_lag	0.506057	0.000628274
801	Sodium_InMilligrams_lag	Calories_Burned	-0.110134	0.487477
801	Sodium_InMilligrams_lag	Time_sampling_hour	0.0314203	0.845382
801	Sodium_InMilligrams_lag	Carb_%_lag	-0.0938374	0.55446
801	Sodium_InMilligrams_lag	Fat_%_lag	0.0372771	0.814694
801	Sodium_InMilligrams_lag	Protein_%_lag	-0.10348	0.514307
801	Sodium_InMilligrams_lag	moisture_content_percentage	0.216333	0.179997
801	Sodium_InMilligrams_lag	BSS	0.0928294	0.56376
801	Sodium_InMilligrams_lag	TSLD_InHours	-0.0779831	0.627937
801	Sugar_InGrams_lag	Scaled_Cycle	-0.108325	0.494698
801	Sugar_InGrams_lag	Scaled_Cycle_through	-0.418458	0.00581758
801	Sugar_InGrams_lag	Calories_FoodIntake	0.0850702	0.592199
801	Sugar_InGrams_lag	Carb_InGrams_lag	0.420547	0.00555271
801	Sugar_InGrams_lag	Fat_InGrams_lag	-0.0827958	0.602171
801	Sugar_InGrams_lag	Protein_InGrams_lag	0.112712	0.477281
801	Sugar_InGrams_lag	Cholesterol_InMilligrams_lag	0.264806	0.0901225
801	Sugar_InGrams_lag	Sodium_InMilligrams_lag	0.188476	0.23195
801	Sugar_InGrams_lag	Sugar_InGrams_lag	1	0
801	Sugar_InGrams_lag	Fiber_InGrams_lag	0.449934	0.00279346
801	Sugar_InGrams_lag	Net_Calories_lag	0.150434	0.341641
801	Sugar_InGrams_lag	Calories_Burned	0.1	0.52863
801	Sugar_InGrams_lag	Time_sampling_hour	-0.0124419	0.93846
801	Sugar_InGrams_lag	Carb_%_lag	0.252453	0.106754
801	Sugar_InGrams_lag	Fat_%_lag	-0.370058	0.0158565
801	Sugar_InGrams_lag	Protein_%_lag	-0.0594437	0.708446
801	Sugar_InGrams_lag	moisture_content_percentage	0.187007	0.247902
801	Sugar_InGrams_lag	BSS	-0.162697	0.309464
801	Sugar_InGrams_lag	TSLD_InHours	-0.0812127	0.613722
801	Fiber_InGrams_lag	Scaled_Cycle	-0.106735	0.501091
801	Fiber_InGrams_lag	Scaled_Cycle_through	-0.155909	0.324153
801	Fiber_InGrams_lag	Calories_FoodIntake	0.258278	0.0986423
801	Fiber_InGrams_lag	Carb_InGrams_lag	0.429809	0.00450045
801	Fiber_InGrams_lag	Fat_InGrams_lag	0.0298302	0.851246
801	Fiber_InGrams_lag	Protein_InGrams_lag	0.0956371	0.546856
801	Fiber_InGrams_lag	Cholesterol_InMilligrams_lag	0.145446	0.358068
801	Fiber_InGrams_lag	Sodium_InMilligrams_lag	0.332021	0.0317012
801	Fiber_InGrams_lag	Sugar_InGrams_lag	0.449934	0.00279346
801	Fiber_InGrams_lag	Fiber_InGrams_lag	1	0
801	Fiber_InGrams_lag	Net_Calories_lag	0.211806	0.178119
801	Fiber_InGrams_lag	Calories_Burned	-0.121512	0.443339
801	Fiber_InGrams_lag	Time_sampling_hour	0.274647	0.0822448
801	Fiber_InGrams_lag	Carb_%_lag	0.263396	0.0919124
801	Fiber_InGrams_lag	Fat_%_lag	-0.113748	0.473217
801	Fiber_InGrams_lag	Protein_%_lag	-0.156478	0.322369
801	Fiber_InGrams_lag	moisture_content_percentage	-0.0712407	0.662232
801	Fiber_InGrams_lag	BSS	-0.12705	0.428609
801	Fiber_InGrams_lag	TSLD_InHours	-0.00304539	0.984923
801	Net_Calories_lag	Scaled_Cycle	-0.00737798	0.963013
801	Net_Calories_lag	Scaled_Cycle_through	0.190503	0.226062
801	Net_Calories_lag	Calories_FoodIntake	-0.0192043	0.903889
801	Net_Calories_lag	Carb_InGrams_lag	0.54247	0.000206276
801	Net_Calories_lag	Fat_InGrams_lag	0.555065	0.000136125
801	Net_Calories_lag	Protein_InGrams_lag	0.278449	0.0741641
801	Net_Calories_lag	Cholesterol_InMilligrams_lag	0.196584	0.212111
801	Net_Calories_lag	Sodium_InMilligrams_lag	0.506057	0.000628274
801	Net_Calories_lag	Sugar_InGrams_lag	0.150434	0.341641
801	Net_Calories_lag	Fiber_InGrams_lag	0.211806	0.178119
801	Net_Calories_lag	Net_Calories_lag	1	0
801	Net_Calories_lag	Calories_Burned	-0.0459481	0.772624
801	Net_Calories_lag	Time_sampling_hour	0.0683314	0.671201
801	Net_Calories_lag	Carb_%_lag	-0.123572	0.434255
801	Net_Calories_lag	Fat_%_lag	0.180382	0.252983
801	Net_Calories_lag	Protein_%_lag	-0.137509	0.383875
801	Net_Calories_lag	moisture_content_percentage	0.217824	0.176407
801	Net_Calories_lag	BSS	0.0030765	0.984769
801	Net_Calories_lag	TSLD_InHours	0.0871407	0.587991
801	Calories_Burned	Scaled_Cycle	-0.143181	0.359685
801	Calories_Burned	Scaled_Cycle_through	-0.489711	0.000859136
801	Calories_Burned	Calories_FoodIntake	0.126336	0.419512
801	Calories_Burned	Carb_InGrams_lag	-0.196725	0.211777
801	Calories_Burned	Fat_InGrams_lag	0.0947748	0.550493
801	Calories_Burned	Protein_InGrams_lag	-0.0650957	0.68212
801	Calories_Burned	Cholesterol_InMilligrams_lag	-0.171312	0.278024
801	Calories_Burned	Sodium_InMilligrams_lag	-0.110134	0.487477
801	Calories_Burned	Sugar_InGrams_lag	0.1	0.52863
801	Calories_Burned	Fiber_InGrams_lag	-0.121512	0.443339
801	Calories_Burned	Net_Calories_lag	-0.0459481	0.772624
801	Calories_Burned	Calories_Burned	1	0
801	Calories_Burned	Time_sampling_hour	0.0536352	0.735854
801	Calories_Burned	Carb_%_lag	-0.132253	0.40377
801	Calories_Burned	Fat_%_lag	0.273755	0.0793827
801	Calories_Burned	Protein_%_lag	-0.021799	0.89101
801	Calories_Burned	moisture_content_percentage	-0.29821	0.0582564
801	Calories_Burned	BSS	-0.036498	0.818502
801	Calories_Burned	TSLD_InHours	0.0621498	0.695797
801	Time_sampling_hour	Scaled_Cycle	-0.0530289	0.738734
801	Time_sampling_hour	Scaled_Cycle_through	-0.246278	0.115899
801	Time_sampling_hour	Calories_FoodIntake	-0.0597474	0.707022
801	Time_sampling_hour	Carb_InGrams_lag	0.126378	0.431075
801	Time_sampling_hour	Fat_InGrams_lag	0.175386	0.27272
801	Time_sampling_hour	Protein_InGrams_lag	0.170091	0.28769
801	Time_sampling_hour	Cholesterol_InMilligrams_lag	-0.0963143	0.549149
801	Time_sampling_hour	Sodium_InMilligrams_lag	0.0314203	0.845382
801	Time_sampling_hour	Sugar_InGrams_lag	-0.0124419	0.93846
801	Time_sampling_hour	Fiber_InGrams_lag	0.274647	0.0822448
801	Time_sampling_hour	Net_Calories_lag	0.0683314	0.671201
801	Time_sampling_hour	Calories_Burned	0.0536352	0.735854
801	Time_sampling_hour	Time_sampling_hour	1	0
801	Time_sampling_hour	Carb_%_lag	-0.0541639	0.736614
801	Time_sampling_hour	Fat_%_lag	0.186883	0.242012
801	Time_sampling_hour	Protein_%_lag	-0.0180225	0.91095
801	Time_sampling_hour	moisture_content_percentage	-0.172901	0.279682
801	Time_sampling_hour	BSS	-0.214217	0.173115
801	Time_sampling_hour	TSLD_InHours	0.479402	0.00131692
801	Carb_%_lag	Scaled_Cycle	0.0774283	0.625988
801	Carb_%_lag	Scaled_Cycle_through	-0.199741	0.204023
801	Carb_%_lag	Calories_FoodIntake	-0.0665262	0.674579
801	Carb_%_lag	Carb_InGrams_lag	0.516859	0.000457404
801	Carb_%_lag	Fat_InGrams_lag	-0.57371	7.12909e-05
801	Carb_%_lag	Protein_InGrams_lag	-0.675075	9.40968e-07
801	Carb_%_lag	Cholesterol_InMilligrams_lag	-0.027021	0.865118
801	Carb_%_lag	Sodium_InMilligrams_lag	-0.0938374	0.55446
801	Carb_%_lag	Sugar_InGrams_lag	0.252453	0.106754
801	Carb_%_lag	Fiber_InGrams_lag	0.263396	0.0919124
801	Carb_%_lag	Net_Calories_lag	-0.123572	0.434255
801	Carb_%_lag	Calories_Burned	-0.132253	0.40377
801	Carb_%_lag	Time_sampling_hour	-0.0541639	0.736614
801	Carb_%_lag	Carb_%_lag	1	0
801	Carb_%_lag	Fat_%_lag	-0.577934	6.12361e-05
801	Carb_%_lag	Protein_%_lag	-0.712665	4.46861e-07
801	Carb_%_lag	moisture_content_percentage	0.118386	0.465503
801	Carb_%_lag	BSS	0.0342658	0.831572
801	Carb_%_lag	TSLD_InHours	-0.174907	0.274054
801	Fat_%_lag	Scaled_Cycle	0.139539	0.378131
801	Fat_%_lag	Scaled_Cycle_through	0.300636	0.053044
801	Fat_%_lag	Calories_FoodIntake	0.101698	0.521619
801	Fat_%_lag	Carb_InGrams_lag	-0.28693	0.0654233
801	Fat_%_lag	Fat_InGrams_lag	0.766802	3.19737e-09
801	Fat_%_lag	Protein_InGrams_lag	0.120331	0.447814
801	Fat_%_lag	Cholesterol_InMilligrams_lag	-0.128169	0.418568
801	Fat_%_lag	Sodium_InMilligrams_lag	0.0372771	0.814694
801	Fat_%_lag	Sugar_InGrams_lag	-0.370058	0.0158565
801	Fat_%_lag	Fiber_InGrams_lag	-0.113748	0.473217
801	Fat_%_lag	Net_Calories_lag	0.180382	0.252983
801	Fat_%_lag	Calories_Burned	0.273755	0.0793827
801	Fat_%_lag	Time_sampling_hour	0.186883	0.242012
801	Fat_%_lag	Carb_%_lag	-0.577934	6.12361e-05
801	Fat_%_lag	Fat_%_lag	1	0
801	Fat_%_lag	Protein_%_lag	-0.0228516	0.885781
801	Fat_%_lag	moisture_content_percentage	0.0533796	0.743569
801	Fat_%_lag	BSS	0.0772341	0.631253
801	Fat_%_lag	TSLD_InHours	0.0950098	0.554597
801	Protein_%_lag	Scaled_Cycle	-0.0513216	0.746864
801	Protein_%_lag	Scaled_Cycle_through	0.00380844	0.981224
801	Protein_%_lag	Calories_FoodIntake	0.063447	0.688874
801	Protein_%_lag	Carb_InGrams_lag	-0.488653	0.0010255
801	Protein_%_lag	Fat_InGrams_lag	0.01824	0.908722
801	Protein_%_lag	Protein_InGrams_lag	0.79309	3.80752e-10
801	Protein_%_lag	Cholesterol_InMilligrams_lag	-0.0253684	0.873299
801	Protein_%_lag	Sodium_InMilligrams_lag	-0.10348	0.514307
801	Protein_%_lag	Sugar_InGrams_lag	-0.0594437	0.708446
801	Protein_%_lag	Fiber_InGrams_lag	-0.156478	0.322369
801	Protein_%_lag	Net_Calories_lag	-0.137509	0.383875
801	Protein_%_lag	Calories_Burned	-0.021799	0.89101
801	Protein_%_lag	Time_sampling_hour	-0.0180225	0.91095
801	Protein_%_lag	Carb_%_lag	-0.712665	4.46861e-07
801	Protein_%_lag	Fat_%_lag	-0.0228516	0.885781
801	Protein_%_lag	Protein_%_lag	1	0
801	Protein_%_lag	moisture_content_percentage	-0.242026	0.132209
801	Protein_%_lag	BSS	-0.193607	0.22518
801	Protein_%_lag	TSLD_InHours	0.178303	0.264698
801	moisture_content_percentage	Scaled_Cycle	0.220857	0.165245
801	moisture_content_percentage	Scaled_Cycle_through	0.267422	0.0910913
801	moisture_content_percentage	Calories_FoodIntake	-0.00261324	0.987435
801	moisture_content_percentage	Carb_InGrams_lag	0.250622	0.118803
801	moisture_content_percentage	Fat_InGrams_lag	0.17954	0.267628
801	moisture_content_percentage	Protein_InGrams_lag	-0.1201	0.460412
801	moisture_content_percentage	Cholesterol_InMilligrams_lag	-0.151723	0.350006
801	moisture_content_percentage	Sodium_InMilligrams_lag	0.216333	0.179997
801	moisture_content_percentage	Sugar_InGrams_lag	0.187007	0.247902
801	moisture_content_percentage	Fiber_InGrams_lag	-0.0712407	0.662232
801	moisture_content_percentage	Net_Calories_lag	0.217824	0.176407
801	moisture_content_percentage	Calories_Burned	-0.29821	0.0582564
801	moisture_content_percentage	Time_sampling_hour	-0.172901	0.279682
801	moisture_content_percentage	Carb_%_lag	0.118386	0.465503
801	moisture_content_percentage	Fat_%_lag	0.0533796	0.743569
801	moisture_content_percentage	Protein_%_lag	-0.242026	0.132209
801	moisture_content_percentage	moisture_content_percentage	1	0
801	moisture_content_percentage	BSS	0.381167	0.0139402
801	moisture_content_percentage	TSLD_InHours	-0.264196	0.0950834
801	BSS	Scaled_Cycle	0.0859131	0.588522
801	BSS	Scaled_Cycle_through	0.00218763	0.98903
801	BSS	Calories_FoodIntake	-0.136727	0.38791
801	BSS	Carb_InGrams_lag	0.0646736	0.687885
801	BSS	Fat_InGrams_lag	0.13914	0.38561
801	BSS	Protein_InGrams_lag	-0.140393	0.381303
801	BSS	Cholesterol_InMilligrams_lag	-0.201849	0.205667
801	BSS	Sodium_InMilligrams_lag	0.0928294	0.56376
801	BSS	Sugar_InGrams_lag	-0.162697	0.309464
801	BSS	Fiber_InGrams_lag	-0.12705	0.428609
801	BSS	Net_Calories_lag	0.0030765	0.984769
801	BSS	Calories_Burned	-0.036498	0.818502
801	BSS	Time_sampling_hour	-0.214217	0.173115
801	BSS	Carb_%_lag	0.0342658	0.831572
801	BSS	Fat_%_lag	0.0772341	0.631253
801	BSS	Protein_%_lag	-0.193607	0.22518
801	BSS	moisture_content_percentage	0.381167	0.0139402
801	BSS	BSS	1	0
801	BSS	TSLD_InHours	-0.422656	0.00529599
801	TSLD_InHours	Scaled_Cycle	-0.0888428	0.575821
801	TSLD_InHours	Scaled_Cycle_through	0.00290578	0.985429
801	TSLD_InHours	Calories_FoodIntake	0.0182649	0.908598
801	TSLD_InHours	Carb_InGrams_lag	0.0579276	0.719035
801	TSLD_InHours	Fat_InGrams_lag	0.154463	0.334915
801	TSLD_InHours	Protein_InGrams_lag	0.290907	0.0650022
801	TSLD_InHours	Cholesterol_InMilligrams_lag	-0.0878563	0.584917
801	TSLD_InHours	Sodium_InMilligrams_lag	-0.0779831	0.627937
801	TSLD_InHours	Sugar_InGrams_lag	-0.0812127	0.613722
801	TSLD_InHours	Fiber_InGrams_lag	-0.00304539	0.984923
801	TSLD_InHours	Net_Calories_lag	0.0871407	0.587991
801	TSLD_InHours	Calories_Burned	0.0621498	0.695797
801	TSLD_InHours	Time_sampling_hour	0.479402	0.00131692
801	TSLD_InHours	Carb_%_lag	-0.174907	0.274054
801	TSLD_InHours	Fat_%_lag	0.0950098	0.554597
801	TSLD_InHours	Protein_%_lag	0.178303	0.264698
801	TSLD_InHours	moisture_content_percentage	-0.264196	0.0950834
801	TSLD_InHours	BSS	-0.422656	0.00529599
801	TSLD_InHours	TSLD_InHours	1	0
802	Scaled_Cycle	Scaled_Cycle	1	5.36159e-301
802	Scaled_Cycle	Scaled_Cycle_through	0.19036	0.233205
802	Scaled_Cycle	Calories_FoodIntake	-0.14506	0.405732
802	Scaled_Cycle	Carb_InGrams_lag	-0.097414	0.577728
802	Scaled_Cycle	Fat_InGrams_lag	-0.000770902	0.996493
802	Scaled_Cycle	Protein_InGrams_lag	0.0185835	0.915616
802	Scaled_Cycle	Cholesterol_InMilligrams_lag	0.158272	0.363832
802	Scaled_Cycle	Sodium_InMilligrams_lag	0.104662	0.549608
802	Scaled_Cycle	Sugar_InGrams_lag	0.0226428	0.897272
802	Scaled_Cycle	Fiber_InGrams_lag	-0.0220382	0.900001
802	Scaled_Cycle	Net_Calories_lag	-0.150105	0.389417
802	Scaled_Cycle	Calories_Burned	0.0403963	0.812359
802	Scaled_Cycle	Time_sampling_hour	-0.154997	0.413448
802	Scaled_Cycle	Carb_%_lag	0.00967064	0.95603
802	Scaled_Cycle	Fat_%_lag	0.0331488	0.850061
802	Scaled_Cycle	Protein_%_lag	0.0536828	0.759392
802	Scaled_Cycle	moisture_content_percentage	-0.252032	0.179082
802	Scaled_Cycle	BSS	-0.210039	0.265265
802	Scaled_Cycle	TSLD_InHours	0.0497939	0.793857
802	Scaled_Cycle_through	Scaled_Cycle	0.19036	0.233205
802	Scaled_Cycle_through	Scaled_Cycle_through	1	0
802	Scaled_Cycle_through	Calories_FoodIntake	-0.297479	0.0829256
802	Scaled_Cycle_through	Carb_InGrams_lag	-0.473282	0.00408513
802	Scaled_Cycle_through	Fat_InGrams_lag	-0.334757	0.0493386
802	Scaled_Cycle_through	Protein_InGrams_lag	-0.46335	0.00505969
802	Scaled_Cycle_through	Cholesterol_InMilligrams_lag	-0.16677	0.338305
802	Scaled_Cycle_through	Sodium_InMilligrams_lag	-0.223748	0.196326
802	Scaled_Cycle_through	Sugar_InGrams_lag	-0.0283012	0.871791
802	Scaled_Cycle_through	Fiber_InGrams_lag	-0.253893	0.141091
802	Scaled_Cycle_through	Net_Calories_lag	-0.178151	0.304608
802	Scaled_Cycle_through	Calories_Burned	-0.3295	0.0464281
802	Scaled_Cycle_through	Time_sampling_hour	-0.153636	0.417613
802	Scaled_Cycle_through	Carb_%_lag	0.226611	0.189856
802	Scaled_Cycle_through	Fat_%_lag	-0.0955249	0.585162
802	Scaled_Cycle_through	Protein_%_lag	-0.312767	0.0673464
802	Scaled_Cycle_through	moisture_content_percentage	-0.216018	0.25048
802	Scaled_Cycle_through	BSS	0.135136	0.476468
802	Scaled_Cycle_through	TSLD_InHours	0.369769	0.0443078
802	Calories_FoodIntake	Scaled_Cycle	-0.14506	0.405732
802	Calories_FoodIntake	Scaled_Cycle_through	-0.297479	0.0829256
802	Calories_FoodIntake	Calories_FoodIntake	1	0
802	Calories_FoodIntake	Carb_InGrams_lag	0.24929	0.168845
802	Calories_FoodIntake	Fat_InGrams_lag	0.258638	0.152912
802	Calories_FoodIntake	Protein_InGrams_lag	0.205632	0.25887
802	Calories_FoodIntake	Cholesterol_InMilligrams_lag	0.28853	0.109265
802	Calories_FoodIntake	Sodium_InMilligrams_lag	0.279428	0.121423
802	Calories_FoodIntake	Sugar_InGrams_lag	0.348584	0.0505533
802	Calories_FoodIntake	Fiber_InGrams_lag	0.161969	0.375806
802	Calories_FoodIntake	Net_Calories_lag	0.119501	0.513238
802	Calories_FoodIntake	Calories_Burned	0.431353	0.00967643
802	Calories_FoodIntake	Time_sampling_hour	0.150255	0.44536
802	Calories_FoodIntake	Carb_%_lag	-0.206378	0.255995
802	Calories_FoodIntake	Fat_%_lag	0.150857	0.409851
802	Calories_FoodIntake	Protein_%_lag	0.120246	0.512124
802	Calories_FoodIntake	moisture_content_percentage	-0.0957854	0.626546
802	Calories_FoodIntake	BSS	-0.210378	0.282579
802	Calories_FoodIntake	TSLD_InHours	-0.281019	0.147451
802	Carb_InGrams_lag	Scaled_Cycle	-0.097414	0.577728
802	Carb_InGrams_lag	Scaled_Cycle_through	-0.473282	0.00408513
802	Carb_InGrams_lag	Calories_FoodIntake	0.24929	0.168845
802	Carb_InGrams_lag	Carb_InGrams_lag	1	0
802	Carb_InGrams_lag	Fat_InGrams_lag	0.66634	1.24426e-05
802	Carb_InGrams_lag	Protein_InGrams_lag	0.820941	1.5438e-09
802	Carb_InGrams_lag	Cholesterol_InMilligrams_lag	0.26294	0.126991
802	Carb_InGrams_lag	Sodium_InMilligrams_lag	0.391621	0.0199913
802	Carb_InGrams_lag	Sugar_InGrams_lag	0.284013	0.0982353
802	Carb_InGrams_lag	Fiber_InGrams_lag	0.590518	0.000188203
802	Carb_InGrams_lag	Net_Calories_lag	0.624273	6.13149e-05
802	Carb_InGrams_lag	Calories_Burned	0.143676	0.417567
802	Carb_InGrams_lag	Time_sampling_hour	0.0751752	0.715123
802	Carb_InGrams_lag	Carb_%_lag	-0.347783	0.0406391
802	Carb_InGrams_lag	Fat_%_lag	0.155484	0.372452
802	Carb_InGrams_lag	Protein_%_lag	0.452724	0.00631783
802	Carb_InGrams_lag	moisture_content_percentage	0.193162	0.34284
802	Carb_InGrams_lag	BSS	0.137394	0.5033
802	Carb_InGrams_lag	TSLD_InHours	-0.286057	0.156577
802	Fat_InGrams_lag	Scaled_Cycle	-0.000770902	0.996493
802	Fat_InGrams_lag	Scaled_Cycle_through	-0.334757	0.0493386
802	Fat_InGrams_lag	Calories_FoodIntake	0.258638	0.152912
802	Fat_InGrams_lag	Carb_InGrams_lag	0.66634	1.24426e-05
802	Fat_InGrams_lag	Fat_InGrams_lag	1	0
802	Fat_InGrams_lag	Protein_InGrams_lag	0.826968	9.20437e-10
802	Fat_InGrams_lag	Cholesterol_InMilligrams_lag	0.498447	0.0023078
802	Fat_InGrams_lag	Sodium_InMilligrams_lag	0.375508	0.0262217
802	Fat_InGrams_lag	Sugar_InGrams_lag	0.323946	0.0576385
802	Fat_InGrams_lag	Fiber_InGrams_lag	0.46237	0.00516589
802	Fat_InGrams_lag	Net_Calories_lag	0.717417	1.23577e-06
802	Fat_InGrams_lag	Calories_Burned	0.234238	0.182408
802	Fat_InGrams_lag	Time_sampling_hour	0.159171	0.437353
802	Fat_InGrams_lag	Carb_%_lag	-0.848659	1.19781e-10
802	Fat_InGrams_lag	Fat_%_lag	0.749965	2.1486e-07
802	Fat_InGrams_lag	Protein_%_lag	0.575571	0.000297506
802	Fat_InGrams_lag	moisture_content_percentage	0.189776	0.353119
802	Fat_InGrams_lag	BSS	-0.122583	0.550796
802	Fat_InGrams_lag	TSLD_InHours	-0.390486	0.0485785
802	Protein_InGrams_lag	Scaled_Cycle	0.0185835	0.915616
802	Protein_InGrams_lag	Scaled_Cycle_through	-0.46335	0.00505969
802	Protein_InGrams_lag	Calories_FoodIntake	0.205632	0.25887
802	Protein_InGrams_lag	Carb_InGrams_lag	0.820941	1.5438e-09
802	Protein_InGrams_lag	Fat_InGrams_lag	0.826968	9.20437e-10
802	Protein_InGrams_lag	Protein_InGrams_lag	1	7.17228e-260
802	Protein_InGrams_lag	Cholesterol_InMilligrams_lag	0.513363	0.00161122
802	Protein_InGrams_lag	Sodium_InMilligrams_lag	0.464353	0.00495289
802	Protein_InGrams_lag	Sugar_InGrams_lag	0.206239	0.234579
802	Protein_InGrams_lag	Fiber_InGrams_lag	0.544708	0.000716515
802	Protein_InGrams_lag	Net_Calories_lag	0.660266	1.59052e-05
802	Protein_InGrams_lag	Calories_Burned	0.139722	0.43063
802	Protein_InGrams_lag	Time_sampling_hour	0.0681526	0.740792
802	Protein_InGrams_lag	Carb_%_lag	-0.713245	1.51993e-06
802	Protein_InGrams_lag	Fat_%_lag	0.416287	0.0128676
802	Protein_InGrams_lag	Protein_%_lag	0.82024	1.63745e-09
802	Protein_InGrams_lag	moisture_content_percentage	0.183031	0.370801
802	Protein_InGrams_lag	BSS	-0.0308567	0.881052
802	Protein_InGrams_lag	TSLD_InHours	-0.496319	0.00991154
802	Cholesterol_InMilligrams_lag	Scaled_Cycle	0.158272	0.363832
802	Cholesterol_InMilligrams_lag	Scaled_Cycle_through	-0.16677	0.338305
802	Cholesterol_InMilligrams_lag	Calories_FoodIntake	0.28853	0.109265
802	Cholesterol_InMilligrams_lag	Carb_InGrams_lag	0.26294	0.126991
802	Cholesterol_InMilligrams_lag	Fat_InGrams_lag	0.498447	0.0023078
802	Cholesterol_InMilligrams_lag	Protein_InGrams_lag	0.513363	0.00161122
802	Cholesterol_InMilligrams_lag	Cholesterol_InMilligrams_lag	1	0
802	Cholesterol_InMilligrams_lag	Sodium_InMilligrams_lag	0.569668	0.000354347
802	Cholesterol_InMilligrams_lag	Sugar_InGrams_lag	0.123187	0.480804
802	Cholesterol_InMilligrams_lag	Fiber_InGrams_lag	0.165858	0.34099
802	Cholesterol_InMilligrams_lag	Net_Calories_lag	0.276053	0.108448
802	Cholesterol_InMilligrams_lag	Calories_Burned	0.175805	0.319958
802	Cholesterol_InMilligrams_lag	Time_sampling_hour	0.226175	0.266557
802	Cholesterol_InMilligrams_lag	Carb_%_lag	-0.566988	0.000383205
802	Cholesterol_InMilligrams_lag	Fat_%_lag	0.359828	0.0337411
802	Cholesterol_InMilligrams_lag	Protein_%_lag	0.646697	2.69997e-05
802	Cholesterol_InMilligrams_lag	moisture_content_percentage	0.0858917	0.676535
802	Cholesterol_InMilligrams_lag	BSS	-0.0369744	0.857685
802	Cholesterol_InMilligrams_lag	TSLD_InHours	0.0253668	0.902104
802	Sodium_InMilligrams_lag	Scaled_Cycle	0.104662	0.549608
802	Sodium_InMilligrams_lag	Scaled_Cycle_through	-0.223748	0.196326
802	Sodium_InMilligrams_lag	Calories_FoodIntake	0.279428	0.121423
802	Sodium_InMilligrams_lag	Carb_InGrams_lag	0.391621	0.0199913
802	Sodium_InMilligrams_lag	Fat_InGrams_lag	0.375508	0.0262217
802	Sodium_InMilligrams_lag	Protein_InGrams_lag	0.464353	0.00495289
802	Sodium_InMilligrams_lag	Cholesterol_InMilligrams_lag	0.569668	0.000354347
802	Sodium_InMilligrams_lag	Sodium_InMilligrams_lag	1	7.17228e-260
802	Sodium_InMilligrams_lag	Sugar_InGrams_lag	0.213315	0.218556
802	Sodium_InMilligrams_lag	Fiber_InGrams_lag	0.105873	0.544974
802	Sodium_InMilligrams_lag	Net_Calories_lag	0.158879	0.361972
802	Sodium_InMilligrams_lag	Calories_Burned	0.212063	0.228577
802	Sodium_InMilligrams_lag	Time_sampling_hour	0.150453	0.463177
802	Sodium_InMilligrams_lag	Carb_%_lag	-0.324904	0.0568611
802	Sodium_InMilligrams_lag	Fat_%_lag	0.19532	0.260828
802	Sodium_InMilligrams_lag	Protein_%_lag	0.437999	0.00849903
802	Sodium_InMilligrams_lag	moisture_content_percentage	-0.0865549	0.674171
802	Sodium_InMilligrams_lag	BSS	-0.0878831	0.669448
802	Sodium_InMilligrams_lag	TSLD_InHours	-0.23181	0.254505
802	Sugar_InGrams_lag	Scaled_Cycle	0.0226428	0.897272
802	Sugar_InGrams_lag	Scaled_Cycle_through	-0.0283012	0.871791
802	Sugar_InGrams_lag	Calories_FoodIntake	0.348584	0.0505533
802	Sugar_InGrams_lag	Carb_InGrams_lag	0.284013	0.0982353
802	Sugar_InGrams_lag	Fat_InGrams_lag	0.323946	0.0576385
802	Sugar_InGrams_lag	Protein_InGrams_lag	0.206239	0.234579
802	Sugar_InGrams_lag	Cholesterol_InMilligrams_lag	0.123187	0.480804
802	Sugar_InGrams_lag	Sodium_InMilligrams_lag	0.213315	0.218556
802	Sugar_InGrams_lag	Sugar_InGrams_lag	1	7.17228e-260
802	Sugar_InGrams_lag	Fiber_InGrams_lag	0.252929	0.142658
802	Sugar_InGrams_lag	Net_Calories_lag	0.0543608	0.756445
802	Sugar_InGrams_lag	Calories_Burned	-0.109242	0.538551
802	Sugar_InGrams_lag	Time_sampling_hour	0.059688	0.772091
802	Sugar_InGrams_lag	Carb_%_lag	-0.0741156	0.672199
802	Sugar_InGrams_lag	Fat_%_lag	0.112232	0.520943
802	Sugar_InGrams_lag	Protein_%_lag	-0.0330671	0.850426
802	Sugar_InGrams_lag	moisture_content_percentage	0.0461775	0.822758
802	Sugar_InGrams_lag	BSS	0.023041	0.911043
802	Sugar_InGrams_lag	TSLD_InHours	-0.229716	0.258941
802	Fiber_InGrams_lag	Scaled_Cycle	-0.0220382	0.900001
802	Fiber_InGrams_lag	Scaled_Cycle_through	-0.253893	0.141091
802	Fiber_InGrams_lag	Calories_FoodIntake	0.161969	0.375806
802	Fiber_InGrams_lag	Carb_InGrams_lag	0.590518	0.000188203
802	Fiber_InGrams_lag	Fat_InGrams_lag	0.46237	0.00516589
802	Fiber_InGrams_lag	Protein_InGrams_lag	0.544708	0.000716515
802	Fiber_InGrams_lag	Cholesterol_InMilligrams_lag	0.165858	0.34099
802	Fiber_InGrams_lag	Sodium_InMilligrams_lag	0.105873	0.544974
802	Fiber_InGrams_lag	Sugar_InGrams_lag	0.252929	0.142658
802	Fiber_InGrams_lag	Fiber_InGrams_lag	1	7.17228e-260
802	Fiber_InGrams_lag	Net_Calories_lag	0.361201	0.033019
802	Fiber_InGrams_lag	Calories_Burned	-0.0116341	0.947933
802	Fiber_InGrams_lag	Time_sampling_hour	0.122278	0.551795
802	Fiber_InGrams_lag	Carb_%_lag	-0.269323	0.117692
802	Fiber_InGrams_lag	Fat_%_lag	0.123238	0.480622
802	Fiber_InGrams_lag	Protein_%_lag	0.306096	0.0737242
802	Fiber_InGrams_lag	moisture_content_percentage	0.296298	0.141626
802	Fiber_InGrams_lag	BSS	0.0140951	0.945515
802	Fiber_InGrams_lag	TSLD_InHours	-0.14879	0.468191
802	Net_Calories_lag	Scaled_Cycle	-0.150105	0.389417
802	Net_Calories_lag	Scaled_Cycle_through	-0.178151	0.304608
802	Net_Calories_lag	Calories_FoodIntake	0.119501	0.513238
802	Net_Calories_lag	Carb_InGrams_lag	0.624273	6.13149e-05
802	Net_Calories_lag	Fat_InGrams_lag	0.717417	1.23577e-06
802	Net_Calories_lag	Protein_InGrams_lag	0.660266	1.59052e-05
802	Net_Calories_lag	Cholesterol_InMilligrams_lag	0.276053	0.108448
802	Net_Calories_lag	Sodium_InMilligrams_lag	0.158879	0.361972
802	Net_Calories_lag	Sugar_InGrams_lag	0.0543608	0.756445
802	Net_Calories_lag	Fiber_InGrams_lag	0.361201	0.033019
802	Net_Calories_lag	Net_Calories_lag	1	0
802	Net_Calories_lag	Calories_Burned	-0.00932294	0.958266
802	Net_Calories_lag	Time_sampling_hour	0.00103452	0.995998
802	Net_Calories_lag	Carb_%_lag	-0.559384	0.000588828
802	Net_Calories_lag	Fat_%_lag	0.434204	0.00915543
802	Net_Calories_lag	Protein_%_lag	0.450872	0.00656263
802	Net_Calories_lag	moisture_content_percentage	-0.00991453	0.962698
802	Net_Calories_lag	BSS	-0.12022	0.558559
802	Net_Calories_lag	TSLD_InHours	-0.0414029	0.840841
802	Calories_Burned	Scaled_Cycle	0.0403963	0.812359
802	Calories_Burned	Scaled_Cycle_through	-0.3295	0.0464281
802	Calories_Burned	Calories_FoodIntake	0.431353	0.00967643
802	Calories_Burned	Carb_InGrams_lag	0.143676	0.417567
802	Calories_Burned	Fat_InGrams_lag	0.234238	0.182408
802	Calories_Burned	Protein_InGrams_lag	0.139722	0.43063
802	Calories_Burned	Cholesterol_InMilligrams_lag	0.175805	0.319958
802	Calories_Burned	Sodium_InMilligrams_lag	0.212063	0.228577
802	Calories_Burned	Sugar_InGrams_lag	-0.109242	0.538551
802	Calories_Burned	Fiber_InGrams_lag	-0.0116341	0.947933
802	Calories_Burned	Net_Calories_lag	-0.00932294	0.958266
802	Calories_Burned	Calories_Burned	1	0
802	Calories_Burned	Time_sampling_hour	0.337553	0.0733253
802	Calories_Burned	Carb_%_lag	-0.225737	0.199256
802	Calories_Burned	Fat_%_lag	0.279251	0.109733
802	Calories_Burned	Protein_%_lag	0.0452426	0.799441
802	Calories_Burned	moisture_content_percentage	0.247814	0.194926
802	Calories_Burned	BSS	0.00387611	0.984079
802	Calories_Burned	TSLD_InHours	-0.204856	0.286416
802	Time_sampling_hour	Scaled_Cycle	-0.154997	0.413448
802	Time_sampling_hour	Scaled_Cycle_through	-0.153636	0.417613
802	Time_sampling_hour	Calories_FoodIntake	0.150255	0.44536
802	Time_sampling_hour	Carb_InGrams_lag	0.0751752	0.715123
802	Time_sampling_hour	Fat_InGrams_lag	0.159171	0.437353
802	Time_sampling_hour	Protein_InGrams_lag	0.0681526	0.740792
802	Time_sampling_hour	Cholesterol_InMilligrams_lag	0.226175	0.266557
802	Time_sampling_hour	Sodium_InMilligrams_lag	0.150453	0.463177
802	Time_sampling_hour	Sugar_InGrams_lag	0.059688	0.772091
802	Time_sampling_hour	Fiber_InGrams_lag	0.122278	0.551795
802	Time_sampling_hour	Net_Calories_lag	0.00103452	0.995998
802	Time_sampling_hour	Calories_Burned	0.337553	0.0733253
802	Time_sampling_hour	Time_sampling_hour	1	0
802	Time_sampling_hour	Carb_%_lag	-0.214146	0.293498
802	Time_sampling_hour	Fat_%_lag	0.236216	0.245332
802	Time_sampling_hour	Protein_%_lag	0.0681176	0.74092
802	Time_sampling_hour	moisture_content_percentage	0.535356	0.00229955
802	Time_sampling_hour	BSS	0.170342	0.368142
802	Time_sampling_hour	TSLD_InHours	0.297882	0.10987
802	Carb_%_lag	Scaled_Cycle	0.00967064	0.95603
802	Carb_%_lag	Scaled_Cycle_through	0.226611	0.189856
802	Carb_%_lag	Calories_FoodIntake	-0.206378	0.255995
802	Carb_%_lag	Carb_InGrams_lag	-0.347783	0.0406391
802	Carb_%_lag	Fat_InGrams_lag	-0.848659	1.19781e-10
802	Carb_%_lag	Protein_InGrams_lag	-0.713245	1.51993e-06
802	Carb_%_lag	Cholesterol_InMilligrams_lag	-0.566988	0.000383205
802	Carb_%_lag	Sodium_InMilligrams_lag	-0.324904	0.0568611
802	Carb_%_lag	Sugar_InGrams_lag	-0.0741156	0.672199
802	Carb_%_lag	Fiber_InGrams_lag	-0.269323	0.117692
802	Carb_%_lag	Net_Calories_lag	-0.559384	0.000588828
802	Carb_%_lag	Calories_Burned	-0.225737	0.199256
802	Carb_%_lag	Time_sampling_hour	-0.214146	0.293498
802	Carb_%_lag	Carb_%_lag	1	0
802	Carb_%_lag	Fat_%_lag	-0.865887	1.86534e-11
802	Carb_%_lag	Protein_%_lag	-0.711254	1.67553e-06
802	Carb_%_lag	moisture_content_percentage	-0.156923	0.442215
802	Carb_%_lag	BSS	0.140907	0.492341
802	Carb_%_lag	TSLD_InHours	0.382549	0.0537574
802	Fat_%_lag	Scaled_Cycle	0.0331488	0.850061
802	Fat_%_lag	Scaled_Cycle_through	-0.0955249	0.585162
802	Fat_%_lag	Calories_FoodIntake	0.150857	0.409851
802	Fat_%_lag	Carb_InGrams_lag	0.155484	0.372452
802	Fat_%_lag	Fat_InGrams_lag	0.749965	2.1486e-07
802	Fat_%_lag	Protein_InGrams_lag	0.416287	0.0128676
802	Fat_%_lag	Cholesterol_InMilligrams_lag	0.359828	0.0337411
802	Fat_%_lag	Sodium_InMilligrams_lag	0.19532	0.260828
802	Fat_%_lag	Sugar_InGrams_lag	0.112232	0.520943
802	Fat_%_lag	Fiber_InGrams_lag	0.123238	0.480622
802	Fat_%_lag	Net_Calories_lag	0.434204	0.00915543
802	Fat_%_lag	Calories_Burned	0.279251	0.109733
802	Fat_%_lag	Time_sampling_hour	0.236216	0.245332
802	Fat_%_lag	Carb_%_lag	-0.865887	1.86534e-11
802	Fat_%_lag	Fat_%_lag	1	0
802	Fat_%_lag	Protein_%_lag	0.3144	0.0658534
802	Fat_%_lag	moisture_content_percentage	0.191795	0.346322
802	Fat_%_lag	BSS	-0.10851	0.597745
802	Fat_%_lag	TSLD_InHours	-0.287425	0.154517
802	Protein_%_lag	Scaled_Cycle	0.0536828	0.759392
802	Protein_%_lag	Scaled_Cycle_through	-0.312767	0.0673464
802	Protein_%_lag	Calories_FoodIntake	0.120246	0.512124
802	Protein_%_lag	Carb_InGrams_lag	0.452724	0.00631783
802	Protein_%_lag	Fat_InGrams_lag	0.575571	0.000297506
802	Protein_%_lag	Protein_InGrams_lag	0.82024	1.63745e-09
802	Protein_%_lag	Cholesterol_InMilligrams_lag	0.646697	2.69997e-05
802	Protein_%_lag	Sodium_InMilligrams_lag	0.437999	0.00849903
802	Protein_%_lag	Sugar_InGrams_lag	-0.0330671	0.850426
802	Protein_%_lag	Fiber_InGrams_lag	0.306096	0.0737242
802	Protein_%_lag	Net_Calories_lag	0.450872	0.00656263
802	Protein_%_lag	Calories_Burned	0.0452426	0.799441
802	Protein_%_lag	Time_sampling_hour	0.0681176	0.74092
802	Protein_%_lag	Carb_%_lag	-0.711254	1.67553e-06
802	Protein_%_lag	Fat_%_lag	0.3144	0.0658534
802	Protein_%_lag	Protein_%_lag	1	0
802	Protein_%_lag	moisture_content_percentage	0.102582	0.618019
802	Protein_%_lag	BSS	-0.0687088	0.738748
802	Protein_%_lag	TSLD_InHours	-0.385695	0.0516557
802	moisture_content_percentage	Scaled_Cycle	-0.252032	0.179082
802	moisture_content_percentage	Scaled_Cycle_through	-0.216018	0.25048
802	moisture_content_percentage	Calories_FoodIntake	-0.0957854	0.626546
802	moisture_content_percentage	Carb_InGrams_lag	0.193162	0.34284
802	moisture_content_percentage	Fat_InGrams_lag	0.189776	0.353119
802	moisture_content_percentage	Protein_InGrams_lag	0.183031	0.370801
802	moisture_content_percentage	Cholesterol_InMilligrams_lag	0.0858917	0.676535
802	moisture_content_percentage	Sodium_InMilligrams_lag	-0.0865549	0.674171
802	moisture_content_percentage	Sugar_InGrams_lag	0.0461775	0.822758
802	moisture_content_percentage	Fiber_InGrams_lag	0.296298	0.141626
802	moisture_content_percentage	Net_Calories_lag	-0.00991453	0.962698
802	moisture_content_percentage	Calories_Burned	0.247814	0.194926
802	moisture_content_percentage	Time_sampling_hour	0.535356	0.00229955
802	moisture_content_percentage	Carb_%_lag	-0.156923	0.442215
802	moisture_content_percentage	Fat_%_lag	0.191795	0.346322
802	moisture_content_percentage	Protein_%_lag	0.102582	0.618019
802	moisture_content_percentage	moisture_content_percentage	1	0
802	moisture_content_percentage	BSS	0.576026	0.000865174
802	moisture_content_percentage	TSLD_InHours	-0.0213713	0.910749
802	BSS	Scaled_Cycle	-0.210039	0.265265
802	BSS	Scaled_Cycle_through	0.135136	0.476468
802	BSS	Calories_FoodIntake	-0.210378	0.282579
802	BSS	Carb_InGrams_lag	0.137394	0.5033
802	BSS	Fat_InGrams_lag	-0.122583	0.550796
802	BSS	Protein_InGrams_lag	-0.0308567	0.881052
802	BSS	Cholesterol_InMilligrams_lag	-0.0369744	0.857685
802	BSS	Sodium_InMilligrams_lag	-0.0878831	0.669448
802	BSS	Sugar_InGrams_lag	0.023041	0.911043
802	BSS	Fiber_InGrams_lag	0.0140951	0.945515
802	BSS	Net_Calories_lag	-0.12022	0.558559
802	BSS	Calories_Burned	0.00387611	0.984079
802	BSS	Time_sampling_hour	0.170342	0.368142
802	BSS	Carb_%_lag	0.140907	0.492341
802	BSS	Fat_%_lag	-0.10851	0.597745
802	BSS	Protein_%_lag	-0.0687088	0.738748
802	BSS	moisture_content_percentage	0.576026	0.000865174
802	BSS	BSS	1	0
802	BSS	TSLD_InHours	0.0672353	0.724077
802	TSLD_InHours	Scaled_Cycle	0.0497939	0.793857
802	TSLD_InHours	Scaled_Cycle_through	0.369769	0.0443078
802	TSLD_InHours	Calories_FoodIntake	-0.281019	0.147451
802	TSLD_InHours	Carb_InGrams_lag	-0.286057	0.156577
802	TSLD_InHours	Fat_InGrams_lag	-0.390486	0.0485785
802	TSLD_InHours	Protein_InGrams_lag	-0.496319	0.00991154
802	TSLD_InHours	Cholesterol_InMilligrams_lag	0.0253668	0.902104
802	TSLD_InHours	Sodium_InMilligrams_lag	-0.23181	0.254505
802	TSLD_InHours	Sugar_InGrams_lag	-0.229716	0.258941
802	TSLD_InHours	Fiber_InGrams_lag	-0.14879	0.468191
802	TSLD_InHours	Net_Calories_lag	-0.0414029	0.840841
802	TSLD_InHours	Calories_Burned	-0.204856	0.286416
802	TSLD_InHours	Time_sampling_hour	0.297882	0.10987
802	TSLD_InHours	Carb_%_lag	0.382549	0.0537574
802	TSLD_InHours	Fat_%_lag	-0.287425	0.154517
802	TSLD_InHours	Protein_%_lag	-0.385695	0.0516557
802	TSLD_InHours	moisture_content_percentage	-0.0213713	0.910749
802	TSLD_InHours	BSS	0.0672353	0.724077
802	TSLD_InHours	TSLD_InHours	1	0
803	Scaled_Cycle	Scaled_Cycle	1	0
803	Scaled_Cycle	Scaled_Cycle_through	0.0516758	0.736024
803	Scaled_Cycle	Calories_FoodIntake	0.254054	0.092173
803	Scaled_Cycle	Carb_InGrams_lag	0.0377645	0.807714
803	Scaled_Cycle	Fat_InGrams_lag	0.0391099	0.801
803	Scaled_Cycle	Protein_InGrams_lag	0.172484	0.26288
803	Scaled_Cycle	Cholesterol_InMilligrams_lag	-0.22114	0.14914
803	Scaled_Cycle	Sodium_InMilligrams_lag	0.110492	0.475219
803	Scaled_Cycle	Sugar_InGrams_lag	-0.080474	0.603565
803	Scaled_Cycle	Fiber_InGrams_lag	0.134318	0.384703
803	Scaled_Cycle	Net_Calories_lag	0.261185	0.0868048
803	Scaled_Cycle	Calories_Burned	-0.198705	0.190692
803	Scaled_Cycle	Time_sampling_hour	0.0544715	0.7223
803	Scaled_Cycle	Carb_%_lag	-0.0711465	0.646285
803	Scaled_Cycle	Fat_%_lag	0.0135383	0.930495
803	Scaled_Cycle	Protein_%_lag	0.11564	0.454764
803	Scaled_Cycle	moisture_content_percentage	0.368213	0.0139238
803	Scaled_Cycle	BSS	-0.114376	0.454384
803	Scaled_Cycle	TSLD_InHours	-0.0517059	0.738887
803	Scaled_Cycle_through	Scaled_Cycle	0.0516758	0.736024
803	Scaled_Cycle_through	Scaled_Cycle_through	1	0
803	Scaled_Cycle_through	Calories_FoodIntake	0.253121	0.0934153
803	Scaled_Cycle_through	Carb_InGrams_lag	0.0981816	0.526049
803	Scaled_Cycle_through	Fat_InGrams_lag	0.0812773	0.599944
803	Scaled_Cycle_through	Protein_InGrams_lag	0.052912	0.733018
803	Scaled_Cycle_through	Cholesterol_InMilligrams_lag	0.0426223	0.783539
803	Scaled_Cycle_through	Sodium_InMilligrams_lag	0.0521494	0.736014
803	Scaled_Cycle_through	Sugar_InGrams_lag	0.324886	0.0314161
803	Scaled_Cycle_through	Fiber_InGrams_lag	0.0540923	0.727289
803	Scaled_Cycle_through	Net_Calories_lag	0.31178	0.0393753
803	Scaled_Cycle_through	Calories_Burned	-0.168103	0.269675
803	Scaled_Cycle_through	Time_sampling_hour	-0.334016	0.0249336
803	Scaled_Cycle_through	Carb_%_lag	0.0918957	0.551795
803	Scaled_Cycle_through	Fat_%_lag	-0.0245243	0.874267
803	Scaled_Cycle_through	Protein_%_lag	-0.103171	0.503866
803	Scaled_Cycle_through	moisture_content_percentage	-0.118957	0.440548
803	Scaled_Cycle_through	BSS	-0.347599	0.0193029
803	Scaled_Cycle_through	TSLD_InHours	0.0671374	0.665009
803	Calories_FoodIntake	Scaled_Cycle	0.254054	0.092173
803	Calories_FoodIntake	Scaled_Cycle_through	0.253121	0.0934153
803	Calories_FoodIntake	Calories_FoodIntake	1	0
803	Calories_FoodIntake	Carb_InGrams_lag	0.1973	0.199237
803	Calories_FoodIntake	Fat_InGrams_lag	-0.0127252	0.934661
803	Calories_FoodIntake	Protein_InGrams_lag	0.187046	0.224073
803	Calories_FoodIntake	Cholesterol_InMilligrams_lag	-0.183281	0.233705
803	Calories_FoodIntake	Sodium_InMilligrams_lag	0.0155055	0.920426
803	Calories_FoodIntake	Sugar_InGrams_lag	0.170074	0.26971
803	Calories_FoodIntake	Fiber_InGrams_lag	0.235531	0.123779
803	Calories_FoodIntake	Net_Calories_lag	0.360304	0.0162837
803	Calories_FoodIntake	Calories_Burned	0.117509	0.442036
803	Calories_FoodIntake	Time_sampling_hour	-0.134273	0.379197
803	Calories_FoodIntake	Carb_%_lag	0.0833774	0.590522
803	Calories_FoodIntake	Fat_%_lag	-0.0872538	0.573306
803	Calories_FoodIntake	Protein_%_lag	-0.0222011	0.886256
803	Calories_FoodIntake	moisture_content_percentage	0.248229	0.104225
803	Calories_FoodIntake	BSS	-0.0721732	0.637538
803	Calories_FoodIntake	TSLD_InHours	-0.0696132	0.653422
803	Carb_InGrams_lag	Scaled_Cycle	0.0377645	0.807714
803	Carb_InGrams_lag	Scaled_Cycle_through	0.0981816	0.526049
803	Carb_InGrams_lag	Calories_FoodIntake	0.1973	0.199237
803	Carb_InGrams_lag	Carb_InGrams_lag	1	0
803	Carb_InGrams_lag	Fat_InGrams_lag	0.150698	0.328851
803	Carb_InGrams_lag	Protein_InGrams_lag	0.253731	0.0965268
803	Carb_InGrams_lag	Cholesterol_InMilligrams_lag	0.0136566	0.92989
803	Carb_InGrams_lag	Sodium_InMilligrams_lag	-0.151114	0.327503
803	Carb_InGrams_lag	Sugar_InGrams_lag	0.335119	0.0261705
803	Carb_InGrams_lag	Fiber_InGrams_lag	0.288333	0.0576889
803	Carb_InGrams_lag	Net_Calories_lag	0.438907	0.00287847
803	Carb_InGrams_lag	Calories_Burned	0.210936	0.169307
803	Carb_InGrams_lag	Time_sampling_hour	-0.256264	0.0931332
803	Carb_InGrams_lag	Carb_%_lag	0.513674	0.0003622
803	Carb_InGrams_lag	Fat_%_lag	-0.399774	0.00717535
803	Carb_InGrams_lag	Protein_%_lag	-0.45764	0.00178759
803	Carb_InGrams_lag	moisture_content_percentage	0.153904	0.324444
803	Carb_InGrams_lag	BSS	0.0931114	0.547734
803	Carb_InGrams_lag	TSLD_InHours	0.00578735	0.970619
803	Fat_InGrams_lag	Scaled_Cycle	0.0391099	0.801
803	Fat_InGrams_lag	Scaled_Cycle_through	0.0812773	0.599944
803	Fat_InGrams_lag	Calories_FoodIntake	-0.0127252	0.934661
803	Fat_InGrams_lag	Carb_InGrams_lag	0.150698	0.328851
803	Fat_InGrams_lag	Fat_InGrams_lag	1	0
803	Fat_InGrams_lag	Protein_InGrams_lag	0.439611	0.00282881
803	Fat_InGrams_lag	Cholesterol_InMilligrams_lag	0.193831	0.207413
803	Fat_InGrams_lag	Sodium_InMilligrams_lag	0.10172	0.51117
803	Fat_InGrams_lag	Sugar_InGrams_lag	0.137282	0.374203
803	Fat_InGrams_lag	Fiber_InGrams_lag	0.0362365	0.815355
803	Fat_InGrams_lag	Net_Calories_lag	0.293856	0.0528564
803	Fat_InGrams_lag	Calories_Burned	0.207044	0.177497
803	Fat_InGrams_lag	Time_sampling_hour	0.123336	0.425092
803	Fat_InGrams_lag	Carb_%_lag	-0.655364	1.38132e-06
803	Fat_InGrams_lag	Fat_%_lag	0.784224	3.03259e-10
803	Fat_InGrams_lag	Protein_%_lag	0.0908642	0.55748
803	Fat_InGrams_lag	moisture_content_percentage	0.424876	0.00451232
803	Fat_InGrams_lag	BSS	0.359036	0.0166919
803	Fat_InGrams_lag	TSLD_InHours	0.165702	0.288269
803	Protein_InGrams_lag	Scaled_Cycle	0.172484	0.26288
803	Protein_InGrams_lag	Scaled_Cycle_through	0.052912	0.733018
803	Protein_InGrams_lag	Calories_FoodIntake	0.187046	0.224073
803	Protein_InGrams_lag	Carb_InGrams_lag	0.253731	0.0965268
803	Protein_InGrams_lag	Fat_InGrams_lag	0.439611	0.00282881
803	Protein_InGrams_lag	Protein_InGrams_lag	1	0
803	Protein_InGrams_lag	Cholesterol_InMilligrams_lag	0.273781	0.0721284
803	Protein_InGrams_lag	Sodium_InMilligrams_lag	0.325232	0.0312257
803	Protein_InGrams_lag	Sugar_InGrams_lag	-0.16128	0.295617
803	Protein_InGrams_lag	Fiber_InGrams_lag	0.000318123	0.998365
803	Protein_InGrams_lag	Net_Calories_lag	0.363588	0.0152656
803	Protein_InGrams_lag	Calories_Burned	0.263246	0.0842562
803	Protein_InGrams_lag	Time_sampling_hour	0.00407097	0.979077
803	Protein_InGrams_lag	Carb_%_lag	-0.446365	0.0023888
803	Protein_InGrams_lag	Fat_%_lag	0.11817	0.444886
803	Protein_InGrams_lag	Protein_%_lag	0.656602	1.29885e-06
803	Protein_InGrams_lag	moisture_content_percentage	0.301081	0.0497702
803	Protein_InGrams_lag	BSS	0.152718	0.322333
803	Protein_InGrams_lag	TSLD_InHours	0.0249896	0.873619
803	Cholesterol_InMilligrams_lag	Scaled_Cycle	-0.22114	0.14914
803	Cholesterol_InMilligrams_lag	Scaled_Cycle_through	0.0426223	0.783539
803	Cholesterol_InMilligrams_lag	Calories_FoodIntake	-0.183281	0.233705
803	Cholesterol_InMilligrams_lag	Carb_InGrams_lag	0.0136566	0.92989
803	Cholesterol_InMilligrams_lag	Fat_InGrams_lag	0.193831	0.207413
803	Cholesterol_InMilligrams_lag	Protein_InGrams_lag	0.273781	0.0721284
803	Cholesterol_InMilligrams_lag	Cholesterol_InMilligrams_lag	1	0
803	Cholesterol_InMilligrams_lag	Sodium_InMilligrams_lag	0.166396	0.280356
803	Cholesterol_InMilligrams_lag	Sugar_InGrams_lag	0.208223	0.174986
803	Cholesterol_InMilligrams_lag	Fiber_InGrams_lag	-0.125088	0.418492
803	Cholesterol_InMilligrams_lag	Net_Calories_lag	-0.035708	0.818003
803	Cholesterol_InMilligrams_lag	Calories_Burned	-0.107774	0.486214
803	Cholesterol_InMilligrams_lag	Time_sampling_hour	-0.0890231	0.565524
803	Cholesterol_InMilligrams_lag	Carb_%_lag	-0.182344	0.236144
803	Cholesterol_InMilligrams_lag	Fat_%_lag	0.0419166	0.787039
803	Cholesterol_InMilligrams_lag	Protein_%_lag	0.177334	0.249488
803	Cholesterol_InMilligrams_lag	moisture_content_percentage	0.107221	0.493751
803	Cholesterol_InMilligrams_lag	BSS	0.150238	0.330346
803	Cholesterol_InMilligrams_lag	TSLD_InHours	0.0621142	0.692334
803	Sodium_InMilligrams_lag	Scaled_Cycle	0.110492	0.475219
803	Sodium_InMilligrams_lag	Scaled_Cycle_through	0.0521494	0.736014
803	Sodium_InMilligrams_lag	Calories_FoodIntake	0.0155055	0.920426
803	Sodium_InMilligrams_lag	Carb_InGrams_lag	-0.151114	0.327503
803	Sodium_InMilligrams_lag	Fat_InGrams_lag	0.10172	0.51117
803	Sodium_InMilligrams_lag	Protein_InGrams_lag	0.325232	0.0312257
803	Sodium_InMilligrams_lag	Cholesterol_InMilligrams_lag	0.166396	0.280356
803	Sodium_InMilligrams_lag	Sodium_InMilligrams_lag	1	0
803	Sodium_InMilligrams_lag	Sugar_InGrams_lag	0.0271385	0.861185
803	Sodium_InMilligrams_lag	Fiber_InGrams_lag	-0.142716	0.355402
803	Sodium_InMilligrams_lag	Net_Calories_lag	0.0795659	0.60767
803	Sodium_InMilligrams_lag	Calories_Burned	0.123242	0.425449
803	Sodium_InMilligrams_lag	Time_sampling_hour	0.167585	0.276884
803	Sodium_InMilligrams_lag	Carb_%_lag	-0.21339	0.163854
803	Sodium_InMilligrams_lag	Fat_%_lag	0.0545455	0.72434
803	Sodium_InMilligrams_lag	Protein_%_lag	0.367442	0.0146141
803	Sodium_InMilligrams_lag	moisture_content_percentage	-0.0289943	0.853312
803	Sodium_InMilligrams_lag	BSS	-0.208972	0.173405
803	Sodium_InMilligrams_lag	TSLD_InHours	-0.0833555	0.595129
803	Sugar_InGrams_lag	Scaled_Cycle	-0.080474	0.603565
803	Sugar_InGrams_lag	Scaled_Cycle_through	0.324886	0.0314161
803	Sugar_InGrams_lag	Calories_FoodIntake	0.170074	0.26971
803	Sugar_InGrams_lag	Carb_InGrams_lag	0.335119	0.0261705
803	Sugar_InGrams_lag	Fat_InGrams_lag	0.137282	0.374203
803	Sugar_InGrams_lag	Protein_InGrams_lag	-0.16128	0.295617
803	Sugar_InGrams_lag	Cholesterol_InMilligrams_lag	0.208223	0.174986
803	Sugar_InGrams_lag	Sodium_InMilligrams_lag	0.0271385	0.861185
803	Sugar_InGrams_lag	Sugar_InGrams_lag	1	0
803	Sugar_InGrams_lag	Fiber_InGrams_lag	0.325552	0.0310502
803	Sugar_InGrams_lag	Net_Calories_lag	0.319681	0.034401
803	Sugar_InGrams_lag	Calories_Burned	0.0810299	0.601058
803	Sugar_InGrams_lag	Time_sampling_hour	-0.0478773	0.757613
803	Sugar_InGrams_lag	Carb_%_lag	0.224932	0.142114
803	Sugar_InGrams_lag	Fat_%_lag	-0.0734501	0.635623
803	Sugar_InGrams_lag	Protein_%_lag	-0.445071	0.0024681
803	Sugar_InGrams_lag	moisture_content_percentage	-0.105585	0.500405
803	Sugar_InGrams_lag	BSS	-0.133728	0.386814
803	Sugar_InGrams_lag	TSLD_InHours	0.0917724	0.558349
803	Fiber_InGrams_lag	Scaled_Cycle	0.134318	0.384703
803	Fiber_InGrams_lag	Scaled_Cycle_through	0.0540923	0.727289
803	Fiber_InGrams_lag	Calories_FoodIntake	0.235531	0.123779
803	Fiber_InGrams_lag	Carb_InGrams_lag	0.288333	0.0576889
803	Fiber_InGrams_lag	Fat_InGrams_lag	0.0362365	0.815355
803	Fiber_InGrams_lag	Protein_InGrams_lag	0.000318123	0.998365
803	Fiber_InGrams_lag	Cholesterol_InMilligrams_lag	-0.125088	0.418492
803	Fiber_InGrams_lag	Sodium_InMilligrams_lag	-0.142716	0.355402
803	Fiber_InGrams_lag	Sugar_InGrams_lag	0.325552	0.0310502
803	Fiber_InGrams_lag	Fiber_InGrams_lag	1	0
803	Fiber_InGrams_lag	Net_Calories_lag	0.183927	0.232031
803	Fiber_InGrams_lag	Calories_Burned	-0.166065	0.281329
803	Fiber_InGrams_lag	Time_sampling_hour	-0.228528	0.135681
803	Fiber_InGrams_lag	Carb_%_lag	0.127745	0.408596
803	Fiber_InGrams_lag	Fat_%_lag	-0.0434292	0.779542
803	Fiber_InGrams_lag	Protein_%_lag	-0.243274	0.111553
803	Fiber_InGrams_lag	moisture_content_percentage	0.291412	0.0579618
803	Fiber_InGrams_lag	BSS	0.278015	0.0676603
803	Fiber_InGrams_lag	TSLD_InHours	0.159453	0.307092
803	Net_Calories_lag	Scaled_Cycle	0.261185	0.0868048
803	Net_Calories_lag	Scaled_Cycle_through	0.31178	0.0393753
803	Net_Calories_lag	Calories_FoodIntake	0.360304	0.0162837
803	Net_Calories_lag	Carb_InGrams_lag	0.438907	0.00287847
803	Net_Calories_lag	Fat_InGrams_lag	0.293856	0.0528564
803	Net_Calories_lag	Protein_InGrams_lag	0.363588	0.0152656
803	Net_Calories_lag	Cholesterol_InMilligrams_lag	-0.035708	0.818003
803	Net_Calories_lag	Sodium_InMilligrams_lag	0.0795659	0.60767
803	Net_Calories_lag	Sugar_InGrams_lag	0.319681	0.034401
803	Net_Calories_lag	Fiber_InGrams_lag	0.183927	0.232031
803	Net_Calories_lag	Net_Calories_lag	1	0
803	Net_Calories_lag	Calories_Burned	0.275163	0.0706448
803	Net_Calories_lag	Time_sampling_hour	-0.193819	0.20744
803	Net_Calories_lag	Carb_%_lag	0.0147997	0.924038
803	Net_Calories_lag	Fat_%_lag	0.0551112	0.722356
803	Net_Calories_lag	Protein_%_lag	-0.128546	0.405642
803	Net_Calories_lag	moisture_content_percentage	0.162495	0.297834
803	Net_Calories_lag	BSS	-0.0970209	0.530976
803	Net_Calories_lag	TSLD_InHours	0.209077	0.178451
803	Calories_Burned	Scaled_Cycle	-0.198705	0.190692
803	Calories_Burned	Scaled_Cycle_through	-0.168103	0.269675
803	Calories_Burned	Calories_FoodIntake	0.117509	0.442036
803	Calories_Burned	Carb_InGrams_lag	0.210936	0.169307
803	Calories_Burned	Fat_InGrams_lag	0.207044	0.177497
803	Calories_Burned	Protein_InGrams_lag	0.263246	0.0842562
803	Calories_Burned	Cholesterol_InMilligrams_lag	-0.107774	0.486214
803	Calories_Burned	Sodium_InMilligrams_lag	0.123242	0.425449
803	Calories_Burned	Sugar_InGrams_lag	0.0810299	0.601058
803	Calories_Burned	Fiber_InGrams_lag	-0.166065	0.281329
803	Calories_Burned	Net_Calories_lag	0.275163	0.0706448
803	Calories_Burned	Calories_Burned	1	0
803	Calories_Burned	Time_sampling_hour	0.0493354	0.747578
803	Calories_Burned	Carb_%_lag	-0.0766933	0.620734
803	Calories_Burned	Fat_%_lag	0.112594	0.466809
803	Calories_Burned	Protein_%_lag	0.100651	0.515643
803	Calories_Burned	moisture_content_percentage	-0.0328069	0.832569
803	Calories_Burned	BSS	0.00369802	0.980766
803	Calories_Burned	TSLD_InHours	0.0252003	0.871012
803	Time_sampling_hour	Scaled_Cycle	0.0544715	0.7223
803	Time_sampling_hour	Scaled_Cycle_through	-0.334016	0.0249336
803	Time_sampling_hour	Calories_FoodIntake	-0.134273	0.379197
803	Time_sampling_hour	Carb_InGrams_lag	-0.256264	0.0931332
803	Time_sampling_hour	Fat_InGrams_lag	0.123336	0.425092
803	Time_sampling_hour	Protein_InGrams_lag	0.00407097	0.979077
803	Time_sampling_hour	Cholesterol_InMilligrams_lag	-0.0890231	0.565524
803	Time_sampling_hour	Sodium_InMilligrams_lag	0.167585	0.276884
803	Time_sampling_hour	Sugar_InGrams_lag	-0.0478773	0.757613
803	Time_sampling_hour	Fiber_InGrams_lag	-0.228528	0.135681
803	Time_sampling_hour	Net_Calories_lag	-0.193819	0.20744
803	Time_sampling_hour	Calories_Burned	0.0493354	0.747578
803	Time_sampling_hour	Time_sampling_hour	1	0
803	Time_sampling_hour	Carb_%_lag	-0.30331	0.0453455
803	Time_sampling_hour	Fat_%_lag	0.256303	0.0930824
803	Time_sampling_hour	Protein_%_lag	0.168033	0.275584
803	Time_sampling_hour	moisture_content_percentage	0.0184326	0.905467
803	Time_sampling_hour	BSS	0.17556	0.248688
803	Time_sampling_hour	TSLD_InHours	0.00766155	0.960634
803	Carb_%_lag	Scaled_Cycle	-0.0711465	0.646285
803	Carb_%_lag	Scaled_Cycle_through	0.0918957	0.551795
803	Carb_%_lag	Calories_FoodIntake	0.0833774	0.590522
803	Carb_%_lag	Carb_InGrams_lag	0.513674	0.0003622
803	Carb_%_lag	Fat_InGrams_lag	-0.655364	1.38132e-06
803	Carb_%_lag	Protein_InGrams_lag	-0.446365	0.0023888
803	Carb_%_lag	Cholesterol_InMilligrams_lag	-0.182344	0.236144
803	Carb_%_lag	Sodium_InMilligrams_lag	-0.21339	0.163854
803	Carb_%_lag	Sugar_InGrams_lag	0.224932	0.142114
803	Carb_%_lag	Fiber_InGrams_lag	0.127745	0.408596
803	Carb_%_lag	Net_Calories_lag	0.0147997	0.924038
803	Carb_%_lag	Calories_Burned	-0.0766933	0.620734
803	Carb_%_lag	Time_sampling_hour	-0.30331	0.0453455
803	Carb_%_lag	Carb_%_lag	1	0
803	Carb_%_lag	Fat_%_lag	-0.840874	0
803	Carb_%_lag	Protein_%_lag	-0.649471	3.4113e-06
803	Carb_%_lag	moisture_content_percentage	-0.380399	0.0123251
803	Carb_%_lag	BSS	-0.325955	0.0308306
803	Carb_%_lag	TSLD_InHours	-0.140766	0.367928
803	Fat_%_lag	Scaled_Cycle	0.0135383	0.930495
803	Fat_%_lag	Scaled_Cycle_through	-0.0245243	0.874267
803	Fat_%_lag	Calories_FoodIntake	-0.0872538	0.573306
803	Fat_%_lag	Carb_InGrams_lag	-0.399774	0.00717535
803	Fat_%_lag	Fat_InGrams_lag	0.784224	3.03259e-10
803	Fat_%_lag	Protein_InGrams_lag	0.11817	0.444886
803	Fat_%_lag	Cholesterol_InMilligrams_lag	0.0419166	0.787039
803	Fat_%_lag	Sodium_InMilligrams_lag	0.0545455	0.72434
803	Fat_%_lag	Sugar_InGrams_lag	-0.0734501	0.635623
803	Fat_%_lag	Fiber_InGrams_lag	-0.0434292	0.779542
803	Fat_%_lag	Net_Calories_lag	0.0551112	0.722356
803	Fat_%_lag	Calories_Burned	0.112594	0.466809
803	Fat_%_lag	Time_sampling_hour	0.256303	0.0930824
803	Fat_%_lag	Carb_%_lag	-0.840874	0
803	Fat_%_lag	Fat_%_lag	1	0
803	Fat_%_lag	Protein_%_lag	0.188161	0.220513
803	Fat_%_lag	moisture_content_percentage	0.353066	0.0207291
803	Fat_%_lag	BSS	0.347843	0.0206854
803	Fat_%_lag	TSLD_InHours	0.170644	0.273926
803	Protein_%_lag	Scaled_Cycle	0.11564	0.454764
803	Protein_%_lag	Scaled_Cycle_through	-0.103171	0.503866
803	Protein_%_lag	Calories_FoodIntake	-0.0222011	0.886256
803	Protein_%_lag	Carb_InGrams_lag	-0.45764	0.00178759
803	Protein_%_lag	Fat_InGrams_lag	0.0908642	0.55748
803	Protein_%_lag	Protein_InGrams_lag	0.656602	1.29885e-06
803	Protein_%_lag	Cholesterol_InMilligrams_lag	0.177334	0.249488
803	Protein_%_lag	Sodium_InMilligrams_lag	0.367442	0.0146141
803	Protein_%_lag	Sugar_InGrams_lag	-0.445071	0.0024681
803	Protein_%_lag	Fiber_InGrams_lag	-0.243274	0.111553
803	Protein_%_lag	Net_Calories_lag	-0.128546	0.405642
803	Protein_%_lag	Calories_Burned	0.100651	0.515643
803	Protein_%_lag	Time_sampling_hour	0.168033	0.275584
803	Protein_%_lag	Carb_%_lag	-0.649471	3.4113e-06
803	Protein_%_lag	Fat_%_lag	0.188161	0.220513
803	Protein_%_lag	Protein_%_lag	1	0
803	Protein_%_lag	moisture_content_percentage	0.120054	0.44187
803	Protein_%_lag	BSS	0.0427409	0.782951
803	Protein_%_lag	TSLD_InHours	-0.0298022	0.849537
803	moisture_content_percentage	Scaled_Cycle	0.368213	0.0139238
803	moisture_content_percentage	Scaled_Cycle_through	-0.118957	0.440548
803	moisture_content_percentage	Calories_FoodIntake	0.248229	0.104225
803	moisture_content_percentage	Carb_InGrams_lag	0.153904	0.324444
803	moisture_content_percentage	Fat_InGrams_lag	0.424876	0.00451232
803	moisture_content_percentage	Protein_InGrams_lag	0.301081	0.0497702
803	moisture_content_percentage	Cholesterol_InMilligrams_lag	0.107221	0.493751
803	moisture_content_percentage	Sodium_InMilligrams_lag	-0.0289943	0.853312
803	moisture_content_percentage	Sugar_InGrams_lag	-0.105585	0.500405
803	moisture_content_percentage	Fiber_InGrams_lag	0.291412	0.0579618
803	moisture_content_percentage	Net_Calories_lag	0.162495	0.297834
803	moisture_content_percentage	Calories_Burned	-0.0328069	0.832569
803	moisture_content_percentage	Time_sampling_hour	0.0184326	0.905467
803	moisture_content_percentage	Carb_%_lag	-0.380399	0.0123251
803	moisture_content_percentage	Fat_%_lag	0.353066	0.0207291
803	moisture_content_percentage	Protein_%_lag	0.120054	0.44187
803	moisture_content_percentage	moisture_content_percentage	1	0
803	moisture_content_percentage	BSS	0.659312	1.13395e-06
803	moisture_content_percentage	TSLD_InHours	0.0533324	0.734112
803	BSS	Scaled_Cycle	-0.114376	0.454384
803	BSS	Scaled_Cycle_through	-0.347599	0.0193029
803	BSS	Calories_FoodIntake	-0.0721732	0.637538
803	BSS	Carb_InGrams_lag	0.0931114	0.547734
803	BSS	Fat_InGrams_lag	0.359036	0.0166919
803	BSS	Protein_InGrams_lag	0.152718	0.322333
803	BSS	Cholesterol_InMilligrams_lag	0.150238	0.330346
803	BSS	Sodium_InMilligrams_lag	-0.208972	0.173405
803	BSS	Sugar_InGrams_lag	-0.133728	0.386814
803	BSS	Fiber_InGrams_lag	0.278015	0.0676603
803	BSS	Net_Calories_lag	-0.0970209	0.530976
803	BSS	Calories_Burned	0.00369802	0.980766
803	BSS	Time_sampling_hour	0.17556	0.248688
803	BSS	Carb_%_lag	-0.325955	0.0308306
803	BSS	Fat_%_lag	0.347843	0.0206854
803	BSS	Protein_%_lag	0.0427409	0.782951
803	BSS	moisture_content_percentage	0.659312	1.13395e-06
803	BSS	BSS	1	0
803	BSS	TSLD_InHours	0.0741509	0.632393
803	TSLD_InHours	Scaled_Cycle	-0.0517059	0.738887
803	TSLD_InHours	Scaled_Cycle_through	0.0671374	0.665009
803	TSLD_InHours	Calories_FoodIntake	-0.0696132	0.653422
803	TSLD_InHours	Carb_InGrams_lag	0.00578735	0.970619
803	TSLD_InHours	Fat_InGrams_lag	0.165702	0.288269
803	TSLD_InHours	Protein_InGrams_lag	0.0249896	0.873619
803	TSLD_InHours	Cholesterol_InMilligrams_lag	0.0621142	0.692334
803	TSLD_InHours	Sodium_InMilligrams_lag	-0.0833555	0.595129
803	TSLD_InHours	Sugar_InGrams_lag	0.0917724	0.558349
803	TSLD_InHours	Fiber_InGrams_lag	0.159453	0.307092
803	TSLD_InHours	Net_Calories_lag	0.209077	0.178451
803	TSLD_InHours	Calories_Burned	0.0252003	0.871012
803	TSLD_InHours	Time_sampling_hour	0.00766155	0.960634
803	TSLD_InHours	Carb_%_lag	-0.140766	0.367928
803	TSLD_InHours	Fat_%_lag	0.170644	0.273926
803	TSLD_InHours	Protein_%_lag	-0.0298022	0.849537
803	TSLD_InHours	moisture_content_percentage	0.0533324	0.734112
803	TSLD_InHours	BSS	0.0741509	0.632393
803	TSLD_InHours	TSLD_InHours	1	0
804	Scaled_Cycle	Scaled_Cycle	1	0
804	Scaled_Cycle	Scaled_Cycle_through	0.1708	0.305237
804	Scaled_Cycle	Calories_FoodIntake	0.182435	0.27296
804	Scaled_Cycle	Carb_InGrams_lag	0.0986058	0.561492
804	Scaled_Cycle	Fat_InGrams_lag	0.235707	0.160195
804	Scaled_Cycle	Protein_InGrams_lag	0.0469492	0.782601
804	Scaled_Cycle	Cholesterol_InMilligrams_lag	-0.132642	0.43386
804	Scaled_Cycle	Sodium_InMilligrams_lag	-0.077872	0.646869
804	Scaled_Cycle	Sugar_InGrams_lag	0.0846291	0.61848
804	Scaled_Cycle	Fiber_InGrams_lag	-0.0359713	0.832604
804	Scaled_Cycle	Net_Calories_lag	0.328608	0.0470589
804	Scaled_Cycle	Calories_Burned	-0.204559	0.217972
804	Scaled_Cycle	Time_sampling_hour	-0.139446	0.546609
804	Scaled_Cycle	Carb_%_lag	-0.0640494	0.706462
804	Scaled_Cycle	Fat_%_lag	0.121694	0.473065
804	Scaled_Cycle	Protein_%_lag	-0.100818	0.552698
804	Scaled_Cycle	moisture_content_percentage	-0.0403252	0.862221
804	Scaled_Cycle	BSS	0.230217	0.328831
804	Scaled_Cycle	TSLD_InHours	0.0846354	0.715295
804	Scaled_Cycle_through	Scaled_Cycle	0.1708	0.305237
804	Scaled_Cycle_through	Scaled_Cycle_through	1	0
804	Scaled_Cycle_through	Calories_FoodIntake	0.250616	0.129108
804	Scaled_Cycle_through	Carb_InGrams_lag	0.303943	0.0674151
804	Scaled_Cycle_through	Fat_InGrams_lag	-0.0550013	0.746452
804	Scaled_Cycle_through	Protein_InGrams_lag	0.246411	0.141509
804	Scaled_Cycle_through	Cholesterol_InMilligrams_lag	0.138936	0.41216
804	Scaled_Cycle_through	Sodium_InMilligrams_lag	0.313437	0.0588866
804	Scaled_Cycle_through	Sugar_InGrams_lag	0.517675	0.00103286
804	Scaled_Cycle_through	Fiber_InGrams_lag	-0.0801001	0.637451
804	Scaled_Cycle_through	Net_Calories_lag	0.232023	0.16702
804	Scaled_Cycle_through	Calories_Burned	-0.219967	0.184511
804	Scaled_Cycle_through	Time_sampling_hour	-0.143187	0.53579
804	Scaled_Cycle_through	Carb_%_lag	0.0817923	0.629196
804	Scaled_Cycle_through	Fat_%_lag	-0.211949	0.207144
804	Scaled_Cycle_through	Protein_%_lag	0.0663822	0.695363
804	Scaled_Cycle_through	moisture_content_percentage	-0.0454693	0.844839
804	Scaled_Cycle_through	BSS	-0.40801	0.0741251
804	Scaled_Cycle_through	TSLD_InHours	-0.141743	0.539956
804	Calories_FoodIntake	Scaled_Cycle	0.182435	0.27296
804	Calories_FoodIntake	Scaled_Cycle_through	0.250616	0.129108
804	Calories_FoodIntake	Calories_FoodIntake	1	5.95988e-278
804	Calories_FoodIntake	Carb_InGrams_lag	0.102064	0.547777
804	Calories_FoodIntake	Fat_InGrams_lag	-0.160994	0.341146
804	Calories_FoodIntake	Protein_InGrams_lag	0.0101454	0.952478
804	Calories_FoodIntake	Cholesterol_InMilligrams_lag	0.0265173	0.876199
804	Calories_FoodIntake	Sodium_InMilligrams_lag	0.124793	0.461783
804	Calories_FoodIntake	Sugar_InGrams_lag	0.117281	0.489379
804	Calories_FoodIntake	Fiber_InGrams_lag	0.228813	0.173136
804	Calories_FoodIntake	Net_Calories_lag	0.103166	0.543439
804	Calories_FoodIntake	Calories_Burned	-0.104293	0.533198
804	Calories_FoodIntake	Time_sampling_hour	0.14188	0.53956
804	Calories_FoodIntake	Carb_%_lag	0.0934258	0.582328
804	Calories_FoodIntake	Fat_%_lag	-0.164325	0.331115
804	Calories_FoodIntake	Protein_%_lag	-0.0193254	0.909612
804	Calories_FoodIntake	moisture_content_percentage	0.0708022	0.760388
804	Calories_FoodIntake	BSS	0.32791	0.158122
804	Calories_FoodIntake	TSLD_InHours	0.144994	0.530603
804	Carb_InGrams_lag	Scaled_Cycle	0.0986058	0.561492
804	Carb_InGrams_lag	Scaled_Cycle_through	0.303943	0.0674151
804	Carb_InGrams_lag	Calories_FoodIntake	0.102064	0.547777
804	Carb_InGrams_lag	Carb_InGrams_lag	1	1.54706e-275
804	Carb_InGrams_lag	Fat_InGrams_lag	-0.0477747	0.778873
804	Carb_InGrams_lag	Protein_InGrams_lag	0.157617	0.351502
804	Carb_InGrams_lag	Cholesterol_InMilligrams_lag	-0.360874	0.0282132
804	Carb_InGrams_lag	Sodium_InMilligrams_lag	0.155005	0.359641
804	Carb_InGrams_lag	Sugar_InGrams_lag	0.390376	0.0169079
804	Carb_InGrams_lag	Fiber_InGrams_lag	0.190109	0.259738
804	Carb_InGrams_lag	Net_Calories_lag	0.377179	0.0213759
804	Carb_InGrams_lag	Calories_Burned	-0.0575324	0.735194
804	Carb_InGrams_lag	Time_sampling_hour	-0.389278	0.0811198
804	Carb_InGrams_lag	Carb_%_lag	0.723036	4.31571e-07
804	Carb_InGrams_lag	Fat_%_lag	-0.493092	0.0019298
804	Carb_InGrams_lag	Protein_%_lag	-0.498666	0.00168157
804	Carb_InGrams_lag	moisture_content_percentage	0.228794	0.318483
804	Carb_InGrams_lag	BSS	-0.230375	0.328492
804	Carb_InGrams_lag	TSLD_InHours	0.0283019	0.903075
804	Fat_InGrams_lag	Scaled_Cycle	0.235707	0.160195
804	Fat_InGrams_lag	Scaled_Cycle_through	-0.0550013	0.746452
804	Fat_InGrams_lag	Calories_FoodIntake	-0.160994	0.341146
804	Fat_InGrams_lag	Carb_InGrams_lag	-0.0477747	0.778873
804	Fat_InGrams_lag	Fat_InGrams_lag	1	0
804	Fat_InGrams_lag	Protein_InGrams_lag	0.0581976	0.732244
804	Fat_InGrams_lag	Cholesterol_InMilligrams_lag	0.0592701	0.727496
804	Fat_InGrams_lag	Sodium_InMilligrams_lag	0.228691	0.173372
804	Fat_InGrams_lag	Sugar_InGrams_lag	0.00267475	0.987465
804	Fat_InGrams_lag	Fiber_InGrams_lag	-0.0179241	0.916142
804	Fat_InGrams_lag	Net_Calories_lag	0.267689	0.109202
804	Fat_InGrams_lag	Calories_Burned	0.0514334	0.762409
804	Fat_InGrams_lag	Time_sampling_hour	0.218548	0.341219
804	Fat_InGrams_lag	Carb_%_lag	-0.449395	0.00526572
804	Fat_InGrams_lag	Fat_%_lag	0.860776	8.36596e-12
804	Fat_InGrams_lag	Protein_%_lag	-0.148373	0.38081
804	Fat_InGrams_lag	moisture_content_percentage	0.0882163	0.703762
804	Fat_InGrams_lag	BSS	0.0121258	0.959534
804	Fat_InGrams_lag	TSLD_InHours	0.0726621	0.754277
804	Protein_InGrams_lag	Scaled_Cycle	0.0469492	0.782601
804	Protein_InGrams_lag	Scaled_Cycle_through	0.246411	0.141509
804	Protein_InGrams_lag	Calories_FoodIntake	0.0101454	0.952478
804	Protein_InGrams_lag	Carb_InGrams_lag	0.157617	0.351502
804	Protein_InGrams_lag	Fat_InGrams_lag	0.0581976	0.732244
804	Protein_InGrams_lag	Protein_InGrams_lag	1	0
804	Protein_InGrams_lag	Cholesterol_InMilligrams_lag	-0.0246211	0.884991
804	Protein_InGrams_lag	Sodium_InMilligrams_lag	-0.0794329	0.640266
804	Protein_InGrams_lag	Sugar_InGrams_lag	0.472516	0.00314656
804	Protein_InGrams_lag	Fiber_InGrams_lag	0.116444	0.492505
804	Protein_InGrams_lag	Net_Calories_lag	0.33272	0.0442062
804	Protein_InGrams_lag	Calories_Burned	-0.0196418	0.908139
804	Protein_InGrams_lag	Time_sampling_hour	0.544008	0.0107929
804	Protein_InGrams_lag	Carb_%_lag	-0.407403	0.0123244
804	Protein_InGrams_lag	Fat_%_lag	-0.151264	0.371494
804	Protein_InGrams_lag	Protein_%_lag	0.710286	8.46552e-07
804	Protein_InGrams_lag	moisture_content_percentage	-0.193045	0.401804
804	Protein_InGrams_lag	BSS	-0.127338	0.592655
804	Protein_InGrams_lag	TSLD_InHours	-0.105725	0.648311
804	Cholesterol_InMilligrams_lag	Scaled_Cycle	-0.132642	0.43386
804	Cholesterol_InMilligrams_lag	Scaled_Cycle_through	0.138936	0.41216
804	Cholesterol_InMilligrams_lag	Calories_FoodIntake	0.0265173	0.876199
804	Cholesterol_InMilligrams_lag	Carb_InGrams_lag	-0.360874	0.0282132
804	Cholesterol_InMilligrams_lag	Fat_InGrams_lag	0.0592701	0.727496
804	Cholesterol_InMilligrams_lag	Protein_InGrams_lag	-0.0246211	0.884991
804	Cholesterol_InMilligrams_lag	Cholesterol_InMilligrams_lag	1	0
804	Cholesterol_InMilligrams_lag	Sodium_InMilligrams_lag	0.482737	0.00247739
804	Cholesterol_InMilligrams_lag	Sugar_InGrams_lag	0.0266591	0.875542
804	Cholesterol_InMilligrams_lag	Fiber_InGrams_lag	0.0874088	0.606955
804	Cholesterol_InMilligrams_lag	Net_Calories_lag	-0.0203979	0.904618
804	Cholesterol_InMilligrams_lag	Calories_Burned	-0.116387	0.492719
804	Cholesterol_InMilligrams_lag	Time_sampling_hour	0.0875701	0.705839
804	Cholesterol_InMilligrams_lag	Carb_%_lag	-0.332173	0.0445779
804	Cholesterol_InMilligrams_lag	Fat_%_lag	0.220769	0.189162
804	Cholesterol_InMilligrams_lag	Protein_%_lag	0.233005	0.16518
804	Cholesterol_InMilligrams_lag	moisture_content_percentage	0.0561285	0.809049
804	Cholesterol_InMilligrams_lag	BSS	0.222852	0.344964
804	Cholesterol_InMilligrams_lag	TSLD_InHours	-0.0126412	0.956629
804	Sodium_InMilligrams_lag	Scaled_Cycle	-0.077872	0.646869
804	Sodium_InMilligrams_lag	Scaled_Cycle_through	0.313437	0.0588866
804	Sodium_InMilligrams_lag	Calories_FoodIntake	0.124793	0.461783
804	Sodium_InMilligrams_lag	Carb_InGrams_lag	0.155005	0.359641
804	Sodium_InMilligrams_lag	Fat_InGrams_lag	0.228691	0.173372
804	Sodium_InMilligrams_lag	Protein_InGrams_lag	-0.0794329	0.640266
804	Sodium_InMilligrams_lag	Cholesterol_InMilligrams_lag	0.482737	0.00247739
804	Sodium_InMilligrams_lag	Sodium_InMilligrams_lag	1	0
804	Sodium_InMilligrams_lag	Sugar_InGrams_lag	0.245922	0.142326
804	Sodium_InMilligrams_lag	Fiber_InGrams_lag	0.0753508	0.657591
804	Sodium_InMilligrams_lag	Net_Calories_lag	0.143467	0.39693
804	Sodium_InMilligrams_lag	Calories_Burned	-0.0733916	0.665971
804	Sodium_InMilligrams_lag	Time_sampling_hour	0.0863047	0.709911
804	Sodium_InMilligrams_lag	Carb_%_lag	0.0324818	0.848645
804	Sodium_InMilligrams_lag	Fat_%_lag	0.223105	0.184404
804	Sodium_InMilligrams_lag	Protein_%_lag	-0.202122	0.230259
804	Sodium_InMilligrams_lag	moisture_content_percentage	0.0889899	0.701279
804	Sodium_InMilligrams_lag	BSS	0.0801002	0.737102
804	Sodium_InMilligrams_lag	TSLD_InHours	-0.0357608	0.877696
804	Sugar_InGrams_lag	Scaled_Cycle	0.0846291	0.61848
804	Sugar_InGrams_lag	Scaled_Cycle_through	0.517675	0.00103286
804	Sugar_InGrams_lag	Calories_FoodIntake	0.117281	0.489379
804	Sugar_InGrams_lag	Carb_InGrams_lag	0.390376	0.0169079
804	Sugar_InGrams_lag	Fat_InGrams_lag	0.00267475	0.987465
804	Sugar_InGrams_lag	Protein_InGrams_lag	0.472516	0.00314656
804	Sugar_InGrams_lag	Cholesterol_InMilligrams_lag	0.0266591	0.875542
804	Sugar_InGrams_lag	Sodium_InMilligrams_lag	0.245922	0.142326
804	Sugar_InGrams_lag	Sugar_InGrams_lag	1	1.54706e-275
804	Sugar_InGrams_lag	Fiber_InGrams_lag	0.0633883	0.709359
804	Sugar_InGrams_lag	Net_Calories_lag	0.441241	0.00626273
804	Sugar_InGrams_lag	Calories_Burned	-0.280963	0.0920862
804	Sugar_InGrams_lag	Time_sampling_hour	-0.126393	0.585109
804	Sugar_InGrams_lag	Carb_%_lag	0.0839858	0.621161
804	Sugar_InGrams_lag	Fat_%_lag	-0.246145	0.141954
804	Sugar_InGrams_lag	Protein_%_lag	0.154567	0.361016
804	Sugar_InGrams_lag	moisture_content_percentage	0.0813273	0.726002
804	Sugar_InGrams_lag	BSS	-0.123303	0.604526
804	Sugar_InGrams_lag	TSLD_InHours	-0.34028	0.131213
804	Fiber_InGrams_lag	Scaled_Cycle	-0.0359713	0.832604
804	Fiber_InGrams_lag	Scaled_Cycle_through	-0.0801001	0.637451
804	Fiber_InGrams_lag	Calories_FoodIntake	0.228813	0.173136
804	Fiber_InGrams_lag	Carb_InGrams_lag	0.190109	0.259738
804	Fiber_InGrams_lag	Fat_InGrams_lag	-0.0179241	0.916142
804	Fiber_InGrams_lag	Protein_InGrams_lag	0.116444	0.492505
804	Fiber_InGrams_lag	Cholesterol_InMilligrams_lag	0.0874088	0.606955
804	Fiber_InGrams_lag	Sodium_InMilligrams_lag	0.0753508	0.657591
804	Fiber_InGrams_lag	Sugar_InGrams_lag	0.0633883	0.709359
804	Fiber_InGrams_lag	Fiber_InGrams_lag	1	1.54706e-275
804	Fiber_InGrams_lag	Net_Calories_lag	0.302509	0.0687839
804	Fiber_InGrams_lag	Calories_Burned	0.288874	0.082913
804	Fiber_InGrams_lag	Time_sampling_hour	0.0953483	0.680981
804	Fiber_InGrams_lag	Carb_%_lag	0.0099828	0.953239
804	Fiber_InGrams_lag	Fat_%_lag	-0.077129	0.650022
804	Fiber_InGrams_lag	Protein_%_lag	0.0300672	0.85978
804	Fiber_InGrams_lag	moisture_content_percentage	0.130534	0.57277
804	Fiber_InGrams_lag	BSS	0.176034	0.457855
804	Fiber_InGrams_lag	TSLD_InHours	0.5435	0.0108816
804	Net_Calories_lag	Scaled_Cycle	0.328608	0.0470589
804	Net_Calories_lag	Scaled_Cycle_through	0.232023	0.16702
804	Net_Calories_lag	Calories_FoodIntake	0.103166	0.543439
804	Net_Calories_lag	Carb_InGrams_lag	0.377179	0.0213759
804	Net_Calories_lag	Fat_InGrams_lag	0.267689	0.109202
804	Net_Calories_lag	Protein_InGrams_lag	0.33272	0.0442062
804	Net_Calories_lag	Cholesterol_InMilligrams_lag	-0.0203979	0.904618
804	Net_Calories_lag	Sodium_InMilligrams_lag	0.143467	0.39693
804	Net_Calories_lag	Sugar_InGrams_lag	0.441241	0.00626273
804	Net_Calories_lag	Fiber_InGrams_lag	0.302509	0.0687839
804	Net_Calories_lag	Net_Calories_lag	1	0
804	Net_Calories_lag	Calories_Burned	-0.0419345	0.805348
804	Net_Calories_lag	Time_sampling_hour	-0.0771763	0.739507
804	Net_Calories_lag	Carb_%_lag	-0.0455273	0.789034
804	Net_Calories_lag	Fat_%_lag	-0.00960341	0.955014
804	Net_Calories_lag	Protein_%_lag	-0.0111447	0.947803
804	Net_Calories_lag	moisture_content_percentage	0.213775	0.352126
804	Net_Calories_lag	BSS	0.222445	0.345868
804	Net_Calories_lag	TSLD_InHours	0.0370732	0.873242
804	Calories_Burned	Scaled_Cycle	-0.204559	0.217972
804	Calories_Burned	Scaled_Cycle_through	-0.219967	0.184511
804	Calories_Burned	Calories_FoodIntake	-0.104293	0.533198
804	Calories_Burned	Carb_InGrams_lag	-0.0575324	0.735194
804	Calories_Burned	Fat_InGrams_lag	0.0514334	0.762409
804	Calories_Burned	Protein_InGrams_lag	-0.0196418	0.908139
804	Calories_Burned	Cholesterol_InMilligrams_lag	-0.116387	0.492719
804	Calories_Burned	Sodium_InMilligrams_lag	-0.0733916	0.665971
804	Calories_Burned	Sugar_InGrams_lag	-0.280963	0.0920862
804	Calories_Burned	Fiber_InGrams_lag	0.288874	0.082913
804	Calories_Burned	Net_Calories_lag	-0.0419345	0.805348
804	Calories_Burned	Calories_Burned	1	0
804	Calories_Burned	Time_sampling_hour	0.48815	0.0247623
804	Calories_Burned	Carb_%_lag	-0.0827837	0.626182
804	Calories_Burned	Fat_%_lag	0.0917044	0.589328
804	Calories_Burned	Protein_%_lag	0.00832595	0.960993
804	Calories_Burned	moisture_content_percentage	-0.436242	0.0480386
804	Calories_Burned	BSS	-0.284869	0.223466
804	Calories_Burned	TSLD_InHours	0.519812	0.0157232
804	Time_sampling_hour	Scaled_Cycle	-0.139446	0.546609
804	Time_sampling_hour	Scaled_Cycle_through	-0.143187	0.53579
804	Time_sampling_hour	Calories_FoodIntake	0.14188	0.53956
804	Time_sampling_hour	Carb_InGrams_lag	-0.389278	0.0811198
804	Time_sampling_hour	Fat_InGrams_lag	0.218548	0.341219
804	Time_sampling_hour	Protein_InGrams_lag	0.544008	0.0107929
804	Time_sampling_hour	Cholesterol_InMilligrams_lag	0.0875701	0.705839
804	Time_sampling_hour	Sodium_InMilligrams_lag	0.0863047	0.709911
804	Time_sampling_hour	Sugar_InGrams_lag	-0.126393	0.585109
804	Time_sampling_hour	Fiber_InGrams_lag	0.0953483	0.680981
804	Time_sampling_hour	Net_Calories_lag	-0.0771763	0.739507
804	Time_sampling_hour	Calories_Burned	0.48815	0.0247623
804	Time_sampling_hour	Time_sampling_hour	1	0
804	Time_sampling_hour	Carb_%_lag	-0.620479	0.00269042
804	Time_sampling_hour	Fat_%_lag	0.342604	0.128432
804	Time_sampling_hour	Protein_%_lag	0.589095	0.00495538
804	Time_sampling_hour	moisture_content_percentage	-0.401578	0.0711672
804	Time_sampling_hour	BSS	-0.235643	0.317239
804	Time_sampling_hour	TSLD_InHours	0.296568	0.191747
804	Carb_%_lag	Scaled_Cycle	-0.0640494	0.706462
804	Carb_%_lag	Scaled_Cycle_through	0.0817923	0.629196
804	Carb_%_lag	Calories_FoodIntake	0.0934258	0.582328
804	Carb_%_lag	Carb_InGrams_lag	0.723036	4.31571e-07
804	Carb_%_lag	Fat_InGrams_lag	-0.449395	0.00526572
804	Carb_%_lag	Protein_InGrams_lag	-0.407403	0.0123244
804	Carb_%_lag	Cholesterol_InMilligrams_lag	-0.332173	0.0445779
804	Carb_%_lag	Sodium_InMilligrams_lag	0.0324818	0.848645
804	Carb_%_lag	Sugar_InGrams_lag	0.0839858	0.621161
804	Carb_%_lag	Fiber_InGrams_lag	0.0099828	0.953239
804	Carb_%_lag	Net_Calories_lag	-0.0455273	0.789034
804	Carb_%_lag	Calories_Burned	-0.0827837	0.626182
804	Carb_%_lag	Time_sampling_hour	-0.620479	0.00269042
804	Carb_%_lag	Carb_%_lag	1	0
804	Carb_%_lag	Fat_%_lag	-0.649597	2.16399e-05
804	Carb_%_lag	Protein_%_lag	-0.731389	9.85119e-07
804	Carb_%_lag	moisture_content_percentage	0.125365	0.588189
804	Carb_%_lag	BSS	-0.0775971	0.745052
804	Carb_%_lag	TSLD_InHours	-0.102731	0.657678
804	Fat_%_lag	Scaled_Cycle	0.121694	0.473065
804	Fat_%_lag	Scaled_Cycle_through	-0.211949	0.207144
804	Fat_%_lag	Calories_FoodIntake	-0.164325	0.331115
804	Fat_%_lag	Carb_InGrams_lag	-0.493092	0.0019298
804	Fat_%_lag	Fat_InGrams_lag	0.860776	8.36596e-12
804	Fat_%_lag	Protein_InGrams_lag	-0.151264	0.371494
804	Fat_%_lag	Cholesterol_InMilligrams_lag	0.220769	0.189162
804	Fat_%_lag	Sodium_InMilligrams_lag	0.223105	0.184404
804	Fat_%_lag	Sugar_InGrams_lag	-0.246145	0.141954
804	Fat_%_lag	Fiber_InGrams_lag	-0.077129	0.650022
804	Fat_%_lag	Net_Calories_lag	-0.00960341	0.955014
804	Fat_%_lag	Calories_Burned	0.0917044	0.589328
804	Fat_%_lag	Time_sampling_hour	0.342604	0.128432
804	Fat_%_lag	Carb_%_lag	-0.649597	2.16399e-05
804	Fat_%_lag	Fat_%_lag	1	0
804	Fat_%_lag	Protein_%_lag	-0.0056899	0.973756
804	Fat_%_lag	moisture_content_percentage	0.10393	0.653922
804	Fat_%_lag	BSS	0.166875	0.481937
804	Fat_%_lag	TSLD_InHours	0.0851756	0.713551
804	Protein_%_lag	Scaled_Cycle	-0.100818	0.552698
804	Protein_%_lag	Scaled_Cycle_through	0.0663822	0.695363
804	Protein_%_lag	Calories_FoodIntake	-0.0193254	0.909612
804	Protein_%_lag	Carb_InGrams_lag	-0.498666	0.00168157
804	Protein_%_lag	Fat_InGrams_lag	-0.148373	0.38081
804	Protein_%_lag	Protein_InGrams_lag	0.710286	8.46552e-07
804	Protein_%_lag	Cholesterol_InMilligrams_lag	0.233005	0.16518
804	Protein_%_lag	Sodium_InMilligrams_lag	-0.202122	0.230259
804	Protein_%_lag	Sugar_InGrams_lag	0.154567	0.361016
804	Protein_%_lag	Fiber_InGrams_lag	0.0300672	0.85978
804	Protein_%_lag	Net_Calories_lag	-0.0111447	0.947803
804	Protein_%_lag	Calories_Burned	0.00832595	0.960993
804	Protein_%_lag	Time_sampling_hour	0.589095	0.00495538
804	Protein_%_lag	Carb_%_lag	-0.731389	9.85119e-07
804	Protein_%_lag	Fat_%_lag	-0.0056899	0.973756
804	Protein_%_lag	Protein_%_lag	1	0
804	Protein_%_lag	moisture_content_percentage	-0.234492	0.306245
804	Protein_%_lag	BSS	-0.0667502	0.77978
804	Protein_%_lag	TSLD_InHours	-0.0130039	0.955386
804	moisture_content_percentage	Scaled_Cycle	-0.0403252	0.862221
804	moisture_content_percentage	Scaled_Cycle_through	-0.0454693	0.844839
804	moisture_content_percentage	Calories_FoodIntake	0.0708022	0.760388
804	moisture_content_percentage	Carb_InGrams_lag	0.228794	0.318483
804	moisture_content_percentage	Fat_InGrams_lag	0.0882163	0.703762
804	moisture_content_percentage	Protein_InGrams_lag	-0.193045	0.401804
804	moisture_content_percentage	Cholesterol_InMilligrams_lag	0.0561285	0.809049
804	moisture_content_percentage	Sodium_InMilligrams_lag	0.0889899	0.701279
804	moisture_content_percentage	Sugar_InGrams_lag	0.0813273	0.726002
804	moisture_content_percentage	Fiber_InGrams_lag	0.130534	0.57277
804	moisture_content_percentage	Net_Calories_lag	0.213775	0.352126
804	moisture_content_percentage	Calories_Burned	-0.436242	0.0480386
804	moisture_content_percentage	Time_sampling_hour	-0.401578	0.0711672
804	moisture_content_percentage	Carb_%_lag	0.125365	0.588189
804	moisture_content_percentage	Fat_%_lag	0.10393	0.653922
804	moisture_content_percentage	Protein_%_lag	-0.234492	0.306245
804	moisture_content_percentage	moisture_content_percentage	1	0
804	moisture_content_percentage	BSS	0.480782	0.0318823
804	moisture_content_percentage	TSLD_InHours	-0.076748	0.740905
804	BSS	Scaled_Cycle	0.230217	0.328831
804	BSS	Scaled_Cycle_through	-0.40801	0.0741251
804	BSS	Calories_FoodIntake	0.32791	0.158122
804	BSS	Carb_InGrams_lag	-0.230375	0.328492
804	BSS	Fat_InGrams_lag	0.0121258	0.959534
804	BSS	Protein_InGrams_lag	-0.127338	0.592655
804	BSS	Cholesterol_InMilligrams_lag	0.222852	0.344964
804	BSS	Sodium_InMilligrams_lag	0.0801002	0.737102
804	BSS	Sugar_InGrams_lag	-0.123303	0.604526
804	BSS	Fiber_InGrams_lag	0.176034	0.457855
804	BSS	Net_Calories_lag	0.222445	0.345868
804	BSS	Calories_Burned	-0.284869	0.223466
804	BSS	Time_sampling_hour	-0.235643	0.317239
804	BSS	Carb_%_lag	-0.0775971	0.745052
804	BSS	Fat_%_lag	0.166875	0.481937
804	BSS	Protein_%_lag	-0.0667502	0.77978
804	BSS	moisture_content_percentage	0.480782	0.0318823
804	BSS	BSS	1	2.43353e-142
804	BSS	TSLD_InHours	-0.289965	0.21493
804	TSLD_InHours	Scaled_Cycle	0.0846354	0.715295
804	TSLD_InHours	Scaled_Cycle_through	-0.141743	0.539956
804	TSLD_InHours	Calories_FoodIntake	0.144994	0.530603
804	TSLD_InHours	Carb_InGrams_lag	0.0283019	0.903075
804	TSLD_InHours	Fat_InGrams_lag	0.0726621	0.754277
804	TSLD_InHours	Protein_InGrams_lag	-0.105725	0.648311
804	TSLD_InHours	Cholesterol_InMilligrams_lag	-0.0126412	0.956629
804	TSLD_InHours	Sodium_InMilligrams_lag	-0.0357608	0.877696
804	TSLD_InHours	Sugar_InGrams_lag	-0.34028	0.131213
804	TSLD_InHours	Fiber_InGrams_lag	0.5435	0.0108816
804	TSLD_InHours	Net_Calories_lag	0.0370732	0.873242
804	TSLD_InHours	Calories_Burned	0.519812	0.0157232
804	TSLD_InHours	Time_sampling_hour	0.296568	0.191747
804	TSLD_InHours	Carb_%_lag	-0.102731	0.657678
804	TSLD_InHours	Fat_%_lag	0.0851756	0.713551
804	TSLD_InHours	Protein_%_lag	-0.0130039	0.955386
804	TSLD_InHours	moisture_content_percentage	-0.076748	0.740905
804	TSLD_InHours	BSS	-0.289965	0.21493
804	TSLD_InHours	TSLD_InHours	1	2.55752e-147
805	Scaled_Cycle	Scaled_Cycle	1	0
805	Scaled_Cycle	Scaled_Cycle_through	0.239048	0.14275
805	Scaled_Cycle	Calories_FoodIntake	0.0934921	0.571323
805	Scaled_Cycle	Carb_InGrams_lag	0.0805983	0.635353
805	Scaled_Cycle	Fat_InGrams_lag	0.0940283	0.579887
805	Scaled_Cycle	Protein_InGrams_lag	0.0643476	0.705156
805	Scaled_Cycle	Cholesterol_InMilligrams_lag	0.168123	0.319905
805	Scaled_Cycle	Sodium_InMilligrams_lag	0.392669	0.0162177
805	Scaled_Cycle	Sugar_InGrams_lag	-0.139491	0.410279
805	Scaled_Cycle	Fiber_InGrams_lag	0.162841	0.335561
805	Scaled_Cycle	Net_Calories_lag	0.287579	0.0843647
805	Scaled_Cycle	Calories_Burned	-0.0441676	0.789483
805	Scaled_Cycle	Time_sampling_hour	-0.199832	0.222579
805	Scaled_Cycle	Carb_%_lag	-0.054333	0.749433
805	Scaled_Cycle	Fat_%_lag	0.0145916	0.931693
805	Scaled_Cycle	Protein_%_lag	-0.0990569	0.559694
805	Scaled_Cycle	moisture_content_percentage	-0.0125749	0.941116
805	Scaled_Cycle	BSS	-0.155543	0.344386
805	Scaled_Cycle	TSLD_InHours	-0.0748048	0.650843
805	Scaled_Cycle_through	Scaled_Cycle	0.239048	0.14275
805	Scaled_Cycle_through	Scaled_Cycle_through	1	0
805	Scaled_Cycle_through	Calories_FoodIntake	-0.160324	0.328313
805	Scaled_Cycle_through	Carb_InGrams_lag	0.0929902	0.584096
805	Scaled_Cycle_through	Fat_InGrams_lag	-0.161575	0.339381
805	Scaled_Cycle_through	Protein_InGrams_lag	-0.0756866	0.65616
805	Scaled_Cycle_through	Cholesterol_InMilligrams_lag	-0.235511	0.160552
805	Scaled_Cycle_through	Sodium_InMilligrams_lag	0.0919867	0.586918
805	Scaled_Cycle_through	Sugar_InGrams_lag	-0.0919336	0.588394
805	Scaled_Cycle_through	Fiber_InGrams_lag	-0.0446902	0.792827
805	Scaled_Cycle_through	Net_Calories_lag	0.0456404	0.788521
805	Scaled_Cycle_through	Calories_Burned	-0.332321	0.0387363
805	Scaled_Cycle_through	Time_sampling_hour	0.2315	0.156184
805	Scaled_Cycle_through	Carb_%_lag	0.150545	0.372396
805	Scaled_Cycle_through	Fat_%_lag	-0.158369	0.347825
805	Scaled_Cycle_through	Protein_%_lag	0.0490754	0.772424
805	Scaled_Cycle_through	moisture_content_percentage	-0.0936463	0.580158
805	Scaled_Cycle_through	BSS	-0.135637	0.410332
805	Scaled_Cycle_through	TSLD_InHours	0.0430475	0.794705
805	Calories_FoodIntake	Scaled_Cycle	0.0934921	0.571323
805	Calories_FoodIntake	Scaled_Cycle_through	-0.160324	0.328313
805	Calories_FoodIntake	Calories_FoodIntake	1	0
805	Calories_FoodIntake	Carb_InGrams_lag	0.0755545	0.656723
805	Calories_FoodIntake	Fat_InGrams_lag	-0.0237262	0.889144
805	Calories_FoodIntake	Protein_InGrams_lag	-0.0148289	0.930585
805	Calories_FoodIntake	Cholesterol_InMilligrams_lag	-0.106532	0.530293
805	Calories_FoodIntake	Sodium_InMilligrams_lag	0.122333	0.469279
805	Calories_FoodIntake	Sugar_InGrams_lag	-0.0208778	0.902385
805	Calories_FoodIntake	Fiber_InGrams_lag	-0.0231771	0.891695
805	Calories_FoodIntake	Net_Calories_lag	0.00367495	0.982778
805	Calories_FoodIntake	Calories_Burned	0.067517	0.682986
805	Calories_FoodIntake	Time_sampling_hour	-0.167537	0.307987
805	Calories_FoodIntake	Carb_%_lag	0.140588	0.40513
805	Calories_FoodIntake	Fat_%_lag	-0.0841631	0.619252
805	Calories_FoodIntake	Protein_%_lag	-0.107634	0.524636
805	Calories_FoodIntake	moisture_content_percentage	0.205073	0.222526
805	Calories_FoodIntake	BSS	0.0983283	0.551491
805	Calories_FoodIntake	TSLD_InHours	-0.28505	0.0785921
805	Carb_InGrams_lag	Scaled_Cycle	0.0805983	0.635353
805	Carb_InGrams_lag	Scaled_Cycle_through	0.0929902	0.584096
805	Carb_InGrams_lag	Calories_FoodIntake	0.0755545	0.656723
805	Carb_InGrams_lag	Carb_InGrams_lag	1	0
805	Carb_InGrams_lag	Fat_InGrams_lag	-0.0521099	0.759375
805	Carb_InGrams_lag	Protein_InGrams_lag	0.404119	0.0131155
805	Carb_InGrams_lag	Cholesterol_InMilligrams_lag	-0.431967	0.00759021
805	Carb_InGrams_lag	Sodium_InMilligrams_lag	-0.221563	0.187534
805	Carb_InGrams_lag	Sugar_InGrams_lag	0.596261	9.84474e-05
805	Carb_InGrams_lag	Fiber_InGrams_lag	0.31938	0.0540001
805	Carb_InGrams_lag	Net_Calories_lag	0.535911	0.000629665
805	Carb_InGrams_lag	Calories_Burned	-0.232357	0.166393
805	Carb_InGrams_lag	Time_sampling_hour	0.218387	0.194102
805	Carb_InGrams_lag	Carb_%_lag	0.516665	0.00106072
805	Carb_InGrams_lag	Fat_%_lag	-0.467442	0.00353369
805	Carb_InGrams_lag	Protein_%_lag	-0.195351	0.246582
805	Carb_InGrams_lag	moisture_content_percentage	-0.0910747	0.60284
805	Carb_InGrams_lag	BSS	-0.0847358	0.618036
805	Carb_InGrams_lag	TSLD_InHours	0.0194316	0.909118
805	Fat_InGrams_lag	Scaled_Cycle	0.0940283	0.579887
805	Fat_InGrams_lag	Scaled_Cycle_through	-0.161575	0.339381
805	Fat_InGrams_lag	Calories_FoodIntake	-0.0237262	0.889144
805	Fat_InGrams_lag	Carb_InGrams_lag	-0.0521099	0.759375
805	Fat_InGrams_lag	Fat_InGrams_lag	1	0
805	Fat_InGrams_lag	Protein_InGrams_lag	0.166686	0.324116
805	Fat_InGrams_lag	Cholesterol_InMilligrams_lag	0.131753	0.436975
805	Fat_InGrams_lag	Sodium_InMilligrams_lag	0.20713	0.218671
805	Fat_InGrams_lag	Sugar_InGrams_lag	0.0913516	0.590767
805	Fat_InGrams_lag	Fiber_InGrams_lag	0.208458	0.215667
805	Fat_InGrams_lag	Net_Calories_lag	0.408056	0.0121721
805	Fat_InGrams_lag	Calories_Burned	-0.233822	0.163662
805	Fat_InGrams_lag	Time_sampling_hour	0.141722	0.402756
805	Fat_InGrams_lag	Carb_%_lag	-0.75829	5.43776e-08
805	Fat_InGrams_lag	Fat_%_lag	0.872769	1.91065e-12
805	Fat_InGrams_lag	Protein_%_lag	-0.0758052	0.655654
805	Fat_InGrams_lag	moisture_content_percentage	0.259163	0.132744
805	Fat_InGrams_lag	BSS	-0.104012	0.540119
805	Fat_InGrams_lag	TSLD_InHours	-0.058007	0.733089
805	Protein_InGrams_lag	Scaled_Cycle	0.0643476	0.705156
805	Protein_InGrams_lag	Scaled_Cycle_through	-0.0756866	0.65616
805	Protein_InGrams_lag	Calories_FoodIntake	-0.0148289	0.930585
805	Protein_InGrams_lag	Carb_InGrams_lag	0.404119	0.0131155
805	Protein_InGrams_lag	Fat_InGrams_lag	0.166686	0.324116
805	Protein_InGrams_lag	Protein_InGrams_lag	1	0
805	Protein_InGrams_lag	Cholesterol_InMilligrams_lag	-0.22559	0.179436
805	Protein_InGrams_lag	Sodium_InMilligrams_lag	0.0913459	0.59079
805	Protein_InGrams_lag	Sugar_InGrams_lag	0.157298	0.352489
805	Protein_InGrams_lag	Fiber_InGrams_lag	0.241466	0.149932
805	Protein_InGrams_lag	Net_Calories_lag	0.46862	0.00344024
805	Protein_InGrams_lag	Calories_Burned	-0.190996	0.257479
805	Protein_InGrams_lag	Time_sampling_hour	0.258128	0.122949
805	Protein_InGrams_lag	Carb_%_lag	-0.26953	0.106695
805	Protein_InGrams_lag	Fat_%_lag	-0.128122	0.449825
805	Protein_InGrams_lag	Protein_%_lag	0.696008	1.7279e-06
805	Protein_InGrams_lag	moisture_content_percentage	-0.082428	0.637824
805	Protein_InGrams_lag	BSS	-0.165649	0.327178
805	Protein_InGrams_lag	TSLD_InHours	-0.0636706	0.708121
805	Cholesterol_InMilligrams_lag	Scaled_Cycle	0.168123	0.319905
805	Cholesterol_InMilligrams_lag	Scaled_Cycle_through	-0.235511	0.160552
805	Cholesterol_InMilligrams_lag	Calories_FoodIntake	-0.106532	0.530293
805	Cholesterol_InMilligrams_lag	Carb_InGrams_lag	-0.431967	0.00759021
805	Cholesterol_InMilligrams_lag	Fat_InGrams_lag	0.131753	0.436975
805	Cholesterol_InMilligrams_lag	Protein_InGrams_lag	-0.22559	0.179436
805	Cholesterol_InMilligrams_lag	Cholesterol_InMilligrams_lag	1	0
805	Cholesterol_InMilligrams_lag	Sodium_InMilligrams_lag	0.20772	0.217332
805	Cholesterol_InMilligrams_lag	Sugar_InGrams_lag	-0.33676	0.0415412
805	Cholesterol_InMilligrams_lag	Fiber_InGrams_lag	-0.180054	0.286253
805	Cholesterol_InMilligrams_lag	Net_Calories_lag	-0.289269	0.0824742
805	Cholesterol_InMilligrams_lag	Calories_Burned	0.0694776	0.68283
805	Cholesterol_InMilligrams_lag	Time_sampling_hour	-0.211251	0.209439
805	Cholesterol_InMilligrams_lag	Carb_%_lag	-0.284799	0.0875459
805	Cholesterol_InMilligrams_lag	Fat_%_lag	0.320191	0.0533593
805	Cholesterol_InMilligrams_lag	Protein_%_lag	-0.0439431	0.796217
805	Cholesterol_InMilligrams_lag	moisture_content_percentage	0.0989545	0.571698
805	Cholesterol_InMilligrams_lag	BSS	0.0192833	0.909808
805	Cholesterol_InMilligrams_lag	TSLD_InHours	-0.413849	0.0108888
805	Sodium_InMilligrams_lag	Scaled_Cycle	0.392669	0.0162177
805	Sodium_InMilligrams_lag	Scaled_Cycle_through	0.0919867	0.586918
805	Sodium_InMilligrams_lag	Calories_FoodIntake	0.122333	0.469279
805	Sodium_InMilligrams_lag	Carb_InGrams_lag	-0.221563	0.187534
805	Sodium_InMilligrams_lag	Fat_InGrams_lag	0.20713	0.218671
805	Sodium_InMilligrams_lag	Protein_InGrams_lag	0.0913459	0.59079
805	Sodium_InMilligrams_lag	Cholesterol_InMilligrams_lag	0.20772	0.217332
805	Sodium_InMilligrams_lag	Sodium_InMilligrams_lag	1	0
805	Sodium_InMilligrams_lag	Sugar_InGrams_lag	-0.430131	0.00787988
805	Sodium_InMilligrams_lag	Fiber_InGrams_lag	0.294052	0.0773039
805	Sodium_InMilligrams_lag	Net_Calories_lag	-0.0320076	0.850829
805	Sodium_InMilligrams_lag	Calories_Burned	-0.254623	0.128138
805	Sodium_InMilligrams_lag	Time_sampling_hour	-0.196601	0.243511
805	Sodium_InMilligrams_lag	Carb_%_lag	-0.341631	0.0390895
805	Sodium_InMilligrams_lag	Fat_%_lag	0.257231	0.124175
805	Sodium_InMilligrams_lag	Protein_%_lag	0.221195	0.187658
805	Sodium_InMilligrams_lag	moisture_content_percentage	-0.0478992	0.784151
805	Sodium_InMilligrams_lag	BSS	-0.11548	0.496117
805	Sodium_InMilligrams_lag	TSLD_InHours	-0.202779	0.228716
805	Sugar_InGrams_lag	Scaled_Cycle	-0.139491	0.410279
805	Sugar_InGrams_lag	Scaled_Cycle_through	-0.0919336	0.588394
805	Sugar_InGrams_lag	Calories_FoodIntake	-0.0208778	0.902385
805	Sugar_InGrams_lag	Carb_InGrams_lag	0.596261	9.84474e-05
805	Sugar_InGrams_lag	Fat_InGrams_lag	0.0913516	0.590767
805	Sugar_InGrams_lag	Protein_InGrams_lag	0.157298	0.352489
805	Sugar_InGrams_lag	Cholesterol_InMilligrams_lag	-0.33676	0.0415412
805	Sugar_InGrams_lag	Sodium_InMilligrams_lag	-0.430131	0.00787988
805	Sugar_InGrams_lag	Sugar_InGrams_lag	1	1.54706e-275
805	Sugar_InGrams_lag	Fiber_InGrams_lag	0.252513	0.131602
805	Sugar_InGrams_lag	Net_Calories_lag	0.36479	0.0264257
805	Sugar_InGrams_lag	Calories_Burned	-0.0616845	0.716844
805	Sugar_InGrams_lag	Time_sampling_hour	0.24266	0.147866
805	Sugar_InGrams_lag	Carb_%_lag	0.280308	0.0928784
805	Sugar_InGrams_lag	Fat_%_lag	-0.176631	0.295663
805	Sugar_InGrams_lag	Protein_%_lag	-0.236892	0.158042
805	Sugar_InGrams_lag	moisture_content_percentage	0.101037	0.563591
805	Sugar_InGrams_lag	BSS	-0.100154	0.555331
805	Sugar_InGrams_lag	TSLD_InHours	-0.13091	0.439938
805	Fiber_InGrams_lag	Scaled_Cycle	0.162841	0.335561
805	Fiber_InGrams_lag	Scaled_Cycle_through	-0.0446902	0.792827
805	Fiber_InGrams_lag	Calories_FoodIntake	-0.0231771	0.891695
805	Fiber_InGrams_lag	Carb_InGrams_lag	0.31938	0.0540001
805	Fiber_InGrams_lag	Fat_InGrams_lag	0.208458	0.215667
805	Fiber_InGrams_lag	Protein_InGrams_lag	0.241466	0.149932
805	Fiber_InGrams_lag	Cholesterol_InMilligrams_lag	-0.180054	0.286253
805	Fiber_InGrams_lag	Sodium_InMilligrams_lag	0.294052	0.0773039
805	Fiber_InGrams_lag	Sugar_InGrams_lag	0.252513	0.131602
805	Fiber_InGrams_lag	Fiber_InGrams_lag	1	0
805	Fiber_InGrams_lag	Net_Calories_lag	0.315525	0.0571317
805	Fiber_InGrams_lag	Calories_Burned	0.123492	0.466499
805	Fiber_InGrams_lag	Time_sampling_hour	-0.0202666	0.905229
805	Fiber_InGrams_lag	Carb_%_lag	-0.0563382	0.740499
805	Fiber_InGrams_lag	Fat_%_lag	0.0343497	0.84005
805	Fiber_InGrams_lag	Protein_%_lag	0.0328045	0.847159
805	Fiber_InGrams_lag	moisture_content_percentage	-0.0765183	0.662191
805	Fiber_InGrams_lag	BSS	-0.185263	0.272304
805	Fiber_InGrams_lag	TSLD_InHours	-0.0560866	0.741618
805	Net_Calories_lag	Scaled_Cycle	0.287579	0.0843647
805	Net_Calories_lag	Scaled_Cycle_through	0.0456404	0.788521
805	Net_Calories_lag	Calories_FoodIntake	0.00367495	0.982778
[truncated: 5,150 more rows]

## Sheet: S5-2
Table S5-2: Spearman correlations between metadata variables and diversity measures within individuals
Participant	Var1	Var2	Spearman_rho	p.value
800	Scaled_Cycle	Shannon.QMP	-0.201801	0.31278
800	Scaled_Cycle	Observed.QMP	-0.311228	0.11406
800	Scaled_Cycle	J.QMP	-0.123645	0.538922
800	Scaled_Cycle_through	Shannon.QMP	-0.04884	0.808673
800	Scaled_Cycle_through	Observed.QMP	-0.151609	0.450318
800	Scaled_Cycle_through	J.QMP	0.0537241	0.789832
800	Calories_FoodIntake	Shannon.QMP	-0.278656	0.197248
800	Calories_FoodIntake	Observed.QMP	0.0476194	0.829174
800	Calories_FoodIntake	J.QMP	-0.329051	0.125435
800	Carb_InGrams_lag	Shannon.QMP	0.00677775	0.976119
800	Carb_InGrams_lag	Observed.QMP	-0.0118947	0.958102
800	Carb_InGrams_lag	J.QMP	0.0192036	0.932402
800	Fat_InGrams_lag	Shannon.QMP	-0.0208981	0.926453
800	Fat_InGrams_lag	Observed.QMP	-0.0787315	0.727638
800	Fat_InGrams_lag	J.QMP	-0.16549	0.461727
800	Protein_InGrams_lag	Shannon.QMP	0.222599	0.319395
800	Protein_InGrams_lag	Observed.QMP	0.194051	0.386862
800	Protein_InGrams_lag	J.QMP	-0.019209	0.932383
800	Cholesterol_InMilligrams_lag	Shannon.QMP	-0.0130054	0.954193
800	Cholesterol_InMilligrams_lag	Observed.QMP	-0.0567055	0.802086
800	Cholesterol_InMilligrams_lag	J.QMP	0.00169635	0.994022
800	Sodium_InMilligrams_lag	Shannon.QMP	-0.0909091	0.686712
800	Sodium_InMilligrams_lag	Observed.QMP	-0.0770105	0.73338
800	Sodium_InMilligrams_lag	J.QMP	-0.0559006	0.805059
800	Sugar_InGrams_lag	Shannon.QMP	-0.23546	0.290108
800	Sugar_InGrams_lag	Observed.QMP	-0.192526	0.390678
800	Sugar_InGrams_lag	J.QMP	-0.038961	0.864064
800	Fiber_InGrams_lag	Shannon.QMP	0.252774	0.256392
800	Fiber_InGrams_lag	Observed.QMP	0.2777	0.21083
800	Fiber_InGrams_lag	J.QMP	0.219828	0.325612
800	Net_Calories_lag	Shannon.QMP	0.0333145	0.883909
800	Net_Calories_lag	Observed.QMP	-0.22367	0.317011
800	Net_Calories_lag	J.QMP	0.00734049	0.975904
800	Calories_Burned	Shannon.QMP	-0.409141	0.0525534
800	Calories_Burned	Observed.QMP	-0.33998	0.112453
800	Calories_Burned	J.QMP	-0.244293	0.261277
800	Time_sampling_hour	Shannon.QMP	-0.0720358	0.721046
800	Time_sampling_hour	Observed.QMP	0.104248	0.604826
800	Time_sampling_hour	J.QMP	-0.156078	0.436917
800	Carb_%_lag	Shannon.QMP	-0.0988142	0.660856
800	Carb_%_lag	Observed.QMP	-0.0753117	0.739061
800	Carb_%_lag	J.QMP	0.0875212	0.697902
800	Fat_%_lag	Shannon.QMP	-0.079616	0.724251
800	Fat_%_lag	Observed.QMP	-0.0526616	0.815957
800	Fat_%_lag	J.QMP	-0.226426	0.309445
800	Protein_%_lag	Shannon.QMP	0.123659	0.582163
800	Protein_%_lag	Observed.QMP	0.160816	0.474647
800	Protein_%_lag	J.QMP	-0.0344438	0.879934
800	moisture_content_percentage	Shannon.QMP	-0.48779	0.0106419
800	moisture_content_percentage	Observed.QMP	-0.345484	0.0775549
800	moisture_content_percentage	J.QMP	-0.434676	0.0244309
800	BSS	Shannon.QMP	-0.294642	0.135723
800	BSS	Observed.QMP	-0.228911	0.250761
800	BSS	J.QMP	-0.343325	0.0795513
800	TSLD_InHours	Shannon.QMP	0.30786	0.143329
800	TSLD_InHours	Observed.QMP	0.141578	0.50932
800	TSLD_InHours	J.QMP	0.353582	0.0900802
801	Scaled_Cycle	Shannon.QMP	-0.0634831	0.689595
801	Scaled_Cycle	Observed.QMP	-0.215863	0.169757
801	Scaled_Cycle	J.QMP	-0.0504297	0.751122
801	Scaled_Cycle_through	Shannon.QMP	-0.143992	0.361681
801	Scaled_Cycle_through	Observed.QMP	-0.0146486	0.92664
801	Scaled_Cycle_through	J.QMP	-0.16036	0.309212
801	Calories_FoodIntake	Shannon.QMP	-0.0725225	0.647072
801	Calories_FoodIntake	Observed.QMP	-0.0713711	0.653322
801	Calories_FoodIntake	J.QMP	-0.0662021	0.676079
801	Carb_InGrams_lag	Shannon.QMP	-0.187497	0.24044
801	Carb_InGrams_lag	Observed.QMP	-0.190988	0.231638
801	Carb_InGrams_lag	J.QMP	-0.149946	0.349411
801	Fat_InGrams_lag	Shannon.QMP	-0.291155	0.0647638
801	Fat_InGrams_lag	Observed.QMP	-0.311687	0.0472805
801	Fat_InGrams_lag	J.QMP	-0.262745	0.0969818
801	Protein_InGrams_lag	Shannon.QMP	0.150855	0.346463
801	Protein_InGrams_lag	Observed.QMP	-0.0724737	0.652494
801	Protein_InGrams_lag	J.QMP	0.170562	0.286338
801	Cholesterol_InMilligrams_lag	Shannon.QMP	0.212535	0.18217
801	Cholesterol_InMilligrams_lag	Observed.QMP	0.161418	0.313336
801	Cholesterol_InMilligrams_lag	J.QMP	0.212179	0.18292
801	Sodium_InMilligrams_lag	Shannon.QMP	0.0657694	0.682871
801	Sodium_InMilligrams_lag	Observed.QMP	-0.0916497	0.568747
801	Sodium_InMilligrams_lag	J.QMP	0.101921	0.526026
801	Sugar_InGrams_lag	Shannon.QMP	0.136512	0.394732
801	Sugar_InGrams_lag	Observed.QMP	0.00131332	0.993498
801	Sugar_InGrams_lag	J.QMP	0.182975	0.252176
801	Fiber_InGrams_lag	Shannon.QMP	0.175732	0.271763
801	Fiber_InGrams_lag	Observed.QMP	0.167032	0.296574
801	Fiber_InGrams_lag	J.QMP	0.18612	0.243975
801	Net_Calories_lag	Shannon.QMP	-0.180836	0.256885
801	Net_Calories_lag	Observed.QMP	-0.269994	0.0877834
801	Net_Calories_lag	J.QMP	-0.14007	0.381092
801	Calories_Burned	Shannon.QMP	0.0192066	0.903907
801	Calories_Burned	Observed.QMP	-0.00964482	0.951661
801	Calories_Burned	J.QMP	0.0243932	0.878132
801	Time_sampling_hour	Shannon.QMP	0.233411	0.13684
801	Time_sampling_hour	Observed.QMP	-0.0173962	0.912928
801	Time_sampling_hour	J.QMP	0.290099	0.0623752
801	Carb_%_lag	Shannon.QMP	-0.095993	0.549225
801	Carb_%_lag	Observed.QMP	0.0729666	0.650282
801	Carb_%_lag	J.QMP	-0.103136	0.519771
801	Fat_%_lag	Shannon.QMP	-0.226055	0.155268
801	Fat_%_lag	Observed.QMP	-0.211254	0.184882
801	Fat_%_lag	J.QMP	-0.214818	0.177409
801	Protein_%_lag	Shannon.QMP	0.287108	0.0690534
801	Protein_%_lag	Observed.QMP	0.0327212	0.839062
801	Protein_%_lag	J.QMP	0.287282	0.0688794
801	moisture_content_percentage	Shannon.QMP	-0.427526	0.00567162
801	moisture_content_percentage	Observed.QMP	-0.374478	0.0158575
801	moisture_content_percentage	J.QMP	-0.387108	0.0129059
801	BSS	Shannon.QMP	-0.50743	0.000603789
801	BSS	Observed.QMP	-0.178463	0.25815
801	BSS	J.QMP	-0.544619	0.000192378
801	TSLD_InHours	Shannon.QMP	0.268826	0.0851663
801	TSLD_InHours	Observed.QMP	0.0870083	0.583759
801	TSLD_InHours	J.QMP	0.279785	0.0727293
802	Scaled_Cycle	Shannon.QMP	-0.0788156	0.67888
802	Scaled_Cycle	Observed.QMP	0.0275855	0.884948
802	Scaled_Cycle	J.QMP	-0.138706	0.464785
802	Scaled_Cycle_through	Shannon.QMP	-0.0718576	0.705047
802	Scaled_Cycle_through	Observed.QMP	0.10914	0.565897
802	Scaled_Cycle_through	J.QMP	-0.0771969	0.684163
802	Calories_FoodIntake	Shannon.QMP	-0.223864	0.251003
802	Calories_FoodIntake	Observed.QMP	-0.0079616	0.967927
802	Calories_FoodIntake	J.QMP	-0.298851	0.122411
802	Carb_InGrams_lag	Shannon.QMP	-0.244444	0.227812
802	Carb_InGrams_lag	Observed.QMP	0.136512	0.50607
802	Carb_InGrams_lag	J.QMP	-0.237607	0.241404
802	Fat_InGrams_lag	Shannon.QMP	-0.306035	0.12839
802	Fat_InGrams_lag	Observed.QMP	0.0106347	0.958879
802	Fat_InGrams_lag	J.QMP	-0.318687	0.112566
802	Protein_InGrams_lag	Shannon.QMP	-0.147109	0.473289
802	Protein_InGrams_lag	Observed.QMP	-0.015617	0.939642
802	Protein_InGrams_lag	J.QMP	-0.146425	0.475372
802	Cholesterol_InMilligrams_lag	Shannon.QMP	-0.156647	0.44475
802	Cholesterol_InMilligrams_lag	Observed.QMP	-0.086172	0.675536
802	Cholesterol_InMilligrams_lag	J.QMP	-0.164391	0.42227
802	Sodium_InMilligrams_lag	Shannon.QMP	0.132398	0.519091
802	Sodium_InMilligrams_lag	Observed.QMP	0.248156	0.221574
802	Sodium_InMilligrams_lag	J.QMP	-0.109134	0.595627
802	Sugar_InGrams_lag	Shannon.QMP	0.0865401	0.674224
802	Sugar_InGrams_lag	Observed.QMP	-0.0315718	0.878315
802	Sugar_InGrams_lag	J.QMP	0.0410467	0.842194
802	Fiber_InGrams_lag	Shannon.QMP	-0.277436	0.170004
802	Fiber_InGrams_lag	Observed.QMP	-0.169448	0.407935
802	Fiber_InGrams_lag	J.QMP	-0.081619	0.691831
802	Net_Calories_lag	Shannon.QMP	-0.159658	0.43421
802	Net_Calories_lag	Observed.QMP	-0.00342996	0.986732
802	Net_Calories_lag	J.QMP	-0.104957	0.608558
802	Calories_Burned	Shannon.QMP	-0.189186	0.325658
802	Calories_Burned	Observed.QMP	0.22291	0.245114
802	Calories_Burned	J.QMP	-0.421727	0.0226886
802	Time_sampling_hour	Shannon.QMP	-0.00902412	0.962252
802	Time_sampling_hour	Observed.QMP	-0.0234256	0.902209
802	Time_sampling_hour	J.QMP	-0.152056	0.422473
802	Carb_%_lag	Shannon.QMP	0.323077	0.107689
802	Carb_%_lag	Observed.QMP	0.120049	0.559123
802	Carb_%_lag	J.QMP	0.248547	0.219911
802	Fat_%_lag	Shannon.QMP	-0.348376	0.0817163
802	Fat_%_lag	Observed.QMP	-0.156406	0.445458
802	Fat_%_lag	J.QMP	-0.232821	0.251235
802	Protein_%_lag	Shannon.QMP	-0.118311	0.564867
802	Protein_%_lag	Observed.QMP	-0.0586624	0.775909
802	Protein_%_lag	J.QMP	-0.112156	0.58542
802	moisture_content_percentage	Shannon.QMP	-0.174194	0.355705
802	moisture_content_percentage	Observed.QMP	-0.00870443	0.963588
802	moisture_content_percentage	J.QMP	-0.226696	0.227374
802	BSS	Shannon.QMP	-0.130606	0.491504
802	BSS	Observed.QMP	-0.0647573	0.733874
802	BSS	J.QMP	-0.044542	0.815206
802	TSLD_InHours	Shannon.QMP	-0.130232	0.492758
802	TSLD_InHours	Observed.QMP	-0.157789	0.40498
802	TSLD_InHours	J.QMP	0.0567676	0.765736
803	Scaled_Cycle	Shannon.QMP	0.316119	0.0343872
803	Scaled_Cycle	Observed.QMP	0.147667	0.33303
803	Scaled_Cycle	J.QMP	0.30498	0.0416389
803	Scaled_Cycle_through	Shannon.QMP	0.00685112	0.964566
803	Scaled_Cycle_through	Observed.QMP	-0.0574327	0.707855
803	Scaled_Cycle_through	J.QMP	0.0764163	0.61678
803	Calories_FoodIntake	Shannon.QMP	0.0691768	0.651604
803	Calories_FoodIntake	Observed.QMP	0.134265	0.379225
803	Calories_FoodIntake	J.QMP	0.0405837	0.791247
803	Carb_InGrams_lag	Shannon.QMP	-0.0273471	0.860129
803	Carb_InGrams_lag	Observed.QMP	-0.218017	0.155114
803	Carb_InGrams_lag	J.QMP	0.0806315	0.602854
803	Fat_InGrams_lag	Shannon.QMP	-0.0260821	0.866539
803	Fat_InGrams_lag	Observed.QMP	-0.0546713	0.724484
803	Fat_InGrams_lag	J.QMP	0.0278444	0.857611
803	Protein_InGrams_lag	Shannon.QMP	-0.0648348	0.675856
803	Protein_InGrams_lag	Observed.QMP	-0.0412581	0.790309
803	Protein_InGrams_lag	J.QMP	-0.0590497	0.70339
803	Cholesterol_InMilligrams_lag	Shannon.QMP	-0.350223	0.0197752
803	Cholesterol_InMilligrams_lag	Observed.QMP	-0.137124	0.374758
803	Cholesterol_InMilligrams_lag	J.QMP	-0.342954	0.0226661
803	Sodium_InMilligrams_lag	Shannon.QMP	-0.0549683	0.722286
803	Sodium_InMilligrams_lag	Observed.QMP	0.0814355	0.599232
803	Sodium_InMilligrams_lag	J.QMP	-0.0926004	0.548737
803	Sugar_InGrams_lag	Shannon.QMP	-0.153315	0.320423
803	Sugar_InGrams_lag	Observed.QMP	-0.339304	0.0242466
803	Sugar_InGrams_lag	J.QMP	0.0197371	0.89881
803	Fiber_InGrams_lag	Shannon.QMP	0.102182	0.509242
803	Fiber_InGrams_lag	Observed.QMP	-0.064339	0.6782
803	Fiber_InGrams_lag	J.QMP	0.203517	0.18516
803	Net_Calories_lag	Shannon.QMP	0.0537017	0.729184
803	Net_Calories_lag	Observed.QMP	-0.255388	0.0942961
803	Net_Calories_lag	J.QMP	0.203813	0.184509
803	Calories_Burned	Shannon.QMP	-0.286372	0.0565026
803	Calories_Burned	Observed.QMP	-0.2818	0.0607404
803	Calories_Burned	J.QMP	-0.208533	0.169229
803	Time_sampling_hour	Shannon.QMP	-0.0139753	0.927401
803	Time_sampling_hour	Observed.QMP	-0.0227314	0.882173
803	Time_sampling_hour	J.QMP	-0.0435945	0.776145
803	Carb_%_lag	Shannon.QMP	-0.0775194	0.615894
803	Carb_%_lag	Observed.QMP	-0.157069	0.308572
803	Carb_%_lag	J.QMP	-0.0493305	0.749824
803	Fat_%_lag	Shannon.QMP	0.0145173	0.925523
803	Fat_%_lag	Observed.QMP	0.0698322	0.652401
803	Fat_%_lag	J.QMP	0.027907	0.857045
803	Protein_%_lag	Shannon.QMP	0.0257928	0.867801
803	Protein_%_lag	Observed.QMP	0.141009	0.361247
803	Protein_%_lag	J.QMP	-0.048062	0.756064
803	moisture_content_percentage	Shannon.QMP	0.00295983	0.985084
803	moisture_content_percentage	Observed.QMP	-0.0281065	0.856285
803	moisture_content_percentage	J.QMP	0.0357999	0.817132
803	BSS	Shannon.QMP	-0.110546	0.469729
803	BSS	Observed.QMP	-0.144587	0.343325
803	BSS	J.QMP	-0.0282584	0.853805
803	TSLD_InHours	Shannon.QMP	0.0938935	0.544361
803	TSLD_InHours	Observed.QMP	-0.0269121	0.862331
803	TSLD_InHours	J.QMP	0.108931	0.481519
804	Scaled_Cycle	Shannon.QMP	0.0741223	0.74949
804	Scaled_Cycle	Observed.QMP	0.28945	0.203139
804	Scaled_Cycle	J.QMP	0.086476	0.709359
804	Scaled_Cycle_through	Shannon.QMP	-0.488312	0.0261248
804	Scaled_Cycle_through	Observed.QMP	-0.463953	0.0341264
804	Scaled_Cycle_through	J.QMP	-0.294805	0.193991
804	Calories_FoodIntake	Shannon.QMP	0.379221	0.090836
804	Calories_FoodIntake	Observed.QMP	0.261015	0.253111
804	Calories_FoodIntake	J.QMP	0.190909	0.405396
804	Carb_InGrams_lag	Shannon.QMP	-0.348278	0.121818
804	Carb_InGrams_lag	Observed.QMP	-0.378064	0.0910651
804	Carb_InGrams_lag	J.QMP	-0.152047	0.510575
804	Fat_InGrams_lag	Shannon.QMP	-0.0715915	0.757793
804	Fat_InGrams_lag	Observed.QMP	-0.29006	0.202146
804	Fat_InGrams_lag	J.QMP	0.25057	0.27328
804	Protein_InGrams_lag	Shannon.QMP	-0.328785	0.145602
804	Protein_InGrams_lag	Observed.QMP	0.167811	0.467166
804	Protein_InGrams_lag	J.QMP	-0.531514	0.013151
804	Cholesterol_InMilligrams_lag	Shannon.QMP	0.305801	0.177624
804	Cholesterol_InMilligrams_lag	Observed.QMP	-0.143783	0.534076
804	Cholesterol_InMilligrams_lag	J.QMP	0.380147	0.0891528
804	Sodium_InMilligrams_lag	Shannon.QMP	0.249351	0.274439
804	Sodium_InMilligrams_lag	Observed.QMP	-0.259709	0.255577
804	Sodium_InMilligrams_lag	J.QMP	0.4	0.0734658
804	Sugar_InGrams_lag	Shannon.QMP	-0.440326	0.0457518
804	Sugar_InGrams_lag	Observed.QMP	-0.282028	0.215491
804	Sugar_InGrams_lag	J.QMP	-0.161951	0.483077
804	Fiber_InGrams_lag	Shannon.QMP	0.322812	0.153501
804	Fiber_InGrams_lag	Observed.QMP	0.121649	0.599384
804	Fiber_InGrams_lag	J.QMP	0.326067	0.149161
804	Net_Calories_lag	Shannon.QMP	-0.0850926	0.713819
804	Net_Calories_lag	Observed.QMP	0.0450396	0.846288
804	Net_Calories_lag	J.QMP	0.0084443	0.971021
804	Calories_Burned	Shannon.QMP	0.326912	0.148048
804	Calories_Burned	Observed.QMP	0.333772	0.139229
804	Calories_Burned	J.QMP	-0.00457677	0.984291
804	Time_sampling_hour	Shannon.QMP	0.181763	0.43038
804	Time_sampling_hour	Observed.QMP	0.284823	0.210782
804	Time_sampling_hour	J.QMP	-0.144495	0.532032
804	Carb_%_lag	Shannon.QMP	-0.106494	0.64499
804	Carb_%_lag	Observed.QMP	-0.263625	0.248223
804	Carb_%_lag	J.QMP	0.0571429	0.806027
804	Fat_%_lag	Shannon.QMP	0.146753	0.524017
804	Fat_%_lag	Observed.QMP	-0.135075	0.559372
804	Fat_%_lag	J.QMP	0.341558	0.129954
804	Protein_%_lag	Shannon.QMP	-0.0623377	0.788573
804	Protein_%_lag	Observed.QMP	0.317785	0.160377
804	Protein_%_lag	J.QMP	-0.34026	0.131493
804	moisture_content_percentage	Shannon.QMP	0.0337772	0.884435
804	moisture_content_percentage	Observed.QMP	0.0483034	0.835291
804	moisture_content_percentage	J.QMP	-0.0591101	0.7991
804	BSS	Shannon.QMP	0.328745	0.157004
804	BSS	Observed.QMP	0.461411	0.0405772
804	BSS	J.QMP	0.141844	0.550821
804	TSLD_InHours	Shannon.QMP	0.345254	0.125312
804	TSLD_InHours	Observed.QMP	0.245673	0.283075
804	TSLD_InHours	J.QMP	0.0676203	0.770872
805	Scaled_Cycle	Shannon.QMP	-0.106887	0.528918
805	Scaled_Cycle	Observed.QMP	0.454723	0.00469102
805	Scaled_Cycle	J.QMP	-0.219823	0.191112
805	Scaled_Cycle_through	Shannon.QMP	-0.204599	0.223615
805	Scaled_Cycle_through	Observed.QMP	-0.0136115	0.936271
805	Scaled_Cycle_through	J.QMP	-0.182314	0.27901
805	Calories_FoodIntake	Shannon.QMP	0.162873	0.334143
805	Calories_FoodIntake	Observed.QMP	0.14304	0.398351
805	Calories_FoodIntake	J.QMP	0.0884305	0.601521
805	Carb_InGrams_lag	Shannon.QMP	-0.315959	0.064452
805	Carb_InGrams_lag	Observed.QMP	0.152818	0.380804
805	Carb_InGrams_lag	J.QMP	-0.26846	0.118918
805	Fat_InGrams_lag	Shannon.QMP	0.0288738	0.869219
805	Fat_InGrams_lag	Observed.QMP	0.347032	0.0411047
805	Fat_InGrams_lag	J.QMP	-0.18838	0.278481
805	Protein_InGrams_lag	Shannon.QMP	0.125885	0.471173
805	Protein_InGrams_lag	Observed.QMP	0.258987	0.133017
805	Protein_InGrams_lag	J.QMP	0.041214	0.814154
805	Cholesterol_InMilligrams_lag	Shannon.QMP	0.258826	0.133267
805	Cholesterol_InMilligrams_lag	Observed.QMP	-0.200794	0.247437
805	Cholesterol_InMilligrams_lag	J.QMP	0.337849	0.0471499
805	Sodium_InMilligrams_lag	Shannon.QMP	0.0142857	0.935363
805	Sodium_InMilligrams_lag	Observed.QMP	0.157409	0.366489
805	Sodium_InMilligrams_lag	J.QMP	-0.0459384	0.792813
805	Sugar_InGrams_lag	Shannon.QMP	-0.181895	0.295664
805	Sugar_InGrams_lag	Observed.QMP	-0.137739	0.43008
805	Sugar_InGrams_lag	J.QMP	-0.167741	0.335459
805	Fiber_InGrams_lag	Shannon.QMP	-0.13324	0.445437
805	Fiber_InGrams_lag	Observed.QMP	0.157301	0.366821
805	Fiber_InGrams_lag	J.QMP	-0.0828363	0.636154
805	Net_Calories_lag	Shannon.QMP	-0.346943	0.0411601
805	Net_Calories_lag	Observed.QMP	0.193178	0.266197
805	Net_Calories_lag	J.QMP	-0.379298	0.0246285
805	Calories_Burned	Shannon.QMP	0.110373	0.515483
805	Calories_Burned	Observed.QMP	-0.0754094	0.657342
805	Calories_Burned	J.QMP	0.214464	0.202434
805	Time_sampling_hour	Shannon.QMP	0.02797	0.869474
805	Time_sampling_hour	Observed.QMP	0.0905275	0.594135
805	Time_sampling_hour	J.QMP	-0.133178	0.431987
805	Carb_%_lag	Shannon.QMP	-0.27619	0.108302
805	Carb_%_lag	Observed.QMP	-0.262912	0.127033
805	Carb_%_lag	J.QMP	-0.0633053	0.717062
805	Fat_%_lag	Shannon.QMP	0.142017	0.414258
805	Fat_%_lag	Observed.QMP	0.237524	0.169463
805	Fat_%_lag	J.QMP	-0.0691877	0.691963
805	Protein_%_lag	Shannon.QMP	0.281232	0.101814
805	Protein_%_lag	Observed.QMP	0.0372365	0.831821
805	Protein_%_lag	J.QMP	0.241176	0.16236
805	moisture_content_percentage	Shannon.QMP	0.160977	0.339862
805	moisture_content_percentage	Observed.QMP	-0.0279394	0.869615
805	moisture_content_percentage	J.QMP	0.131579	0.436131
805	BSS	Shannon.QMP	0.073128	0.667101
805	BSS	Observed.QMP	-0.204578	0.224525
805	BSS	J.QMP	0.135738	0.423109
805	TSLD_InHours	Shannon.QMP	-0.20097	0.232983
805	TSLD_InHours	Observed.QMP	0.332052	0.04466
805	TSLD_InHours	J.QMP	-0.348865	0.034326
806	Scaled_Cycle	Shannon.QMP	-0.0683951	0.714673
806	Scaled_Cycle	Observed.QMP	0.274705	0.134763
806	Scaled_Cycle	J.QMP	-0.250984	0.173227
806	Scaled_Cycle_through	Shannon.QMP	0.120161	0.518124
806	Scaled_Cycle_through	Observed.QMP	0.414596	0.0203961
806	Scaled_Cycle_through	J.QMP	-0.141532	0.445962
806	Calories_FoodIntake	Shannon.QMP	-0.00788274	0.967628
806	Calories_FoodIntake	Observed.QMP	0.0502657	0.795677
806	Calories_FoodIntake	J.QMP	-0.0613376	0.751941
806	Carb_InGrams_lag	Shannon.QMP	0.216231	0.26909
806	Carb_InGrams_lag	Observed.QMP	-0.136601	0.488227
806	Carb_InGrams_lag	J.QMP	0.271794	0.161774
806	Fat_InGrams_lag	Shannon.QMP	0.0742568	0.707263
806	Fat_InGrams_lag	Observed.QMP	-0.253162	0.193661
806	Fat_InGrams_lag	J.QMP	0.331279	0.0850607
806	Protein_InGrams_lag	Shannon.QMP	0.137752	0.484537
806	Protein_InGrams_lag	Observed.QMP	-0.0689563	0.727343
806	Protein_InGrams_lag	J.QMP	0.219636	0.261439
806	Cholesterol_InMilligrams_lag	Shannon.QMP	0.186456	0.342103
806	Cholesterol_InMilligrams_lag	Observed.QMP	0.00888051	0.964227
806	Cholesterol_InMilligrams_lag	J.QMP	0.135831	0.490707
806	Sodium_InMilligrams_lag	Shannon.QMP	0.361795	0.0592422
806	Sodium_InMilligrams_lag	Observed.QMP	0.149074	0.448985
806	Sodium_InMilligrams_lag	J.QMP	0.296114	0.125998
806	Sugar_InGrams_lag	Shannon.QMP	-0.0372603	0.850689
806	Sugar_InGrams_lag	Observed.QMP	-0.244332	0.210193
806	Sugar_InGrams_lag	J.QMP	0.0487672	0.805347
806	Fiber_InGrams_lag	Shannon.QMP	0.282303	0.145532
806	Fiber_InGrams_lag	Observed.QMP	0.0161157	0.935129
806	Fiber_InGrams_lag	J.QMP	0.390501	0.0399262
806	Net_Calories_lag	Shannon.QMP	0.276957	0.153328
806	Net_Calories_lag	Observed.QMP	-0.102952	0.602143
806	Net_Calories_lag	J.QMP	0.353038	0.0660196
806	Calories_Burned	Shannon.QMP	-0.294236	0.108118
806	Calories_Burned	Observed.QMP	0.0603846	0.746933
806	Calories_Burned	J.QMP	-0.327086	0.072483
806	Time_sampling_hour	Shannon.QMP	0.267337	0.186735
806	Time_sampling_hour	Observed.QMP	0.0657467	0.74965
806	Time_sampling_hour	J.QMP	0.284196	0.159409
806	Carb_%_lag	Shannon.QMP	0.149973	0.444544
806	Carb_%_lag	Observed.QMP	0.0274538	0.889707
806	Carb_%_lag	J.QMP	0.0246305	0.901399
806	Fat_%_lag	Shannon.QMP	-0.0925014	0.638491
806	Fat_%_lag	Observed.QMP	-0.103226	0.60117
806	Fat_%_lag	J.QMP	0.0667761	0.734979
806	Protein_%_lag	Shannon.QMP	-0.170224	0.384832
806	Protein_%_lag	Observed.QMP	0.0798906	0.686128
806	Protein_%_lag	J.QMP	-0.194855	0.318927
806	moisture_content_percentage	Shannon.QMP	-0.141935	0.444656
806	moisture_content_percentage	Observed.QMP	-0.0756016	0.686056
806	moisture_content_percentage	J.QMP	-0.102016	0.583638
806	BSS	Shannon.QMP	-0.372331	0.0391424
806	BSS	Observed.QMP	0.00228134	0.990282
806	BSS	J.QMP	-0.31855	0.0807156
806	TSLD_InHours	Shannon.QMP	0.222668	0.236929
806	TSLD_InHours	Observed.QMP	0.0391654	0.837196
806	TSLD_InHours	J.QMP	0.299043	0.108426
807	Scaled_Cycle	Shannon.QMP	0.362716	0.0232464
807	Scaled_Cycle	Observed.QMP	0.0126409	0.939119
807	Scaled_Cycle	J.QMP	0.366665	0.0216796
807	Scaled_Cycle_through	Shannon.QMP	-0.173077	0.290887
807	Scaled_Cycle_through	Observed.QMP	-0.189071	0.249008
807	Scaled_Cycle_through	J.QMP	-0.0775304	0.637891
807	Calories_FoodIntake	Shannon.QMP	0.165292	0.314608
807	Calories_FoodIntake	Observed.QMP	0.27814	0.0864402
807	Calories_FoodIntake	J.QMP	0.0281391	0.864975
807	Carb_InGrams_lag	Shannon.QMP	0.0842727	0.61494
807	Carb_InGrams_lag	Observed.QMP	0.199134	0.230689
807	Carb_InGrams_lag	J.QMP	-0.0166357	0.921035
807	Fat_InGrams_lag	Shannon.QMP	0.0717101	0.668771
807	Fat_InGrams_lag	Observed.QMP	0.167966	0.31345
807	Fat_InGrams_lag	J.QMP	-0.052113	0.756009
807	Protein_InGrams_lag	Shannon.QMP	0.0596933	0.721841
807	Protein_InGrams_lag	Observed.QMP	0.181549	0.275337
807	Protein_InGrams_lag	J.QMP	0.000876233	0.995834
807	Cholesterol_InMilligrams_lag	Shannon.QMP	0.296222	0.0709487
807	Cholesterol_InMilligrams_lag	Observed.QMP	0.191113	0.2504
807	Cholesterol_InMilligrams_lag	J.QMP	0.226629	0.171235
807	Sodium_InMilligrams_lag	Shannon.QMP	0.115002	0.490345
807	Sodium_InMilligrams_lag	Observed.QMP	0.20101	0.226234
807	Sodium_InMilligrams_lag	J.QMP	-0.0331546	0.843091
807	Sugar_InGrams_lag	Shannon.QMP	0.194898	0.240964
807	Sugar_InGrams_lag	Observed.QMP	0.134827	0.419632
807	Sugar_InGrams_lag	J.QMP	0.130954	0.433234
807	Fiber_InGrams_lag	Shannon.QMP	0.156823	0.347081
807	Fiber_InGrams_lag	Observed.QMP	0.0843574	0.614583
807	Fiber_InGrams_lag	J.QMP	0.0809942	0.628813
807	Net_Calories_lag	Shannon.QMP	0.151009	0.365469
807	Net_Calories_lag	Observed.QMP	0.317278	0.0522612
807	Net_Calories_lag	J.QMP	-0.0465065	0.781581
807	Calories_Burned	Shannon.QMP	0.125829	0.445299
807	Calories_Burned	Observed.QMP	0.0943466	0.567795
807	Calories_Burned	J.QMP	0.11358	0.491162
807	Time_sampling_hour	Shannon.QMP	-0.0109543	0.94723
807	Time_sampling_hour	Observed.QMP	-0.165655	0.31353
807	Time_sampling_hour	J.QMP	0.120076	0.46654
807	Carb_%_lag	Shannon.QMP	0.0235255	0.888463
807	Carb_%_lag	Observed.QMP	0.116963	0.484345
807	Carb_%_lag	J.QMP	-0.0355619	0.831821
807	Fat_%_lag	Shannon.QMP	0.0141153	0.933151
807	Fat_%_lag	Observed.QMP	-0.0513498	0.759476
807	Fat_%_lag	J.QMP	-0.00579932	0.972817
807	Protein_%_lag	Shannon.QMP	-0.0988073	0.553748
807	Protein_%_lag	Observed.QMP	-0.107747	0.519649
807	Protein_%_lag	J.QMP	-0.00623701	0.970726
807	moisture_content_percentage	Shannon.QMP	0.327733	0.0422046
807	moisture_content_percentage	Observed.QMP	0.172528	0.293587
807	moisture_content_percentage	J.QMP	0.247166	0.129093
807	BSS	Shannon.QMP	0.558059	0.000223003
807	BSS	Observed.QMP	0.25159	0.122339
807	BSS	J.QMP	0.465213	0.0028437
807	TSLD_InHours	Shannon.QMP	0.0227952	0.890444
807	TSLD_InHours	Observed.QMP	-0.156238	0.34221
807	TSLD_InHours	J.QMP	0.126133	0.444189
808	Scaled_Cycle	Shannon.QMP	0.603471	0.000157981
808	Scaled_Cycle	Observed.QMP	0.483698	0.00375307
808	Scaled_Cycle	J.QMP	0.539867	0.000982938
808	Scaled_Cycle_through	Shannon.QMP	-0.465546	0.0059975
808	Scaled_Cycle_through	Observed.QMP	-0.139962	0.42983
808	Scaled_Cycle_through	J.QMP	-0.500993	0.00286556
808	Calories_FoodIntake	Shannon.QMP	0.448529	0.00943342
808	Calories_FoodIntake	Observed.QMP	0.194379	0.278387
808	Calories_FoodIntake	J.QMP	0.436163	0.0118014
808	Carb_InGrams_lag	Shannon.QMP	0.334708	0.0611401
808	Carb_InGrams_lag	Observed.QMP	0.179374	0.325941
808	Carb_InGrams_lag	J.QMP	0.365869	0.0394615
808	Fat_InGrams_lag	Shannon.QMP	0.190337	0.296742
808	Fat_InGrams_lag	Observed.QMP	-0.106012	0.563625
808	Fat_InGrams_lag	J.QMP	0.217292	0.232235
808	Protein_InGrams_lag	Shannon.QMP	0.0778383	0.677258
808	Protein_InGrams_lag	Observed.QMP	0.11064	0.553498
808	Protein_InGrams_lag	J.QMP	0.0215769	0.908277
808	Cholesterol_InMilligrams_lag	Shannon.QMP	0.23867	0.188338
808	Cholesterol_InMilligrams_lag	Observed.QMP	0.011781	0.948975
808	Cholesterol_InMilligrams_lag	J.QMP	0.250254	0.167148
808	Sodium_InMilligrams_lag	Shannon.QMP	0.276026	0.126118
808	Sodium_InMilligrams_lag	Observed.QMP	0.118899	0.516894
808	Sodium_InMilligrams_lag	J.QMP	0.329545	0.0660081
808	Sugar_InGrams_lag	Shannon.QMP	0.0638298	0.728543
808	Sugar_InGrams_lag	Observed.QMP	-0.01065	0.953868
808	Sugar_InGrams_lag	J.QMP	0.0253118	0.890627
808	Fiber_InGrams_lag	Shannon.QMP	-0.221018	0.224127
808	Fiber_InGrams_lag	Observed.QMP	-0.164658	0.367826
808	Fiber_InGrams_lag	J.QMP	-0.215869	0.235381
808	Net_Calories_lag	Shannon.QMP	0.409091	0.0208293
808	Net_Calories_lag	Observed.QMP	0.198165	0.27694
808	Net_Calories_lag	J.QMP	0.399927	0.0240956
808	Calories_Burned	Shannon.QMP	0.277791	0.111681
808	Calories_Burned	Observed.QMP	0.165902	0.348397
808	Calories_Burned	J.QMP	0.313546	0.070961
808	Time_sampling_hour	Shannon.QMP	0.214709	0.222688
808	Time_sampling_hour	Observed.QMP	0.0971138	0.584805
808	Time_sampling_hour	J.QMP	0.240474	0.170704
808	Carb_%_lag	Shannon.QMP	-0.00806452	0.966302
808	Carb_%_lag	Observed.QMP	0.00222043	0.990541
808	Carb_%_lag	J.QMP	0.0455645	0.807371
808	Fat_%_lag	Shannon.QMP	0.0967742	0.60323
808	Fat_%_lag	Observed.QMP	-0.0246266	0.89538
808	Fat_%_lag	J.QMP	0.0737903	0.692272
808	Protein_%_lag	Shannon.QMP	-0.160081	0.388084
808	Protein_%_lag	Observed.QMP	0.0397659	0.831801
808	Protein_%_lag	J.QMP	-0.235081	0.202244
808	moisture_content_percentage	Shannon.QMP	-0.456379	0.00717824
808	moisture_content_percentage	Observed.QMP	-0.216291	0.219217
808	moisture_content_percentage	J.QMP	-0.451795	0.00784015
808	BSS	Shannon.QMP	0.270033	0.224224
808	BSS	Observed.QMP	0.302779	0.170791
808	BSS	J.QMP	0.18737	0.403732
808	TSLD_InHours	Shannon.QMP	0.149406	0.506939
808	TSLD_InHours	Observed.QMP	0.349022	0.111377
808	TSLD_InHours	J.QMP	-0.0282966	0.900523
809	Scaled_Cycle	Shannon.QMP	0.179241	0.352191
809	Scaled_Cycle	Observed.QMP	-0.090381	0.641027
809	Scaled_Cycle	J.QMP	0.211292	0.271214
809	Scaled_Cycle_through	Shannon.QMP	-0.259113	0.174156
809	Scaled_Cycle_through	Observed.QMP	-0.236414	0.216934
809	Scaled_Cycle_through	J.QMP	-0.100493	0.602659
809	Calories_FoodIntake	Shannon.QMP	0.168473	0.380711
809	Calories_FoodIntake	Observed.QMP	-0.0491603	0.80008
809	Calories_FoodIntake	J.QMP	0.225123	0.23929
809	Carb_InGrams_lag	Shannon.QMP	0.0290332	0.883404
809	Carb_InGrams_lag	Observed.QMP	0.0104425	0.95794
809	Carb_InGrams_lag	J.QMP	-0.0115037	0.95367
809	Fat_InGrams_lag	Shannon.QMP	-0.0290292	0.88342
809	Fat_InGrams_lag	Observed.QMP	0.0431379	0.827461
809	Fat_InGrams_lag	J.QMP	-0.157743	0.422737
809	Protein_InGrams_lag	Shannon.QMP	0.0430137	0.827951
809	Protein_InGrams_lag	Observed.QMP	-0.0816385	0.679617
809	Protein_InGrams_lag	J.QMP	-0.00465754	0.981234
809	Cholesterol_InMilligrams_lag	Shannon.QMP	-0.257632	0.185643
809	Cholesterol_InMilligrams_lag	Observed.QMP	-0.412033	0.0293541
809	Cholesterol_InMilligrams_lag	J.QMP	-0.033128	0.867094
809	Sodium_InMilligrams_lag	Shannon.QMP	-0.261667	0.178607
809	Sodium_InMilligrams_lag	Observed.QMP	-0.0593165	0.764309
809	Sodium_InMilligrams_lag	J.QMP	-0.134939	0.493585
809	Sugar_InGrams_lag	Shannon.QMP	-0.13222	0.502412
809	Sugar_InGrams_lag	Observed.QMP	-0.20695	0.290676
809	Sugar_InGrams_lag	J.QMP	0.0577607	0.770325
809	Fiber_InGrams_lag	Shannon.QMP	-0.0783838	0.691759
809	Fiber_InGrams_lag	Observed.QMP	-0.00386314	0.984434
809	Fiber_InGrams_lag	J.QMP	0.0170519	0.931369
809	Net_Calories_lag	Shannon.QMP	0.0815545	0.678947
809	Net_Calories_lag	Observed.QMP	0.0384406	0.846014
809	Net_Calories_lag	J.QMP	0.0766284	0.697453
809	Calories_Burned	Shannon.QMP	0.151004	0.434267
809	Calories_Burned	Observed.QMP	0.202842	0.291284
809	Calories_Burned	J.QMP	0.203227	0.29035
809	Time_sampling_hour	Shannon.QMP	0.446005	0.0153082
809	Time_sampling_hour	Observed.QMP	0.214822	0.2631
809	Time_sampling_hour	J.QMP	0.389633	0.0366787
809	Carb_%_lag	Shannon.QMP	0.0481664	0.807473
809	Carb_%_lag	Observed.QMP	-0.0472271	0.811384
809	Carb_%_lag	J.QMP	0.206897	0.289454
809	Fat_%_lag	Shannon.QMP	-0.0503558	0.798848
809	Fat_%_lag	Observed.QMP	0.120539	0.541209
809	Fat_%_lag	J.QMP	-0.227148	0.243975
809	Protein_%_lag	Shannon.QMP	-0.0350301	0.859656
809	Protein_%_lag	Observed.QMP	-0.0637016	0.747425
809	Protein_%_lag	J.QMP	-0.076081	0.699521
809	moisture_content_percentage	Shannon.QMP	-0.465025	0.0117764
809	moisture_content_percentage	Observed.QMP	-0.403164	0.0301136
809	moisture_content_percentage	J.QMP	-0.387192	0.0388183
809	BSS	Shannon.QMP	-0.214838	0.263063
809	BSS	Observed.QMP	-0.0354731	0.855047
809	BSS	J.QMP	-0.315552	0.0954218
809	TSLD_InHours	Shannon.QMP	0.0848441	0.661682
809	TSLD_InHours	Observed.QMP	0.119728	0.536163
809	TSLD_InHours	J.QMP	0.0197312	0.919081
810	Scaled_Cycle	Shannon.QMP	0.217136	0.184244
810	Scaled_Cycle	Observed.QMP	0.459532	0.00325076
810	Scaled_Cycle	J.QMP	-0.0746405	0.651561
810	Scaled_Cycle_through	Shannon.QMP	0.175506	0.284087
810	Scaled_Cycle_through	Observed.QMP	-0.136609	0.406956
810	Scaled_Cycle_through	J.QMP	0.296356	0.0673102
810	Calories_FoodIntake	Shannon.QMP	0.183217	0.264231
810	Calories_FoodIntake	Observed.QMP	0.130228	0.429419
810	Calories_FoodIntake	J.QMP	0.125316	0.44717
810	Carb_InGrams_lag	Shannon.QMP	0.0735362	0.679381
810	Carb_InGrams_lag	Observed.QMP	-0.104844	0.555122
810	Carb_InGrams_lag	J.QMP	0.0658921	0.7112
810	Fat_InGrams_lag	Shannon.QMP	-0.159126	0.368709
810	Fat_InGrams_lag	Observed.QMP	-0.203056	0.249416
810	Fat_InGrams_lag	J.QMP	0.0395903	0.824079
810	Protein_InGrams_lag	Shannon.QMP	0.111765	0.529154
810	Protein_InGrams_lag	Observed.QMP	-0.0181917	0.918665
810	Protein_InGrams_lag	J.QMP	0.140203	0.429027
810	Cholesterol_InMilligrams_lag	Shannon.QMP	-0.0749852	0.673408
810	Cholesterol_InMilligrams_lag	Observed.QMP	-0.253719	0.147644
810	Cholesterol_InMilligrams_lag	J.QMP	0.134391	0.448592
810	Sodium_InMilligrams_lag	Shannon.QMP	-0.0212441	0.905075
810	Sodium_InMilligrams_lag	Observed.QMP	-0.276761	0.113069
810	Sodium_InMilligrams_lag	J.QMP	0.24423	0.163918
810	Sugar_InGrams_lag	Shannon.QMP	-0.228646	0.193374
810	Sugar_InGrams_lag	Observed.QMP	-0.274955	0.115536
810	Sugar_InGrams_lag	J.QMP	0.0445056	0.802644
810	Fiber_InGrams_lag	Shannon.QMP	0.0822819	0.643635
810	Fiber_InGrams_lag	Observed.QMP	-0.0469904	0.79186
810	Fiber_InGrams_lag	J.QMP	0.0455762	0.797993
810	Net_Calories_lag	Shannon.QMP	-0.0496562	0.779803
810	Net_Calories_lag	Observed.QMP	-0.245457	0.161745
810	Net_Calories_lag	J.QMP	0.16547	0.348245
810	Calories_Burned	Shannon.QMP	0.0355641	0.829814
810	Calories_Burned	Observed.QMP	0.386437	0.0150982
810	Calories_Burned	J.QMP	-0.125133	0.44784
810	Time_sampling_hour	Shannon.QMP	-0.0204556	0.902981
810	Time_sampling_hour	Observed.QMP	0.122776	0.46274
810	Time_sampling_hour	J.QMP	-0.142529	0.393311
810	Carb_%_lag	Shannon.QMP	0.0273491	0.877968
810	Carb_%_lag	Observed.QMP	0.0381993	0.830169
810	Carb_%_lag	J.QMP	-0.0496562	0.779803
810	Fat_%_lag	Shannon.QMP	-0.185027	0.293566
810	Fat_%_lag	Observed.QMP	-0.208639	0.236356
810	Fat_%_lag	J.QMP	0.0597403	0.736423
810	Protein_%_lag	Shannon.QMP	0.20275	0.2491
810	Protein_%_lag	Observed.QMP	0.155252	0.380629
810	Protein_%_lag	J.QMP	0.0383499	0.829236
810	moisture_content_percentage	Shannon.QMP	-0.186275	0.282798
810	moisture_content_percentage	Observed.QMP	-0.234155	0.175774
810	moisture_content_percentage	J.QMP	-0.103361	0.553229
810	BSS	Shannon.QMP	-0.0289954	0.862804
810	BSS	Observed.QMP	-0.164659	0.323209
810	BSS	J.QMP	0.0189851	0.909925
810	TSLD_InHours	Shannon.QMP	0.218208	0.188136
810	TSLD_InHours	Observed.QMP	0.298008	0.0691843
810	TSLD_InHours	J.QMP	-0.0686706	0.682057
811	Scaled_Cycle	Shannon.QMP	0.329358	0.0271558
811	Scaled_Cycle	Observed.QMP	-0.111553	0.465668
811	Scaled_Cycle	J.QMP	0.378715	0.0103071
811	Scaled_Cycle_through	Shannon.QMP	-0.499473	0.000562757
811	Scaled_Cycle_through	Observed.QMP	0.0527313	0.730833
811	Scaled_Cycle_through	J.QMP	-0.40448	0.0062003
811	Calories_FoodIntake	Shannon.QMP	0.131691	0.388515
811	Calories_FoodIntake	Observed.QMP	-0.0269951	0.860275
811	Calories_FoodIntake	J.QMP	0.132152	0.386841
811	Carb_InGrams_lag	Shannon.QMP	-0.217656	0.155816
811	Carb_InGrams_lag	Observed.QMP	0.0963754	0.533725
811	Carb_InGrams_lag	J.QMP	-0.201233	0.190246
811	Fat_InGrams_lag	Shannon.QMP	-0.0533568	0.730857
811	Fat_InGrams_lag	Observed.QMP	0.148599	0.335709
811	Fat_InGrams_lag	J.QMP	-0.118837	0.442302
811	Protein_InGrams_lag	Shannon.QMP	-0.017978	0.907788
811	Protein_InGrams_lag	Observed.QMP	0.0828353	0.592948
811	Protein_InGrams_lag	J.QMP	-0.0432177	0.780589
811	Cholesterol_InMilligrams_lag	Shannon.QMP	0.107258	0.488314
811	Cholesterol_InMilligrams_lag	Observed.QMP	0.132157	0.392467
811	Cholesterol_InMilligrams_lag	J.QMP	0.0687952	0.657241
811	Sodium_InMilligrams_lag	Shannon.QMP	0.0676533	0.661638
811	Sodium_InMilligrams_lag	Observed.QMP	0.0914732	0.55483
811	Sodium_InMilligrams_lag	J.QMP	0.0572234	0.711366
811	Sugar_InGrams_lag	Shannon.QMP	-0.348537	0.0204163
811	Sugar_InGrams_lag	Observed.QMP	0.0118277	0.93926
811	Sugar_InGrams_lag	J.QMP	-0.226225	0.139776
811	Fiber_InGrams_lag	Shannon.QMP	-0.18783	0.222101
811	Fiber_InGrams_lag	Observed.QMP	0.208419	0.174571
811	Fiber_InGrams_lag	J.QMP	-0.316681	0.0362252
811	Net_Calories_lag	Shannon.QMP	-0.274278	0.0718401
811	Net_Calories_lag	Observed.QMP	-0.0577726	0.709521
811	Net_Calories_lag	J.QMP	-0.15081	0.327331
811	Calories_Burned	Shannon.QMP	0.41806	0.00426762
811	Calories_Burned	Observed.QMP	-0.21407	0.157937
811	Calories_Burned	J.QMP	0.428678	0.00330301
811	Time_sampling_hour	Shannon.QMP	-0.107616	0.481657
811	Time_sampling_hour	Observed.QMP	0.100028	0.513259
811	Time_sampling_hour	J.QMP	-0.0893135	0.559596
811	Carb_%_lag	Shannon.QMP	-0.139822	0.365344
811	Carb_%_lag	Observed.QMP	-0.0479685	0.757166
811	Carb_%_lag	J.QMP	-0.0981712	0.526093
811	Fat_%_lag	Shannon.QMP	0.0443975	0.774178
811	Fat_%_lag	Observed.QMP	0.0706581	0.648555
811	Fat_%_lag	J.QMP	0	1
811	Protein_%_lag	Shannon.QMP	0.180409	0.240384
811	Protein_%_lag	Observed.QMP	0.0812073	0.600259
811	Protein_%_lag	J.QMP	0.125863	0.41431
811	moisture_content_percentage	Shannon.QMP	-0.428458	0.00358728
811	moisture_content_percentage	Observed.QMP	-0.0387049	0.80071
811	moisture_content_percentage	J.QMP	-0.285771	0.0573868
811	BSS	Shannon.QMP	-0.181993	0.231495
811	BSS	Observed.QMP	-0.0225369	0.883174
811	BSS	J.QMP	-0.0790198	0.605874
811	TSLD_InHours	Shannon.QMP	-0.104829	0.493144
811	TSLD_InHours	Observed.QMP	0.103556	0.498438
811	TSLD_InHours	J.QMP	-0.211511	0.163086
814	Scaled_Cycle	Shannon.QMP	-0.138963	0.440555
814	Scaled_Cycle	Observed.QMP	-0.2926	0.0984458
814	Scaled_Cycle	J.QMP	0.00568562	0.974949
814	Scaled_Cycle_through	Shannon.QMP	0.135361	0.451052
814	Scaled_Cycle_through	Observed.QMP	0.0934754	0.604873
814	Scaled_Cycle_through	J.QMP	0.100936	0.574864
814	Calories_FoodIntake	Shannon.QMP	0.280788	0.132836
814	Calories_FoodIntake	Observed.QMP	0.378277	0.0392869
814	Calories_FoodIntake	J.QMP	0.0409389	0.829928
814	Carb_InGrams_lag	Shannon.QMP	0.135501	0.483401
814	Carb_InGrams_lag	Observed.QMP	0.196169	0.307782
814	Carb_InGrams_lag	J.QMP	0.0458241	0.813402
814	Fat_InGrams_lag	Shannon.QMP	0.30572	0.106784
814	Fat_InGrams_lag	Observed.QMP	0.0381001	0.844437
814	Fat_InGrams_lag	J.QMP	0.306953	0.105306
814	Protein_InGrams_lag	Shannon.QMP	0.403993	0.0297444
814	Protein_InGrams_lag	Observed.QMP	0.237201	0.215363
814	Protein_InGrams_lag	J.QMP	0.252157	0.186962
814	Cholesterol_InMilligrams_lag	Shannon.QMP	0.117562	0.543616
814	Cholesterol_InMilligrams_lag	Observed.QMP	0.0806166	0.677618
814	Cholesterol_InMilligrams_lag	J.QMP	0.126837	0.512051
814	Sodium_InMilligrams_lag	Shannon.QMP	-0.0469021	0.809091
814	Sodium_InMilligrams_lag	Observed.QMP	-0.306416	0.105948
814	Sodium_InMilligrams_lag	J.QMP	0.222908	0.245117
814	Sugar_InGrams_lag	Shannon.QMP	0.106213	0.583439
814	Sugar_InGrams_lag	Observed.QMP	-0.08638	0.655927
814	Sugar_InGrams_lag	J.QMP	0.185255	0.335996
814	Fiber_InGrams_lag	Shannon.QMP	-0.102204	0.597806
814	Fiber_InGrams_lag	Observed.QMP	-0.20375	0.289084
814	Fiber_InGrams_lag	J.QMP	-0.0348927	0.857394
814	Net_Calories_lag	Shannon.QMP	0.0438478	0.821319
814	Net_Calories_lag	Observed.QMP	-0.102213	0.597772
814	Net_Calories_lag	J.QMP	0.136716	0.479451
814	Calories_Burned	Shannon.QMP	0.431996	0.0120559
814	Calories_Burned	Observed.QMP	0.42135	0.014604
814	Calories_Burned	J.QMP	0.252622	0.156081
814	Time_sampling_hour	Shannon.QMP	0.552925	0.0015304
814	Time_sampling_hour	Observed.QMP	0.503081	0.00460172
814	Time_sampling_hour	J.QMP	0.343662	0.0629678
814	Carb_%_lag	Shannon.QMP	-0.319704	0.0912499
814	Carb_%_lag	Observed.QMP	-0.0785966	0.685282
814	Carb_%_lag	J.QMP	-0.321182	0.0897003
814	Fat_%_lag	Shannon.QMP	0.249754	0.190664
814	Fat_%_lag	Observed.QMP	-0.00469602	0.980712
814	Fat_%_lag	J.QMP	0.320197	0.0907311
814	Protein_%_lag	Shannon.QMP	0.394581	0.0350151
814	Protein_%_lag	Observed.QMP	0.218983	0.253742
814	Protein_%_lag	J.QMP	0.27931	0.142065
814	moisture_content_percentage	Shannon.QMP	0.113636	0.527442
814	moisture_content_percentage	Observed.QMP	0.233856	0.190246
814	moisture_content_percentage	J.QMP	0.00668449	0.971115
814	BSS	Shannon.QMP	0.102627	0.582748
814	BSS	Observed.QMP	0.26718	0.146215
814	BSS	J.QMP	-0.119911	0.520531
814	TSLD_InHours	Shannon.QMP	0.0255141	0.891631
814	TSLD_InHours	Observed.QMP	0.123731	0.507233
814	TSLD_InHours	J.QMP	-0.0832244	0.656243
815	Scaled_Cycle	Shannon.QMP	-0.214462	0.273123
815	Scaled_Cycle	Observed.QMP	-0.321718	0.0950224
815	Scaled_Cycle	J.QMP	-0.159682	0.416985
815	Scaled_Cycle_through	Shannon.QMP	-0.590038	0.00117625
815	Scaled_Cycle_through	Observed.QMP	-0.322693	0.0939682
815	Scaled_Cycle_through	J.QMP	-0.405036	0.0334175
815	Calories_FoodIntake	Shannon.QMP	0.206897	0.289454
815	Calories_FoodIntake	Observed.QMP	0.0167955	0.932399
815	Calories_FoodIntake	J.QMP	0.214012	0.272892
815	Carb_InGrams_lag	Shannon.QMP	-0.0831965	0.672818
815	Carb_InGrams_lag	Observed.QMP	-0.101048	0.608909
815	Carb_InGrams_lag	J.QMP	-0.0952381	0.62853
815	Fat_InGrams_lag	Shannon.QMP	0.200466	0.306387
815	Fat_InGrams_lag	Observed.QMP	0.0188734	0.924058
815	Fat_InGrams_lag	J.QMP	0.198549	0.311132
815	Protein_InGrams_lag	Shannon.QMP	0.107368	0.586572
815	Protein_InGrams_lag	Observed.QMP	-0.00799129	0.967807
815	Protein_InGrams_lag	J.QMP	0.0868256	0.660428
815	Cholesterol_InMilligrams_lag	Shannon.QMP	-0.161807	0.410732
815	Cholesterol_InMilligrams_lag	Observed.QMP	0.121879	0.536686
815	Cholesterol_InMilligrams_lag	J.QMP	-0.0934695	0.636154
815	Sodium_InMilligrams_lag	Shannon.QMP	-0.136836	0.485826
815	Sodium_InMilligrams_lag	Observed.QMP	0.00357936	0.985578
815	Sodium_InMilligrams_lag	J.QMP	-0.0963328	0.624564
815	Sugar_InGrams_lag	Shannon.QMP	0.299096	0.122068
815	Sugar_InGrams_lag	Observed.QMP	-0.118354	0.548619
815	Sugar_InGrams_lag	J.QMP	0.35415	0.0644596
815	Fiber_InGrams_lag	Shannon.QMP	0.221583	0.257128
815	Fiber_InGrams_lag	Observed.QMP	0.0582154	0.768565
815	Fiber_InGrams_lag	J.QMP	0.122584	0.534318
815	Net_Calories_lag	Shannon.QMP	0.239737	0.218265
815	Net_Calories_lag	Observed.QMP	0.150884	0.443436
815	Net_Calories_lag	J.QMP	0.100164	0.610764
815	Calories_Burned	Shannon.QMP	-0.0653131	0.741249
815	Calories_Burned	Observed.QMP	-0.188847	0.335838
815	Calories_Burned	J.QMP	0.0845228	0.668922
815	Time_sampling_hour	Shannon.QMP	0.597211	0.000792858
815	Time_sampling_hour	Observed.QMP	0.29736	0.124356
815	Time_sampling_hour	J.QMP	0.454821	0.0150279
815	Carb_%_lag	Shannon.QMP	-0.238095	0.221508
815	Carb_%_lag	Observed.QMP	-0.107656	0.585561
815	Carb_%_lag	J.QMP	-0.200876	0.303963
815	Fat_%_lag	Shannon.QMP	0.326218	0.0906147
815	Fat_%_lag	Observed.QMP	0.143174	0.467334
815	Fat_%_lag	J.QMP	0.287904	0.137229
815	Protein_%_lag	Shannon.QMP	-0.157088	0.42301
815	Protein_%_lag	Observed.QMP	0.0272582	0.890489
815	Protein_%_lag	J.QMP	-0.180624	0.356091
815	moisture_content_percentage	Shannon.QMP	-0.0952381	0.62853
815	moisture_content_percentage	Observed.QMP	-0.225224	0.249189
815	moisture_content_percentage	J.QMP	0.0136836	0.945622
815	BSS	Shannon.QMP	-0.21455	0.272921
815	BSS	Observed.QMP	-0.11537	0.558813
815	BSS	J.QMP	-0.199754	0.308144
815	TSLD_InHours	Shannon.QMP	0.0280493	0.88733
815	TSLD_InHours	Observed.QMP	-0.392032	0.0390859
815	TSLD_InHours	J.QMP	0.189195	0.334931
816	Scaled_Cycle	Shannon.QMP	-0.205575	0.222224
816	Scaled_Cycle	Observed.QMP	-0.159653	0.345234
816	Scaled_Cycle	J.QMP	-0.19656	0.243611
816	Scaled_Cycle_through	Shannon.QMP	-0.0365102	0.829817
816	Scaled_Cycle_through	Observed.QMP	-0.206104	0.221011
816	Scaled_Cycle_through	J.QMP	0.0884305	0.601521
816	Calories_FoodIntake	Shannon.QMP	0.142045	0.428826
816	Calories_FoodIntake	Observed.QMP	-0.121605	0.500221
816	Calories_FoodIntake	J.QMP	0.169118	0.345338
816	Carb_InGrams_lag	Shannon.QMP	0.0670232	0.710942
816	Carb_InGrams_lag	Observed.QMP	0.0558928	0.757366
816	Carb_InGrams_lag	J.QMP	0.0593348	0.742913
816	Fat_InGrams_lag	Shannon.QMP	0.0202358	0.911002
816	Fat_InGrams_lag	Observed.QMP	-0.0321508	0.859024
816	Fat_InGrams_lag	J.QMP	0.060373	0.73857
816	Protein_InGrams_lag	Shannon.QMP	0.151594	0.399707
816	Protein_InGrams_lag	Observed.QMP	0.200536	0.263146
816	Protein_InGrams_lag	J.QMP	0.070108	0.698247
816	Cholesterol_InMilligrams_lag	Shannon.QMP	0.0106138	0.953253
816	Cholesterol_InMilligrams_lag	Observed.QMP	-0.106242	0.556229
816	Cholesterol_InMilligrams_lag	J.QMP	0.0881327	0.625753
816	Sodium_InMilligrams_lag	Shannon.QMP	-0.00100284	0.995581
816	Sodium_InMilligrams_lag	Observed.QMP	0.221035	0.216404
816	Sodium_InMilligrams_lag	J.QMP	-0.0446264	0.80522
816	Sugar_InGrams_lag	Shannon.QMP	0.32408	0.0657788
816	Sugar_InGrams_lag	Observed.QMP	0.208455	0.244361
816	Sugar_InGrams_lag	J.QMP	0.220067	0.218473
816	Fiber_InGrams_lag	Shannon.QMP	-0.0551275	0.760591
816	Fiber_InGrams_lag	Observed.QMP	0.0402661	0.823938
816	Fiber_InGrams_lag	J.QMP	-0.13187	0.464454
816	Net_Calories_lag	Shannon.QMP	-0.119662	0.507143
816	Net_Calories_lag	Observed.QMP	-0.0968953	0.591666
816	Net_Calories_lag	J.QMP	-0.10178	0.573024
816	Calories_Burned	Shannon.QMP	-0.0516353	0.775357
816	Calories_Burned	Observed.QMP	-0.0889157	0.622675
816	Calories_Burned	J.QMP	0.0702092	0.697831
816	Time_sampling_hour	Shannon.QMP	0.0757315	0.655968
816	Time_sampling_hour	Observed.QMP	0.0875256	0.606473
816	Time_sampling_hour	J.QMP	0.0730442	0.667461
816	Carb_%_lag	Shannon.QMP	-0.0377674	0.834485
816	Carb_%_lag	Observed.QMP	0.00456537	0.979884
816	Carb_%_lag	J.QMP	-0.0675134	0.708052
816	Fat_%_lag	Shannon.QMP	-0.0538102	0.76556
816	Fat_%_lag	Observed.QMP	-0.0720313	0.690371
816	Fat_%_lag	J.QMP	0.0113636	0.950398
816	Protein_%_lag	Shannon.QMP	0.284091	0.109155
816	Protein_%_lag	Observed.QMP	0.272908	0.124386
816	Protein_%_lag	J.QMP	0.14639	0.414716
816	moisture_content_percentage	Shannon.QMP	0.338312	0.0411286
816	moisture_content_percentage	Observed.QMP	-0.0355064	0.834737
816	moisture_content_percentage	J.QMP	0.318397	0.0552652
816	BSS	Shannon.QMP	-0.066925	0.693907
816	BSS	Observed.QMP	-0.0160516	0.924877
816	BSS	J.QMP	-0.0977131	0.565058
816	TSLD_InHours	Shannon.QMP	0.184144	0.275263
816	TSLD_InHours	Observed.QMP	0.0322562	0.849684
816	TSLD_InHours	J.QMP	0.233432	0.164385
817	Scaled_Cycle	Shannon.QMP	-0.28827	0.103762
817	Scaled_Cycle	Observed.QMP	-0.311463	0.0776621
817	Scaled_Cycle	J.QMP	-0.19597	0.274395
817	Scaled_Cycle_through	Shannon.QMP	-0.34893	0.0472081
817	Scaled_Cycle_through	Observed.QMP	-0.241008	0.176658
817	Scaled_Cycle_through	J.QMP	-0.306818	0.0827542
817	Calories_FoodIntake	Shannon.QMP	0.262221	0.140428
817	Calories_FoodIntake	Observed.QMP	0.413035	0.0168949
817	Calories_FoodIntake	J.QMP	0.0379377	0.833974
817	Carb_InGrams_lag	Shannon.QMP	0.0436217	0.812287
817	Carb_InGrams_lag	Observed.QMP	0.120784	0.510224
817	Carb_InGrams_lag	J.QMP	-0.0241935	0.895592
817	Fat_InGrams_lag	Shannon.QMP	0.276539	0.125483
817	Fat_InGrams_lag	Observed.QMP	0.309958	0.0842688
817	Fat_InGrams_lag	J.QMP	0.185889	0.308383
817	Protein_InGrams_lag	Shannon.QMP	0.0877145	0.633099
817	Protein_InGrams_lag	Observed.QMP	0.0346954	0.850473
817	Protein_InGrams_lag	J.QMP	-0.00367006	0.984095
817	Cholesterol_InMilligrams_lag	Shannon.QMP	0.0155453	0.932704
817	Cholesterol_InMilligrams_lag	Observed.QMP	-0.046026	0.802482
817	Cholesterol_InMilligrams_lag	J.QMP	0.203025	0.265089
817	Sodium_InMilligrams_lag	Shannon.QMP	-0.171921	0.345303
817	Sodium_InMilligrams_lag	Observed.QMP	0.0134204	0.941886
817	Sodium_InMilligrams_lag	J.QMP	-0.187683	0.302322
817	Sugar_InGrams_lag	Shannon.QMP	-0.0181535	0.921445
817	Sugar_InGrams_lag	Observed.QMP	-0.217676	0.23139
817	Sugar_InGrams_lag	J.QMP	0.0858165	0.6405
817	Fiber_InGrams_lag	Shannon.QMP	0.00091836	0.99602
817	Fiber_InGrams_lag	Observed.QMP	-0.0186072	0.919488
817	Fiber_InGrams_lag	J.QMP	-0.0646525	0.725178
817	Net_Calories_lag	Shannon.QMP	-0.1125	0.545334
817	Net_Calories_lag	Observed.QMP	0.175383	0.345321
817	Net_Calories_lag	J.QMP	-0.240726	0.191378
817	Calories_Burned	Shannon.QMP	0.230226	0.204922
817	Calories_Burned	Observed.QMP	0.00110407	0.995215
817	Calories_Burned	J.QMP	0.278801	0.122295
817	Time_sampling_hour	Shannon.QMP	-0.180253	0.323538
817	Time_sampling_hour	Observed.QMP	0.0406591	0.825137
817	Time_sampling_hour	J.QMP	-0.227453	0.210583
817	Carb_%_lag	Shannon.QMP	-0.155425	0.394091
817	Carb_%_lag	Observed.QMP	-0.104054	0.570889
817	Carb_%_lag	J.QMP	-0.137097	0.452743
817	Fat_%_lag	Shannon.QMP	0.228739	0.207145
817	Fat_%_lag	Observed.QMP	0.161413	0.37747
817	Fat_%_lag	J.QMP	0.229106	0.206403
817	Protein_%_lag	Shannon.QMP	0.200165	0.272022
817	Protein_%_lag	Observed.QMP	0.00202244	0.991235
817	Protein_%_lag	J.QMP	0.138209	0.450636
817	moisture_content_percentage	Shannon.QMP	-0.318516	0.0712641
817	moisture_content_percentage	Observed.QMP	-0.25845	0.146434
817	moisture_content_percentage	J.QMP	-0.241644	0.174936
817	BSS	Shannon.QMP	-0.167099	0.352651
817	BSS	Observed.QMP	-0.169564	0.345491
817	BSS	J.QMP	-0.117464	0.515032
817	TSLD_InHours	Shannon.QMP	-0.0671103	0.715155
817	TSLD_InHours	Observed.QMP	-0.230079	0.20522
817	TSLD_InHours	J.QMP	0.118549	0.518137
818	Scaled_Cycle	Shannon.QMP	0.127215	0.422071
818	Scaled_Cycle	Observed.QMP	-0.0260032	0.870155
818	Scaled_Cycle	J.QMP	0.160538	0.309812
818	Scaled_Cycle_through	Shannon.QMP	0.238149	0.128641
818	Scaled_Cycle_through	Observed.QMP	-0.00788976	0.96045
818	Scaled_Cycle_through	J.QMP	0.255166	0.102935
818	Calories_FoodIntake	Shannon.QMP	-0.155679	0.324876
818	Calories_FoodIntake	Observed.QMP	0.320835	0.0383009
818	Calories_FoodIntake	J.QMP	-0.328133	0.0338795
818	Carb_InGrams_lag	Shannon.QMP	-0.0879868	0.584358
818	Carb_InGrams_lag	Observed.QMP	0.0506455	0.75317
818	Carb_InGrams_lag	J.QMP	-0.0914714	0.569503
818	Fat_InGrams_lag	Shannon.QMP	0.0490739	0.760601
818	Fat_InGrams_lag	Observed.QMP	0.121172	0.450447
818	Fat_InGrams_lag	J.QMP	-0.0295489	0.854489
818	Protein_InGrams_lag	Shannon.QMP	-0.275303	0.0814864
818	Protein_InGrams_lag	Observed.QMP	-0.0327806	0.838774
818	Protein_InGrams_lag	J.QMP	-0.227966	0.151713
818	Cholesterol_InMilligrams_lag	Shannon.QMP	-0.0225868	0.888525
818	Cholesterol_InMilligrams_lag	Observed.QMP	0.00741042	0.963324
818	Cholesterol_InMilligrams_lag	J.QMP	-0.0445793	0.781967
818	Sodium_InMilligrams_lag	Shannon.QMP	0.0719512	0.653832
818	Sodium_InMilligrams_lag	Observed.QMP	0.111515	0.487598
818	Sodium_InMilligrams_lag	J.QMP	-0.0275261	0.864158
818	Sugar_InGrams_lag	Shannon.QMP	0.146699	0.360063
818	Sugar_InGrams_lag	Observed.QMP	0.0634084	0.69369
818	Sugar_InGrams_lag	J.QMP	0.119155	0.458078
818	Fiber_InGrams_lag	Shannon.QMP	-0.098119	0.541653
818	Fiber_InGrams_lag	Observed.QMP	0.0549129	0.733105
818	Fiber_InGrams_lag	J.QMP	-0.124395	0.438399
818	Net_Calories_lag	Shannon.QMP	0.01812	0.91047
818	Net_Calories_lag	Observed.QMP	0.105577	0.511209
818	Net_Calories_lag	J.QMP	-0.0133287	0.934083
818	Calories_Burned	Shannon.QMP	-0.185475	0.239605
818	Calories_Burned	Observed.QMP	0.125219	0.429446
818	Calories_Burned	J.QMP	-0.254286	0.104148
818	Time_sampling_hour	Shannon.QMP	0.00784837	0.960657
818	Time_sampling_hour	Observed.QMP	-0.0660886	0.677533
818	Time_sampling_hour	J.QMP	0.0104645	0.947559
818	Carb_%_lag	Shannon.QMP	0.0125436	0.9381
818	Carb_%_lag	Observed.QMP	0.0542271	0.736319
818	Carb_%_lag	J.QMP	-0.00296167	0.985702
818	Fat_%_lag	Shannon.QMP	0.112369	0.482905
818	Fat_%_lag	Observed.QMP	0.0567635	0.724457
818	Fat_%_lag	J.QMP	0.0649826	0.68556
818	Protein_%_lag	Shannon.QMP	-0.251056	0.113352
818	Protein_%_lag	Observed.QMP	-0.0860673	0.592614
818	Protein_%_lag	J.QMP	-0.170478	0.286578
818	moisture_content_percentage	Shannon.QMP	0.188088	0.232931
818	moisture_content_percentage	Observed.QMP	0.0654009	0.680709
818	moisture_content_percentage	J.QMP	0.0944895	0.551699
818	BSS	Shannon.QMP	-0.121927	0.44177
818	BSS	Observed.QMP	0.153973	0.330271
818	BSS	J.QMP	-0.157325	0.319723
818	TSLD_InHours	Shannon.QMP	0.018376	0.908044
818	TSLD_InHours	Observed.QMP	-0.046493	0.770001
818	TSLD_InHours	J.QMP	0.104718	0.509262
819	Scaled_Cycle	Shannon.QMP	-0.00546669	0.973651
819	Scaled_Cycle	Observed.QMP	0.0307305	0.852671
819	Scaled_Cycle	J.QMP	-0.0458595	0.781611
819	Scaled_Cycle_through	Shannon.QMP	-0.238259	0.143815
819	Scaled_Cycle_through	Observed.QMP	-0.0131239	0.936797
819	Scaled_Cycle_through	J.QMP	-0.263158	0.105548
819	Calories_FoodIntake	Shannon.QMP	-0.405192	0.0128523
819	Calories_FoodIntake	Observed.QMP	-0.143089	0.398186
819	Calories_FoodIntake	J.QMP	-0.363582	0.0269668
819	Carb_InGrams_lag	Shannon.QMP	-0.0935756	0.5763
819	Carb_InGrams_lag	Observed.QMP	0.234837	0.155837
819	Carb_InGrams_lag	J.QMP	-0.247565	0.13399
819	Fat_InGrams_lag	Shannon.QMP	0.337166	0.0384476
819	Fat_InGrams_lag	Observed.QMP	-0.0430313	0.797549
819	Fat_InGrams_lag	J.QMP	0.414915	0.00959217
819	Protein_InGrams_lag	Shannon.QMP	0.267222	0.104828
819	Protein_InGrams_lag	Observed.QMP	-0.0263609	0.875167
819	Protein_InGrams_lag	J.QMP	0.288358	0.0791414
819	Cholesterol_InMilligrams_lag	Shannon.QMP	-0.0959738	0.56652
819	Cholesterol_InMilligrams_lag	Observed.QMP	-0.3088	0.0592444
819	Cholesterol_InMilligrams_lag	J.QMP	-0.0296905	0.859548
819	Sodium_InMilligrams_lag	Shannon.QMP	0.133603	0.422477
819	Sodium_InMilligrams_lag	Observed.QMP	-0.165725	0.320044
819	Sodium_InMilligrams_lag	J.QMP	0.220046	0.183753
819	Sugar_InGrams_lag	Shannon.QMP	0.0700602	0.675971
819	Sugar_InGrams_lag	Observed.QMP	0.00880146	0.958175
819	Sugar_InGrams_lag	J.QMP	0.0156541	0.925681
819	Fiber_InGrams_lag	Shannon.QMP	0.0822054	0.623673
819	Fiber_InGrams_lag	Observed.QMP	-0.182034	0.274033
819	Fiber_InGrams_lag	J.QMP	0.203431	0.220575
819	Net_Calories_lag	Shannon.QMP	0.184594	0.266166
819	Net_Calories_lag	Observed.QMP	0.176062	0.290351
819	Net_Calories_lag	J.QMP	0.0981508	0.556398
819	Calories_Burned	Shannon.QMP	0.13291	0.426333
819	Calories_Burned	Observed.QMP	0.115742	0.488952
819	Calories_Burned	J.QMP	0.0702869	0.67498
819	Time_sampling_hour	Shannon.QMP	-0.14464	0.37966
819	Time_sampling_hour	Observed.QMP	0.0506076	0.759637
819	Time_sampling_hour	J.QMP	-0.154117	0.348884
819	Carb_%_lag	Shannon.QMP	-0.273006	0.0973435
819	Carb_%_lag	Observed.QMP	0.177492	0.28639
819	Carb_%_lag	J.QMP	-0.412627	0.0105548
819	Fat_%_lag	Shannon.QMP	0.348725	0.0324861
819	Fat_%_lag	Observed.QMP	-0.230277	0.164262
819	Fat_%_lag	J.QMP	0.514389	0.0011133
819	Protein_%_lag	Shannon.QMP	0.0934508	0.576811
819	Protein_%_lag	Observed.QMP	-0.105247	0.529438
819	Protein_%_lag	J.QMP	0.178695	0.283083
819	moisture_content_percentage	Shannon.QMP	0.123077	0.453989
819	moisture_content_percentage	Observed.QMP	-0.0560565	0.734648
819	moisture_content_percentage	J.QMP	0.147773	0.367968
819	BSS	Shannon.QMP	-0.0889977	0.59004
819	BSS	Observed.QMP	0.045563	0.782989
819	BSS	J.QMP	-0.141091	0.391587
819	TSLD_InHours	Shannon.QMP	0.186687	0.255134
819	TSLD_InHours	Observed.QMP	0.289447	0.0738956
819	TSLD_InHours	J.QMP	0.076896	0.64173
820	Scaled_Cycle	Shannon.QMP	0.189455	0.183015
820	Scaled_Cycle	Observed.QMP	-0.0889198	0.534927
820	Scaled_Cycle	J.QMP	0.184702	0.194447
820	Scaled_Cycle_through	Shannon.QMP	-0.0962896	0.500347
820	Scaled_Cycle_through	Observed.QMP	-0.232168	0.101131
820	Scaled_Cycle_through	J.QMP	0.188145	0.185595
820	Calories_FoodIntake	Shannon.QMP	0.402869	0.00337814
820	Calories_FoodIntake	Observed.QMP	-0.0324234	0.821304
820	Calories_FoodIntake	J.QMP	0.367573	0.00796569
820	Carb_InGrams_lag	Shannon.QMP	0.232691	0.103914
820	Carb_InGrams_lag	Observed.QMP	0.214093	0.13545
820	Carb_InGrams_lag	J.QMP	0.00639024	0.96487
820	Fat_InGrams_lag	Shannon.QMP	-0.205579	0.152073
820	Fat_InGrams_lag	Observed.QMP	-0.332812	0.0181977
820	Fat_InGrams_lag	J.QMP	0.0936592	0.517668
820	Protein_InGrams_lag	Shannon.QMP	-0.00961007	0.94719
820	Protein_InGrams_lag	Observed.QMP	0.18842	0.19006
820	Protein_InGrams_lag	J.QMP	-0.193259	0.178723
820	Cholesterol_InMilligrams_lag	Shannon.QMP	-0.313042	0.0268619
820	Cholesterol_InMilligrams_lag	Observed.QMP	-0.337631	0.016489
820	Cholesterol_InMilligrams_lag	J.QMP	0.0876441	0.545027
820	Sodium_InMilligrams_lag	Shannon.QMP	-0.240438	0.0925835
820	Sodium_InMilligrams_lag	Observed.QMP	-0.353217	0.0118652
820	Sodium_InMilligrams_lag	J.QMP	0.11789	0.414859
820	Sugar_InGrams_lag	Shannon.QMP	0.0899395	0.534505
820	Sugar_InGrams_lag	Observed.QMP	0.181681	0.206689
820	Sugar_InGrams_lag	J.QMP	-0.108965	0.451294
820	Fiber_InGrams_lag	Shannon.QMP	-0.0458251	0.752001
820	Fiber_InGrams_lag	Observed.QMP	-0.00766173	0.957886
820	Fiber_InGrams_lag	J.QMP	-0.0164932	0.90949
820	Net_Calories_lag	Shannon.QMP	-0.14781	0.305655
820	Net_Calories_lag	Observed.QMP	-0.147065	0.308128
820	Net_Calories_lag	J.QMP	-0.0221379	0.878715
820	Calories_Burned	Shannon.QMP	0.312093	0.0257776
820	Calories_Burned	Observed.QMP	0.0984627	0.491827
820	Calories_Burned	J.QMP	0.176457	0.21547
820	Time_sampling_hour	Shannon.QMP	0.150335	0.307771
820	Time_sampling_hour	Observed.QMP	0.259403	0.0750037
820	Time_sampling_hour	J.QMP	-0.098052	0.507319
820	Carb_%_lag	Shannon.QMP	0.188956	0.188238
820	Carb_%_lag	Observed.QMP	0.164237	0.254404
820	Carb_%_lag	J.QMP	0.0535414	0.711169
820	Fat_%_lag	Shannon.QMP	-0.264784	0.0631304
820	Fat_%_lag	Observed.QMP	-0.403913	0.00362683
820	Fat_%_lag	J.QMP	0.106749	0.460605
820	Protein_%_lag	Shannon.QMP	-0.0665066	0.645397
820	Protein_%_lag	Observed.QMP	0.0888795	0.539352
820	Protein_%_lag	J.QMP	-0.149676	0.298545
820	moisture_content_percentage	Shannon.QMP	-0.219095	0.122271
820	moisture_content_percentage	Observed.QMP	-0.137533	0.335842
820	moisture_content_percentage	J.QMP	-0.0114932	0.936216
820	BSS	Shannon.QMP	-0.247945	0.0793807
820	BSS	Observed.QMP	0.170313	0.232135
820	BSS	J.QMP	-0.327454	0.0189971
820	TSLD_InHours	Shannon.QMP	0.0663736	0.643535
820	TSLD_InHours	Observed.QMP	-0.147001	0.303301
820	TSLD_InHours	J.QMP	0.153104	0.283445
821	Scaled_Cycle	Shannon.QMP	-0.274549	0.204871
821	Scaled_Cycle	Observed.QMP	-0.241696	0.26654
821	Scaled_Cycle	J.QMP	-0.242889	0.264113
821	Scaled_Cycle_through	Shannon.QMP	-0.427866	0.0428765
821	Scaled_Cycle_through	Observed.QMP	-0.339194	0.11334
821	Scaled_Cycle_through	J.QMP	-0.428854	0.0423595
821	Calories_FoodIntake	Shannon.QMP	0.110699	0.615077
821	Calories_FoodIntake	Observed.QMP	-0.0737991	0.737891
821	Calories_FoodIntake	J.QMP	0.189276	0.387054
821	Carb_InGrams_lag	Shannon.QMP	0.0987013	0.669605
821	Carb_InGrams_lag	Observed.QMP	0.109991	0.635058
821	Carb_InGrams_lag	J.QMP	0.180519	0.431854
821	Fat_InGrams_lag	Shannon.QMP	0.480832	0.0273476
821	Fat_InGrams_lag	Observed.QMP	0.0543798	0.814897
821	Fat_InGrams_lag	J.QMP	0.560104	0.00827478
821	Protein_InGrams_lag	Shannon.QMP	0.239819	0.295066
821	Protein_InGrams_lag	Observed.QMP	-0.160679	0.486567
821	Protein_InGrams_lag	J.QMP	0.389706	0.080757
821	Cholesterol_InMilligrams_lag	Shannon.QMP	-0.0358655	0.87734
821	Cholesterol_InMilligrams_lag	Observed.QMP	-0.0776598	0.73793
821	Cholesterol_InMilligrams_lag	J.QMP	0.00203012	0.993032
821	Sodium_InMilligrams_lag	Shannon.QMP	-0.0649351	0.779882
821	Sodium_InMilligrams_lag	Observed.QMP	-0.0930689	0.688234
821	Sodium_InMilligrams_lag	J.QMP	-0.0454545	0.845621
821	Sugar_InGrams_lag	Shannon.QMP	-0.108583	0.639421
821	Sugar_InGrams_lag	Observed.QMP	-0.113392	0.624564
821	Sugar_InGrams_lag	J.QMP	0.0578674	0.803243
821	Fiber_InGrams_lag	Shannon.QMP	-0.0380919	0.869787
821	Fiber_InGrams_lag	Observed.QMP	-0.191898	0.40466
821	Fiber_InGrams_lag	J.QMP	0.0681644	0.769077
821	Net_Calories_lag	Shannon.QMP	0.309091	0.172484
821	Net_Calories_lag	Observed.QMP	0	1
821	Net_Calories_lag	J.QMP	0.444156	0.0450675
821	Calories_Burned	Shannon.QMP	0.129058	0.557278
821	Calories_Burned	Observed.QMP	-0.140967	0.521152
821	Calories_Burned	J.QMP	0.267191	0.21776
821	Time_sampling_hour	Shannon.QMP	NA	NA
821	Time_sampling_hour	Observed.QMP	NA	NA
821	Time_sampling_hour	J.QMP	NA	NA
821	Carb_%_lag	Shannon.QMP	-0.120779	0.600817
821	Carb_%_lag	Observed.QMP	0.219981	0.337982
821	Carb_%_lag	J.QMP	-0.163636	0.476787
821	Fat_%_lag	Shannon.QMP	0.329977	0.14406
821	Fat_%_lag	Observed.QMP	-0.0205079	0.929691
821	Fat_%_lag	J.QMP	0.329328	0.144899
821	Protein_%_lag	Shannon.QMP	-0.10393	0.653922
821	Protein_%_lag	Observed.QMP	-0.3431	0.127844
821	Protein_%_lag	J.QMP	-0.063657	0.783986
821	TSLD_InHours	Shannon.QMP	NA	NA
821	TSLD_InHours	Observed.QMP	NA	NA
821	TSLD_InHours	J.QMP	NA	NA

## Sheet: S5-3
Table S5-3: Spearman correlations between metadata variables and microbial load within individuals
Participant	Var1	Var2	Spearman_rho	p.value
800	Scaled_Cycle	Cell count	-0.418229	0.0267736
800	Scaled_Cycle_through	Cell count	-0.392447	0.0397439
800	Calories_FoodIntake	Cell count	-0.350435	0.0937279
800	Carb_InGrams_lag	Cell count	0.31826	0.138872
800	Fat_InGrams_lag	Cell count	-0.0978503	0.656918
800	Protein_InGrams_lag	Cell count	0.113198	0.607068
800	Cholesterol_InMilligrams_lag	Cell count	-0.0474895	0.829633
800	Sodium_InMilligrams_lag	Cell count	0.00395257	0.987394
800	Sugar_InGrams_lag	Cell count	0.125494	0.566861
800	Fiber_InGrams_lag	Cell count	0.290046	0.17943
800	Net_Calories_lag	Cell count	0.0681818	0.756956
800	Calories_Burned	Cell count	0.284784	0.177402
800	Time_sampling_hour	Cell count	0.118851	0.546929
800	Carb_%_lag	Cell count	0.231225	0.287069
800	Fat_%_lag	Cell count	-0.258893	0.231953
800	Protein_%_lag	Cell count	-0.210474	0.333472
800	moisture_content_percentage	Cell count	-0.460317	0.0145403
800	BSS	Cell count	-0.292671	0.130692
800	TSLD_InHours	Cell count	-0.210756	0.322892
801	Scaled_Cycle	Cell count	-0.306794	0.0481326
801	Scaled_Cycle_through	Cell count	-0.293088	0.0599652
801	Calories_FoodIntake	Cell count	0.298274	0.0554244
801	Carb_InGrams_lag	Cell count	-0.207014	0.19406
801	Fat_InGrams_lag	Cell count	0.0176035	0.913012
801	Protein_InGrams_lag	Cell count	0	1
801	Cholesterol_InMilligrams_lag	Cell count	0.0112095	0.944545
801	Sodium_InMilligrams_lag	Cell count	-0.266823	0.0917196
801	Sugar_InGrams_lag	Cell count	-0.0397507	0.805098
801	Fiber_InGrams_lag	Cell count	0.0836318	0.603164
801	Net_Calories_lag	Cell count	-0.0625436	0.696797
801	Calories_Burned	Cell count	0.360793	0.0189093
801	Time_sampling_hour	Cell count	-0.1922	0.222687
801	Carb_%_lag	Cell count	-0.120557	0.451405
801	Fat_%_lag	Cell count	0.118472	0.460675
801	Protein_%_lag	Cell count	0.088676	0.580203
801	moisture_content_percentage	Cell count	-0.434495	0.00487567
801	BSS	Cell count	-0.0328144	0.836557
801	TSLD_InHours	Cell count	-0.156912	0.32101
802	Scaled_Cycle	Cell count	-0.216186	0.251209
802	Scaled_Cycle_through	Cell count	-0.314794	0.0905236
802	Calories_FoodIntake	Cell count	0.248495	0.201517
802	Carb_InGrams_lag	Cell count	0.0386325	0.851566
802	Fat_InGrams_lag	Cell count	0.0871944	0.671895
802	Protein_InGrams_lag	Cell count	0.0790284	0.701164
802	Cholesterol_InMilligrams_lag	Cell count	0.00211209	0.99183
802	Sodium_InMilligrams_lag	Cell count	0.0735546	0.721021
802	Sugar_InGrams_lag	Cell count	-0.189157	0.354721
802	Fiber_InGrams_lag	Cell count	-0.206105	0.312425
802	Net_Calories_lag	Cell count	0.268376	0.18437
802	Calories_Burned	Cell count	0.18081	0.34792
802	Time_sampling_hour	Cell count	0.147319	0.437239
802	Carb_%_lag	Cell count	-0.022906	0.912212
802	Fat_%_lag	Cell count	-0.0639316	0.755875
802	Protein_%_lag	Cell count	0.172679	0.398919
802	moisture_content_percentage	Cell count	-0.158176	0.402197
802	BSS	Cell count	-0.449949	0.0126023
802	TSLD_InHours	Cell count	-0.105298	0.57973
803	Scaled_Cycle	Cell count	-0.18014	0.236361
803	Scaled_Cycle_through	Cell count	0.259289	0.0855731
803	Calories_FoodIntake	Cell count	-0.199361	0.189201
803	Carb_InGrams_lag	Cell count	-0.058923	0.703998
803	Fat_InGrams_lag	Cell count	-0.109897	0.477615
803	Protein_InGrams_lag	Cell count	-0.153092	0.321136
803	Cholesterol_InMilligrams_lag	Cell count	-0.00374004	0.980777
803	Sodium_InMilligrams_lag	Cell count	0.136857	0.374455
803	Sugar_InGrams_lag	Cell count	0.266239	0.0806595
803	Fiber_InGrams_lag	Cell count	-0.0293765	0.849863
803	Net_Calories_lag	Cell count	0.121005	0.433962
803	Calories_Burned	Cell count	0.208936	0.168388
803	Time_sampling_hour	Cell count	-0.0754386	0.622352
803	Carb_%_lag	Cell count	0.181395	0.237789
803	Fat_%_lag	Cell count	-0.127977	0.406462
803	Protein_%_lag	Cell count	-0.0840028	0.586592
803	moisture_content_percentage	Cell count	-0.639746	5.11478e-06
803	BSS	Cell count	-0.37033	0.0122769
803	TSLD_InHours	Cell count	0.111119	0.472702
804	Scaled_Cycle	Cell count	-0.293238	0.197021
804	Scaled_Cycle_through	Cell count	-0.0493506	0.832377
804	Calories_FoodIntake	Cell count	-0.131169	0.569526
804	Carb_InGrams_lag	Cell count	-0.150097	0.516073
804	Fat_InGrams_lag	Cell count	-0.245363	0.283701
804	Protein_InGrams_lag	Cell count	-0.0331384	0.886607
804	Cholesterol_InMilligrams_lag	Cell count	0.116429	0.615254
804	Sodium_InMilligrams_lag	Cell count	-0.137662	0.550349
804	Sugar_InGrams_lag	Cell count	-0.275773	0.226278
804	Fiber_InGrams_lag	Cell count	0.128865	0.577731
804	Net_Calories_lag	Cell count	-0.140305	0.544115
804	Calories_Burned	Cell count	0.397525	0.0743395
804	Time_sampling_hour	Cell count	0.205301	0.371985
804	Carb_%_lag	Cell count	0.0142857	0.952761
804	Fat_%_lag	Cell count	-0.187013	0.415209
804	Protein_%_lag	Cell count	0.0649351	0.779882
804	moisture_content_percentage	Cell count	-0.739201	0.000128964
804	BSS	Cell count	-0.36212	0.116655
804	TSLD_InHours	Cell count	0.175553	0.446559
805	Scaled_Cycle	Cell count	-0.149238	0.378008
805	Scaled_Cycle_through	Cell count	0.163585	0.332013
805	Calories_FoodIntake	Cell count	-0.103841	0.539429
805	Carb_InGrams_lag	Cell count	0.0521227	0.766187
805	Fat_InGrams_lag	Cell count	-0.0311164	0.859159
805	Protein_InGrams_lag	Cell count	0.461905	0.0052169
805	Cholesterol_InMilligrams_lag	Cell count	-0.109482	0.531272
805	Sodium_InMilligrams_lag	Cell count	0.0336134	0.847789
805	Sugar_InGrams_lag	Cell count	-0.0305493	0.861701
805	Fiber_InGrams_lag	Cell count	-0.0367849	0.833832
805	Net_Calories_lag	Cell count	-0.0180685	0.917946
805	Calories_Burned	Cell count	-0.237937	0.156162
805	Time_sampling_hour	Cell count	0.306643	0.0648965
805	Carb_%_lag	Cell count	-0.170308	0.326661
805	Fat_%_lag	Cell count	-0.0703081	0.687218
805	Protein_%_lag	Cell count	0.462185	0.00562762
805	moisture_content_percentage	Cell count	-0.274775	0.0998794
805	BSS	Cell count	-0.284999	0.0873138
805	TSLD_InHours	Cell count	0.26788	0.10894
806	Scaled_Cycle	Cell count	0.067588	0.717903
806	Scaled_Cycle_through	Cell count	0.071371	0.701915
806	Calories_FoodIntake	Cell count	0.163813	0.395817
806	Carb_InGrams_lag	Cell count	0.207199	0.290083
806	Fat_InGrams_lag	Cell count	0.261406	0.179056
806	Protein_InGrams_lag	Cell count	0.268931	0.166415
806	Cholesterol_InMilligrams_lag	Cell count	0.193096	0.324876
806	Sodium_InMilligrams_lag	Cell count	0.423645	0.0255897
806	Sugar_InGrams_lag	Cell count	0.203562	0.29882
806	Fiber_InGrams_lag	Cell count	0.149939	0.446328
806	Net_Calories_lag	Cell count	0.243021	0.211876
806	Calories_Burned	Cell count	0.0989573	0.596367
806	Time_sampling_hour	Cell count	0.191643	0.348313
806	Carb_%_lag	Cell count	-0.0629447	0.749743
806	Fat_%_lag	Cell count	0.0498084	0.801002
806	Protein_%_lag	Cell count	0.100164	0.610764
806	moisture_content_percentage	Cell count	-0.458871	0.0100692
806	BSS	Cell count	-0.437902	0.0137473
806	TSLD_InHours	Cell count	0.261412	0.162903
807	Scaled_Cycle	Cell count	-0.379147	0.0158327
807	Scaled_Cycle_through	Cell count	-0.0131332	0.936046
807	Calories_FoodIntake	Cell count	0.00985037	0.951897
807	Carb_InGrams_lag	Cell count	-0.0847338	0.608043
807	Fat_InGrams_lag	Cell count	0.0133671	0.935629
807	Protein_InGrams_lag	Cell count	-0.0832743	0.614258
807	Cholesterol_InMilligrams_lag	Cell count	-0.136714	0.40659
807	Sodium_InMilligrams_lag	Cell count	-0.0657895	0.689776
807	Sugar_InGrams_lag	Cell count	0.159206	0.333001
807	Fiber_InGrams_lag	Cell count	0.13536	0.411298
807	Net_Calories_lag	Cell count	0.137051	0.405423
807	Calories_Burned	Cell count	-0.0461603	0.777302
807	Time_sampling_hour	Cell count	0.104123	0.52257
807	Carb_%_lag	Cell count	-0.0412955	0.802434
807	Fat_%_lag	Cell count	0.0757085	0.645838
807	Protein_%_lag	Cell count	-0.0451417	0.784411
807	moisture_content_percentage	Cell count	-0.0815789	0.620375
807	BSS	Cell count	-0.317073	0.0462036
807	TSLD_InHours	Cell count	0.259837	0.105406
808	Scaled_Cycle	Cell count	0.125373	0.479881
808	Scaled_Cycle_through	Cell count	-0.731704	2.35779e-06
808	Calories_FoodIntake	Cell count	0.255682	0.150623
808	Carb_InGrams_lag	Cell count	0.34039	0.0566117
808	Fat_InGrams_lag	Cell count	-0.0165032	0.928567
808	Protein_InGrams_lag	Cell count	0.280298	0.126685
808	Cholesterol_InMilligrams_lag	Cell count	0.113635	0.53575
808	Sodium_InMilligrams_lag	Cell count	0.155425	0.394091
808	Sugar_InGrams_lag	Cell count	0.155906	0.394171
808	Fiber_InGrams_lag	Cell count	-0.0888117	0.628838
808	Net_Calories_lag	Cell count	0.156525	0.390719
808	Calories_Burned	Cell count	0.706242	3.05815e-06
808	Time_sampling_hour	Cell count	0.322217	0.0631025
808	Carb_%_lag	Cell count	0.0278226	0.882009
808	Fat_%_lag	Cell count	-0.23871	0.19521
808	Protein_%_lag	Cell count	0.05	0.788946
808	moisture_content_percentage	Cell count	-0.740565	1.74559e-06
808	BSS	Cell count	-0.555986	0.00721377
808	TSLD_InHours	Cell count	0.0605548	0.788935
809	Scaled_Cycle	Cell count	0.00961539	0.960518
809	Scaled_Cycle_through	Cell count	-0.173892	0.365392
809	Calories_FoodIntake	Cell count	-0.307882	0.104398
809	Carb_InGrams_lag	Cell count	-0.0391674	0.843138
809	Fat_InGrams_lag	Cell count	-0.227304	0.244729
809	Protein_InGrams_lag	Cell count	-0.160274	0.415238
809	Cholesterol_InMilligrams_lag	Cell count	-0.472553	0.0111078
809	Sodium_InMilligrams_lag	Cell count	0.0451622	0.819493
809	Sugar_InGrams_lag	Cell count	-0.0785656	0.691079
809	Fiber_InGrams_lag	Cell count	0.154292	0.433083
809	Net_Calories_lag	Cell count	-0.0634921	0.747628
809	Calories_Burned	Cell count	0.143614	0.457342
809	Time_sampling_hour	Cell count	0.243366	0.203322
809	Carb_%_lag	Cell count	0.216201	0.267923
809	Fat_%_lag	Cell count	-0.244663	0.208731
809	Protein_%_lag	Cell count	-0.173508	0.375613
809	moisture_content_percentage	Cell count	-0.327094	0.0837036
809	BSS	Cell count	-0.269534	0.157372
809	TSLD_InHours	Cell count	-0.0998891	0.606169
810	Scaled_Cycle	Cell count	-0.286105	0.0774443
810	Scaled_Cycle_through	Cell count	0.00526316	0.974997
810	Calories_FoodIntake	Cell count	-0.16773	0.307423
810	Carb_InGrams_lag	Cell count	0.0665036	0.708636
810	Fat_InGrams_lag	Cell count	-0.172119	0.330372
810	Protein_InGrams_lag	Cell count	-0.0726244	0.683149
810	Cholesterol_InMilligrams_lag	Cell count	0.224271	0.202269
810	Sodium_InMilligrams_lag	Cell count	0.193795	0.27212
810	Sugar_InGrams_lag	Cell count	-0.24241	0.167181
810	Fiber_InGrams_lag	Cell count	-0.0779996	0.661046
810	Net_Calories_lag	Cell count	-0.0847976	0.632325
810	Calories_Burned	Cell count	-0.298698	0.0647328
810	Time_sampling_hour	Cell count	-0.0631263	0.706535
810	Carb_%_lag	Cell count	0.184721	0.294375
810	Fat_%_lag	Cell count	-0.191749	0.276132
810	Protein_%_lag	Cell count	-0.106494	0.547469
810	moisture_content_percentage	Cell count	-0.126331	0.468094
810	BSS	Cell count	0.11253	0.50117
810	TSLD_InHours	Cell count	0.0435097	0.795346
811	Scaled_Cycle	Cell count	-0.0382867	0.80282
811	Scaled_Cycle_through	Cell count	-0.482477	0.000907078
811	Calories_FoodIntake	Cell count	-0.137883	0.366395
811	Carb_InGrams_lag	Cell count	-0.257551	0.0914453
811	Fat_InGrams_lag	Cell count	-0.277427	0.0682669
811	Protein_InGrams_lag	Cell count	-0.0527355	0.733876
811	Cholesterol_InMilligrams_lag	Cell count	0.0216355	0.889135
811	Sodium_InMilligrams_lag	Cell count	0.0218464	0.887942
811	Sugar_InGrams_lag	Cell count	-0.274163	0.0717156
811	Fiber_InGrams_lag	Cell count	-0.106998	0.489375
811	Net_Calories_lag	Cell count	-0.293587	0.0534634
811	Calories_Burned	Cell count	0.290651	0.0527544
811	Time_sampling_hour	Cell count	-0.0461209	0.763535
811	Carb_%_lag	Cell count	-0.011135	0.942811
811	Fat_%_lag	Cell count	-0.156166	0.310285
811	Protein_%_lag	Cell count	0.249612	0.10226
811	moisture_content_percentage	Cell count	-0.675362	8.66524e-07
811	BSS	Cell count	-0.501514	0.000448884
811	TSLD_InHours	Cell count	0.0913944	0.550446
814	Scaled_Cycle	Cell count	-0.395819	0.0225983
814	Scaled_Cycle_through	Cell count	0.0571524	0.751405
814	Calories_FoodIntake	Cell count	0.17844	0.345461
814	Carb_InGrams_lag	Cell count	0.0719389	0.710754
814	Fat_InGrams_lag	Cell count	0.0167653	0.931213
814	Protein_InGrams_lag	Cell count	0.0239093	0.902021
814	Cholesterol_InMilligrams_lag	Cell count	-0.160426	0.405792
814	Sodium_InMilligrams_lag	Cell count	-0.107875	0.577527
814	Sugar_InGrams_lag	Cell count	0.14771	0.444474
814	Fiber_InGrams_lag	Cell count	0.209851	0.274571
814	Net_Calories_lag	Cell count	0.155931	0.419244
814	Calories_Burned	Cell count	0.213443	0.233002
814	Time_sampling_hour	Cell count	-0.028413	0.881521
814	Carb_%_lag	Cell count	-0.118719	0.538102
814	Fat_%_lag	Cell count	0.145813	0.448752
814	Protein_%_lag	Cell count	0.101478	0.599086
814	moisture_content_percentage	Cell count	-0.0200535	0.912019
814	BSS	Cell count	0.00885832	0.962278
814	TSLD_InHours	Cell count	0.141542	0.447539
815	Scaled_Cycle	Cell count	-0.579294	0.00123688
815	Scaled_Cycle_through	Cell count	-0.077723	0.693325
815	Calories_FoodIntake	Cell count	-0.170772	0.383286
815	Carb_InGrams_lag	Cell count	-0.244116	0.209775
815	Fat_InGrams_lag	Cell count	-0.100233	0.611817
815	Protein_InGrams_lag	Cell count	0.0575185	0.771263
815	Cholesterol_InMilligrams_lag	Cell count	0.113519	0.565181
815	Sodium_InMilligrams_lag	Cell count	-0.0279146	0.888183
815	Sugar_InGrams_lag	Cell count	-0.110655	0.575098
815	Fiber_InGrams_lag	Cell count	-0.181544	0.355195
815	Net_Calories_lag	Cell count	-0.128626	0.512599
815	Calories_Burned	Cell count	-0.0455545	0.817951
815	Time_sampling_hour	Cell count	0.539702	0.0030354
815	Carb_%_lag	Cell count	0.0793651	0.68715
815	Fat_%_lag	Cell count	-0.0558292	0.777392
815	Protein_%_lag	Cell count	0.0103996	0.958926
815	moisture_content_percentage	Cell count	0.0799124	0.685096
815	BSS	Cell count	-0.673243	8.633e-05
815	TSLD_InHours	Cell count	0.259043	0.18316
816	Scaled_Cycle	Cell count	-0.160152	0.34371
816	Scaled_Cycle_through	Cell count	-0.441942	0.0061711
816	Calories_FoodIntake	Cell count	-0.353806	0.0433876
816	Carb_InGrams_lag	Cell count	-0.232261	0.193374
816	Fat_InGrams_lag	Cell count	-0.252551	0.156203
816	Protein_InGrams_lag	Cell count	-0.0891902	0.621597
816	Cholesterol_InMilligrams_lag	Cell count	0.266031	0.134543
816	Sodium_InMilligrams_lag	Cell count	0.239198	0.180031
816	Sugar_InGrams_lag	Cell count	-0.063216	0.726717
816	Fiber_InGrams_lag	Cell count	0.02522	0.889202
816	Net_Calories_lag	Cell count	-0.142571	0.428663
816	Calories_Burned	Cell count	-0.144517	0.422322
816	Time_sampling_hour	Cell count	0.135958	0.422349
816	Carb_%_lag	Cell count	-0.0407788	0.821732
816	Fat_%_lag	Cell count	-0.163282	0.363914
816	Protein_%_lag	Cell count	0.2547	0.15259
816	moisture_content_percentage	Cell count	-0.745184	1.22114e-07
816	BSS	Cell count	-0.615929	4.94699e-05
816	TSLD_InHours	Cell count	0.156227	0.355817
817	Scaled_Cycle	Cell count	0.138784	0.441149
817	Scaled_Cycle_through	Cell count	0.068516	0.703902
817	Calories_FoodIntake	Cell count	-0.0770452	0.669991
817	Carb_InGrams_lag	Cell count	-0.0318915	0.8624
817	Fat_InGrams_lag	Cell count	0.0387192	0.833361
817	Protein_InGrams_lag	Cell count	0.0680797	0.711215
817	Cholesterol_InMilligrams_lag	Cell count	0.00786627	0.965918
817	Sodium_InMilligrams_lag	Cell count	0.384164	0.0307055
817	Sugar_InGrams_lag	Cell count	0.0150362	0.934903
817	Fiber_InGrams_lag	Cell count	-0.0607954	0.740996
817	Net_Calories_lag	Cell count	0.153629	0.407697
817	Calories_Burned	Cell count	-0.120612	0.510829
817	Time_sampling_hour	Cell count	0.110133	0.548474
817	Carb_%_lag	Cell count	-0.145161	0.426372
817	Fat_%_lag	Cell count	0.109604	0.548961
817	Protein_%_lag	Cell count	0.00604894	0.973789
817	moisture_content_percentage	Cell count	-0.293449	0.0976001
817	BSS	Cell count	-0.320421	0.0690678
817	TSLD_InHours	Cell count	0.0888659	0.628627
818	Scaled_Cycle	Cell count	0.252169	0.107162
818	Scaled_Cycle_through	Cell count	-0.37543	0.0142855
818	Calories_FoodIntake	Cell count	-0.179755	0.254662
818	Carb_InGrams_lag	Cell count	0.00296206	0.985336
818	Fat_InGrams_lag	Cell count	-0.399146	0.00973285
818	Protein_InGrams_lag	Cell count	0.0480363	0.765518
818	Cholesterol_InMilligrams_lag	Cell count	0.352291	0.0238856
818	Sodium_InMilligrams_lag	Cell count	-0.0439915	0.784773
818	Sugar_InGrams_lag	Cell count	-0.216179	0.174614
818	Fiber_InGrams_lag	Cell count	0.093191	0.562236
818	Net_Calories_lag	Cell count	-0.252472	0.111264
818	Calories_Burned	Cell count	0.0638991	0.687664
818	Time_sampling_hour	Cell count	0.132943	0.401299
818	Carb_%_lag	Cell count	0.182325	0.253895
818	Fat_%_lag	Cell count	-0.328847	0.0357894
818	Protein_%_lag	Cell count	0.12806	0.424918
818	moisture_content_percentage	Cell count	-0.515337	0.000478626
818	BSS	Cell count	0.00196664	0.990138
818	TSLD_InHours	Cell count	0.0951561	0.548883
819	Scaled_Cycle	Cell count	0.245394	0.13213
819	Scaled_Cycle_through	Cell count	0.334413	0.0380032
819	Calories_FoodIntake	Cell count	0.186711	0.268509
819	Carb_InGrams_lag	Cell count	0.337748	0.0380935
819	Fat_InGrams_lag	Cell count	-0.113776	0.496412
819	Protein_InGrams_lag	Cell count	-0.114993	0.491786
819	Cholesterol_InMilligrams_lag	Cell count	0.00175295	0.991666
819	Sodium_InMilligrams_lag	Cell count	-0.0471605	0.778024
819	Sugar_InGrams_lag	Cell count	-0.00415983	0.980225
819	Fiber_InGrams_lag	Cell count	0.0532691	0.750766
819	Net_Calories_lag	Cell count	0.248714	0.131936
819	Calories_Burned	Cell count	-0.179111	0.281944
819	Time_sampling_hour	Cell count	0.087055	0.598213
819	Carb_%_lag	Cell count	0.255061	0.122119
819	Fat_%_lag	Cell count	-0.260094	0.114733
819	Protein_%_lag	Cell count	-0.199814	0.229067
819	moisture_content_percentage	Cell count	-0.648178	1.33738e-05
819	BSS	Cell count	-0.347684	0.0300969
819	TSLD_InHours	Cell count	0.180446	0.271647
820	Scaled_Cycle	Cell count	0.0815117	0.56961
820	Scaled_Cycle_through	Cell count	0.078552	0.582719
820	Calories_FoodIntake	Cell count	0.0617222	0.667001
820	Carb_InGrams_lag	Cell count	-0.237544	0.0966983
820	Fat_InGrams_lag	Cell count	0.0944281	0.514221
820	Protein_InGrams_lag	Cell count	-0.235399	0.0998386
820	Cholesterol_InMilligrams_lag	Cell count	0.250164	0.0797455
820	Sodium_InMilligrams_lag	Cell count	-0.000144061	0.999208
820	Sugar_InGrams_lag	Cell count	0.022677	0.875785
820	Fiber_InGrams_lag	Cell count	0.0259659	0.857943
820	Net_Calories_lag	Cell count	-0.157559	0.274494
820	Calories_Burned	Cell count	0.0490134	0.732687
820	Time_sampling_hour	Cell count	0.151485	0.304043
820	Carb_%_lag	Cell count	-0.138727	0.33559
820	Fat_%_lag	Cell count	0.285817	0.0442089
820	Protein_%_lag	Cell count	-0.0312605	0.829004
820	moisture_content_percentage	Cell count	-0.00361991	0.980065
820	BSS	Cell count	-0.207575	0.143849
820	TSLD_InHours	Cell count	0.286758	0.0413349
821	Scaled_Cycle	Cell count	-0.259848	0.220112
821	Scaled_Cycle_through	Cell count	-0.213043	0.316028
821	Calories_FoodIntake	Cell count	0.377908	0.068648
821	Carb_InGrams_lag	Cell count	-0.147416	0.512678
821	Fat_InGrams_lag	Cell count	-0.140113	0.534003
821	Protein_InGrams_lag	Cell count	-0.154065	0.493627
821	Cholesterol_InMilligrams_lag	Cell count	0.234723	0.293045
821	Sodium_InMilligrams_lag	Cell count	0.145116	0.517746
821	Sugar_InGrams_lag	Cell count	-0.20294	0.36505
821	Fiber_InGrams_lag	Cell count	0.158614	0.480797
821	Net_Calories_lag	Cell count	-0.229814	0.302102
821	Calories_Burned	Cell count	0.16618	0.437707
821	Time_sampling_hour	Cell count	NA	NA
821	Carb_%_lag	Cell count	-0.165443	0.460123
821	Fat_%_lag	Cell count	0.0762497	0.735923
821	Protein_%_lag	Cell count	0.105055	0.641731
821	moisture_content_percentage	Cell count	-0.45913	0.0251641
821	BSS	Cell count	NA	NA
821	TSLD_InHours	Cell count	NA	NA

## Sheet: S5-4
Table S5-5: Summary of spearman correlations between metadata variables within individuals
Var1	Var2	nr_positive	nr_negative	nr_significant	nr_nonsignificant
Scaled_Cycle	Scaled_Cycle	20	0	20	0
Scaled_Cycle	Scaled_Cycle_through	20	0	3	17
Scaled_Cycle	Calories_FoodIntake	9	11	0	20
Scaled_Cycle	Carb_InGrams_lag	8	12	2	18
Scaled_Cycle	Fat_InGrams_lag	9	11	1	19
Scaled_Cycle	Protein_InGrams_lag	10	10	2	18
Scaled_Cycle	Cholesterol_InMilligrams_lag	9	11	0	20
Scaled_Cycle	Sodium_InMilligrams_lag	8	12	3	17
Scaled_Cycle	Sugar_InGrams_lag	6	14	1	19
Scaled_Cycle	Fiber_InGrams_lag	9	11	1	19
Scaled_Cycle	Net_Calories_lag	9	11	1	19
Scaled_Cycle	Calories_Burned	8	12	1	19
Scaled_Cycle	Time_sampling_hour	7	12	1	18
Scaled_Cycle	Carb_%_lag	10	10	2	18
Scaled_Cycle	Fat_%_lag	12	8	3	17
Scaled_Cycle	Protein_%_lag	8	12	0	20
Scaled_Cycle	moisture_content_percentage	8	11	5	14
Scaled_Cycle	BSS	11	8	3	16
Scaled_Cycle	TSLD_InHours	9	10	1	18
Scaled_Cycle_through	Scaled_Cycle	20	0	3	17
Scaled_Cycle_through	Scaled_Cycle_through	20	0	20	0
Scaled_Cycle_through	Calories_FoodIntake	7	13	2	18
Scaled_Cycle_through	Carb_InGrams_lag	9	11	3	17
Scaled_Cycle_through	Fat_InGrams_lag	10	10	3	17
Scaled_Cycle_through	Protein_InGrams_lag	8	12	4	16
Scaled_Cycle_through	Cholesterol_InMilligrams_lag	10	10	3	17
Scaled_Cycle_through	Sodium_InMilligrams_lag	11	9	1	19
Scaled_Cycle_through	Sugar_InGrams_lag	7	13	7	13
Scaled_Cycle_through	Fiber_InGrams_lag	8	12	2	18
Scaled_Cycle_through	Net_Calories_lag	11	9	3	17
Scaled_Cycle_through	Calories_Burned	5	15	6	14
Scaled_Cycle_through	Time_sampling_hour	7	12	2	17
Scaled_Cycle_through	Carb_%_lag	13	7	2	18
Scaled_Cycle_through	Fat_%_lag	11	9	3	17
Scaled_Cycle_through	Protein_%_lag	9	11	2	18
Scaled_Cycle_through	moisture_content_percentage	11	8	6	13
Scaled_Cycle_through	BSS	8	11	3	16
Scaled_Cycle_through	TSLD_InHours	12	7	2	17
Calories_FoodIntake	Scaled_Cycle	9	11	0	20
Calories_FoodIntake	Scaled_Cycle_through	7	13	2	18
Calories_FoodIntake	Calories_FoodIntake	20	0	20	0
Calories_FoodIntake	Carb_InGrams_lag	12	8	2	18
Calories_FoodIntake	Fat_InGrams_lag	16	4	3	17
Calories_FoodIntake	Protein_InGrams_lag	15	5	2	18
Calories_FoodIntake	Cholesterol_InMilligrams_lag	10	10	0	20
Calories_FoodIntake	Sodium_InMilligrams_lag	12	8	1	19
Calories_FoodIntake	Sugar_InGrams_lag	13	7	2	18
Calories_FoodIntake	Fiber_InGrams_lag	12	8	2	18
Calories_FoodIntake	Net_Calories_lag	13	7	3	17
Calories_FoodIntake	Calories_Burned	13	7	5	15
Calories_FoodIntake	Time_sampling_hour	9	10	0	19
Calories_FoodIntake	Carb_%_lag	5	15	1	19
Calories_FoodIntake	Fat_%_lag	15	5	0	20
Calories_FoodIntake	Protein_%_lag	12	8	2	18
Calories_FoodIntake	moisture_content_percentage	8	11	0	19
Calories_FoodIntake	BSS	10	9	0	19
Calories_FoodIntake	TSLD_InHours	5	14	1	18
Carb_InGrams_lag	Scaled_Cycle	8	12	2	18
Carb_InGrams_lag	Scaled_Cycle_through	9	11	3	17
Carb_InGrams_lag	Calories_FoodIntake	12	8	2	18
Carb_InGrams_lag	Carb_InGrams_lag	20	0	20	0
Carb_InGrams_lag	Fat_InGrams_lag	14	6	3	17
Carb_InGrams_lag	Protein_InGrams_lag	17	3	13	7
Carb_InGrams_lag	Cholesterol_InMilligrams_lag	12	8	2	18
Carb_InGrams_lag	Sodium_InMilligrams_lag	17	3	4	16
Carb_InGrams_lag	Sugar_InGrams_lag	19	1	14	6
Carb_InGrams_lag	Fiber_InGrams_lag	19	1	8	12
Carb_InGrams_lag	Net_Calories_lag	20	0	20	0
Carb_InGrams_lag	Calories_Burned	11	9	1	19
Carb_InGrams_lag	Time_sampling_hour	10	9	1	18
Carb_InGrams_lag	Carb_%_lag	19	1	16	4
Carb_InGrams_lag	Fat_%_lag	2	18	13	7
Carb_InGrams_lag	Protein_%_lag	2	18	15	5
Carb_InGrams_lag	moisture_content_percentage	12	7	1	18
Carb_InGrams_lag	BSS	14	5	0	19
Carb_InGrams_lag	TSLD_InHours	9	10	2	17
Fat_InGrams_lag	Scaled_Cycle	9	11	1	19
Fat_InGrams_lag	Scaled_Cycle_through	10	10	3	17
Fat_InGrams_lag	Calories_FoodIntake	16	4	3	17
Fat_InGrams_lag	Carb_InGrams_lag	14	6	3	17
Fat_InGrams_lag	Fat_InGrams_lag	20	0	20	0
Fat_InGrams_lag	Protein_InGrams_lag	19	1	11	9
Fat_InGrams_lag	Cholesterol_InMilligrams_lag	17	3	2	18
Fat_InGrams_lag	Sodium_InMilligrams_lag	18	2	6	14
Fat_InGrams_lag	Sugar_InGrams_lag	14	6	5	15
Fat_InGrams_lag	Fiber_InGrams_lag	14	6	2	18
Fat_InGrams_lag	Net_Calories_lag	20	0	17	3
Fat_InGrams_lag	Calories_Burned	12	8	1	19
Fat_InGrams_lag	Time_sampling_hour	12	7	0	19
Fat_InGrams_lag	Carb_%_lag	0	20	20	0
Fat_InGrams_lag	Fat_%_lag	20	0	20	0
Fat_InGrams_lag	Protein_%_lag	10	10	3	17
Fat_InGrams_lag	moisture_content_percentage	15	4	1	18
Fat_InGrams_lag	BSS	10	9	1	18
Fat_InGrams_lag	TSLD_InHours	7	12	1	18
Protein_InGrams_lag	Scaled_Cycle	10	10	2	18
Protein_InGrams_lag	Scaled_Cycle_through	8	12	4	16
Protein_InGrams_lag	Calories_FoodIntake	15	5	2	18
Protein_InGrams_lag	Carb_InGrams_lag	17	3	13	7
Protein_InGrams_lag	Fat_InGrams_lag	19	1	11	9
Protein_InGrams_lag	Protein_InGrams_lag	20	0	20	0
Protein_InGrams_lag	Cholesterol_InMilligrams_lag	17	3	4	16
Protein_InGrams_lag	Sodium_InMilligrams_lag	16	4	6	14
Protein_InGrams_lag	Sugar_InGrams_lag	12	8	5	15
Protein_InGrams_lag	Fiber_InGrams_lag	18	2	5	15
Protein_InGrams_lag	Net_Calories_lag	20	0	14	6
Protein_InGrams_lag	Calories_Burned	7	13	0	20
Protein_InGrams_lag	Time_sampling_hour	14	5	3	16
Protein_InGrams_lag	Carb_%_lag	0	20	14	6
Protein_InGrams_lag	Fat_%_lag	12	8	2	18
Protein_InGrams_lag	Protein_%_lag	20	0	19	1
Protein_InGrams_lag	moisture_content_percentage	5	14	3	16
Protein_InGrams_lag	BSS	10	9	1	18
Protein_InGrams_lag	TSLD_InHours	9	10	1	18
Cholesterol_InMilligrams_lag	Scaled_Cycle	9	11	0	20
Cholesterol_InMilligrams_lag	Scaled_Cycle_through	10	10	3	17
Cholesterol_InMilligrams_lag	Calories_FoodIntake	10	10	0	20
Cholesterol_InMilligrams_lag	Carb_InGrams_lag	12	8	2	18
Cholesterol_InMilligrams_lag	Fat_InGrams_lag	17	3	2	18
Cholesterol_InMilligrams_lag	Protein_InGrams_lag	17	3	4	16
Cholesterol_InMilligrams_lag	Cholesterol_InMilligrams_lag	20	0	20	0
Cholesterol_InMilligrams_lag	Sodium_InMilligrams_lag	20	0	11	9
Cholesterol_InMilligrams_lag	Sugar_InGrams_lag	15	5	2	18
Cholesterol_InMilligrams_lag	Fiber_InGrams_lag	11	9	2	18
Cholesterol_InMilligrams_lag	Net_Calories_lag	14	6	1	19
Cholesterol_InMilligrams_lag	Calories_Burned	9	11	1	19
Cholesterol_InMilligrams_lag	Time_sampling_hour	13	6	0	19
Cholesterol_InMilligrams_lag	Carb_%_lag	0	20	4	16
Cholesterol_InMilligrams_lag	Fat_%_lag	15	5	2	18
Cholesterol_InMilligrams_lag	Protein_%_lag	15	5	4	16
Cholesterol_InMilligrams_lag	moisture_content_percentage	12	7	2	17
Cholesterol_InMilligrams_lag	BSS	10	9	0	19
Cholesterol_InMilligrams_lag	TSLD_InHours	6	13	3	16
Sodium_InMilligrams_lag	Scaled_Cycle	8	12	3	17
Sodium_InMilligrams_lag	Scaled_Cycle_through	11	9	1	19
Sodium_InMilligrams_lag	Calories_FoodIntake	12	8	1	19
Sodium_InMilligrams_lag	Carb_InGrams_lag	17	3	4	16
Sodium_InMilligrams_lag	Fat_InGrams_lag	18	2	6	14
Sodium_InMilligrams_lag	Protein_InGrams_lag	16	4	6	14
Sodium_InMilligrams_lag	Cholesterol_InMilligrams_lag	20	0	11	9
Sodium_InMilligrams_lag	Sodium_InMilligrams_lag	20	0	20	0
Sodium_InMilligrams_lag	Sugar_InGrams_lag	13	7	3	17
Sodium_InMilligrams_lag	Fiber_InGrams_lag	18	2	5	15
Sodium_InMilligrams_lag	Net_Calories_lag	18	2	7	13
Sodium_InMilligrams_lag	Calories_Burned	9	11	1	19
Sodium_InMilligrams_lag	Time_sampling_hour	10	9	1	18
Sodium_InMilligrams_lag	Carb_%_lag	5	15	3	17
Sodium_InMilligrams_lag	Fat_%_lag	15	5	2	18
Sodium_InMilligrams_lag	Protein_%_lag	11	9	4	16
Sodium_InMilligrams_lag	moisture_content_percentage	9	10	1	18
Sodium_InMilligrams_lag	BSS	9	10	3	16
Sodium_InMilligrams_lag	TSLD_InHours	6	13	0	19
Sugar_InGrams_lag	Scaled_Cycle	6	14	1	19
Sugar_InGrams_lag	Scaled_Cycle_through	7	13	7	13
Sugar_InGrams_lag	Calories_FoodIntake	13	7	2	18
Sugar_InGrams_lag	Carb_InGrams_lag	19	1	14	6
Sugar_InGrams_lag	Fat_InGrams_lag	14	6	5	15
Sugar_InGrams_lag	Protein_InGrams_lag	12	8	5	15
Sugar_InGrams_lag	Cholesterol_InMilligrams_lag	15	5	2	18
Sugar_InGrams_lag	Sodium_InMilligrams_lag	13	7	3	17
Sugar_InGrams_lag	Sugar_InGrams_lag	20	0	20	0
Sugar_InGrams_lag	Fiber_InGrams_lag	17	3	7	13
Sugar_InGrams_lag	Net_Calories_lag	19	1	7	13
Sugar_InGrams_lag	Calories_Burned	11	9	1	19
Sugar_InGrams_lag	Time_sampling_hour	8	11	2	17
Sugar_InGrams_lag	Carb_%_lag	16	4	4	16
Sugar_InGrams_lag	Fat_%_lag	6	14	5	15
Sugar_InGrams_lag	Protein_%_lag	4	16	4	16
Sugar_InGrams_lag	moisture_content_percentage	9	10	0	19
Sugar_InGrams_lag	BSS	10	9	0	19
Sugar_InGrams_lag	TSLD_InHours	7	12	2	17
Fiber_InGrams_lag	Scaled_Cycle	9	11	1	19
Fiber_InGrams_lag	Scaled_Cycle_through	8	12	2	18
Fiber_InGrams_lag	Calories_FoodIntake	12	8	2	18
Fiber_InGrams_lag	Carb_InGrams_lag	19	1	8	12
Fiber_InGrams_lag	Fat_InGrams_lag	14	6	2	18
Fiber_InGrams_lag	Protein_InGrams_lag	18	2	5	15
Fiber_InGrams_lag	Cholesterol_InMilligrams_lag	11	9	2	18
Fiber_InGrams_lag	Sodium_InMilligrams_lag	18	2	5	15
Fiber_InGrams_lag	Sugar_InGrams_lag	17	3	7	13
Fiber_InGrams_lag	Fiber_InGrams_lag	20	0	20	0
Fiber_InGrams_lag	Net_Calories_lag	19	1	3	17
Fiber_InGrams_lag	Calories_Burned	8	12	1	19
Fiber_InGrams_lag	Time_sampling_hour	7	12	2	17
Fiber_InGrams_lag	Carb_%_lag	11	9	1	19
Fiber_InGrams_lag	Fat_%_lag	8	12	2	18
Fiber_InGrams_lag	Protein_%_lag	12	8	1	19
Fiber_InGrams_lag	moisture_content_percentage	10	9	0	19
Fiber_InGrams_lag	BSS	13	6	0	19
Fiber_InGrams_lag	TSLD_InHours	6	13	2	17
Net_Calories_lag	Scaled_Cycle	9	11	1	19
Net_Calories_lag	Scaled_Cycle_through	11	9	3	17
Net_Calories_lag	Calories_FoodIntake	13	7	3	17
Net_Calories_lag	Carb_InGrams_lag	20	0	20	0
Net_Calories_lag	Fat_InGrams_lag	20	0	17	3
Net_Calories_lag	Protein_InGrams_lag	20	0	14	6
Net_Calories_lag	Cholesterol_InMilligrams_lag	14	6	1	19
Net_Calories_lag	Sodium_InMilligrams_lag	18	2	7	13
Net_Calories_lag	Sugar_InGrams_lag	19	1	7	13
Net_Calories_lag	Fiber_InGrams_lag	19	1	3	17
Net_Calories_lag	Net_Calories_lag	20	0	20	0
Net_Calories_lag	Calories_Burned	7	13	1	19
Net_Calories_lag	Time_sampling_hour	11	8	1	18
Net_Calories_lag	Carb_%_lag	7	13	3	17
Net_Calories_lag	Fat_%_lag	16	4	6	14
Net_Calories_lag	Protein_%_lag	6	14	4	16
Net_Calories_lag	moisture_content_percentage	12	7	0	19
Net_Calories_lag	BSS	11	8	1	18
Net_Calories_lag	TSLD_InHours	11	8	0	19
Calories_Burned	Scaled_Cycle	8	12	1	19
Calories_Burned	Scaled_Cycle_through	5	15	6	14
Calories_Burned	Calories_FoodIntake	13	7	5	15
Calories_Burned	Carb_InGrams_lag	11	9	1	19
Calories_Burned	Fat_InGrams_lag	12	8	1	19
Calories_Burned	Protein_InGrams_lag	7	13	0	20
Calories_Burned	Cholesterol_InMilligrams_lag	9	11	1	19
Calories_Burned	Sodium_InMilligrams_lag	9	11	1	19
Calories_Burned	Sugar_InGrams_lag	11	9	1	19
Calories_Burned	Fiber_InGrams_lag	8	12	1	19
Calories_Burned	Net_Calories_lag	7	13	1	19
Calories_Burned	Calories_Burned	20	0	20	0
Calories_Burned	Time_sampling_hour	11	8	2	17
Calories_Burned	Carb_%_lag	9	11	2	18
Calories_Burned	Fat_%_lag	12	8	2	18
Calories_Burned	Protein_%_lag	11	9	1	19
Calories_Burned	moisture_content_percentage	6	13	4	15
Calories_Burned	BSS	11	8	1	18
Calories_Burned	TSLD_InHours	13	6	1	18
Time_sampling_hour	Scaled_Cycle	7	12	1	18
Time_sampling_hour	Scaled_Cycle_through	7	12	2	17
Time_sampling_hour	Calories_FoodIntake	9	10	0	19
Time_sampling_hour	Carb_InGrams_lag	10	9	1	18
Time_sampling_hour	Fat_InGrams_lag	12	7	0	19
Time_sampling_hour	Protein_InGrams_lag	14	5	3	16
Time_sampling_hour	Cholesterol_InMilligrams_lag	13	6	0	19
Time_sampling_hour	Sodium_InMilligrams_lag	10	9	1	18
Time_sampling_hour	Sugar_InGrams_lag	8	11	2	17
Time_sampling_hour	Fiber_InGrams_lag	7	12	2	17
Time_sampling_hour	Net_Calories_lag	11	8	1	18
Time_sampling_hour	Calories_Burned	11	8	2	17
Time_sampling_hour	Time_sampling_hour	19	0	19	0
Time_sampling_hour	Carb_%_lag	6	13	2	17
Time_sampling_hour	Fat_%_lag	13	6	0	19
Time_sampling_hour	Protein_%_lag	13	6	1	18
Time_sampling_hour	moisture_content_percentage	7	12	3	16
Time_sampling_hour	BSS	6	13	2	17
Time_sampling_hour	TSLD_InHours	15	4	4	15
Carb_%_lag	Scaled_Cycle	10	10	2	18
Carb_%_lag	Scaled_Cycle_through	13	7	2	18
Carb_%_lag	Calories_FoodIntake	5	15	1	19
Carb_%_lag	Carb_InGrams_lag	19	1	16	4
Carb_%_lag	Fat_InGrams_lag	0	20	20	0
Carb_%_lag	Protein_InGrams_lag	0	20	14	6
Carb_%_lag	Cholesterol_InMilligrams_lag	0	20	4	16
Carb_%_lag	Sodium_InMilligrams_lag	5	15	3	17
Carb_%_lag	Sugar_InGrams_lag	16	4	4	16
Carb_%_lag	Fiber_InGrams_lag	11	9	1	19
Carb_%_lag	Net_Calories_lag	7	13	3	17
Carb_%_lag	Calories_Burned	9	11	2	18
Carb_%_lag	Time_sampling_hour	6	13	2	17
Carb_%_lag	Carb_%_lag	20	0	20	0
Carb_%_lag	Fat_%_lag	0	20	20	0
Carb_%_lag	Protein_%_lag	0	20	20	0
Carb_%_lag	moisture_content_percentage	10	9	2	17
Carb_%_lag	BSS	11	8	2	17
Carb_%_lag	TSLD_InHours	6	13	0	19
Fat_%_lag	Scaled_Cycle	12	8	3	17
Fat_%_lag	Scaled_Cycle_through	11	9	3	17
Fat_%_lag	Calories_FoodIntake	15	5	0	20
Fat_%_lag	Carb_InGrams_lag	2	18	13	7
Fat_%_lag	Fat_InGrams_lag	20	0	20	0
Fat_%_lag	Protein_InGrams_lag	12	8	2	18
Fat_%_lag	Cholesterol_InMilligrams_lag	15	5	2	18
Fat_%_lag	Sodium_InMilligrams_lag	15	5	2	18
Fat_%_lag	Sugar_InGrams_lag	6	14	5	15
Fat_%_lag	Fiber_InGrams_lag	8	12	2	18
Fat_%_lag	Net_Calories_lag	16	4	6	14
Fat_%_lag	Calories_Burned	12	8	2	18
Fat_%_lag	Time_sampling_hour	13	6	0	19
Fat_%_lag	Carb_%_lag	0	20	20	0
Fat_%_lag	Fat_%_lag	20	0	20	0
Fat_%_lag	Protein_%_lag	13	7	3	17
Fat_%_lag	moisture_content_percentage	15	4	2	17
Fat_%_lag	BSS	9	10	3	16
Fat_%_lag	TSLD_InHours	11	8	0	19
Protein_%_lag	Scaled_Cycle	8	12	0	20
Protein_%_lag	Scaled_Cycle_through	9	11	2	18
Protein_%_lag	Calories_FoodIntake	12	8	2	18
Protein_%_lag	Carb_InGrams_lag	2	18	15	5
Protein_%_lag	Fat_InGrams_lag	10	10	3	17
Protein_%_lag	Protein_InGrams_lag	20	0	19	1
Protein_%_lag	Cholesterol_InMilligrams_lag	15	5	4	16
Protein_%_lag	Sodium_InMilligrams_lag	11	9	4	16
Protein_%_lag	Sugar_InGrams_lag	4	16	4	16
Protein_%_lag	Fiber_InGrams_lag	12	8	1	19
Protein_%_lag	Net_Calories_lag	6	14	4	16
Protein_%_lag	Calories_Burned	11	9	1	19
Protein_%_lag	Time_sampling_hour	13	6	1	18
Protein_%_lag	Carb_%_lag	0	20	20	0
Protein_%_lag	Fat_%_lag	13	7	3	17
Protein_%_lag	Protein_%_lag	20	0	20	0
Protein_%_lag	moisture_content_percentage	5	14	1	18
Protein_%_lag	BSS	7	12	0	19
Protein_%_lag	TSLD_InHours	9	10	0	19
moisture_content_percentage	Scaled_Cycle	8	11	5	14
moisture_content_percentage	Scaled_Cycle_through	11	8	6	13
moisture_content_percentage	Calories_FoodIntake	8	11	0	19
moisture_content_percentage	Carb_InGrams_lag	12	7	1	18
moisture_content_percentage	Fat_InGrams_lag	15	4	1	18
moisture_content_percentage	Protein_InGrams_lag	5	14	3	16
moisture_content_percentage	Cholesterol_InMilligrams_lag	12	7	2	17
moisture_content_percentage	Sodium_InMilligrams_lag	9	10	1	18
moisture_content_percentage	Sugar_InGrams_lag	9	10	0	19
moisture_content_percentage	Fiber_InGrams_lag	10	9	0	19
moisture_content_percentage	Net_Calories_lag	12	7	0	19
moisture_content_percentage	Calories_Burned	6	13	4	15
moisture_content_percentage	Time_sampling_hour	7	12	3	16
moisture_content_percentage	Carb_%_lag	10	9	2	17
moisture_content_percentage	Fat_%_lag	15	4	2	17
moisture_content_percentage	Protein_%_lag	5	14	1	18
moisture_content_percentage	moisture_content_percentage	19	0	19	0
moisture_content_percentage	BSS	17	2	14	5
moisture_content_percentage	TSLD_InHours	5	14	0	19
BSS	Scaled_Cycle	11	8	3	16
BSS	Scaled_Cycle_through	8	11	3	16
BSS	Calories_FoodIntake	10	9	0	19
BSS	Carb_InGrams_lag	14	5	0	19
BSS	Fat_InGrams_lag	10	9	1	18
BSS	Protein_InGrams_lag	10	9	1	18
BSS	Cholesterol_InMilligrams_lag	10	9	0	19
BSS	Sodium_InMilligrams_lag	9	10	3	16
BSS	Sugar_InGrams_lag	10	9	0	19
BSS	Fiber_InGrams_lag	13	6	0	19
BSS	Net_Calories_lag	11	8	1	18
BSS	Calories_Burned	11	8	1	18
BSS	Time_sampling_hour	6	13	2	17
BSS	Carb_%_lag	11	8	2	17
BSS	Fat_%_lag	9	10	3	16
BSS	Protein_%_lag	7	12	0	19
BSS	moisture_content_percentage	17	2	14	5
BSS	BSS	19	0	19	0
BSS	TSLD_InHours	7	12	1	18
TSLD_InHours	Scaled_Cycle	9	10	1	18
TSLD_InHours	Scaled_Cycle_through	12	7	2	17
TSLD_InHours	Calories_FoodIntake	5	14	1	18
TSLD_InHours	Carb_InGrams_lag	9	10	2	17
TSLD_InHours	Fat_InGrams_lag	7	12	1	18
TSLD_InHours	Protein_InGrams_lag	9	10	1	18
TSLD_InHours	Cholesterol_InMilligrams_lag	6	13	3	16
TSLD_InHours	Sodium_InMilligrams_lag	6	13	0	19
TSLD_InHours	Sugar_InGrams_lag	7	12	2	17
TSLD_InHours	Fiber_InGrams_lag	6	13	2	17
TSLD_InHours	Net_Calories_lag	11	8	0	19
TSLD_InHours	Calories_Burned	13	6	1	18
TSLD_InHours	Time_sampling_hour	15	4	4	15
TSLD_InHours	Carb_%_lag	6	13	0	19
TSLD_InHours	Fat_%_lag	11	8	0	19
TSLD_InHours	Protein_%_lag	9	10	0	19
TSLD_InHours	moisture_content_percentage	5	14	0	19
TSLD_InHours	BSS	7	12	1	18
TSLD_InHours	TSLD_InHours	19	0	19	0

## Sheet: S5-5
Table S5-2: Summary of spearman correlations between metadata variables and diversity measures within individuals
Var1	Var2	nr_positive	nr_negative	nr_significant	nr_nonsignificant
Scaled_Cycle	Shannon.QMP	9	11	4	16
Scaled_Cycle	Observed.QMP	9	11	3	17
Scaled_Cycle	J.QMP	9	11	4	16
Scaled_Cycle_through	Shannon.QMP	5	15	6	14
Scaled_Cycle_through	Observed.QMP	4	16	2	18
Scaled_Cycle_through	J.QMP	7	13	4	16
Calories_FoodIntake	Shannon.QMP	14	6	3	17
Calories_FoodIntake	Observed.QMP	12	8	3	17
Calories_FoodIntake	J.QMP	14	6	4	16
Carb_InGrams_lag	Shannon.QMP	11	9	0	20
Carb_InGrams_lag	Observed.QMP	13	7	0	20
Carb_InGrams_lag	J.QMP	9	11	1	19
Fat_InGrams_lag	Shannon.QMP	11	9	2	18
Fat_InGrams_lag	Observed.QMP	10	10	3	17
Fat_InGrams_lag	J.QMP	12	8	2	18
Protein_InGrams_lag	Shannon.QMP	14	6	1	19
Protein_InGrams_lag	Observed.QMP	10	10	0	20
Protein_InGrams_lag	J.QMP	11	9	1	19
Cholesterol_InMilligrams_lag	Shannon.QMP	10	10	2	18
Cholesterol_InMilligrams_lag	Observed.QMP	8	12	2	18
Cholesterol_InMilligrams_lag	J.QMP	14	6	2	18
Sodium_InMilligrams_lag	Shannon.QMP	10	10	0	20
Sodium_InMilligrams_lag	Observed.QMP	11	9	1	19
Sodium_InMilligrams_lag	J.QMP	9	11	0	20
Sugar_InGrams_lag	Shannon.QMP	10	10	2	18
Sugar_InGrams_lag	Observed.QMP	7	13	1	19
Sugar_InGrams_lag	J.QMP	15	5	0	20
Fiber_InGrams_lag	Shannon.QMP	10	10	0	20
Fiber_InGrams_lag	Observed.QMP	10	10	0	20
Fiber_InGrams_lag	J.QMP	11	9	2	18
Net_Calories_lag	Shannon.QMP	11	9	2	18
Net_Calories_lag	Observed.QMP	9	11	0	20
Net_Calories_lag	J.QMP	11	9	3	17
Calories_Burned	Shannon.QMP	13	7	3	17
Calories_Burned	Observed.QMP	12	8	2	18
Calories_Burned	J.QMP	13	7	2	18
Time_sampling_hour	Shannon.QMP	11	8	3	16
Time_sampling_hour	Observed.QMP	14	5	1	18
Time_sampling_hour	J.QMP	9	10	2	17
Carb_%_lag	Shannon.QMP	7	13	0	20
Carb_%_lag	Observed.QMP	11	9	0	20
Carb_%_lag	J.QMP	7	13	1	19
Fat_%_lag	Shannon.QMP	12	8	1	19
Fat_%_lag	Observed.QMP	7	13	1	19
Fat_%_lag	J.QMP	13	7	1	19
Protein_%_lag	Shannon.QMP	10	10	1	19
Protein_%_lag	Observed.QMP	14	6	0	20
Protein_%_lag	J.QMP	8	12	0	20
moisture_content_percentage	Shannon.QMP	8	11	7	12
moisture_content_percentage	Observed.QMP	4	15	2	17
moisture_content_percentage	J.QMP	8	11	4	15
BSS	Shannon.QMP	5	14	3	16
BSS	Observed.QMP	8	11	1	18
BSS	J.QMP	5	14	3	16
TSLD_InHours	Shannon.QMP	15	4	0	19
TSLD_InHours	Observed.QMP	12	7	2	17
TSLD_InHours	J.QMP	14	5	1	18

## Sheet: S5-6
Table S5-7: Summary of spearman correlations between metadata variables and microbial load within individuals
Var1	Var2	nr_positive	nr_negative	nr_significant	nr_nonsignificant
Scaled_Cycle	Cell count	7	13	5	15
Scaled_Cycle_through	Cell count	8	12	6	14
Calories_FoodIntake	Cell count	9	11	1	19
Carb_InGrams_lag	Cell count	9	11	1	19
Fat_InGrams_lag	Cell count	7	13	1	19
Protein_InGrams_lag	Cell count	9	11	1	19
Cholesterol_InMilligrams_lag	Cell count	14	6	2	18
Sodium_InMilligrams_lag	Cell count	12	8	2	18
Sugar_InGrams_lag	Cell count	8	12	0	20
Fiber_InGrams_lag	Cell count	12	8	0	20
Net_Calories_lag	Cell count	9	11	0	20
Calories_Burned	Cell count	13	7	2	18
Time_sampling_hour	Cell count	14	5	1	18
Carb_%_lag	Cell count	9	11	0	20
Fat_%_lag	Cell count	7	13	2	18
Protein_%_lag	Cell count	13	7	1	19
moisture_content_percentage	Cell count	1	19	11	9
BSS	Cell count	3	16	9	10
TSLD_InHours	Cell count	15	4	1	18

## Sheet: S5-7
DivMeasure	Variable	Estimate_model1	StdError_model1	tvalue_model1	pvalue_model1	Estimate_model2	StdError_model2	df_model2	tvalue_model2	pvalue_model2	Estimate_model3	StdError_model3	df_model3	tvalue_model3	pvalue_model3	qvalue_model1	qvalue_model2	qvalue_model3
J.QMP	BSS	0.0154707	0.0133566	1.15828	0.261888	-0.00517191	0.00239022	678.985	-2.16378	0.0308293	-0.00579619	0.00545607	18.1813	-1.06234	0.30199	1	0.462439	1
Observed.QMP	BSS	-0.863629	2.6364	-0.327579	0.747009	-1.07948	0.26591	667.211	-4.05957	5.49936e-05	-1.14411	0.407328	17.3123	-2.80881	0.0119277	1	0.00153982	0.298194
Shannon.QMP	BSS	0.0491571	0.0806397	0.609589	0.549752	-0.0361217	0.0101181	671.333	-3.57	0.00038245	-0.0411775	0.0243269	18.6724	-1.69267	0.107137	1	0.00994371	1
J.QMP	Carb_%_lag	-0.00584603	0.0137924	-0.423858	0.677313	-0.00561024	0.00237526	651.079	-2.36195	0.0184724	-0.00552978	0.002617	42.6968	-2.11302	0.0404842	1	0.314031	0.850168
Observed.QMP	Carb_%_lag	-2.67332	2.73411	-0.977767	0.342743	0.215732	0.263032	639.272	0.820175	0.412422	0.198646	0.26688	198.312	0.744327	0.45756	1	1	1
Shannon.QMP	Carb_%_lag	-0.059871	0.0823086	-0.727397	0.477492	-0.0193508	0.0102819	642.904	-1.88203	0.0602833	-0.0200368	0.0112151	46.864	-1.78659	0.080474	1	0.789022	1
J.QMP	Estrogen_pmol_per_liter	-0.209607	0.220243	-0.951705	0.353852	0.00339987	0.00184739	675.251	1.84037	0.0661533	0.00329945	0.00223325	17.5077	1.47742	0.157325	1	0.793839	1
Observed.QMP	Estrogen_pmol_per_liter	-15.708	42.9488	-0.365737	0.718824	0.11416	0.204616	674.318	0.557921	0.577083	0.117753	0.251594	16.8328	0.468026	0.645769	1	1	1
Shannon.QMP	Estrogen_pmol_per_liter	-0.941458	1.30947	-0.718962	0.481395	0.0151783	0.00794033	674.519	1.91154	0.0563587	0.0148773	0.0108225	18.2255	1.37466	0.185903	1	0.789022	1
J.QMP	Fat_%_lag	-0.00461631	0.0135481	-0.340734	0.737737	0.00284192	0.0021054	643.225	1.34982	0.177548	0.00289858	0.00214446	153.382	1.35166	0.178475	1	1	1
Observed.QMP	Fat_%_lag	-0.764867	2.75269	-0.277862	0.784677	-0.602066	0.23036	635.898	-2.61359	0.00917179	-0.606669	0.284926	14.6	-2.12922	0.050693	1	0.183436	1
Shannon.QMP	Fat_%_lag	-0.0322564	0.0816177	-0.395213	0.697905	0.00348933	0.00907996	637.746	0.38429	0.700892	0.00358187	0.00908642	567.673	0.394201	0.693581	1	1	1
J.QMP	Fiber_InGrams_lag	0.0082866	0.0174195	0.475709	0.640712	0.001259	0.00234811	652.287	0.536177	0.592019	0.00154572	0.00237143	262.632	0.651809	0.515095	1	1	1
Observed.QMP	Fiber_InGrams_lag	-3.06676	3.47636	-0.882177	0.390743	-0.802155	0.258532	640.342	-3.10273	0.00200185	-0.831419	0.307598	13.988	-2.70294	0.017168	1	0.0480445	0.394864
Shannon.QMP	Fiber_InGrams_lag	-0.00628976	0.105799	-0.0594501	0.95333	-0.00785246	0.010162	643.962	-0.772729	0.439967	-0.00711092	0.0103481	198.842	-0.687174	0.492774	1	1	1
J.QMP	moisture_content_percentage	0.0101016	0.0109302	0.924194	0.36761	-0.0119303	0.00254595	686.175	-4.68599	3.36065e-06	-0.0105778	0.00510569	20.3335	-2.07177	0.0512136	1	9.74588e-05	1
Observed.QMP	moisture_content_percentage	0.853364	2.12694	0.401216	0.692984	-1.16071	0.286911	678.405	-4.04552	5.82079e-05	-1.28762	0.475603	18.8619	-2.70733	0.0140266	1	0.00157161	0.336638
Shannon.QMP	moisture_content_percentage	0.0483851	0.0648269	0.746374	0.465079	-0.0623724	0.0109682	683.442	-5.68665	1.92061e-08	-0.0581611	0.0231776	20.3933	-2.50937	0.0206296	1	5.76183e-07	0.453851
J.QMP	Progesterone_pmol_per_liter	-0.126148	0.162545	-0.77608	0.44778	4.70817e-05	0.00183364	674.306	0.0256766	0.979523	8.14846e-05	0.00223681	17.0796	0.036429	0.971363	1	1	1
Observed.QMP	Progesterone_pmol_per_liter	-13.4685	31.3984	-0.428955	0.673046	0.14768	0.202473	674.073	0.729381	0.466022	0.202429	0.314179	19.3026	0.644309	0.526958	1	1	1
Shannon.QMP	Progesterone_pmol_per_liter	-0.629469	0.960913	-0.655074	0.520704	0.00305439	0.00787985	674.12	0.38762	0.69842	0.00404155	0.0118645	18.0289	0.340643	0.73731	1	1	1
J.QMP	Protein_%_lag	0.00724781	0.00991043	0.731332	0.475152	0.00571941	0.0025052	652.987	2.28302	0.0227499	0.00487418	0.00280499	20.3495	1.73768	0.0973784	1	0.363999	1
Observed.QMP	Protein_%_lag	2.59429	1.93889	1.33803	0.199594	0.473867	0.277709	641.38	1.70635	0.0884278	0.468501	0.285887	11.0881	1.63876	0.1293	1	0.972706	1
Shannon.QMP	Protein_%_lag	0.0661924	0.0584718	1.13204	0.274298	0.0285861	0.010839	645.894	2.63733	0.00855716	0.025981	0.0128132	18.3727	2.02767	0.0573498	1	0.1797	1
J.QMP	Time_sampling_category_numeric	-0.0135183	0.0130789	-1.03359	0.315014	0.00534997	0.00221398	672.063	2.41645	0.0159381	0.00641339	0.00234536	88.9918	2.7345	0.0075386	1	0.286886	0.198667
Observed.QMP	Time_sampling_category_numeric	-0.248883	2.57025	-0.0968324	0.92393	0.659181	0.244993	661.19	2.69061	0.00731225	0.698904	0.247693	264.178	2.82166	0.00514047	1	0.16087	0.143933
Shannon.QMP	Time_sampling_category_numeric	-0.0569894	0.0780613	-0.73006	0.474749	0.0309827	0.00951721	664.173	3.25544	0.00118967	0.0349645	0.0103533	15.8968	3.37712	0.0038705	1	0.0297418	0.115651
J.QMP	Time_sampling_hour	-0.0141598	0.0134248	-1.05474	0.305495	0.00340212	0.00223044	677.531	1.52532	0.127647	0.00416346	0.00228045	176.372	1.82571	0.0695848	1	1	1
Observed.QMP	Time_sampling_hour	-0.361475	2.64059	-0.136892	0.892636	0.675285	0.246412	666.416	2.74047	0.00629951	0.746305	0.253896	138.269	2.93942	0.00385503	1	0.144889	0.115651
Shannon.QMP	Time_sampling_hour	-0.0608294	0.0801248	-0.759184	0.45757	0.0234831	0.00960563	669.527	2.44473	0.0147529	0.0272674	0.00999746	117.98	2.72743	0.00735805	1	0.280306	0.198667

## Sheet: S5-8
MicrLoad	Variable	Estimate_model1	StdError_model1	tvalue_model1	pvalue_model1	Estimate_model2	StdError_model2	df_model2	tvalue_model2	pvalue_model2	Estimate_model3	StdError_model3	df_model3	tvalue_model3	pvalue_model3	qvalue_model1	qvalue_model2	qvalue_model3
Cell_count_per_gram	moisture_content_percentage	-3.31926e+10	1.23802e+10	-2.68111	0.0152509	-2.14167e+10	2.01294e+09	59693.3	-10.6395	2.06114e-26	-2.2232e+10	3.97454e+09	19.4108	-5.59359	1.98863e-05	0.152509	2.06114e-25	0.000198863
Cell_count_per_gram	BSS	-2.70096e+10	1.68384e+10	-1.60404	0.126107	-1.56054e+10	1.9832e+09	96055	-7.86881	3.61732e-15	-1.63219e+10	2.78119e+09	13.413	-5.86867	4.85786e-05	1	3.25559e-14	0.000437208
Cell_count_per_gram	Time_sampling_category_numeric	1.29737e+10	1.71893e+10	0.754757	0.460156	8.40102e+09	1.80028e+09	323936	4.66651	3.06475e-06	8.42267e+09	2.1041e+09	16.6277	4.00297	0.000957838	1	2.4518e-05	0.0076627
Cell_count_per_gram	Time_sampling_hour	1.99834e+10	1.7313e+10	1.15424	0.263496	5.69175e+09	1.83445e+09	268145	3.10271	0.00191779	5.7529e+09	1.85796e+09	280.878	3.09635	0.00215724	1	0.0134245	0.0151007
Cell_count_per_gram	Protein_%_lag	8.39341e+09	1.10808e+10	0.757476	0.459776	4.15008e+09	2.06311e+09	101528	2.01156	0.0442685	4.09504e+09	2.09235e+09	380.978	1.95715	0.05106	1	0.265611	0.30636
Cell_count_per_gram	Fat_%_lag	-1.53524e+10	1.45668e+10	-1.05393	0.30757	-2.95045e+09	1.7174e+09	912747	-1.71797	0.0858016	-3.04658e+09	1.9492e+09	17.3004	-1.56299	0.136162	1	0.343207	0.680808
Cell_count_per_gram	Progesterone_pmol_per_liter	2.93506e+11	2.04007e+11	1.4387	0.167397	-2.98095e+09	1.51043e+09	4.30496e+09	-1.97358	0.0484291	-3.18158e+09	2.27865e+09	19.4677	-1.39625	0.178357	1	0.265611	0.713428
Cell_count_per_gram	Estrogen_pmol_per_liter	3.96304e+11	2.76315e+11	1.43425	0.168647	-2.33031e+09	1.52756e+09	1.09483e+08	-1.52551	0.127132	-2.84822e+09	2.21394e+09	20.4128	-1.2865	0.21267	1	0.381395	0.713428
Cell_count_per_gram	Fiber_InGrams_lag	-8.67029e+09	1.98088e+10	-0.4377	0.667455	-2.15085e+09	1.88417e+09	214712	-1.14154	0.253646	-1.73268e+09	2.03467e+09	21.2057	-0.851578	0.403963	1	0.507293	0.807926
Cell_count_per_gram	Carb_%_lag	-1.17101e+08	1.55146e+10	-0.00754776	0.994071	-1.59924e+07	1.95552e+09	180849	-0.00817811	0.993475	9.67605e+07	2.00713e+09	16.9645	0.0482084	0.962113	1	0.993475	0.962113

## Sheet: S5-9
Significant correlations between genus abundance and stool moisture (as approximated by Bristol Stool Score)
as reported for the crossectional, population-level FGFP study (Falony et al., 2016).
Genera	Covariate	Correlation Coefficient	adjusted p-value (FDR)
Akkermansia	Bristol stool score	-0.1282	1.9083e-05
Alistipes	Bristol stool score	-0.1174	9.0943e-05
Bacteroides	Bristol stool score	-0.124	3.5343e-05
Barnesiella	Bristol stool score	-0.0886	0.0031802
Dialister	Bristol stool score	0.076	0.011499
Methanobrevibacter	Bristol stool score	-0.1068	0.00037344
Oscillibacter	Bristol stool score	-0.1957	5.1962e-11
Parabacteroides	Bristol stool score	-0.1382	3.9731e-06
Prevotella	Bristol stool score	0.1646	3.6954e-08
Roseburia	Bristol stool score	0.1525	3.4541e-07
unclassified_Clostridiaceae	Bristol stool score	-0.153	3.1842e-07
unclassified_Clostridiales	Bristol stool score	-0.1438	1.5672e-06
unclassified_Enterobacteriaceae	Bristol stool score	0.0884	0.0032731
unclassified_Erysipelotrichaceae	Bristol stool score	-0.0902	0.002692
unclassified_Lachnospiraceae	Bristol stool score	0.1215	5.0734e-05
unclassified_Ruminococcaceae	Bristol stool score	-0.2053	5.4142e-12
unclassified_Veillonellaceae	Bristol stool score	-0.0929	0.001986

[truncated: 3 more sheets: S5-10, S5-11, S5-12]
