# Supplementary material for: Temporal variability in quantitative human gut microbiome profiles and implications for clinical research
Source: Nat Commun. 2021 Nov 18;12:6740. doi: 10.1038/s41467-021-27098-7 (PMC8602282; doi:10.1038/s41467-021-27098-7)
Supplement: Supplementary file 8 — Supplementary Dataset 6 [file 41467_2021_27098_MOESM8_ESM.xlsx]

## Sheet: Contents
Supplementary Table S7
For each participant (datasheet):
	For each sample:
	p-values of one-sided Wilcoxon tests to identify mislabeling.
	Groups tested in each comparison:
		pairwise BC dissimilarities between the sample and all other samples attributed to the same person
		pairwise BC dissimilarities between the sample and all samples from another participant.

## Sheet: 800
	Against_samples_p800	Against_samples_p801	Against_samples_p802	Against_samples_p803	Against_samples_p804	Against_samples_p805	Against_samples_p806	Against_samples_p807	Against_samples_p808	Against_samples_p809	Against_samples_p810	Against_samples_p811	Against_samples_p814	Against_samples_p815	Against_samples_p816	Against_samples_p817	Against_samples_p818	Against_samples_p819	Against_samples_p820	Against_samples_p821
Sample_p800_day_1	0.503653	1	1	1	1	0.95765	1	1	1	0.998146	1	0.989567	0.999999	0.998667	1	1	0.99999	1	1	0.999998
Sample_p800_day_3	0.503653	1	1	1	1	0.99975	1	1	1	0.999996	1	0.929366	0.999701	0.909399	1	1	0.999998	1	1	0.999104
Sample_p800_day_5	0.503653	1	1	1	1	1	1	1	1	1	0.999996	0.99173	1	0.999988	1	0.999999	1	1	1	0.999725
Sample_p800_day_7	0.503653	1	0.997627	0.999989	0.944273	0.829272	0.998947	0.994977	0.999678	0.992645	0.81921	0.307139	0.957045	0.802739	0.999974	0.586937	0.764645	0.989555	0.998551	0.914254
Sample_p800_day_8	0.503653	1	1	1	0.999946	0.999999	0.999989	1	1	0.999989	0.999972	0.984728	0.999998	0.99996	1	0.999988	0.999295	1	0.999995	0.998962
Sample_p800_day_9	0.503653	1	1	1	1	1	1	1	1	0.999999	0.99999	0.999028	1	0.999999	1	1	0.999998	1	1	0.999725
Sample_p800_day_10	0.503653	1	0.999997	1	0.999855	0.999764	0.999946	1	0.999996	0.972383	0.999983	0.934121	0.999767	0.993609	1	0.999943	0.996641	0.999999	0.999836	0.998166
Sample_p800_day_11	0.503653	1	1	1	0.999993	0.999982	0.999991	1	1	0.999608	0.999994	0.992531	0.999993	0.999556	1	0.999997	0.999825	1	0.999997	0.998512
Sample_p800_day_13	0.503653	1	1	1	1	0.988305	1	1	1	0.975513	1	0.979955	0.99996	0.991374	1	1	0.999898	1	1	0.999701
Sample_p800_day_15	0.503653	1	1	1	0.999998	0.999972	1	1	1	0.999998	1	0.942892	0.999978	0.97003	1	0.999999	0.99999	1	1	0.997064
Sample_p800_day_16	0.503653	1	0.999945	0.998637	0.998942	0.893423	0.99969	1	0.991371	0.942249	1	0.38575	0.424902	0.144792	0.998103	0.988237	0.966959	0.940358	0.999619	0.503959
Sample_p800_day_18	0.503653	0.999999	1	1	1	0.005505	1	1	1	0.991086	0.999999	0.255137	0.999998	0.855208	1	0.999968	0.999968	0.99954	1	0.999969
Sample_p800_day_20	0.503653	1	1	1	1	0.999514	1	1	1	1	1	0.85074	0.999999	0.999418	1	1	0.999996	1	1	0.999676
Sample_p800_day_21	0.503653	1	1	1	0.999988	0.999972	1	1	1	0.999973	1	0.909696	0.999641	0.997589	1	1	0.999893	1	0.999999	0.999387
Sample_p800_day_24	0.503653	1	0.999996	1	0.999919	0.999994	0.999998	1	1	0.999998	0.999986	0.967538	0.999986	0.997852	1	0.999938	0.998479	1	0.999995	0.997064
Sample_p800_day_25	0.503653	0.999979	0.999604	0.999979	0.996796	0.96694	0.997942	1	0.991727	0.76679	0.999343	0.770852	0.94619	0.729079	0.999997	0.982457	0.861446	0.997081	0.970646	0.992591
Sample_p800_day_26	0.503653	0.999999	0.999989	0.999603	0.982922	0.994495	0.998749	1	0.999762	0.951481	0.99999	0.811796	0.905954	0.663041	0.999399	0.998346	0.973065	0.998206	0.9955	0.958444
Sample_p800_day_33	0.503653	1	1	1	0.999998	1	1	1	1	1	0.999998	0.895248	1	0.99981	1	0.992637	0.999948	1	1	0.998035
Sample_p800_day_34	0.503653	1	0.999867	0.999995	0.127484	1	0.999546	1	1	1	0.999158	0.713402	0.999594	0.998495	1	0.295234	0.993549	1	0.801099	0.981341
Sample_p800_day_38	0.503653	0.967895	0.986844	0.981668	0.827828	0.98058	0.844222	0.995177	0.936543	0.864053	0.81567	0.802002	0.981766	0.941122	0.977713	0.933309	0.772311	0.988764	0.801099	0.878181
Sample_p800_day_39	0.503653	0.999991	0.99996	0.999999	0.997752	0.673844	0.999978	0.999999	0.997707	0.988743	0.994557	0.464586	0.977959	0.656741	0.999996	0.977959	0.901364	0.989555	0.999979	0.923364
Sample_p800_day_45	0.503653	1	1	1	0.999995	0.998941	0.999996	1	0.999999	0.999873	0.999993	0.982741	0.999886	0.991374	1	0.999994	0.998544	1	0.999998	0.991685
Sample_p800_day_46	0.503653	0.999997	0.997356	0.999603	0.973902	0.852915	0.999303	0.999994	0.99747	0.998442	0.993367	0.336916	0.661572	0.227263	0.996858	0.93909	0.783546	0.76588	0.999754	0.643309
Sample_p800_day_49	0.503653	1	1	1	1	0.944834	1	1	1	0.99999	1	0.830481	0.999272	0.797909	1	0.999999	0.995038	1	1	0.999229
Sample_p800_day_53	0.503653	1	1	1	0.99964	0.999687	0.999997	1	1	0.999981	0.997323	0.895248	0.99987	0.996802	1	0.999485	0.993783	1	0.999997	0.995693
Sample_p800_day_56	0.503653	0.999997	0.998991	0.999979	0.998856	0.991061	0.997172	1	0.998691	0.984595	0.998437	0.858912	0.983773	0.859118	0.999999	0.994624	0.887499	0.999627	0.997406	0.976094
Sample_p800_day_58	0.503653	0.999388	0.999847	0.999776	0.995191	0.24614	0.999214	0.999998	0.922341	0.933931	0.997548	0.157739	0.704766	0.288291	0.99992	0.990457	0.625354	0.81921	0.999418	0.806573

## Sheet: 801
	Against_samples_p800	Against_samples_p801	Against_samples_p802	Against_samples_p803	Against_samples_p804	Against_samples_p805	Against_samples_p806	Against_samples_p807	Against_samples_p808	Against_samples_p809	Against_samples_p810	Against_samples_p811	Against_samples_p814	Against_samples_p815	Against_samples_p816	Against_samples_p817	Against_samples_p818	Against_samples_p819	Against_samples_p820	Against_samples_p821
Sample_p801_day_1	0.999997	0.50185	1	1	1	0.999994	1	1	1	1	1	1	1	1	1	1	1	1	1	1
Sample_p801_day_2	1	0.50185	1	1	1	1	1	1	1	1	1	1	1	0.999999	1	1	1	1	1	0.999997
Sample_p801_day_3	1	0.50185	1	1	1	0.999999	1	1	1	1	1	1	1	1	1	1	1	1	1	1
Sample_p801_day_4	0.999768	0.50185	1	1	1	0.999107	1	1	1	0.999999	1	0.999999	1	0.999995	1	1	1	1	1	0.999978
Sample_p801_day_5	0.999985	0.50185	1	1	1	0.999991	1	1	1	0.999999	1	1	1	0.999995	1	1	1	1	1	0.999917
Sample_p801_day_6	1	0.50185	1	1	1	0.999961	1	1	1	1	1	1	1	1	1	1	1	1	1	1
Sample_p801_day_7	1	0.50185	1	1	1	1	1	1	1	1	1	1	1	1	1	1	1	1	1	1
Sample_p801_day_8	0.999929	0.50185	1	1	1	0.912739	1	1	1	0.999986	1	0.999408	1	0.999999	1	1	1	1	1	0.999999
Sample_p801_day_9	0.998769	0.50185	1	1	1	0.662015	0.999999	1	1	0.998263	1	0.978681	0.999833	0.997004	1	1	0.999999	0.999999	1	0.984788
Sample_p801_day_10	0.999811	0.50185	1	1	1	0.944034	1	1	1	0.999996	1	0.999817	1	0.996762	1	1	1	1	1	0.976815
Sample_p801_day_12	0.4017	0.50185	1	0.968592	0.995357	0.0241467	0.999492	1.98e-15	0.999994	0.796798	0.999034	0.00354986	0.85578	0.154877	0.965022	0.254686	0.983531	0.0541179	0.999992	0.132609
Sample_p801_day_13	0.999999	0.50185	1	1	1	0.999986	1	1	1	1	1	1	1	0.999997	1	1	1	1	1	0.999997
Sample_p801_day_14	0.999988	0.50185	1	1	1	0.999712	1	1	1	1	1	1	1	0.999998	1	1	1	1	1	0.999999
Sample_p801_day_15	0.999966	0.50185	1	1	1	0.994602	1	1	1	0.999997	1	0.999911	0.999966	0.99411	1	1	1	0.999998	1	0.999906
Sample_p801_day_16	1	0.50185	1	1	1	1	1	1	1	1	1	1	1	1	1	1	1	1	1	1
Sample_p801_day_17	1	0.50185	0.999986	1	1	1	1	1	1	1	1	1	1	1	1	1	1	1	1	1
Sample_p801_day_18	1	0.50185	1	1	1	1	1	1	1	1	1	1	1	1	1	1	1	1	1	0.999999
Sample_p801_day_19	1	0.50185	1	1	1	1	1	1	1	1	1	1	1	1	1	1	1	1	1	1
Sample_p801_day_20	1	0.50185	1	1	1	1	1	1	1	1	1	1	1	1	1	1	1	1	1	1
Sample_p801_day_21	0.654835	0.50185	1	1	1	0.947369	0.991328	1	0.999999	0.851913	1	0.945976	0.999949	0.978056	1	1	0.996669	1	1	0.671637
Sample_p801_day_22	0.00181599	0.50185	0.241851	0.000306484	0.00368328	0.352664	0.00112035	0.126779	0.155703	0.0996226	0.305899	0.0183614	0.0588946	2.06e-05	0.0189141	0.000708158	0.010712	0.0382338	7.64e-05	0.00550805
Sample_p801_day_23	0.818667	0.50185	1	1	0.999899	0.980123	0.999773	0.999939	1	0.962224	1	0.510292	0.998525	0.924028	0.999958	0.999861	0.99508	0.995953	0.999361	0.989531
Sample_p801_day_24	0.999997	0.50185	0.999994	0.999804	1	1	0.999996	1	1	0.999991	1	0.999996	0.872392	0.999143	0.999936	1	1	0.999944	1	0.998285
Sample_p801_day_25	1	0.50185	1	1	1	1	1	1	1	1	1	1	1	1	1	1	1	1	1	1
Sample_p801_day_26	1	0.50185	1	1	1	1	1	1	1	1	1	1	1	1	1	1	1	1	1	1
Sample_p801_day_27	1	0.50185	0.50692	1	1	1	1	1	1	1	1	1	1	1	1	1	1	1	1	1
Sample_p801_day_28	1	0.50185	1	1	1	1	1	1	1	1	1	1	1	1	1	1	1	1	1	1
Sample_p801_day_29	1	0.50185	1	1	1	1	1	1	1	1	1	1	1	1	1	1	1	1	1	1
Sample_p801_day_30	0.999911	0.50185	1	0.999723	0.999992	0.999982	0.999995	0.936809	1	0.99885	1	0.999189	0.986669	0.935612	0.998639	1	1	0.959275	1	0.957359
Sample_p801_day_31	1	0.50185	1	1	1	1	1	1	1	1	1	1	1	1	1	1	1	1	1	1
Sample_p801_day_32	1	0.50185	1	1	1	1	1	1	1	1	1	1	1	1	1	1	1	1	1	1
Sample_p801_day_33	1	0.50185	1	1	1	0.999994	1	1	1	1	1	1	1	0.999999	1	1	1	1	1	1
Sample_p801_day_34	1	0.50185	1	1	1	1	1	1	1	1	1	1	1	1	1	1	1	1	1	1
Sample_p801_day_35	0.999616	0.50185	1	1	1	0.356369	1	0.999999	1	0.997105	1	0.977297	0.999997	0.998071	1	0.999999	0.999999	0.999997	1	0.999806
Sample_p801_day_36	1	0.50185	1	1	1	0.999999	1	1	1	1	1	1	1	1	1	1	1	1	1	1
Sample_p801_day_37	1	0.50185	1	1	1	1	1	1	1	1	1	1	1	1	1	1	1	1	1	1
Sample_p801_day_38	0.934996	0.50185	1	1	1	0.0656687	1	1	0.999999	0.936214	1	0.672705	0.999801	0.807634	1	0.999993	0.999909	0.999717	1	0.999995
Sample_p801_day_39	0.998106	0.50185	1	1	0.999982	0.999575	1	0.999996	1	0.998641	1	0.972131	0.998682	0.975307	0.999999	0.999996	0.999994	0.994744	0.999981	0.999967
Sample_p801_day_40	1	0.50185	1	1	1	1	1	1	1	1	1	1	0.999997	0.999992	1	1	1	1	1	0.999998
Sample_p801_day_41	1	0.50185	1	1	1	1	1	1	1	1	1	1	1	1	1	1	1	1	1	1
Sample_p801_day_42	1	0.50185	1	1	1	0.999998	1	1	1	1	1	1	1	1	1	1	1	1	1	1
Sample_p801_day_43	1	0.50185	0.999999	1	1	1	1	1	1	1	1	1	1	1	1	1	1	1	1	1

## Sheet: 802
	Against_samples_p800	Against_samples_p801	Against_samples_p802	Against_samples_p803	Against_samples_p804	Against_samples_p805	Against_samples_p806	Against_samples_p807	Against_samples_p808	Against_samples_p809	Against_samples_p810	Against_samples_p811	Against_samples_p814	Against_samples_p815	Against_samples_p816	Against_samples_p817	Against_samples_p818	Against_samples_p819	Against_samples_p820	Against_samples_p821
Sample_p802_day_2	0.99676	1	0.503103	0.999996	0.998139	0.999803	0.999891	1	0.998952	1	0.998677	0.992903	0.976128	0.993264	1	0.997191	0.923627	0.999981	0.998149	0.999524
Sample_p802_day_3	0.999975	1	0.503103	0.999994	0.99941	1	0.999974	1	0.999998	1	0.999999	0.999996	0.999968	0.99998	1	0.999763	0.999897	1	0.999931	0.999975
Sample_p802_day_4	0.999735	1	0.503103	0.999886	0.995957	1	0.999178	1	0.999881	1	0.999986	0.999906	0.99951	0.999794	0.999998	0.998869	0.999233	1	0.999245	0.999645
Sample_p802_day_5	1	1	0.503103	1	0.999999	1	1	1	1	1	1	1	1	1	1	0.999989	1	1	1	1
Sample_p802_day_6	1	1	0.503103	1	1	1	1	1	1	1	1	1	1	1	1	1	1	1	1	1
Sample_p802_day_7	1	1	0.503103	1	1	1	1	1	1	1	1	1	1	1	1	1	1	1	1	1
Sample_p802_day_8	1	1	0.503103	1	1	1	1	1	1	1	1	1	1	1	1	1	1	1	1	1
Sample_p802_day_9	0.999988	1	0.503103	0.999998	0.999685	1	1	1	0.999988	1	0.999984	0.99993	0.996925	0.999946	0.999999	0.999209	0.998032	1	0.999817	0.999999
Sample_p802_day_10	1	1	0.503103	1	1	1	1	1	1	1	1	1	1	1	1	1	1	1	1	1
Sample_p802_day_11	0.992085	0.99996	0.503103	0.999988	0.99963	0.960579	0.999931	0.999999	0.997955	0.999999	0.9997	0.909264	0.961133	0.976844	1	0.979194	0.953319	0.999223	0.999467	0.995719
Sample_p802_day_12	1	1	0.503103	1	1	1	1	1	1	1	1	1	1	1	1	0.999996	1	1	1	1
Sample_p802_day_14	0.994612	1	0.503103	1	0.997407	1	1	1	0.996183	1	1	0.990306	0.953334	0.969827	1	0.950476	0.888438	1	0.962584	0.999979
Sample_p802_day_15	0.999457	1	0.503103	0.999981	0.998484	1	0.999898	1	0.99984	1	0.999982	0.999869	0.999749	0.999674	0.999999	0.998869	0.999326	1	0.999667	0.999792
Sample_p802_day_17	1	1	0.503103	1	1	1	1	1	1	1	1	1	1	1	1	1	1	1	1	1
Sample_p802_day_18	0.999996	1	0.503103	1	0.999991	1	0.999982	1	1	1	1	1	1	1	1	0.999999	0.999999	1	0.999999	0.999984
Sample_p802_day_20	1	1	0.503103	1	1	1	1	1	1	1	1	1	1	1	1	1	1	1	1	1
Sample_p802_day_22	0.997517	1	0.503103	0.999274	0.985903	1	0.978948	1	0.999648	1	0.99986	0.999645	0.99875	0.999694	0.999898	0.992452	0.99502	1	0.991154	0.999042
Sample_p802_day_23	0.993132	1	0.503103	0.999993	0.995144	0.999886	0.998981	1	0.998952	1	0.99798	0.984893	0.965724	0.99031	0.999999	0.9948	0.925303	0.999987	0.998207	0.997777
Sample_p802_day_24	1	1	0.503103	1	1	1	1	1	1	1	1	1	1	1	1	1	1	1	1	1
Sample_p802_day_25	1	1	0.503103	1	0.999993	1	1	1	1	1	1	1	1	1	1	0.999995	1	1	1	1
Sample_p802_day_26	1	1	0.503103	1	0.9962	1	1	1	1	1	1	1	0.999992	1	1	0.930343	0.999763	1	0.996557	0.999998
Sample_p802_day_27	1	1	0.503103	1	1	1	1	1	1	1	1	1	1	1	1	1	1	1	1	1
Sample_p802_day_28	0.999996	1	0.503103	1	0.999972	1	0.999989	1	0.999996	1	1	1	0.999999	0.999999	1	0.999983	0.999995	1	0.999999	0.999988
Sample_p802_day_30	0.993453	1	0.503103	0.999999	0.994192	1	0.999993	1	0.999972	1	0.999978	0.999479	0.999834	0.998901	0.99997	0.683108	0.998032	1	0.997963	0.998573
Sample_p802_day_32	1	1	0.503103	0.999999	0.999992	1	1	1	1	1	1	1	0.999983	1	1	0.999998	0.99999	1	0.999974	1
Sample_p802_day_34	0.994057	0.999999	0.503103	0.999948	0.998484	0.999612	0.999859	1	0.999299	1	0.999556	0.968708	0.953334	0.989872	1	0.996157	0.920189	0.99986	0.997463	0.997777
Sample_p802_day_36	1	1	0.503103	1	0.999997	1	0.999995	1	1	1	1	1	1	1	1	1	1	1	0.999997	1
Sample_p802_day_37	0.999858	1	0.503103	1	0.999998	1	1	1	0.999997	1	1	1	0.99951	0.99999	1	1	0.999434	1	0.999963	0.999998
Sample_p802_day_38	0.999999	1	0.503103	1	1	1	1	1	1	1	1	1	0.999995	1	1	1	0.999995	1	1	1
Sample_p802_day_41	1	1	0.503103	1	1	1	1	1	1	1	1	1	1	1	1	1	1	1	1	1

## Sheet: 803
	Against_samples_p800	Against_samples_p801	Against_samples_p802	Against_samples_p803	Against_samples_p804	Against_samples_p805	Against_samples_p806	Against_samples_p807	Against_samples_p808	Against_samples_p809	Against_samples_p810	Against_samples_p811	Against_samples_p814	Against_samples_p815	Against_samples_p816	Against_samples_p817	Against_samples_p818	Against_samples_p819	Against_samples_p820	Against_samples_p821
Sample_p803_day_1	1	1	1	0.501665	0.999972	1	1	1	1	1	1	1	1	1	1	1	1	1	1	1
Sample_p803_day_2	1	1	1	0.501665	0.999016	1	1	1	1	1	1	1	0.999962	1	1	1	1	1	0.999978	1
Sample_p803_day_3	1	1	1	0.501665	1	1	1	1	1	1	1	1	1	1	1	1	1	1	1	1
Sample_p803_day_4	1	1	1	0.501665	0.999991	1	0.999984	1	1	1	1	1	1	1	1	1	1	1	0.999924	1
Sample_p803_day_5	1	1	1	0.501665	1	1	1	1	1	1	1	1	1	1	1	1	1	1	1	1
Sample_p803_day_6	1	1	1	0.501665	1	1	1	1	1	1	1	1	1	1	1	1	1	1	1	1
Sample_p803_day_7	1	1	1	0.501665	1	1	0.999999	1	1	1	1	1	1	1	1	1	1	1	1	1
Sample_p803_day_8	1	1	1	0.501665	1	1	1	1	1	1	1	1	1	1	1	1	1	1	1	1
Sample_p803_day_9	1	1	1	0.501665	1	1	1	1	1	1	1	1	1	1	1	1	1	1	1	1
Sample_p803_day_10	1	1	1	0.501665	1	1	1	1	1	1	1	1	1	1	1	1	1	1	1	1
Sample_p803_day_11	1	1	1	0.501665	1	1	1	1	1	1	1	1	1	1	1	1	1	1	1	1
Sample_p803_day_12	1	1	1	0.501665	1	1	1	1	1	1	1	1	1	1	1	1	1	1	1	1
Sample_p803_day_13	1	1	1	0.501665	1	1	1	1	1	1	1	1	0.997994	0.999999	1	1	1	1	1	1
Sample_p803_day_14	1	1	1	0.501665	1	1	1	1	1	1	1	1	1	1	1	1	1	1	1	1
Sample_p803_day_15	1	1	1	0.501665	1	1	1	1	1	1	1	1	1	1	1	1	1	1	1	1
Sample_p803_day_16	1	1	1	0.501665	1	1	1	1	1	1	1	1	1	1	1	1	1	1	1	1
Sample_p803_day_17	1	1	1	0.501665	1	1	1	1	1	1	1	1	1	1	1	1	1	1	1	1
Sample_p803_day_18	0.0136647	1	0.98418	0.501665	0.988683	0.706222	0.997613	1	0.999774	0.999944	0.99829	0.00689925	0.257771	0.00162382	1	0.686592	0.121555	0.999649	0.979756	0.404219
Sample_p803_day_19	0.831648	1	0.992725	0.501665	0.800462	0.449361	0.977839	0.948196	0.995803	0.999261	0.916133	0.290687	0.295479	0.543399	0.999999	0.884028	0.383412	0.933042	0.921368	0.956342
Sample_p803_day_20	1	1	1	0.501665	1	1	1	1	1	1	1	1	1	1	1	1	1	1	1	1
Sample_p803_day_21	0.997616	1	1	0.501665	1	0.998062	0.999958	1	1	0.999999	1	0.967374	0.761703	0.873887	1	1	0.999863	1	1	0.976088
Sample_p803_day_22	1	1	1	0.501665	1	1	1	1	1	1	1	1	1	1	1	1	1	1	1	1
Sample_p803_day_23	0.893508	1	0.99761	0.501665	0.998531	0.747036	0.99959	1	0.999981	0.999783	0.999965	0.349043	0.575068	0.288817	0.999987	0.974015	0.824811	0.996719	0.998261	0.815786
Sample_p803_day_24	0.958653	1	0.999995	0.501665	0.999959	1	0.992226	1	1	1	1	0.911038	0.988377	0.922693	1	0.999999	0.997791	1	0.999993	0.919628
Sample_p803_day_25	0.995807	1	1	0.501665	0.999999	0.999978	0.99999	1	1	1	1	0.978651	0.979732	0.861505	1	1	0.999898	1	1	0.999487
Sample_p803_day_26	1	1	1	0.501665	1	1	1	1	1	1	1	1	0.999997	1	1	1	1	1	0.999999	1
Sample_p803_day_27	0.69567	1	0.999999	0.501665	0.95307	0.997277	0.996743	1	0.999922	0.999955	1	0.301994	0.126356	0.243562	1	0.916422	0.844132	0.997547	0.554909	0.990516
Sample_p803_day_28	1	1	1	0.501665	0.999939	1	0.999998	1	1	1	1	1	0.999991	1	1	1	1	1	0.999999	1
Sample_p803_day_29	0.872542	1	0.999994	0.501665	0.997843	0.999979	0.846911	1	1	0.999877	1	0.941796	0.922605	0.902447	0.999885	0.999997	0.987497	1	0.999558	0.973713
Sample_p803_day_30	1	1	1	0.501665	0.999959	1	1	1	1	1	1	1	0.954754	0.999448	1	1	0.99996	1	0.9987	1
Sample_p803_day_31	1	1	1	0.501665	1	1	1	1	1	1	1	1	0.999998	1	1	1	1	1	0.999998	1
Sample_p803_day_32	1	1	1	0.501665	1	1	1	1	1	1	1	1	1	1	1	1	1	1	1	1
Sample_p803_day_33	1	1	1	0.501665	1	1	1	1	1	1	1	1	1	1	1	1	1	1	1	1
Sample_p803_day_34	1	1	1	0.501665	0.999994	1	1	1	1	1	1	1	0.999987	0.999999	0.999986	1	1	1	1	1
Sample_p803_day_35	1	1	1	0.501665	0.999999	1	0.999999	1	1	1	1	1	0.999934	1	0.999995	1	1	1	1	0.999997
Sample_p803_day_36	0.999999	1	1	0.501665	0.99991	1	0.999743	1	1	1	1	0.999997	0.999794	0.999932	0.999999	1	1	1	1	0.999803
Sample_p803_day_37	1	1	1	0.501665	1	1	1	1	1	1	1	1	1	1	1	1	1	1	1	1
Sample_p803_day_38	0.999861	1	1	0.501665	0.999869	1	0.999841	1	1	1	1	0.999656	0.862636	0.910212	0.999996	1	0.999998	0.999995	0.999999	0.999823
Sample_p803_day_39	1	1	1	0.501665	0.999997	1	0.999993	1	1	1	1	1	0.999984	1	1	1	1	1	1	1
Sample_p803_day_40	1	1	1	0.501665	1	1	1	1	1	1	1	1	1	1	1	1	1	1	1	1
Sample_p803_day_41	1	1	1	0.501665	1	1	1	1	1	1	1	1	1	1	1	1	1	1	1	1
Sample_p803_day_42	1	1	1	0.501665	1	1	1	1	1	1	1	1	1	1	1	1	1	1	1	1
Sample_p803_day_43	1	1	1	0.501665	1	1	1	1	1	1	1	1	1	1	1	1	1	1	1	1
Sample_p803_day_44	1	1	1	0.501665	0.999983	1	0.999999	1	1	1	1	1	0.886031	0.999969	1	1	1	1	0.999888	1
Sample_p803_day_45	0.969093	1	1	0.501665	0.9836	0.999959	0.999085	1	1	1	1	0.789611	0.104319	0.300711	1	0.997994	0.95838	0.990166	0.990732	0.945491

## Sheet: 804
	Against_samples_p800	Against_samples_p801	Against_samples_p802	Against_samples_p803	Against_samples_p804	Against_samples_p805	Against_samples_p806	Against_samples_p807	Against_samples_p808	Against_samples_p809	Against_samples_p810	Against_samples_p811	Against_samples_p814	Against_samples_p815	Against_samples_p816	Against_samples_p817	Against_samples_p818	Against_samples_p819	Against_samples_p820	Against_samples_p821
Sample_p804_day_2	1	1	1	1	0.505401	1	1	1	1	1	1	1	1	1	1	1	1	1	1	1
Sample_p804_day_3	0.999996	1	1	1	0.505401	1	0.999999	1	1	1	0.999968	1	0.999953	0.999998	1	0.999998	0.997347	1	0.999989	0.999998
Sample_p804_day_5	1	1	1	1	0.505401	1	0.999992	1	1	1	0.999993	1	0.999999	1	1	1	0.999994	1	0.999969	1
Sample_p804_day_7	1	1	1	1	0.505401	1	1	1	1	1	1	1	1	1	1	1	1	1	1	1
Sample_p804_day_10	1	1	1	1	0.505401	1	0.99995	1	1	1	1	1	1	1	1	1	0.999999	1	0.999987	1
Sample_p804_day_11	1	1	1	1	0.505401	1	1	1	1	1	1	1	1	1	1	1	1	1	1	1
Sample_p804_day_12	0.999999	1	1	1	0.505401	1	0.999988	1	1	1	0.999699	1	0.999928	0.999998	1	0.999964	0.999473	1	0.999429	0.999999
Sample_p804_day_18	1	1	1	1	0.505401	1	1	1	1	1	1	1	1	1	1	1	1	1	1	1
Sample_p804_day_19	0.999999	1	1	1	0.505401	1	0.99995	1	1	1	0.998537	1	0.999981	0.999999	1	0.999999	0.999503	1	0.999978	0.999999
Sample_p804_day_20	1	1	1	1	0.505401	1	0.999999	1	1	1	1	1	1	1	1	1	0.999995	1	0.999988	1
Sample_p804_day_23	1	1	1	1	0.505401	1	1	1	1	1	1	1	1	1	1	1	1	1	1	1
Sample_p804_day_24	0.728358	1	0.917934	0.973195	0.505401	0.999981	0.450571	0.999931	0.885566	0.999783	0.760306	0.991805	0.921856	0.971041	0.995291	0.445773	0.562278	0.994854	0.348315	0.963355
Sample_p804_day_26	1	1	1	1	0.505401	1	0.999877	1	1	1	0.998069	1	0.999822	0.999999	1	0.999992	0.998231	1	0.998255	1
Sample_p804_day_27	1	1	1	1	0.505401	1	1	1	1	1	1	1	1	1	1	1	1	1	0.999999	1
Sample_p804_day_28	1	1	1	1	0.505401	1	1	1	1	1	1	1	1	1	1	1	1	1	1	1
Sample_p804_day_30	1	1	1	1	0.505401	1	0.999998	1	1	1	0.999998	1	1	1	1	1	1	1	0.999994	1
Sample_p804_day_31	0.999994	1	1	1	0.505401	1	0.996639	1	1	1	0.99994	1	0.999996	1	1	0.999994	0.999802	1	0.998325	0.999999
Sample_p804_day_33	1	1	1	1	0.505401	1	1	1	1	1	1	1	1	1	1	1	1	1	1	1
Sample_p804_day_34	1	1	1	1	0.505401	1	1	1	1	1	1	1	1	1	1	1	1	1	0.999997	1
Sample_p804_day_37	1	1	1	1	0.505401	1	1	1	1	1	1	1	1	1	1	1	1	1	1	1
Sample_p804_day_38	1	1	1	1	0.505401	1	1	1	1	1	1	1	0.999999	1	1	0.999975	0.999969	1	0.999566	1

## Sheet: 805
	Against_samples_p800	Against_samples_p801	Against_samples_p802	Against_samples_p803	Against_samples_p804	Against_samples_p805	Against_samples_p806	Against_samples_p807	Against_samples_p808	Against_samples_p809	Against_samples_p810	Against_samples_p811	Against_samples_p814	Against_samples_p815	Against_samples_p816	Against_samples_p817	Against_samples_p818	Against_samples_p819	Against_samples_p820	Against_samples_p821
Sample_p805_day_1	0.999995	1	1	1	1	0.502247	1	1	1	1	1	0.999971	1	1	1	1	1	1	1	1
Sample_p805_day_2	1	1	1	1	1	0.502247	1	1	1	1	1	0.999998	1	1	1	1	1	1	1	1
Sample_p805_day_3	0.996853	1	1	1	1	0.502247	1	1	1	0.99343	1	0.995837	0.999411	0.747218	1	1	1	0.998963	1	0.999974
Sample_p805_day_4	0.99995	1	1	1	1	0.502247	1	1	1	0.999215	1	0.999325	0.999999	0.993344	1	1	1	0.999999	1	0.999997
Sample_p805_day_5	0.682922	0.999996	1	1	0.999997	0.502247	1	1	0.999988	0.904744	0.999997	0.829298	0.98996	0.807345	1	0.999531	0.989583	0.99619	0.999995	0.990349
Sample_p805_day_6	0.99998	1	1	1	1	0.502247	1	1	1	0.999993	1	0.999966	1	0.999917	1	1	1	1	1	1
Sample_p805_day_7	0.962915	1	1	1	1	0.502247	1	1	1	0.946855	1	0.986721	0.999999	0.995369	1	0.999999	0.999998	0.999999	1	0.999941
Sample_p805_day_8	0.99984	1	1	1	1	0.502247	1	1	1	0.99977	1	0.986385	0.999969	0.979455	1	1	1	0.999889	1	0.999985
Sample_p805_day_9	0.999985	1	1	1	1	0.502247	1	1	1	0.999176	1	0.990223	1	0.998054	1	1	1	0.999962	1	1
Sample_p805_day_10	0.562988	0.99996	1	1	0.999995	0.502247	1	1	0.999972	0.683863	0.999997	0.753569	0.994591	0.872615	1	0.99854	0.987754	0.999578	0.999936	0.995758
Sample_p805_day_11	0.994944	1	1	1	1	0.502247	1	1	1	0.993174	1	0.987992	0.999999	0.99814	1	0.99999	0.999998	0.999973	1	0.999999
Sample_p805_day_12	0.999288	1	1	1	1	0.502247	1	1	1	0.999889	1	0.996993	1	0.999574	1	1	1	1	1	1
Sample_p805_day_13	0.999992	1	1	1	1	0.502247	1	1	1	0.999852	1	0.997645	1	0.998836	1	1	1	0.999996	1	1
Sample_p805_day_14	0.568415	0.998212	1	1	0.999781	0.502247	0.99999	1	0.999985	0.801388	0.999991	0.554499	0.986993	0.764142	0.999999	0.990912	0.991885	0.986785	0.999296	0.98755
Sample_p805_day_15	0.999943	1	1	1	1	0.502247	1	1	1	0.998617	1	0.991653	0.999998	0.996831	1	0.999999	0.999999	0.999952	1	0.999981
Sample_p805_day_16	0.999081	1	1	1	1	0.502247	1	1	1	0.99977	1	0.999775	0.999994	0.916744	1	1	1	0.999971	1	0.999996
Sample_p805_day_17	1.01e-08	0.310839	0.000110752	1.26e-06	3.42e-10	0.502247	6.44e-14	0.717301	0.0286964	0.404218	6.2e-07	1.2e-05	1.48e-09	8.03e-07	0.112113	0.00322764	1.82e-11	0.835685	6.46e-12	6.04e-06
Sample_p805_day_18	0.999959	1	1	1	1	0.502247	1	1	1	0.999998	1	0.999967	1	0.999998	1	1	1	1	1	1
Sample_p805_day_19	1	1	1	1	1	0.502247	1	1	1	1	1	1	1	1	1	1	1	1	1	1
Sample_p805_day_20	0.999991	1	1	1	1	0.502247	1	1	1	0.999934	1	0.99717	1	0.999502	1	1	1	0.999999	1	1
Sample_p805_day_21	1	1	1	1	1	0.502247	1	1	1	1	1	0.999998	1	1	1	1	1	1	1	1
Sample_p805_day_22	0.999976	0.999999	1	1	1	0.502247	1	1	1	0.996677	1	0.991873	1	0.999674	1	1	1	1	1	0.999999
Sample_p805_day_23	0.999995	1	1	1	1	0.502247	1	1	1	0.999938	1	0.998947	1	0.999996	1	1	1	1	1	0.999999
Sample_p805_day_24	0.999985	1	1	1	1	0.502247	1	1	1	0.998617	1	0.996404	0.999999	0.99838	1	1	1	0.999997	1	1
Sample_p805_day_25	0.999849	1	1	1	1	0.502247	1	1	1	0.999999	1	0.999717	1	0.999976	1	1	1	1	1	1
Sample_p805_day_26	0.999507	1	1	1	1	0.502247	1	1	1	0.99959	1	0.998875	0.999993	0.993077	1	1	1	0.999986	1	1
Sample_p805_day_27	0.999866	1	1	1	1	0.502247	1	1	1	0.977475	1	0.999909	0.999995	0.983243	1	1	1	0.99995	1	0.999998
Sample_p805_day_28	0.757108	0.999868	1	1	0.99999	0.502247	1	1	0.999963	0.711338	1	0.774008	0.959771	0.316604	1	0.99982	0.994427	0.988192	0.999778	0.996678
Sample_p805_day_29	0.999999	1	1	1	1	0.502247	1	1	1	0.999957	1	0.999998	1	0.999986	1	1	1	1	1	1
Sample_p805_day_30	0.999994	1	1	1	1	0.502247	1	1	1	0.999895	1	0.999998	1	0.999967	1	1	1	1	1	1
Sample_p805_day_31	0.999976	1	1	1	1	0.502247	1	1	1	0.999176	1	0.998797	0.999999	0.993344	1	1	1	0.999999	1	1
Sample_p805_day_32	0.307304	0.842163	0.998067	0.999954	0.9904	0.502247	0.994273	1	0.940029	0.262351	0.940905	0.464231	0.955373	0.70231	0.999751	0.944082	0.749587	0.970969	0.926771	0.947647
Sample_p805_day_33	1	1	1	1	1	0.502247	1	1	1	1	1	0.999994	1	1	1	1	1	1	1	1
Sample_p805_day_34	0.999995	1	1	1	1	0.502247	1	1	1	0.999176	1	0.999998	1	1	1	1	1	1	1	1
Sample_p805_day_35	0.999998	0.99999	1	1	1	0.502247	1	1	1	1	1	0.998672	1	0.998224	1	1	1	0.999995	1	0.999739
Sample_p805_day_36	0.999901	1	1	1	1	0.502247	1	1	1	0.99986	1	0.999841	0.999999	0.988669	1	1	1	0.999998	1	0.999984
Sample_p805_day_37	1	1	1	1	1	0.502247	1	1	1	0.999999	1	0.999992	1	0.999926	1	0.999986	1	0.999993	1	1

## Sheet: 806
	Against_samples_p800	Against_samples_p801	Against_samples_p802	Against_samples_p803	Against_samples_p804	Against_samples_p805	Against_samples_p806	Against_samples_p807	Against_samples_p808	Against_samples_p809	Against_samples_p810	Against_samples_p811	Against_samples_p814	Against_samples_p815	Against_samples_p816	Against_samples_p817	Against_samples_p818	Against_samples_p819	Against_samples_p820	Against_samples_p821
Sample_p806_day_1	0.999988	1	0.999996	0.999771	0.978629	1	0.50295	1	1	1	0.999999	1	0.999987	0.999997	0.999999	0.999951	0.999738	1	0.994105	0.999957
Sample_p806_day_3	0.188959	1	0.997843	0.999927	0.75588	0.999995	0.50295	1	0.993575	0.999995	0.875263	0.7561	0.98724	0.947868	0.999995	0.955354	0.267975	1	0.40153	0.977632
Sample_p806_day_5	0.994204	1	0.999999	0.999989	0.821745	1	0.50295	1	1	1	0.999998	0.999988	0.999933	0.99999	1	1	0.980656	1	0.996474	0.999922
Sample_p806_day_7	0.578556	0.999871	0.976055	0.986439	0.904176	0.999432	0.50295	0.999999	0.994295	0.998633	0.969417	0.913832	0.922339	0.840953	0.993955	0.983593	0.51584	0.999958	0.848914	0.88255
Sample_p806_day_8	0.891343	0.999962	0.968386	0.999981	0.998958	0.999987	0.50295	1	0.997424	0.999998	0.99995	0.999171	0.962704	0.997009	0.999996	0.99999	0.754029	1	0.999343	0.96446
Sample_p806_day_9	0.999823	1	0.999774	0.999934	0.922412	1	0.50295	1	0.999997	1	0.999944	0.999965	0.999825	0.999945	0.999993	0.999121	0.992722	1	0.988803	0.998502
Sample_p806_day_10	0.998977	1	0.999317	1	0.999682	1	0.50295	1	1	1	1	0.999999	0.999709	0.999993	1	1	0.995767	1	0.999957	0.999444
Sample_p806_day_12	0.999141	1	0.999745	0.998734	0.952897	1	0.50295	1	0.999963	1	0.999947	0.999878	0.999474	0.999684	0.998387	0.999244	0.99461	1	0.935843	0.998194
Sample_p806_day_13	0.976075	1	1	0.999978	0.983208	1	0.50295	1	1	1	1	0.99997	0.955354	0.997558	1	1	0.99248	1	0.995292	0.993639
Sample_p806_day_16	0.999939	1	0.999961	0.994347	0.0433951	1	0.50295	1	1	1	0.983489	0.999996	0.999853	0.99977	0.999962	0.999941	0.999309	1	0.962857	0.999892
Sample_p806_day_17	1	1	1	0.999996	0.890412	1	0.50295	1	1	1	1	1	1	1	0.999952	0.999997	0.999999	1	0.999649	0.999957
Sample_p806_day_18	1	1	1	0.999984	0.998205	1	0.50295	1	1	1	1	1	1	1	1	1	1	1	0.999978	0.999999
Sample_p806_day_20	1	1	1	0.89934	0.858844	1	0.50295	1	1	1	1	1	0.999526	0.999997	1	1	0.999982	1	0.995292	0.999998
Sample_p806_day_21	0.999998	1	1	0.923645	0.960078	1	0.50295	1	1	1	0.999999	1	0.983006	0.999972	0.999999	1	0.999713	1	0.998639	0.99984
Sample_p806_day_22	0.93414	0.999802	0.999354	0.76281	0.867251	0.933734	0.50295	0.999991	0.997744	0.998835	0.996484	0.910363	0.338381	0.653152	0.999847	0.999754	0.709085	0.971886	0.930786	0.878964
Sample_p806_day_23	0.999658	1	0.999994	0.999981	0.937929	1	0.50295	1	0.99997	1	0.999876	0.999994	0.999951	0.999941	1	0.999693	0.988646	1	0.985586	0.999783
Sample_p806_day_25	1	1	1	0.999979	0.84099	1	0.50295	1	1	1	1	1	1	1	1	1	1	1	0.99908	1
Sample_p806_day_26	0.999969	1	0.999999	0.999584	0.927876	1	0.50295	1	1	1	1	1	0.999352	0.999992	0.999997	0.999994	0.999738	1	0.998353	0.999874
Sample_p806_day_27	0.868958	1	0.994511	0.566146	0.274941	0.996175	0.50295	0.999905	0.999022	0.999811	0.798682	0.915529	0.48093	0.791581	0.995532	0.995	0.685278	0.996983	0.775759	0.855863
Sample_p806_day_29	0.923165	0.999942	0.997947	0.591366	0.428517	0.992472	0.50295	0.999358	0.999853	0.999963	0.851419	0.904968	0.646486	0.837153	0.997332	0.997497	0.768148	0.997967	0.811945	0.851746
Sample_p806_day_30	1	1	1	0.999983	0.935523	1	0.50295	1	1	1	1	1	0.999998	1	1	1	0.999998	1	0.997048	1
Sample_p806_day_31	1	1	1	1	0.977599	1	0.50295	1	1	1	1	1	1	1	1	1	1	1	0.999986	1
Sample_p806_day_32	0.996954	1	0.999823	0.999908	0.984017	1	0.50295	0.999999	0.99997	1	0.999883	0.999878	0.999318	0.999703	0.999988	0.999574	0.983726	1	0.980702	0.997697
Sample_p806_day_33	0.534744	0.999992	0.999999	0.999955	0.904176	0.864056	0.50295	1	0.999968	0.999979	0.999997	0.869909	0.497275	0.606507	1	0.999995	0.596385	1	0.961242	0.911528
Sample_p806_day_34	1	1	1	1	0.900858	1	0.50295	1	1	1	1	1	0.999992	1	1	1	0.999836	1	0.998454	1
Sample_p806_day_35	0.999999	1	1	0.999989	0.608343	1	0.50295	1	1	1	0.999986	1	0.999767	0.999999	1	1	0.999772	1	0.990163	0.999989
Sample_p806_day_36	1.19e-07	8.81e-07	0.354097	0.463611	0.198877	4.51e-14	0.50295	9.41e-07	0.00039384	8.32e-09	0.0155166	1.11e-10	4.62e-07	4e-10	0.209288	1.07e-06	1.93e-06	2.73e-10	0.00658341	8.28e-06
Sample_p806_day_38	0.999856	1	1	0.999998	0.00232857	1	0.50295	1	1	1	0.993451	1	0.999981	0.999998	1	1	0.999279	1	0.998074	0.999828
Sample_p806_day_39	1	1	1	1	0.954781	1	0.50295	1	1	1	1	1	0.999998	1	1	1	0.999899	1	0.999773	1
Sample_p806_day_41	1	1	1	0.999999	0.997518	1	0.50295	1	1	1	1	1	0.999951	1	1	1	0.999983	1	0.999825	0.999999
Sample_p806_day_42	0.971083	0.999999	0.99915	0.906792	0.384388	0.999668	0.50295	0.999985	0.999961	0.999991	0.946792	0.991778	0.681399	0.912673	0.999933	0.999962	0.771607	0.999979	0.837169	0.96446

## Sheet: 807
	Against_samples_p800	Against_samples_p801	Against_samples_p802	Against_samples_p803	Against_samples_p804	Against_samples_p805	Against_samples_p806	Against_samples_p807	Against_samples_p808	Against_samples_p809	Against_samples_p810	Against_samples_p811	Against_samples_p814	Against_samples_p815	Against_samples_p816	Against_samples_p817	Against_samples_p818	Against_samples_p819	Against_samples_p820	Against_samples_p821
Sample_p807_day_1	1	1	1	1	1	1	1	0.502073	1	1	1	1	1	1	1	0.999999	1	1	1	1
Sample_p807_day_2	1	1	1	1	1	1	1	0.502073	1	1	1	1	1	1	1	1	1	1	1	1
Sample_p807_day_4	1	1	1	1	1	1	1	0.502073	1	1	1	1	1	1	1	1	1	1	1	0.999999
Sample_p807_day_5	1	1	1	1	0.99986	1	1	0.502073	1	1	1	1	0.999939	1	1	1	1	1	1	1
Sample_p807_day_6	1	1	1	1	1	1	1	0.502073	1	1	1	1	1	1	1	1	1	1	1	1
Sample_p807_day_7	1	1	1	1	1	1	1	0.502073	1	1	1	1	1	1	1	1	1	1	1	1
Sample_p807_day_8	1	1	1	1	1	1	1	0.502073	1	1	1	1	1	1	1	1	1	1	1	1
Sample_p807_day_9	1	1	1	1	1	1	1	0.502073	1	1	1	1	1	1	1	0.999999	1	1	1	1
Sample_p807_day_11	0.99998	1	1	1	0.999985	0.999999	1	0.502073	1	1	1	0.999868	0.999997	1	1	0.904025	1	0.999987	1	0.999854
Sample_p807_day_12	1	1	1	1	1	1	1	0.502073	1	1	1	1	1	1	1	1	1	1	1	1
Sample_p807_day_13	1	1	1	1	1	1	1	0.502073	1	1	1	1	1	1	1	0.999998	1	1	1	1
Sample_p807_day_14	1	1	1	1	1	1	1	0.502073	1	1	1	1	1	0.999998	1	1	1	0.999997	1	0.999994
Sample_p807_day_15	1	1	1	0.999999	1	1	1	0.502073	1	1	1	1	0.999925	0.999996	1	1	1	0.999998	1	0.999412
Sample_p807_day_16	1	1	1	1	1	1	1	0.502073	1	1	1	1	1	1	1	1	1	1	1	1
Sample_p807_day_17	1	1	1	1	1	1	1	0.502073	1	1	1	1	1	1	1	1	1	1	1	1
Sample_p807_day_18	1	1	1	1	1	1	1	0.502073	1	1	1	1	0.999997	1	1	1	1	1	1	1
Sample_p807_day_19	1	1	1	1	1	1	1	0.502073	1	1	1	1	1	1	1	1	1	1	1	1
Sample_p807_day_22	1	1	1	1	1	1	1	0.502073	1	1	1	1	1	1	1	1	1	1	1	1
Sample_p807_day_23	1	1	1	1	1	1	1	0.502073	1	1	1	1	1	1	1	1	1	1	1	1
Sample_p807_day_24	1	1	1	1	1	1	1	0.502073	1	1	1	1	1	1	1	1	1	1	1	1
Sample_p807_day_25	1	1	1	1	1	1	1	0.502073	1	1	1	1	1	1	1	1	1	1	1	1
Sample_p807_day_27	1	1	1	1	1	1	1	0.502073	1	1	1	1	1	1	1	1	1	1	1	1
Sample_p807_day_28	1	1	1	1	1	1	1	0.502073	1	1	1	1	1	1	1	1	1	1	1	1
Sample_p807_day_30	1	1	1	1	1	1	1	0.502073	1	1	1	1	1	1	1	1	1	1	1	1
Sample_p807_day_31	1	1	1	1	1	1	1	0.502073	1	1	1	1	1	1	1	0.999981	1	1	1	1
Sample_p807_day_32	1	1	1	0.999878	1	1	1	0.502073	1	1	1	1	0.999999	1	1	1	1	1	1	1
Sample_p807_day_33	1	1	1	0.999957	0.999998	1	1	0.502073	1	1	1	1	0.999942	1	1	1	1	0.999975	1	0.999999
Sample_p807_day_34	1	1	1	1	1	1	1	0.502073	1	1	1	1	1	1	1	1	1	0.999999	1	0.999956
Sample_p807_day_35	1	1	1	1	1	1	1	0.502073	1	1	1	1	1	1	1	1	1	1	1	1
Sample_p807_day_37	1	1	1	0.999993	1	1	1	0.502073	1	1	1	1	0.999962	0.991725	0.999999	1	1	0.983874	1	0.98833
Sample_p807_day_38	1	1	1	1	1	1	1	0.502073	1	1	1	1	1	1	1	1	1	0.999958	1	1
Sample_p807_day_40	1	1	1	1	1	1	1	0.502073	1	1	1	1	1	1	1	1	1	1	1	1
Sample_p807_day_41	1	1	1	1	1	1	1	0.502073	1	1	1	1	1	1	1	1	1	1	1	1
Sample_p807_day_42	1	1	1	1	1	1	1	0.502073	1	1	1	1	1	1	1	1	1	1	1	1
Sample_p807_day_43	1	1	1	1	1	1	1	0.502073	1	1	1	1	1	1	1	1	1	1	1	1
Sample_p807_day_44	1	1	1	1	1	1	1	0.502073	1	1	1	1	1	1	1	1	1	0.999995	1	1
Sample_p807_day_45	0.9271	0.999993	1	0.999985	0.999514	0.947971	1	0.502073	0.999998	0.996573	1	0.802622	0.970434	0.563969	0.999996	0.939258	0.999643	0.351997	0.999997	0.984018
Sample_p807_day_46	0.999904	1	1	0.999997	0.999999	0.999592	1	0.502073	1	1	1	0.972982	0.999197	0.734135	1	0.999982	1	0.609718	1	0.991608
Sample_p807_day_47	1	1	1	1	1	1	1	0.502073	1	1	1	1	1	1	1	1	1	1	1	1

## Sheet: 808
	Against_samples_p800	Against_samples_p801	Against_samples_p802	Against_samples_p803	Against_samples_p804	Against_samples_p805	Against_samples_p806	Against_samples_p807	Against_samples_p808	Against_samples_p809	Against_samples_p810	Against_samples_p811	Against_samples_p814	Against_samples_p815	Against_samples_p816	Against_samples_p817	Against_samples_p818	Against_samples_p819	Against_samples_p820	Against_samples_p821
Sample_p808_day_2	0.824071	0.999993	0.900171	0.999942	0.870696	0.732378	0.991655	0.999992	0.502559	0.996157	0.50448	0.583609	0.725447	0.729419	0.999999	0.936211	0.168072	0.976882	0.931059	0.998801
Sample_p808_day_3	0.345213	0.946922	0.524513	0.880899	0.657126	0.88643	0.473413	0.998892	0.502559	0.615678	0.40242	0.652542	0.444288	0.653643	0.960226	0.479684	0.299661	0.806773	0.391749	0.975593
Sample_p808_day_4	0.598979	0.168072	0.0142286	0.980706	0.810908	0.950128	0.660437	0.999811	0.502559	0.878238	0.720515	0.880899	0.520316	0.893868	0.995636	0.863975	0.447255	0.944301	0.753931	0.9613
Sample_p808_day_5	0.741986	1	0.999164	1	0.985906	0.867236	0.999891	1	0.502559	0.84395	0.988769	0.931141	0.950869	0.748153	1	0.932913	0.523262	0.969822	0.960668	0.999831
Sample_p808_day_6	0.712519	0.999984	0.818688	0.999294	0.820343	0.935163	0.963073	1	0.502559	0.968871	0.904458	0.921183	0.605461	0.610323	0.999997	0.746321	0.223824	0.94682	0.639527	0.992198
Sample_p808_day_7	0.997039	1	0.998979	0.999999	0.996085	0.996225	0.999956	1	0.502559	0.999961	0.98614	0.998281	0.962735	0.967644	1	0.994358	0.489422	0.99974	0.997392	0.999981
Sample_p808_day_8	0.994357	1	0.999951	1	0.998815	0.998725	0.999997	1	0.502559	0.999123	0.999426	0.999798	0.995162	0.986721	1	0.993191	0.890462	0.999094	0.997926	0.999998
Sample_p808_day_10	0.981583	1	0.998007	0.999997	0.775599	0.994601	0.999759	1	0.502559	0.999898	0.627689	0.992696	0.922238	0.964309	1	0.927724	0.202172	0.999594	0.90012	0.999898
Sample_p808_day_11	0.732337	1	0.879406	0.995178	0.323666	0.996977	0.811098	1	0.502559	0.995017	0.716717	0.959041	0.758438	0.79187	0.999975	0.600548	0.119903	0.994804	0.168106	0.992198
Sample_p808_day_12	0.676287	0.999999	0.926292	0.992696	0.148977	0.973359	0.863649	0.998847	0.502559	0.969866	0.355434	0.870513	0.694889	0.871018	0.999985	0.676786	0.0775108	0.990069	0.131917	0.990131
Sample_p808_day_13	0.670962	0.99914	0.714792	0.995991	0.555939	0.947631	0.818267	0.999925	0.502559	0.968871	0.70905	0.847927	0.624941	0.719801	0.999714	0.699345	0.0907504	0.966544	0.525559	0.942936
Sample_p808_day_14	0.552789	0.99998	0.873778	0.996349	0.617534	0.893097	0.955969	0.990958	0.502559	0.942728	0.250017	0.6147	0.833989	0.738871	0.999875	0.36065	0.105576	0.958105	0.586991	0.974599
Sample_p808_day_15	0.593266	0.991016	0.389686	0.998032	0.820343	0.990726	0.922289	0.999999	0.502559	0.97446	0.87926	0.916599	0.605461	0.783498	0.999823	0.827521	0.361127	0.992286	0.702364	0.985852
Sample_p808_day_16	0.760735	0.999723	0.497275	0.997171	0.786045	0.976181	0.936871	0.999998	0.502559	0.991143	0.860091	0.890688	0.600548	0.664195	0.999908	0.685893	0.193286	0.977506	0.636093	0.980908
Sample_p808_day_17	0.991677	1	0.822289	0.999998	0.999674	0.994409	0.999956	1	0.502559	0.999952	0.999659	0.980217	0.762407	0.738871	1	0.996877	0.227019	0.998423	0.99831	0.999882
Sample_p808_day_18	0.930939	1	0.997263	0.999999	0.996694	0.928941	0.999914	1	0.502559	0.971779	0.994254	0.978684	0.954705	0.770587	1	0.957128	0.561124	0.972833	0.990709	0.99976
Sample_p808_day_19	0.494118	0.977546	0.615548	0.918149	0.62423	0.869749	0.689278	0.994977	0.502559	0.947482	0.535793	0.703025	0.389643	0.542898	0.995477	0.653567	0.0359816	0.938984	0.666571	0.776631
Sample_p808_day_21	0.638328	0.779347	0.486376	0.990829	0.796207	0.165486	0.877821	0.999955	0.502559	0.959911	0.697374	0.1771	0.35115	0.315086	0.999932	0.882645	0.0890103	0.953845	0.711812	0.818686
Sample_p808_day_22	0.765305	0.999993	0.788288	0.995029	0.707327	0.945037	0.949254	0.999998	0.502559	0.9948	0.869916	0.872638	0.479684	0.621304	0.999953	0.754434	0.0617436	0.993441	0.68955	0.956839
Sample_p808_day_23	0.746742	0.999562	0.70542	0.999534	0.815662	0.933648	0.966262	0.999998	0.502559	0.9806	0.818908	0.878869	0.703771	0.674621	0.999973	0.733896	0.187494	0.96568	0.797705	0.989182
Sample_p808_day_25	0.760735	0.997246	0.323501	0.999659	0.946597	0.927317	0.973686	1	0.502559	0.99359	0.954941	0.854959	0.505081	0.47423	0.999979	0.940922	0.128672	0.997522	0.730273	0.982449
Sample_p808_day_27	0.143502	0.999464	0.904934	0.966518	0.2689	0.933648	0.584507	0.997027	0.502559	0.771327	0.517914	0.730294	0.449324	0.346357	0.995477	0.147549	0.0368454	0.847125	0.106456	0.893238
Sample_p808_day_29	0.989759	1	0.945376	0.999985	0.829482	0.999087	0.998767	1	0.502559	0.999904	0.981489	0.991331	0.849472	0.91595	1	0.990557	0.303364	0.999628	0.873865	0.999614
Sample_p808_day_31	0.627212	1	0.141074	0.0366557	3.07e-08	1	1.68e-06	0.222264	0.502559	1	7.09e-08	0.863993	0.750394	0.949644	0.00250136	0.0983011	0.00145524	1	2.9e-06	0.572078
Sample_p808_day_32	0.998922	1	1	1	5.8e-10	1	2.63e-10	0.934747	0.502559	1	1.11e-12	1	0.999998	1	8.34e-05	0.996747	0.000104602	1	1.6e-05	1
Sample_p808_day_34	0.968527	1	0.999997	0.999999	0.992554	0.848726	0.999973	1	0.502559	0.522336	0.999999	0.992696	0.540579	0.514323	0.999968	0.98752	0.847519	0.302626	0.999407	0.999529
Sample_p808_day_35	0.920419	0.999999	0.999501	0.969464	0.964961	0.927317	0.987483	0.995466	0.502559	0.72196	0.999995	0.906844	0.394539	0.674621	0.979946	0.995346	0.800817	0.648744	0.92214	0.964064
Sample_p808_day_36	0.963993	1	0.998927	0.850296	0.948526	0.979355	0.97197	0.999688	0.502559	0.86643	0.999996	0.950282	0.34174	0.757261	0.995143	0.995162	0.756626	0.739126	0.812838	0.975593
Sample_p808_day_37	0.982261	1	0.999709	0.840676	0.983804	0.977496	0.991334	0.999688	0.502559	0.847303	1	0.974721	0.253679	0.783498	0.998672	0.997123	0.829235	0.70905	0.906394	0.988155
Sample_p808_day_38	0.984768	1	0.999999	0.99994	0.998475	0.897384	0.999997	1	0.502559	0.494413	1	0.987597	0.179103	0.411894	0.999975	0.99344	0.936934	0.464207	0.997673	0.999429
Sample_p808_day_39	0.986968	0.999999	0.999971	0.997675	0.993286	0.918773	0.999378	0.999996	0.502559	0.642156	1	0.968748	0.346433	0.610323	0.997401	0.994569	0.905695	0.491041	0.992765	0.992914
Sample_p808_day_41	0.00589762	0.890462	0.437571	2.11e-09	0.000433184	0.879475	0.000299945	0.000260339	0.502559	0.13357	1	0.0165641	1.27e-06	0.00178505	0.00269951	0.241562	0.0591635	0.000801287	2.04e-05	0.00554088
Sample_p808_day_42	0.99298	1	0.999997	0.999975	0.996694	0.96776	0.999996	1	0.502559	0.847303	1	0.99668	0.185883	0.653643	1	0.989502	0.957614	0.739126	0.991794	0.999949
Sample_p808_day_44	0.977043	1	0.999999	0.999822	0.996298	0.977496	0.99987	1	0.502559	0.837101	1	0.996113	0.0504656	0.37324	0.999976	0.990216	0.894424	0.450843	0.997985	0.997864

[truncated: 11 more sheets: 809, 810, 811, 814, 815, 816, 817, 818, 819, 820, 821]
