# Supplementary material for: Temporal variability in quantitative human gut microbiome profiles and implications for clinical research
Source: Nat Commun. 2021 Nov 18;12:6740. doi: 10.1038/s41467-021-27098-7 (PMC8602282; doi:10.1038/s41467-021-27098-7)
Supplement: Supplementary file 10 — Source Data [file 41467_2021_27098_MOESM10_ESM.xlsx]

## Sheet: 1a
taxa	ICC	Var_within	Var_among	mean_count	log_mean_count	over_abundance_threshold
g_Faecalibacterium	0.269105	1.86709e+20	6.87437e+19	1.867e+10	10.2711	1
g_Roseburia	0.393229	1.27901e+20	8.28887e+19	1.21865e+10	10.0859	1
g_Bacteroides	0.266574	1.02969e+20	3.74255e+19	1.18228e+10	10.0727	1
g_Alistipes	0.492728	4.15109e+19	4.03207e+19	7.17852e+09	9.85603	1
uc_f_Lachnospiraceae	0.23482	2.0607e+19	6.32391e+18	6.80731e+09	9.83298	1
g_Clostridium_IV	0.539528	3.69734e+19	4.33212e+19	6.34923e+09	9.80272	1
g_Blautia	0.412845	2.14965e+19	1.51148e+19	4.90359e+09	9.69051	1
g_Anaerostipes	0.393492	2.08746e+19	1.35431e+19	4.749e+09	9.6766	1
uc_f_Ruminococcaceae	0.513229	1.26578e+19	1.33459e+19	4.31084e+09	9.63456	1
g_Ruminococcus2	0.515625	9.06395e+18	9.64873e+18	3.54813e+09	9.55	1
g_Prevotella	0.465366	4.18678e+19	3.64434e+19	2.78195e+09	9.44435	1
g_Ruminococcus	0.330834	6.66158e+18	3.29347e+18	2.74972e+09	9.43929	1
g_Bifidobacterium	0.42615	1.12903e+19	8.38435e+18	2.06499e+09	9.31492	1
g_Sutterella	0.3546	3.03288e+18	1.66635e+18	1.61164e+09	9.20727	1
g_Clostridium_XlVa	0.23416	1.87061e+18	5.71952e+17	1.41725e+09	9.15145	1
uc_o_Clostridiales	0.204652	6.95492e+18	1.78957e+18	1.40225e+09	9.14683	1
g_Coprococcus	0.451051	2.22156e+18	1.82537e+18	1.37602e+09	9.13862	1
g_Fusicatenibacter	0.351338	1.50167e+18	8.13358e+17	1.31897e+09	9.12023	1
g_Oscillibacter	0.360773	1.34725e+18	7.60372e+17	1.29227e+09	9.11135	1
uc_f_Rhodospirillaceae	0.48306	1.247e+19	1.16527e+19	1.28095e+09	9.10753	1
g_Dorea	0.513417	8.22656e+17	8.68025e+17	1.20487e+09	9.08094	1
uc_k_Bacteria	0.372124	4.44373e+18	2.63366e+18	1.17978e+09	9.0718	1
uc_p_Firmicutes	0.410227	1.98681e+18	1.38196e+18	9.74651e+08	8.98885	1
g_Collinsella	0.267885	1.96959e+18	7.20684e+17	9.11991e+08	8.95999	1
g_Gemmiger	0.315767	1.02953e+18	4.7512e+17	8.5467e+08	8.9318	1
uc_f_Porphyromonadaceae	0.575697	3.76658e+18	5.11051e+18	7.58245e+08	8.87981	1
g_Akkermansia	0.235364	2.96671e+18	9.13192e+17	7.51171e+08	8.87574	1
g_Clostridium_XVIII	0.352206	6.63e+17	3.60473e+17	6.68827e+08	8.82531	1
g_Parabacteroides	0.19036	1.05147e+18	2.47217e+17	6.50076e+08	8.81296	1
g_Dialister	0.596803	5.65722e+17	8.37368e+17	5.96553e+08	8.77565	1
g_Desulfovibrio	0.729146	1.07176e+18	2.88519e+18	5.27028e+08	8.72183	1
g_Sporobacter	0.415372	2.92414e+17	2.07757e+17	5.16416e+08	8.713	1
g_Butyricicoccus	0.19246	1.98927e+17	4.74101e+16	4.97334e+08	8.69665	1
g_Elusimicrobium	0.33724	8.60057e+18	4.37633e+18	4.92706e+08	8.69259	1
g_Barnesiella	0.356151	3.51176e+17	1.94257e+17	4.7638e+08	8.67795	1
uc_f_Coriobacteriaceae	0.480437	9.4374e+17	8.7267e+17	4.40814e+08	8.64426	1
g_Parasutterella	0.556585	3.66157e+17	4.5961e+17	4.29005e+08	8.63246	1
g_Aestuariispira	0.249689	3.11904e+18	1.03796e+18	4.12909e+08	8.61585	1
g_Paraprevotella	0.260549	1.6276e+18	5.7349e+17	3.99969e+08	8.60203	1
g_Adlercreutzia	0.457491	1.15936e+17	9.77671e+16	2.72654e+08	8.43561	1
g_Hespellia	0.246848	1.12122e+18	3.67481e+17	2.63106e+08	8.42013	1
g_Streptococcus	0.551344	3.54516e+17	4.35658e+17	2.49572e+08	8.3972	1
g_Butyrivibrio	0.472593	1.50185e+18	1.34576e+18	2.48173e+08	8.39476	1
g_Bilophila	0.349109	4.34459e+16	2.33024e+16	2.03925e+08	8.30947	1
g_Clostridium_XlVb	0.390892	5.46738e+16	3.50866e+16	1.99521e+08	8.29999	1
g_Butyricimonas	0.286679	6.2583e+16	2.51517e+16	1.81704e+08	8.25936	1
uc_f_Rikenellaceae	0.584863	2.6865e+17	3.78485e+17	1.78896e+08	8.2526	1
g_Intestinimonas	0.298537	2.99447e+16	1.27442e+16	1.71228e+08	8.23357	1
g_Flavonifractor	0.460595	4.85724e+16	4.14757e+16	1.66756e+08	8.22208	1
g_Senegalimassilia	0.532308	7.11288e+16	8.0956e+16	1.50941e+08	8.17881	1
g_Odoribacter	0.246293	2.42581e+16	7926972441858190	1.33859e+08	8.12665	1
uc_c_Alphaproteobacteria	0.220608	7.81731e+17	2.2127e+17	1.28391e+08	8.10853	1
g_Phascolarctobacterium	0.401034	5.67281e+16	3.79819e+16	1.25385e+08	8.09825	1
g_Slackia	0.543623	4.00418e+16	4.76967e+16	1.18376e+08	8.07326	1
g_Methanobrevibacter	0.122791	1.40654e+17	1.96885e+16	1.17377e+08	8.06958	1
uc_f_Sutterellaceae	0.568293	1.06803e+17	1.40594e+17	1.12302e+08	8.05039	1
g_Cerasicoccus	0.460138	8.48983e+16	7.23608e+16	1.11638e+08	8.04781	1
g_Hydrogenoanaerobacterium	0.525058	1.95899e+16	2.1657e+16	1.01762e+08	8.00759	1
g_Coprobacter	0.459638	1.77848e+16	1.5128e+16	9.90259e+07	7.99575	1
g_Victivallis	0.362433	5.33912e+16	3.03509e+16	9.2421e+07	7.96577	1
uc_f_Erysipelotrichaceae	0.423647	8.03769e+16	5.90808e+16	9.14849e+07	7.96135	1
g_Subdoligranulum	0.30528	8.78134e+16	3.85877e+16	8.78822e+07	7.9439	1
g_Veillonella	0.490132	1.11529e+17	1.07212e+17	8.74787e+07	7.9419	1
uc_p_Proteobacteria	0.354621	6.16565e+16	3.38789e+16	8.15419e+07	7.91138	1
g_Holdemanella	0.308061	1.16665e+17	5.19408e+16	7.60713e+07	7.88122	1
uc_c_Clostridia	0.547065	1.13525e+16	1.37118e+16	7.30018e+07	7.86333	1
g_Vampirovibrio	0.135168	2.81742e+17	4.40345e+16	7.19996e+07	7.85733	1
g_Olsenella	0.501292	2.13981e+16	2.1509e+16	6.84631e+07	7.83546	1
g_Pseudoflavonifractor	0.464502	1.49979e+16	1.30094e+16	6.39934e+07	7.80613	1
g_Anaerosporobacter	0.409298	1.27382e+16	8826291361021100	6.0456e+07	7.78144	1
g_Intestinibacter	0.313183	7031117662699640	3206129403129680	5.15153e+07	7.71194	1
uc_o_Rhodospirillales	0.485883	3.81183e+16	3.60249e+16	5.07125e+07	7.70512	1
g_Haemophilus	0.254708	2.48003e+16	8475655265067490	4.83787e+07	7.68465	1
g_Faecalicoccus	0.475398	7814767437138070	7081805359674320	4.57097e+07	7.66001	1
g_Alloprevotella	0.791628	1.24515e+16	4.73043e+16	4.51758e+07	7.65491	1
g_Allobaculum	0.186428	1.44106e+17	3.30217e+16	4.39091e+07	7.64255	1
g_Rikenella	0.636372	2.09008e+16	3.65778e+16	4.39073e+07	7.64254	1
g_Romboutsia	0.18824	5383157091601560	1248306439354590	4.25066e+07	7.62846	1
g_Oxalobacter	0.219207	8051984511447020	2260589860167110	3.9504e+07	7.59664	0
g_Catenibacterium	0.47035	1.15408e+16	1.02487e+16	3.5233e+07	7.54695	1
g_Desulfomicrobium	0.626316	1.01785e+16	1.70598e+16	3.43656e+07	7.53612	1
g_Enterorhabdus	0.454886	8286954175388740	6915296188893620	3.43651e+07	7.53612	1
g_Faecalitalea	0.388506	1.73138e+16	1.10001e+16	3.4033e+07	7.5319	1
g_Escherichia.Shigella	0.0188318	6.3686e+16	1222340146548990	3.29645e+07	7.51805	1
uc_c_Deltaproteobacteria	0.33976	3.15037e+16	1.62118e+16	3.08273e+07	7.48894	1
uc_p_Bacteroidetes	0.471335	5328357721012760	4750530070551350	3.03617e+07	7.48233	1
g_Clostridium_sensu_stricto	0.21807	4445185960226450	1239701804573250	2.99617e+07	7.47657	0
uc_f_Clostridiales_Incertae_Sedis_XIII	0.421031	2787681273365570	2027220831642510	2.84268e+07	7.45373	0
g_Eggerthia	0.124671	5.12655e+16	7301625878630560	2.45569e+07	7.39017	1
g_Anaerotruncus	0.451133	2341528072093590	1924580988349240	2.45562e+07	7.39016	1
g_Mogibacterium	0.337314	3057398688241380	1556245674423570	2.22875e+07	7.34806	0
g_Oligosphaera	0.351201	5249414186530540	2841551969834470	2.06864e+07	7.31569	1
g_Turicibacter	0.3121	2354327437025770	1068157437695260	2.00192e+07	7.30145	0
g_Eisenbergiella	0.313482	4459973835444980	2036537018783350	1.97519e+07	7.29561	0
uc_f_Desulfovibrionaceae	0.398445	9765166318751050	6468037553810590	1.81503e+07	7.25888	1
uc_o_Burkholderiales	0.620224	3178886574469820	5191535078818870	1.76159e+07	7.24591	1
uc_o_Desulfovibrionales	0.456051	2211540089637960	1854173965365840	1.70157e+07	7.23085	0
g_Eubacterium	0.428271	1366933175548950	1023943006649030	1.57477e+07	7.19722	0
g_Gordonibacter	0.378912	3133348697884850	1911585726239270	1.55476e+07	7.19166	1
g_Acetitomaculum	0.372783	1632318458930300	970159807787728	1.48138e+07	7.17067	0
uc_f_Prevotellaceae	0.55375	2619948892218690	3251086660987590	1.2345e+07	7.09149	1
g_Howardella	0.544219	656241053282064	783576856613949	1.1611e+07	7.06487	0
uc_f_Enterobacteriaceae	0.027576	1.28326e+16	363905668492730	1.15443e+07	7.06237	1
g_Methanomassiliicoccus	0.379491	2736188645538470	1673398328593910	1.12107e+07	7.04963	1
g_Enterococcus	0.0076229	1.98707e+16	152635916882974	1.04101e+07	7.01746	1
g_Eggerthella	0.269045	845003987752317	311023657511096	9.87586e+06	6.99457	0
g_Holdemania	0.144745	606656474736482	102671569198331	8.87498e+06	6.94817	0
g_Actinomyces	0.263943	754772076211749	270654253462309	8.80821e+06	6.94489	0
g_Lactobacillus	0.20189	1860958594577980	470746998402097	8.67496e+06	6.93827	1
g_Cloacibacillus	0.369452	1605462296083280	940675603730419	8.20788e+06	6.91423	0
uc_o_Lactobacillales	0.463492	1000819223471010	864612895963601	8.14088e+06	6.91067	0
g_Terrisporobacter	0.241081	765546238373124	243186501983976	7.67394e+06	6.88502	0
uc_f_Veillonellaceae	0.28001	474418498046307	184505586390358	7.27351e+06	6.86174	0
g_Defluviitalea	0.306644	367283159514062	162434674329911	7.13994e+06	6.85369	0
g_Lactococcus	0.150608	638441794408234	113203822685439	6.80649e+06	6.83292	0
g_Enterobacter	0.0242515	8755050246939070	217600047526778	6.73931e+06	6.82862	0
g_Parvibacter	0.471393	1035218305736080	923170414638333	6.67301e+06	6.82432	0
g_Succinatimonas	0.467039	734698169160886	643824517993127	5.87218e+06	6.7688	0
g_Clostridium_III	0.288064	390084383244276	157836340915811	5.13815e+06	6.71081	0
g_Allisonella	0.368058	403645691093635	235092417671913	4.80445e+06	6.68164	0
g_Peptococcus	0.394595	482095526906163	314224115416533	4.6044e+06	6.66317	0
g_Hungatella	0.100511	1022138814498550	114215683234662	4.53749e+06	6.65682	0
g_Yersinia	0.00964158	1595901346147420	1.55368e+13	4.1371e+06	6.6167	0
g_Lactonifactor	0.247175	287831039702415	9.45038e+13	3.93709e+06	6.59518	0
g_Mitsuokella	0.423742	457764513280543	336610019242063	3.87028e+06	6.58774	0
g_Acidaminococcus	0.134866	588588839135047	9.1755e+13	3.80357e+06	6.58019	0
uc_f_Cryomorphaceae	0.462756	258494857496330	222655103386990	3.60351e+06	6.55673	0
uc_c_Opitutae	0.149265	702178036474853	123199950260775	3.20298e+06	6.50555	0
g_Coprobacillus	0.0304603	499059385829729	1.56791e+13	3.00269e+06	6.47751	0
uc_f_Synergistaceae	0.175859	223961499873847	4.77898e+13	2.46894e+06	6.39251	0
uc_c_Gammaproteobacteria	0.163822	162158030316179	3.17697e+13	2.40239e+06	6.38064	0
g_Methanosphaera	0.289754	122046572543619	4.97904e+13	2.0019e+06	6.30144	0
g_Arcanobacterium	0.124773	288386505032069	41112576551999	1.9352e+06	6.28672	0
g_Pseudobutyrivibrio	0.0835489	136113862988221	1.24089e+13	1.93519e+06	6.28672	0
g_Papillibacter	0.309124	8.91157e+13	3.98737e+13	1.73491e+06	6.23928	0
g_Guggenheimella	0.105581	309314703679148	3.65129e+13	1.60142e+06	6.20451	0
g_Citrobacter	-0.00054754	174493830460053	-9.549e+10	1.40123e+06	6.14651	0
g_Acetanaerobacterium	0.04636	161191783460655	7.83613e+12	1.26796e+06	6.10311	0
uc_p_Lentisphaerae	0.336765	9.09073e+13	4.61593e+13	1.20111e+06	6.07958	0
g_Mannheimia	0.104792	8.25304e+13	9.66087e+12	1.06767e+06	6.02844	0
g_Leuconostoc	0.00346163	125476652349756	4.35863e+11	1.00098e+06	6.00043	0
g_Anaerofustis	0.0568112	4.01579e+13	2.41884e+12	934229	5.97045	0
g_Anaerorhabdus	0.0047342	48416636222627	2.30304e+11	934177	5.97043	0
uc_f_Peptostreptococcaceae	0.0260424	3.55913e+13	9.51666e+11	800754	5.9035	0
g_Hafnia	2.80932e-05	6.44477e+13	1.81059e+09	734014	5.8657	0
g_Varibaculum	0.0169047	6.96866e+13	1.19829e+12	600606	5.77859	0
g_Macellibacteroides	0.0266925	135357606265341	3.71212e+12	600533	5.77854	0
g_Anaerofilum	0.013827	4.5451e+13	6.3726e+11	600529	5.77853	0
g_Frondihabitans	0.0258619	9.63292e+13	2.55739e+12	533865	5.72743	0
uc_o_Bacillales	0.198486	3.48512e+13	8.63055e+12	533845	5.72742	0
g_Catabacter	0.0136138	3.02643e+13	4.17699e+11	533824	5.7274	0
g_Succiniclasticum	0.0339523	2.38037e+13	8.36592e+11	400389	5.60248	0
g_Gemella	0.0281451	17916446842729	5.18864e+11	400389	5.60248	0
g_Campylobacter	0.00899957	2.13704e+13	1.94071e+11	333658	5.5233	0
g_Ethanoligenens	0.0252883	3.91545e+13	1.01584e+12	333645	5.52328	0
g_Peptoniphilus	0.0203912	1.50635e+13	3.13556e+11	333636	5.52327	0
uc_o_Bacteroidales	0.019758	2.72132e+13	5.48518e+11	333609	5.52324	0
g_Corynebacterium	0.0202978	1.514e+13	3.13675e+11	200210	5.30149	0
g_Weissella	-0.00238202	9.26402e+12	-2.20147e+10	200179	5.30142	0
g_Murdochiella	0.00331443	1.53827e+13	5.11543e+10	200175	5.30141	0
g_Parvimonas	-0.00323723	6.1924e+12	-1.99815e+10	133479	5.12541	0
g_Fusobacterium	0.0506125	5.87546e+12	3.13225e+11	133471	5.12539	0
g_Solobacterium	-0.00783041	6.21759e+12	-4.8308e+10	133460	5.12535	0
g_Comamonas	0.0201455	6.05262e+12	1.2444e+11	133449	5.12532	0
g_Gracilibacter	-0.0049024	6.19929e+12	-3.02431e+10	133448	5.12531	0
g_Porphyromonas	-0.00194377	1.23818e+13	-2.40206e+10	133448	5.12531	0
g_Raoultella	-0.00194377	1.2379e+13	-2.40152e+10	133433	5.12526	0
g_Pelospora	-0.00344791	3.10117e+12	-1.06558e+10	66738.1	4.82437	0
g_Staphylococcus	0.00263773	3.08301e+12	8.15367e+09	66734.8	4.82435	0
g_Proteus	0.00263773	3.08277e+12	8.15303e+09	66732.2	4.82434	0
g_Ureaplasma	0.00489715	3.07576e+12	1.51366e+10	66728.1	4.82431	0
g_Rothia	0.00263773	3.08238e+12	8.15201e+09	66728	4.82431	0
g_Lautropia	0.00161055	3.08536e+12	4.97715e+09	66727.6	4.82431	0
g_Neisseria	0.00161055	3.08536e+12	4.97715e+09	66727.6	4.82431	0
g_Ezakiella	0.00614351	3.07175e+12	1.8988e+10	66724.2	4.82428	0
g_Christensenella	0.0139296	3.0482e+12	4.30601e+10	66716.6	4.82423	0

## Sheet: 1b
	ICC	LowerCI	UpperCI
Observed.QMP	0.772694	0.658788	0.879926
Chao1.QMP	0.772694	0.658788	0.879926
Shannon.QMP	0.673528	0.538508	0.816864
J.QMP	0.460283	0.322083	0.650749

## Sheet: 1c
Intra-individual					Inter-individual
	BC	ID				BC
1	0.428771	800			1	0.591082
2	0.423437	800			2	0.733323
3	0.42028	800			3	0.519139
4	0.421853	800			4	0.385313
5	0.261702	800			5	0.575379
6	0.156893	800			6	0.670955
7	0.402798	800			7	0.445966
8	0.401992	800			8	0.456802
9	0.32034	800			9	0.413087
10	0.282663	800			10	0.26901
11	0.220799	800			11	0.56223
12	0.288983	800			12	0.408762
13	0.319983	800			13	0.474644
14	0.351303	800			14	0.486844
15	0.337093	800			15	0.371663
16	0.43923	800			16	0.457846
17	0.382604	800			17	0.541456
18	0.223818	800			18	0.374812
19	0.342816	800			19	0.802914
20	0.348631	800			20	0.54002
21	0.497873	800			21	0.795149
22	0.610931	800			22	0.895488
23	0.382778	800			23	0.695596
24	0.297147	800			24	0.515907
25	0.342073	800			25	0.636732
26	0.51192	800			26	0.607716
27	0.301199	800			27	0.801625
28	0.705636	800			28	0.711307
29	0.281851	800			29	0.699116
30	0.516065	800			30	0.807033
31	0.155725	800			31	0.710399
32	0.339873	800			32	0.735357
33	0.639483	800			33	0.822876
34	0.323522	800			34	0.670169
35	0.512481	800			35	0.520119
36	0.587929	800			36	0.486199
37	0.26913	800			37	0.640099
38	0.261567	800			38	0.766581
39	0.394067	800			39	0.604127
40	0.404701	800			40	0.471551
41	0.242866	800			41	0.366166
42	0.399871	800			42	0.525537
43	0.654532	800			43	0.670854
44	0.438181	800			44	0.606126
45	0.526904	800			45	0.453532
46	0.286424	800			46	0.57419
47	0.289607	800			47	0.559387
48	0.294335	800			48	0.484222
49	0.190039	800			49	0.455016
50	0.383138	800			50	0.7381
51	0.377344	800			51	0.540184
52	0.330199	800			52	0.650035
53	0.458297	800			53	0.776476
54	0.461022	800			54	0.773257
55	0.46525	800			55	0.670669
56	0.442472	800			56	0.666469
57	0.335564	800			57	0.604102
58	0.352489	800			58	0.639623
59	0.287273	800			59	0.622757
60	0.425961	800			60	0.56922
61	0.442859	800			61	0.62254
62	0.232947	800			62	0.374027
63	0.34673	800			63	0.527557
64	0.412357	800			64	0.585933
65	0.260466	800			65	0.608829
66	0.402868	800			66	0.475527
67	0.319376	800			67	0.401639
68	0.262239	800			68	0.413889
69	0.662811	800			69	0.406897
70	0.34354	800			70	0.490857
71	0.3494	800			71	0.672788
72	0.427309	800			72	0.592174
73	0.639606	800			73	0.646492
74	0.25669	800			74	0.470239
75	0.510143	800			75	0.514961
76	0.260196	800			76	0.426328
77	0.466654	800			77	0.620538
78	0.601841	800			78	0.54316
79	0.309347	800			79	0.576481
80	0.436867	800			80	0.588454
81	0.508184	800			81	0.532463
82	0.34537	800			82	0.517314
83	0.381908	800			83	0.689428
84	0.332074	800			84	0.398867
85	0.309736	800			85	0.637962
86	0.223867	800			86	0.454402
87	0.362904	800			87	0.521739
88	0.601556	800			88	0.39011
89	0.461791	800			89	0.554105
90	0.443476	800			90	0.372727
91	0.39003	800			91	0.488476
92	0.10782	800			92	0.730579
93	0.369773	800			93	0.744334
94	0.341804	800			94	0.64929
95	0.565848	800			95	0.53691
96	0.314552	800			96	0.541137
97	0.688765	800			97	0.52955
98	0.553823	800			98	0.708069
99	0.339813	800			99	0.635618
100	0.550612	800			100	0.721377
101	0.350713	800			101	0.517518
102	0.240818	800			102	0.488153
103	0.636816	800			103	0.412756
104	0.599749	800			104	0.486879
105	0.458929	800			105	0.558675
106	0.564356	800			106	0.492114
107	0.661087	800			107	0.658774
108	0.438604	800			108	0.498063
109	0.179861	800			109	0.486614
110	0.412681	800			110	0.712635
111	0.443691	800			111	0.453208
112	0.818754	800			112	0.40557
113	0.608092	800			113	0.531042
114	0.572663	800			114	0.401977
115	0.647695	800			115	0.313927
116	0.373233	800			116	0.392202
117	0.233236	800			117	0.489182
118	0.343423	800			118	0.546376
119	0.506535	800			119	0.46343
120	0.166573	800			120	0.274798
121	0.338428	800			121	0.399787
122	0.416545	800			122	0.404134
123	0.246682	800			123	0.283853
124	0.266275	800			124	0.345693
125	0.234918	800			125	0.484383
126	0.308959	800			126	0.462799
127	0.216462	800			127	0.288929
128	0.207284	800			128	0.317807
129	0.50494	800			129	0.508909
130	0.335498	800			130	0.451472
131	0.415653	800			131	0.376597
132	0.480759	800			132	0.482265
133	0.21283	800			133	0.539431
134	0.210096	800			134	0.48102
135	0.2116	800			135	0.481314
136	0.50053	800
137	0.422429	800
138	0.267118	800
139	0.349964	800
140	0.232794	800
141	0.275486	800
142	0.417001	800
143	0.391092	800
144	0.378622	800
145	0.484332	800
146	0.490003	800
147	0.289959	800
148	0.227325	800
149	0.346092	800
150	0.520336	800
151	0.681708	800
152	0.475544	800
153	0.379375	800
154	0.433052	800
155	0.354506	800
156	0.623453	800
157	0.281735	800
158	0.493095	800
159	0.568822	800
160	0.258149	800
161	0.276811	800
162	0.362805	800
163	0.338331	800
164	0.169441	800
165	0.36851	800
166	0.636517	800
167	0.431594	800
168	0.487954	800
169	0.308616	800
170	0.252923	800
171	0.283138	800
172	0.209667	800
173	0.603354	800
174	0.3353	800
175	0.377064	800
176	0.499682	800
177	0.289584	800
178	0.16164	800
179	0.339207	800
180	0.406261	800
181	0.37994	800
182	0.35333	800
183	0.525264	800
184	0.249016	800
185	0.513912	800
186	0.515364	800
187	0.431836	800
188	0.312512	800
189	0.275022	800
190	0.465433	800
191	0.36888	800
192	0.303809	800
193	0.51257	800
194	0.580358	800
195	0.501115	800
196	0.61902	800
197	0.589381	800
198	0.410158	800
199	0.255756	800
200	0.462924	800
201	0.515829	800
202	0.746769	800
203	0.581096	800
204	0.472409	800
205	0.548923	800
206	0.325318	800
207	0.406541	800
208	0.254951	800
209	0.266492	800
210	0.233363	800
211	0.308215	800
212	0.260522	800
213	0.200656	800
214	0.483344	800
215	0.30185	800
216	0.404951	800
217	0.501251	800
218	0.275666	800
219	0.19946	800
220	0.240452	800
221	0.203685	800
222	0.427107	800
223	0.364985	800
224	0.316301	800
225	0.394762	800
226	0.468508	800
227	0.240068	800
228	0.29218	800
229	0.231215	800
230	0.427142	800
231	0.689546	800
232	0.406514	800
233	0.361157	800
234	0.437349	800
235	0.504513	800
236	0.488514	800
237	0.312293	800
238	0.410612	800
239	0.535076	800
240	0.266497	800
241	0.211007	800
242	0.28832	800
243	0.303983	800
244	0.743005	800
245	0.469191	800
246	0.42639	800
247	0.51907	800
248	0.234486	800
249	0.317926	800
250	0.434215	800
251	0.234511	800
252	0.284443	800
253	0.578337	800
254	0.329494	800
255	0.521721	800
256	0.398902	800
257	0.3156	800
258	0.157955	800
259	0.142115	800
260	0.305534	800
261	0.378572	800
262	0.314971	800
263	0.32172	800
264	0.539571	800
265	0.26441	800
266	0.4977	800
267	0.44996	800
268	0.353035	800
269	0.247533	800
270	0.191617	800
271	0.237079	800
272	0.321346	800
273	0.197217	800
274	0.417829	800
275	0.253374	800
276	0.276143	800
277	0.591397	800
278	0.293119	800
279	0.268104	800
280	0.315413	800
281	0.350991	800
282	0.344202	800
283	0.525117	800
284	0.346453	800
285	0.296299	800
286	0.577887	800
287	0.320732	800
288	0.405469	800
289	0.39402	800
290	0.322564	800
291	0.608537	800
292	0.426311	800
293	0.461399	800
294	0.35653	800
295	0.170216	800
296	0.283446	800
297	0.267076	800
298	0.368444	800
299	0.212147	800
300	0.337934	800
301	0.597289	800
302	0.319947	800
303	0.209642	800
304	0.307826	800
305	0.341182	800
306	0.401546	800
307	0.785518	800
308	0.571942	800
309	0.506575	800
310	0.590174	800
311	0.363305	800
312	0.622498	800
313	0.417597	800
314	0.243629	800
315	0.351027	800
316	0.67647	800
317	0.433903	800
318	0.4369	800
319	0.517665	800
320	0.428842	800
321	0.471344	800
322	0.375012	800
323	0.327695	800
324	0.326675	800
325	0.155381	800
326	0.660048	801
327	0.342321	801
328	0.449773	801
329	0.296636	801
330	0.506388	801
331	0.626303	801
332	0.223947	801
333	0.436586	801
334	0.351129	801
335	0.691747	801
336	0.456399	801
337	0.431841	801
338	0.537437	801
339	0.755256	801
340	0.559472	801
341	0.401019	801
342	0.602174	801
343	0.673287	801
344	0.477102	801
345	0.466349	801
346	0.687394	801
347	0.764316	801
348	0.627339	801
349	0.672395	801
350	0.792392	801
351	0.437828	801
352	0.394629	801
353	0.682609	801
354	0.651161	801
355	0.511066	801
356	0.602026	801
357	0.561895	801
358	0.590818	801
359	0.514638	801
360	0.313264	801
361	0.509689	801
362	0.604545	801
363	0.637285	801
364	0.715674	801
365	0.708877	801
366	0.604375	801
367	0.411962	801
368	0.345114	801
369	0.479853	801
370	0.275725	801
371	0.350397	801
372	0.542975	801
373	0.328424	801
374	0.524531	801
375	0.517948	801
376	0.305252	801
377	0.382151	801
378	0.328161	801
379	0.357147	801
380	0.616581	801
381	0.46045	801
382	0.338883	801
383	0.212509	801
384	0.293496	801
385	0.383341	801
386	0.246404	801
387	0.435971	801
388	0.389586	801
389	0.511819	801
390	0.828604	801
391	0.37598	801
392	0.625989	801
393	0.357007	801
394	0.517138	801
395	0.451385	801
396	0.266662	801
397	0.399158	801
398	0.273495	801
399	0.349773	801
400	0.497778	801
401	0.38914	801
402	0.501087	801
403	0.331058	801
404	0.388239	801
405	0.307022	801
406	0.789419	801
407	0.275895	801
408	0.116433	801
409	0.246616	801
410	0.375971	801
411	0.298851	801
412	0.189076	801
413	0.251897	801
414	0.492219	801
415	0.229922	801
416	0.241876	801
417	0.244049	801
418	0.560896	801
419	0.429126	801
420	0.153816	801
421	0.364561	801
422	0.439621	801
423	0.245372	801
424	0.231768	801
425	0.478267	801
426	0.551818	801
427	0.426456	801
428	0.497357	801
429	0.74029	801
430	0.197314	801
431	0.327244	801
432	0.398228	801
433	0.495106	801
434	0.311922	801
435	0.371757	801
436	0.302703	801
437	0.383281	801
438	0.297544	801
439	0.268345	801
440	0.26825	801
441	0.320945	801
442	0.335612	801
443	0.517972	801
444	0.493262	801
445	0.592291	801
446	0.284724	801
447	0.198117	801
448	0.301667	801
449	0.347901	801
450	0.225298	801
451	0.415529	801
452	0.604914	801
453	0.239788	801
454	0.250084	801
455	0.362053	801
456	0.477825	801
457	0.48232	801
458	0.364279	801
459	0.258674	801
460	0.340733	801
461	0.171556	801
462	0.373079	801
463	0.537777	801
464	0.607292	801
465	0.287354	801
466	0.418323	801
467	0.789081	801
468	0.359256	801
469	0.463431	801
470	0.545163	801
471	0.373256	801
472	0.30142	801
473	0.279082	801
474	0.422838	801
475	0.231682	801
476	0.150685	801
477	0.281406	801
478	0.335126	801
479	0.425003	801
480	0.457254	801
481	0.414319	801
482	0.401425	801
483	0.69548	801
484	0.297305	801
485	0.43532	801
486	0.236056	801
487	0.202827	801
488	0.231635	801
489	0.529286	801
490	0.250478	801
491	0.262578	801
492	0.306355	801
493	0.612477	801
494	0.449489	801
495	0.186532	801
496	0.427787	801
497	0.497794	801
498	0.276107	801
499	0.266198	801
500	0.519928	801
501	0.611661	801
502	0.457042	801
503	0.527452	801
504	0.776857	801
505	0.268125	801
506	0.364367	801
507	0.442132	801
508	0.524032	801
509	0.32482	801
510	0.416818	801
511	0.363819	801
512	0.423806	801
513	0.321903	801
514	0.259787	801
515	0.300608	801
516	0.349389	801
517	0.409383	801
518	0.567463	801
519	0.550281	801
520	0.642458	801
521	0.262292	801
522	0.37676	801
523	0.208764	801
524	0.370937	801
525	0.46506	801
526	0.184725	801
527	0.191134	801
528	0.234673	801
529	0.408007	801
530	0.452661	801
531	0.333057	801
532	0.233557	801
533	0.275856	801
534	0.226378	801
535	0.320404	801
536	0.434299	801
537	0.505385	801
538	0.294246	801
539	0.432512	801
540	0.737509	801
541	0.229773	801
542	0.426444	801
543	0.47018	801
544	0.414719	801
545	0.258652	801
546	0.204852	801
547	0.312184	801
548	0.175853	801
549	0.19548	801
550	0.276273	801
551	0.248967	801
552	0.40995	801
553	0.324193	801
554	0.368557	801
555	0.33834	801
556	0.646056	801
557	0.514136	801
558	0.332236	801
559	0.500498	801
560	0.58594	801
561	0.326505	801
562	0.380773	801
563	0.397004	801
564	0.277974	801
565	0.3507	801
566	0.447399	801
567	0.132248	801
568	0.149246	801
569	0.274912	801
570	0.434047	801
571	0.524767	801
572	0.548178	801
573	0.180171	801
574	0.200224	801
575	0.57277	801
576	0.343368	801
577	0.557515	801
578	0.544857	801
579	0.18668	801
580	0.229807	801
581	0.227497	801
582	0.310872	801
583	0.253278	801
584	0.209235	801
585	0.428351	801
586	0.427274	801
587	0.546256	801
588	0.422318	801
589	0.251065	801
590	0.178668	801
591	0.736678	801
592	0.333395	801
593	0.367243	801
594	0.576848	801
595	0.390996	801
596	0.326341	801
597	0.454976	801
598	0.661636	801
599	0.489167	801
600	0.362983	801
601	0.512019	801
602	0.576794	801
603	0.407634	801
604	0.39448	801
605	0.586422	801
606	0.693074	801
607	0.531112	801
608	0.62402	801
609	0.794117	801
610	0.404268	801
611	0.391847	801
612	0.600063	801
613	0.587788	801
614	0.457401	801
615	0.500115	801
616	0.481092	801
617	0.453419	801
618	0.42344	801
619	0.300542	801
620	0.375309	801
621	0.495441	801
622	0.580319	801
623	0.619173	801
624	0.608875	801
625	0.632683	801
626	0.299519	801
627	0.465242	801
628	0.139339	801
629	0.239126	801
630	0.286	801
631	0.501858	801
632	0.498772	801
633	0.271428	801
634	0.331644	801
635	0.369797	801
636	0.215746	801
637	0.218448	801
638	0.417578	801
639	0.557455	801
640	0.377784	801
641	0.49319	801
642	0.806472	801
643	0.220999	801
644	0.467765	801
645	0.397886	801
646	0.490094	801
647	0.30817	801
648	0.302901	801
649	0.357781	801
650	0.32023	801
651	0.268078	801
652	0.291129	801
653	0.290482	801
654	0.344931	801
655	0.373708	801
656	0.464616	801
657	0.433207	801
658	0.724192	801
659	0.370981	801
660	0.303442	801
661	0.303661	801
662	0.34366	801
663	0.648267	801
664	0.563969	801
665	0.263368	801
666	0.498599	801
667	0.547659	801
668	0.358302	801
669	0.261318	801
670	0.536208	801
671	0.630371	801
672	0.529631	801
673	0.5912	801
674	0.826435	801
675	0.316578	801
676	0.47324	801
677	0.455718	801
678	0.602177	801
679	0.456887	801
680	0.452946	801
681	0.395376	801
682	0.485076	801
683	0.440943	801
684	0.400193	801
685	0.341805	801
686	0.404556	801
687	0.460203	801
688	0.610524	801
689	0.591453	801
690	0.710884	801
691	0.446767	801
692	0.487375	801
693	0.526431	801
694	0.653599	801
695	0.73758	801
696	0.487995	801
697	0.629389	801
698	0.576057	801
699	0.526954	801
700	0.397089	801
701	0.525138	801
702	0.670133	801
703	0.675336	801
704	0.731416	801
705	0.846429	801
706	0.503557	801
707	0.64172	801
708	0.391518	801
709	0.75402	801
710	0.661293	801
711	0.550661	801
712	0.540281	801
713	0.519842	801
714	0.607639	801
715	0.690537	801
716	0.464741	801
717	0.416286	801
718	0.567029	801
719	0.631925	801
720	0.607404	801
721	0.774425	801
722	0.28433	801
723	0.325767	801
724	0.482013	801
725	0.553473	801
726	0.281722	801
727	0.315856	801
728	0.335624	801
729	0.16183	801
730	0.205694	801
731	0.431336	801
732	0.572187	801
733	0.376031	801
734	0.476642	801
735	0.839713	801
736	0.248014	801
737	0.519706	801
738	0.371368	801
739	0.481346	801
740	0.34333	801
741	0.294213	801
742	0.348641	801
743	0.309878	801
744	0.263794	801
745	0.340101	801
746	0.342817	801
747	0.391493	801
748	0.384846	801
749	0.462023	801
750	0.412121	801
751	0.774806	801
752	0.221993	801
753	0.515823	801
754	0.420894	801
755	0.324797	801
756	0.353619	801
757	0.414627	801
758	0.307512	801
759	0.322392	801
760	0.477059	801
761	0.535651	801
762	0.381455	801
763	0.511269	801
764	0.735162	801
765	0.263083	801
766	0.370356	801
767	0.485508	801
768	0.47309	801
769	0.274947	801
770	0.28959	801
771	0.334668	801
772	0.296272	801
773	0.258959	801
774	0.254756	801
775	0.276011	801
776	0.400866	801
777	0.390317	801
778	0.468915	801
779	0.437703	801
780	0.592174	801
781	0.441849	801
782	0.433428	801
783	0.262567	801
784	0.343441	801
785	0.360024	801
786	0.34519	801
787	0.241899	801
788	0.347989	801
789	0.405747	801
790	0.376362	801
791	0.535094	801
792	0.733335	801
793	0.277328	801
794	0.416277	801
795	0.379953	801
796	0.535879	801
797	0.345901	801
798	0.269314	801
799	0.254247	801
800	0.358627	801
801	0.333926	801
802	0.387831	801
803	0.239721	801
804	0.353999	801
805	0.203998	801
806	0.454072	801
807	0.379623	801
808	0.628787	801
809	0.556914	801
810	0.597258	801
811	0.330753	801
812	0.228155	801
813	0.447088	801
814	0.54732	801
815	0.455614	801
816	0.542274	801
817	0.275987	801
818	0.296899	801
819	0.722615	801
820	0.515501	801
821	0.708683	801
822	0.569829	801
823	0.34491	801
824	0.433277	801
825	0.32333	801
826	0.43418	801
827	0.373867	801
828	0.418705	801
829	0.610703	801
830	0.497884	801
831	0.645791	801
832	0.461542	801
833	0.344845	801
834	0.22746	801
835	0.831924	801
836	0.446699	801
837	0.271753	801
838	0.451932	801
839	0.552764	801
840	0.500419	801
841	0.664464	801
842	0.568353	801
843	0.428841	801
844	0.381053	801
845	0.35132	801
846	0.468478	801
847	0.392125	801
848	0.651872	801
849	0.329822	801
850	0.217221	801
851	0.436779	801
852	0.27638	801
853	0.535843	801
854	0.432602	801
855	0.420637	801
856	0.486668	801
857	0.574613	801
858	0.435443	801
859	0.426909	801
860	0.48161	801
861	0.582101	801
862	0.434358	801
863	0.479142	801
864	0.259012	801
865	0.204053	801
866	0.491519	801
867	0.541484	801
868	0.475451	801
869	0.544748	801
870	0.747361	801
871	0.254981	801
872	0.306067	801
873	0.359501	801
874	0.556366	801
875	0.390374	801
876	0.419155	801
877	0.278573	801
878	0.453187	801
879	0.374989	801
880	0.330636	801
881	0.308398	801
882	0.320653	801
883	0.330291	801
884	0.575563	801
885	0.53413	801
886	0.592877	801
887	0.196658	801
888	0.272849	801
889	0.440887	801
890	0.511796	801
891	0.509673	801
892	0.217661	801
893	0.249734	801
894	0.520652	801
895	0.341301	801
896	0.534416	801
897	0.55795	801
898	0.236261	801
899	0.195971	801
900	0.199075	801
901	0.275098	801
902	0.267303	801
903	0.242113	801
904	0.403205	801
905	0.393488	801
906	0.517471	801
907	0.377804	801
908	0.221464	801
909	0.238089	801
910	0.719566	801
911	0.301072	801
912	0.40704	801
913	0.378959	801
914	0.427244	801
915	0.210721	801
916	0.307736	801
917	0.66174	801
918	0.394768	801
919	0.614673	801
920	0.430348	801
921	0.303299	801
922	0.300275	801
923	0.202128	801
924	0.27988	801
925	0.252829	801
926	0.273966	801
927	0.497622	801
928	0.436999	801
929	0.547532	801
930	0.34033	801
931	0.279634	801
932	0.172806	801
933	0.774352	801
934	0.28067	801
935	0.478779	801
936	0.577401	801
937	0.302745	801
938	0.403029	801
939	0.800084	801
940	0.272147	801
941	0.498079	801
942	0.405626	801
943	0.398224	801
944	0.344722	801
945	0.254356	801
946	0.357654	801
947	0.272249	801
948	0.196504	801
949	0.324164	801
950	0.370975	801
951	0.420154	801
952	0.408381	801
953	0.419761	801
954	0.368434	801
955	0.718542	801
956	0.391626	801
957	0.492618	801
958	0.468988	801
959	0.589526	801
960	0.819858	801
961	0.305846	801
962	0.459633	801
963	0.263833	801
964	0.598904	801
965	0.425723	801
966	0.353769	801
967	0.248359	801
968	0.428063	801
969	0.391291	801
970	0.466001	801
971	0.293047	801
972	0.279446	801
973	0.284458	801
974	0.550695	801
975	0.4858	801
976	0.736904	801
977	0.459273	801
978	0.570023	801
979	0.675037	801
980	0.872528	801
981	0.457985	801
982	0.683318	801
983	0.383112	801
984	0.687175	801
985	0.577094	801
986	0.385704	801
987	0.446391	801
988	0.383905	801
989	0.552237	801
990	0.6446	801
991	0.328287	801
992	0.512633	801
993	0.368916	801
994	0.486793	801
995	0.35881	801
996	0.849463	801
997	0.520186	801
998	0.631029	801
999	0.742646	801
1000	0.563989	801
1001	0.616669	801
1002	0.450146	801
1003	0.642486	801
1004	0.529582	801
1005	0.432962	801
1006	0.395181	801
1007	0.568334	801
1008	0.562821	801
1009	0.658389	801
1010	0.52224	801
1011	0.529096	801
1012	0.310235	801
1013	0.580164	801
1014	0.513726	801
1015	0.766968	801
1016	0.199603	801
1017	0.667188	801
1018	0.412701	801
1019	0.557571	801
1020	0.595719	801
1021	0.18351	801
1022	0.29925	801
1023	0.225049	801
1024	0.320107	801
1025	0.292939	801
1026	0.227647	801
1027	0.414582	801
1028	0.456462	801
1029	0.551747	801
1030	0.416817	801
1031	0.356993	801
1032	0.245665	801
1033	0.722227	801
1034	0.462947	801
1035	0.472917	801
1036	0.615799	801
1037	0.676176	801
1038	0.0747863	801
1039	0.331957	801
1040	0.380972	801
1041	0.430115	801
1042	0.419925	801
1043	0.338564	801
1044	0.485208	801
1045	0.577034	801
1046	0.664686	801
1047	0.546157	801
1048	0.289866	801
1049	0.317191	801
1050	0.764944	801
1051	0.708972	801
1052	0.642792	801
1053	0.817852	801
1054	0.434701	801
1055	0.501521	801
1056	0.675407	801
1057	0.570529	801
1058	0.783647	801
1059	0.71209	801
1060	0.687188	801
1061	0.791464	801
1062	0.795865	801
1063	0.685972	801
1064	0.393826	801
1065	0.670848	801
1066	0.655092	801
1067	0.371825	801
1068	0.443741	801
1069	0.481881	801
1070	0.328125	801
1071	0.334471	801
1072	0.3178	801
1073	0.353017	801
1074	0.304011	801
1075	0.266239	801
1076	0.329838	801
1077	0.458291	801
1078	0.343416	801
1079	0.448895	801
1080	0.425444	801
1081	0.59381	801
1082	0.579685	801
1083	0.581591	801
1084	0.431643	801
1085	0.536902	801
1086	0.418497	801
1087	0.523819	801
1088	0.422444	801
1089	0.263381	801
1090	0.469782	801
1091	0.50226	801
1092	0.448586	801
1093	0.661711	801
1094	0.655765	801
1095	0.317646	801
1096	0.692315	801
1097	0.572582	801
1098	0.466091	801
1099	0.372406	801
1100	0.547918	801
1101	0.54036	801
1102	0.63158	801
1103	0.468235	801
1104	0.265104	801
1105	0.283167	801
1106	0.627512	801
1107	0.560738	801
1108	0.747343	801
1109	0.295675	801
1110	0.374047	801
1111	0.435959	801
1112	0.395882	801
1113	0.299597	801
1114	0.451975	801
1115	0.582036	801
1116	0.676334	801
1117	0.553443	801
1118	0.285056	801
1119	0.311741	801
1120	0.744528	801
1121	0.262903	801
1122	0.23872	801
1123	0.367886	801
1124	0.262883	801
1125	0.265284	801
1126	0.400464	801
1127	0.497562	801
1128	0.363615	801
1129	0.363729	801
1130	0.34538	801
1131	0.630723	801
1132	0.256136	801
1133	0.233771	801
1134	0.24148	801
1135	0.401173	801
1136	0.304824	801
1137	0.48472	801
1138	0.327667	801
1139	0.294205	801
1140	0.226189	801
1141	0.715447	801
1142	0.424703	801
1143	0.362551	801
1144	0.430603	801
1145	0.361977	801
1146	0.404046	801
1147	0.223698	801
1148	0.441534	801
1149	0.384597	801
1150	0.633603	801
1151	0.189805	801
1152	0.382605	801
1153	0.30541	801
1154	0.531835	801
1155	0.442157	801
1156	0.314371	801
1157	0.261168	801
1158	0.714251	801
1159	0.264536	801
1160	0.388169	801
1161	0.484145	801
1162	0.399735	801
1163	0.37155	801
1164	0.3356	801
1165	0.639653	801
1166	0.433536	801
1167	0.57302	801
1168	0.491149	801
1169	0.553728	801
1170	0.547643	801
1171	0.462316	801
1172	0.385635	801
1173	0.349936	801
1174	0.442116	801
1175	0.386001	801
1176	0.6991	801
1177	0.353496	801
1178	0.631065	801
1179	0.587487	801
1180	0.67439	801
1181	0.495978	801
1182	0.418636	801
1183	0.655453	801
1184	0.238552	801
1185	0.803829	801
1186	0.800537	801
1187	0.657362	802
1188	0.181363	802
1189	0.47198	802
1190	0.512928	802
1191	0.535645	802
1192	0.553828	802
1193	0.613089	802
1194	0.358106	802
1195	0.70723	802
1196	0.621709	802
1197	0.42264	802
1198	0.58688	802
1199	0.607027	802
1200	0.62757	802
1201	0.360786	802
1202	0.399925	802
1203	0.5801	802
1204	0.278451	802
1205	0.372407	802
1206	0.417839	802
1207	0.273849	802
1208	0.740248	802
1209	0.459311	802
1210	0.403047	802
1211	0.378893	802
1212	0.614102	802
1213	0.531391	802
1214	0.50524	802
1215	0.479554	802
1216	0.642043	802
1217	0.42144	802
1218	0.300754	802
1219	0.506111	802
1220	0.330736	802
1221	0.224179	802
1222	0.483108	802
1223	0.280059	802
1224	0.20059	802
1225	0.347857	802
1226	0.176708	802
1227	0.400708	802
1228	0.218817	802
1229	0.455794	802
1230	0.507788	802
1231	0.267014	802
1232	0.525316	802
1233	0.51013	802
1234	0.468839	802
1235	0.486211	802
1236	0.302629	802
1237	0.424656	802
1238	0.560503	802
1239	0.420814	802
1240	0.276393	802
1241	0.326356	802
1242	0.35802	802
1243	0.440928	802
1244	0.358727	802
1245	0.480176	802
1246	0.53679	802
1247	0.526219	802
1248	0.582969	802
1249	0.295541	802
1250	0.693531	802
1251	0.604866	802
1252	0.41122	802
1253	0.570732	802
1254	0.589935	802
1255	0.6013	802
1256	0.333983	802
1257	0.345516	802
1258	0.553516	802
1259	0.27275	802
1260	0.28865	802
1261	0.319909	802
1262	0.251807	802
1263	0.714379	802
1264	0.35867	802
1265	0.337822	802
1266	0.348519	802
1267	0.583341	802
1268	0.508655	802
1269	0.479615	802
1270	0.467891	802
1271	0.197074	802
1272	0.356233	802
1273	0.288505	802
1274	0.288781	802
1275	0.178965	802
1276	0.490147	802
1277	0.385396	802
1278	0.334653	802
1279	0.322369	802
1280	0.463683	802
1281	0.378405	802
1282	0.242552	802
1283	0.266263	802
1284	0.32579	802
1285	0.259459	802
1286	0.158535	802
1287	0.239597	802
1288	0.304126	802
1289	0.508522	802
1290	0.23052	802
1291	0.338757	802
1292	0.221944	802
1293	0.345593	802
1294	0.327502	802
1295	0.278261	802
1296	0.401679	802
1297	0.328098	802
1298	0.14354	802
1299	0.169237	802
1300	0.247125	802
1301	0.367919	802
1302	0.274366	802
1303	0.298207	802
1304	0.237941	802
1305	0.442491	802
1306	0.276224	802
1307	0.250345	802
1308	0.275001	802
1309	0.235477	802
1310	0.30381	802
1311	0.285173	802
1312	0.351138	802
1313	0.327261	802
1314	0.397851	802
1315	0.326653	802
1316	0.364475	802
1317	0.236508	802
1318	0.234562	802
1319	0.261338	802
1320	0.261071	802
1321	0.402838	802
1322	0.307695	802
1323	0.366778	802
1324	0.356131	802
1325	0.569035	802
1326	0.473444	802
1327	0.452182	802
1328	0.444796	802
1329	0.547556	802
1330	0.433404	802
1331	0.34066	802
1332	0.307903	802
1333	0.379602	802
1334	0.390606	802
1335	0.353969	802
1336	0.506763	802
1337	0.411161	802
1338	0.578447	802
1339	0.482992	802
1340	0.2675	802
1341	0.357825	802
1342	0.433621	802
1343	0.435717	802
1344	0.374794	802
1345	0.476387	802
1346	0.175663	802
1347	0.297163	802
1348	0.377565	802
1349	0.271842	802
1350	0.37027	802
1351	0.276844	802
1352	0.448521	802
1353	0.286383	802
1354	0.298156	802
1355	0.298659	802
1356	0.22695	802
1357	0.351461	802
1358	0.302299	802
1359	0.40904	802
1360	0.365863	802
1361	0.403905	802
1362	0.373993	802
1363	0.385717	802
1364	0.317923	802
1365	0.312079	802
1366	0.352053	802
1367	0.291956	802
1368	0.407169	802
1369	0.333625	802
1370	0.384431	802
1371	0.250351	802
1372	0.345302	802
1373	0.224237	802
1374	0.472293	802
1375	0.289432	802
1376	0.309446	802
1377	0.369407	802
1378	0.160479	802
1379	0.406619	802
1380	0.365517	802
1381	0.416123	802
1382	0.427777	802
1383	0.360985	802
1384	0.371927	802
1385	0.436211	802
1386	0.338555	802
1387	0.277885	802
1388	0.351971	802
1389	0.305916	802
1390	0.426091	802
1391	0.542143	802
1392	0.435471	802
1393	0.301578	802
1394	0.387487	802
1395	0.454549	802
1396	0.434555	802
1397	0.194535	802
1398	0.18576	802
1399	0.339461	802
1400	0.160631	802
1401	0.117584	802
1402	0.234773	802
1403	0.209745	802
1404	0.56573	802
1405	0.27993	802
1406	0.249881	802
1407	0.172442	802
1408	0.394243	802
1409	0.371553	802
1410	0.318125	802
1411	0.38296	802
1412	0.260578	802
1413	0.476397	802
1414	0.278958	802
1415	0.33531	802
1416	0.245598	802
1417	0.513021	802
1418	0.564951	802
1419	0.421587	802
1420	0.583289	802
1421	0.569475	802
1422	0.60545	802
1423	0.546897	802
1424	0.229707	802
1425	0.564941	802
1426	0.615335	802
1427	0.484188	802
1428	0.319179	802
1429	0.336854	802
1430	0.364708	802
1431	0.395963	802
1432	0.339061	802
1433	0.146552	802
1434	0.407952	802
1435	0.259231	802
1436	0.41523	802
1437	0.489754	802
1438	0.292667	802
1439	0.483052	802
1440	0.460644	802
1441	0.458129	802
1442	0.438534	802
1443	0.279369	802
1444	0.434199	802
1445	0.529004	802
1446	0.38085	802
1447	0.308787	802
1448	0.312392	802
1449	0.322758	802
1450	0.41879	802
1451	0.2583	802
1452	0.539039	802
1453	0.391473	802
1454	0.329002	802
1455	0.298762	802
1456	0.298373	802
1457	0.303395	802
1458	0.339514	802
1459	0.272102	802
1460	0.252743	802
1461	0.517859	802
1462	0.236697	802
1463	0.383384	802
1464	0.220718	802
1465	0.350601	802
1466	0.274486	802
1467	0.307951	802
1468	0.455246	802
1469	0.382895	802
1470	0.222684	802
1471	0.358046	802
1472	0.415447	802
1473	0.231574	802
1474	0.436313	802
1475	0.414564	802
1476	0.419186	802
1477	0.39241	802
1478	0.31148	802
1479	0.375674	802
1480	0.471261	802
1481	0.317461	802
1482	0.265488	802
1483	0.229663	802
1484	0.266348	802
1485	0.357417	802
1486	0.268768	802
1487	0.37372	802
1488	0.586268	802
1489	0.486363	802
1490	0.458165	802
1491	0.505624	802
1492	0.648231	802
1493	0.409762	802
1494	0.370237	802
1495	0.620633	802
1496	0.568389	802
1497	0.452996	802
1498	0.394081	802
1499	0.41094	802
1500	0.378518	802
1501	0.237492	802
1502	0.386439	802
1503	0.448945	802
1504	0.284823	802
1505	0.466905	802
1506	0.468222	802
1507	0.526609	802
1508	0.426672	802
1509	0.221845	802
1510	0.472122	802
1511	0.505851	802
1512	0.351206	802
1513	0.216676	802
1514	0.268041	802
1515	0.264375	802
1516	0.323062	802
1517	0.298656	802
1518	0.286234	802
1519	0.159596	802
1520	0.237738	802
1521	0.394593	802
1522	0.160518	802
1523	0.538954	802
1524	0.373366	802
1525	0.29446	802
1526	0.200561	802
1527	0.355264	802
1528	0.287364	802
1529	0.244358	802
1530	0.220604	802
1531	0.328448	802
1532	0.267085	802
1533	0.202445	802
1534	0.274769	802
1535	0.309749	802
1536	0.584938	802
1537	0.297085	802
1538	0.22231	802
1539	0.233679	802
1540	0.397249	802
1541	0.358522	802
1542	0.334763	802
1543	0.471692	802
1544	0.369446	802
1545	0.36335	802
1546	0.403693	802
1547	0.388526	802
1548	0.397084	802
1549	0.326003	802
1550	0.410317	802
1551	0.279097	802
1552	0.258624	802
1553	0.270447	802
1554	0.241655	802
1555	0.364377	802
1556	0.201808	802
1557	0.300612	802
1558	0.169605	802
1559	0.606835	802
1560	0.300717	802
1561	0.307604	802
1562	0.201609	802
1563	0.432527	802
1564	0.386924	802
1565	0.334612	802
1566	0.295119	802
1567	0.220429	802
1568	0.277844	802
1569	0.59364	802
1570	0.286601	802
1571	0.238038	802
1572	0.212343	802
1573	0.428041	802
1574	0.395686	802
1575	0.342094	802
1576	0.432895	802
1577	0.32415	802
1578	0.620704	802
1579	0.152997	802
1580	0.401671	802
1581	0.286897	802
1582	0.461216	802
1583	0.409167	802
1584	0.443157	802
1585	0.566881	802
1586	0.584579	802
1587	0.306194	802
1588	0.345042	802
1589	0.210915	802
1590	0.423689	802
1591	0.331128	802
1592	0.310539	802
1593	0.298707	802
1594	0.593318	802
1595	0.638204	802
1596	0.512502	802
1597	0.282572	802
1598	0.380544	802
1599	0.415948	802
1600	0.455087	802
1601	0.442032	802
1602	0.286505	802
1603	0.400772	802
1604	0.356043	802
1605	0.404964	802
1606	0.517301	802
1607	0.257002	802
1608	0.469889	802
1609	0.421093	802
1610	0.377356	802
1611	0.468606	802
1612	0.317236	802
1613	0.257513	802
1614	0.202046	802
1615	0.336688	802
1616	0.193201	802
1617	0.280212	802
1618	0.361471	802
1619	0.185637	802
1620	0.307498	802
1621	0.265284	802
1622	0.443233	803
1623	0.498738	803
1624	0.475745	803
1625	0.499119	803
1626	0.508432	803
1627	0.631002	803
1628	0.719518	803
1629	0.300492	803
1630	0.646275	803
1631	0.370671	803
1632	0.608969	803
1633	0.657671	803
1634	0.499492	803
1635	0.309449	803
1636	0.833968	803
1637	0.413616	803
1638	0.590801	803
1639	0.40712	803
1640	0.276812	803
1641	0.548486	803
1642	0.350893	803
1643	0.547017	803
1644	0.667374	803
1645	0.447103	803
1646	0.340203	803
1647	0.569761	803
1648	0.683014	803
1649	0.444156	803
1650	0.280861	803
1651	0.594987	803
1652	0.646625	803
1653	0.664121	803
1654	0.533974	803
1655	0.389104	803
1656	0.671588	803
1657	0.593912	803
1658	0.343061	803
1659	0.452831	803
1660	0.376264	803
1661	0.328494	803
1662	0.668517	803
1663	0.476429	803
1664	0.28079	803
1665	0.161879	803
1666	0.293161	803
1667	0.325483	803
1668	0.402348	803
1669	0.462359	803
1670	0.368191	803
1671	0.490012	803
1672	0.428903	803
1673	0.2988	803
1674	0.43143	803
1675	0.337651	803
1676	0.297541	803
1677	0.681853	803
1678	0.485989	803
1679	0.249564	803
1680	0.359422	803
1681	0.464129	803
1682	0.266912	803
1683	0.43698	803
1684	0.274926	803
1685	0.363777	803
1686	0.381954	803
1687	0.477393	803
1688	0.313874	803
1689	0.369923	803
1690	0.356877	803
1691	0.332023	803
1692	0.36581	803
1693	0.4799	803
1694	0.407729	803
1695	0.351797	803
1696	0.490726	803
1697	0.403047	803
1698	0.358414	803
1699	0.41756	803
1700	0.316207	803
1701	0.416459	803
1702	0.325996	803
1703	0.353154	803
1704	0.318068	803
1705	0.217576	803
1706	0.154149	803
1707	0.378678	803
1708	0.24274	803
1709	0.373904	803
1710	0.367265	803
1711	0.24174	803
1712	0.311422	803
1713	0.376307	803
1714	0.314457	803
1715	0.171749	803
1716	0.327946	803
1717	0.584621	803
1718	0.538291	803
1719	0.399824	803
1720	0.402258	803
1721	0.49632	803
1722	0.405981	803
1723	0.496535	803
1724	0.366994	803
1725	0.355737	803
1726	0.492836	803
1727	0.484748	803
1728	0.373284	803
1729	0.399018	803
1730	0.453916	803
1731	0.358814	803
1732	0.208537	803
1733	0.274013	803
1734	0.307434	803
1735	0.277526	803
1736	0.527141	803
1737	0.455878	803
1738	0.336728	803
1739	0.423551	803
1740	0.270446	803
1741	0.273369	803
1742	0.348346	803
1743	0.412552	803
1744	0.497344	803
1745	0.205227	803
1746	0.325747	803
1747	0.334094	803
1748	0.378296	803
1749	0.333447	803
1750	0.370393	803
1751	0.374395	803
1752	0.259366	803
1753	0.335744	803
1754	0.256766	803
1755	0.282513	803
1756	0.611055	803
1757	0.486171	803
1758	0.250308	803
1759	0.340301	803
1760	0.468966	803
1761	0.265103	803
1762	0.456354	803
1763	0.21914	803
1764	0.317162	803
1765	0.401804	803
1766	0.464318	803
1767	0.263529	803
1768	0.331617	803
1769	0.383949	803
1770	0.321728	803
1771	0.242989	803
1772	0.356135	803
1773	0.308128	803
1774	0.286147	803
1775	0.483174	803
1776	0.382255	803
1777	0.278891	803
1778	0.395539	803
1779	0.282957	803
1780	0.36246	803
1781	0.323374	803
1782	0.33289	803
1783	0.341928	803
1784	0.277975	803
1785	0.208386	803
1786	0.34676	803
1787	0.320911	803
1788	0.284009	803
1789	0.273457	803
1790	0.303005	803
1791	0.293177	803
1792	0.109678	803
1793	0.261158	803
1794	0.596917	803
1795	0.547979	803
1796	0.355357	803
1797	0.320785	803
1798	0.48095	803
1799	0.379855	803
1800	0.475149	803
1801	0.323666	803
1802	0.32381	803
1803	0.452222	803
1804	0.462757	803
1805	0.321589	803
1806	0.359619	803
1807	0.386563	803
1808	0.320616	803
1809	0.19527	803
1810	0.32192	803
1811	0.299957	803
1812	0.261138	803
1813	0.507514	803
1814	0.405084	803
1815	0.282378	803
1816	0.375068	803
1817	0.1909	803
1818	0.233958	803
1819	0.288951	803
1820	0.35082	803
1821	0.472397	803
1822	0.391526	803
1823	0.437975	803
1824	0.400522	803
1825	0.503647	803
1826	0.415492	803
1827	0.385542	803
1828	0.44642	803
1829	0.319872	803
1830	0.345084	803
1831	0.69673	803
1832	0.59044	803
1833	0.396433	803
1834	0.26363	803
1835	0.415438	803
1836	0.354736	803
1837	0.519389	803
1838	0.333074	803
1839	0.386683	803
1840	0.442995	803
1841	0.442199	803
1842	0.364026	803
1843	0.461354	803
1844	0.28852	803
1845	0.387644	803
1846	0.394808	803
1847	0.493633	803
1848	0.423053	803
1849	0.406744	803
1850	0.460597	803
1851	0.475596	803
1852	0.404809	803
1853	0.345868	803
1854	0.248217	803
1855	0.399713	803
1856	0.368745	803
1857	0.42124	803
1858	0.44297	803
1859	0.327279	803
1860	0.486456	803
1861	0.289665	803
1862	0.40104	803
1863	0.346885	803
1864	0.169571	803
1865	0.232624	803
1866	0.434053	803
1867	0.475453	803
1868	0.659932	803
1869	0.452432	803
1870	0.45221	803
1871	0.618626	803
1872	0.499161	803
1873	0.616498	803
1874	0.41846	803
1875	0.302148	803
1876	0.589445	803
1877	0.603602	803
1878	0.382153	803
1879	0.380346	803
1880	0.532701	803
1881	0.487193	803
1882	0.200857	803
1883	0.283269	803
1884	0.233485	803
1885	0.315851	803
1886	0.626778	803
1887	0.396621	803
1888	0.270385	803
1889	0.528665	803
1890	0.288014	803
1891	0.348929	803
1892	0.447713	803
1893	0.374064	803
1894	0.5981	803
1895	0.585827	803
1896	0.299458	803
1897	0.527063	803
1898	0.289261	803
1899	0.271233	803
1900	0.372634	803
1901	0.54216	803
1902	0.369217	803
1903	0.713497	803
1904	0.405279	803
1905	0.533077	803
1906	0.699896	803
1907	0.404316	803
1908	0.694981	803
1909	0.378529	803
1910	0.2579	803
1911	0.638628	803
1912	0.687616	803
1913	0.366275	803
1914	0.2777	803
1915	0.581666	803
1916	0.588953	803
1917	0.285169	803
1918	0.239016	803
1919	0.215702	803
1920	0.34178	803
1921	0.707681	803
1922	0.324969	803
1923	0.296385	803
1924	0.624583	803
1925	0.42143	803
1926	0.48575	803
1927	0.554778	803
1928	0.297007	803
1929	0.581895	803
1930	0.511962	803
1931	0.263637	803
1932	0.450039	803
1933	0.525009	803
1934	0.329229	803
1935	0.186834	803
1936	0.760984	803
1937	0.412129	803
1938	0.464573	803
1939	0.344689	803
1940	0.301275	803
1941	0.427821	803
1942	0.328218	803
1943	0.415413	803
1944	0.544643	803
1945	0.410535	803
1946	0.322029	803
1947	0.444556	803
1948	0.559049	803
1949	0.411873	803
1950	0.227337	803
1951	0.461826	803
1952	0.513191	803
1953	0.543721	803
1954	0.426829	803
1955	0.392786	803
1956	0.563228	803
1957	0.484382	803
1958	0.31154	803
1959	0.31967	803
1960	0.235557	803
1961	0.292805	803
1962	0.547709	803
1963	0.430289	803
1964	0.443933	803
1965	0.39953	803
1966	0.243421	803
1967	0.254036	803
1968	0.462822	803
1969	0.456087	803
1970	0.651021	803
1971	0.462178	803
1972	0.555077	803
1973	0.640298	803
1974	0.45943	803
1975	0.63369	803
1976	0.447644	803
1977	0.357552	803
1978	0.64226	803
1979	0.625858	803
1980	0.41825	803
1981	0.396588	803
1982	0.614787	803
1983	0.515317	803
1984	0.225508	803
1985	0.19764	803
1986	0.238507	803
1987	0.296334	803
1988	0.668542	803
1989	0.479316	803
1990	0.34672	803
1991	0.559425	803
1992	0.388074	803
1993	0.384463	803
1994	0.511371	803
1995	0.43171	803
1996	0.619889	803
1997	0.457124	803
1998	0.442359	803
[truncated: 10,251 more rows]

## Sheet: 2a
	ID	Genus	Variance	Mean	LogVariance	LogMean	slope	pvalue	adjR2	excluded	qvalue	rank_initial	rank	slope_rounded
1	800	g_Faecalibacterium	1.36741e+20	1.72347e+10	20.1359	10.2364	1.58602	3.7e-08	0.8117	No	5.1e-08	1	1	1.6
2	801	g_Faecalibacterium	3.90232e+19	9.03595e+09	19.5913	9.95597	1.58602	3.7e-08	0.8117	No	5.1e-08	1	1	1.6
3	802	g_Faecalibacterium	9.82655e+19	1.73385e+10	19.9924	10.239	1.58602	3.7e-08	0.8117	No	5.1e-08	1	1	1.6
4	803	g_Faecalibacterium	8.54711e+19	1.01667e+10	19.9318	10.0072	1.58602	3.7e-08	0.8117	No	5.1e-08	1	1	1.6
5	804	g_Faecalibacterium	9.0712e+19	1.50463e+10	19.9577	10.1774	1.58602	3.7e-08	0.8117	No	5.1e-08	1	1	1.6
6	805	g_Faecalibacterium	4.37879e+20	2.70789e+10	20.6414	10.4326	1.58602	3.7e-08	0.8117	No	5.1e-08	1	1	1.6
7	806	g_Faecalibacterium	3.22769e+19	8.73479e+09	19.5089	9.94125	1.58602	3.7e-08	0.8117	No	5.1e-08	1	1	1.6
8	807	g_Faecalibacterium	3.84042e+19	5.57974e+09	19.5844	9.74661	1.58602	3.7e-08	0.8117	No	5.1e-08	1	1	1.6
9	808	g_Faecalibacterium	5.51623e+20	3.53982e+10	20.7416	10.549	1.58602	3.7e-08	0.8117	No	5.1e-08	1	1	1.6
10	809	g_Faecalibacterium	5.47465e+20	3.31575e+10	20.7384	10.5206	1.58602	3.7e-08	0.8117	No	5.1e-08	1	1	1.6
11	810	g_Faecalibacterium	3.36084e+19	1.19752e+10	19.5264	10.0783	1.58602	3.7e-08	0.8117	No	5.1e-08	1	1	1.6
12	811	g_Faecalibacterium	1.54592e+20	2.17503e+10	20.1892	10.3375	1.58602	3.7e-08	0.8117	No	5.1e-08	1	1	1.6
13	814	g_Faecalibacterium	2.36926e+20	2.29486e+10	20.3746	10.3608	1.58602	3.7e-08	0.8117	No	5.1e-08	1	1	1.6
14	815	g_Faecalibacterium	1.97817e+20	2.67772e+10	20.2963	10.4278	1.58602	3.7e-08	0.8117	No	5.1e-08	1	1	1.6
15	816	g_Faecalibacterium	5.46112e+19	8.74756e+09	19.7373	9.94189	1.58602	3.7e-08	0.8117	No	5.1e-08	1	1	1.6
16	817	g_Faecalibacterium	2.71431e+20	2.21087e+10	20.4337	10.3446	1.58602	3.7e-08	0.8117	No	5.1e-08	1	1	1.6
17	818	g_Faecalibacterium	2.50946e+20	2.42994e+10	20.3996	10.3856	1.58602	3.7e-08	0.8117	No	5.1e-08	1	1	1.6
18	819	g_Faecalibacterium	2.52093e+20	2.78531e+10	20.4016	10.4449	1.58602	3.7e-08	0.8117	No	5.1e-08	1	1	1.6
19	820	g_Faecalibacterium	1.45112e+20	1.93376e+10	20.1617	10.2864	1.58602	3.7e-08	0.8117	No	5.1e-08	1	1	1.6
20	821	g_Faecalibacterium	1.68992e+20	1.18939e+10	20.2279	10.0753	1.58602	3.7e-08	0.8117	No	5.1e-08	1	1	1.6
21	800	g_Roseburia	1.9375e+20	1.69728e+10	20.2872	10.2298	1.65248	5.24e-10	0.882216	No	1.01e-09	2	2	1.7
22	801	g_Roseburia	5.7873e+20	3.01798e+10	20.7625	10.4797	1.65248	5.24e-10	0.882216	No	1.01e-09	2	2	1.7
23	802	g_Roseburia	2.14135e+19	7.27226e+09	19.3307	9.86167	1.65248	5.24e-10	0.882216	No	1.01e-09	2	2	1.7
24	803	g_Roseburia	8.93734e+19	6.76993e+09	19.9512	9.83058	1.65248	5.24e-10	0.882216	No	1.01e-09	2	2	1.7
25	804	g_Roseburia	5.72007e+18	3.89663e+09	18.7574	9.59069	1.65248	5.24e-10	0.882216	No	1.01e-09	2	2	1.7
26	805	g_Roseburia	4.4846e+20	3.13069e+10	20.6517	10.4956	1.65248	5.24e-10	0.882216	No	1.01e-09	2	2	1.7
27	806	g_Roseburia	5.09376e+19	9.94644e+09	19.707	9.99767	1.65248	5.24e-10	0.882216	No	1.01e-09	2	2	1.7
28	807	g_Roseburia	6.54107e+18	2.5208e+09	18.8156	9.40154	1.65248	5.24e-10	0.882216	No	1.01e-09	2	2	1.7
29	808	g_Roseburia	4.14914e+19	5.21892e+09	19.618	9.71758	1.65248	5.24e-10	0.882216	No	1.01e-09	2	2	1.7
30	809	g_Roseburia	2.07694e+20	2.07611e+10	20.3174	10.3173	1.65248	5.24e-10	0.882216	No	1.01e-09	2	2	1.7
31	810	g_Roseburia	2.83348e+19	8.24899e+09	19.4523	9.9164	1.65248	5.24e-10	0.882216	No	1.01e-09	2	2	1.7
32	811	g_Roseburia	1.77516e+20	1.90831e+10	20.2492	10.2806	1.65248	5.24e-10	0.882216	No	1.01e-09	2	2	1.7
33	814	g_Roseburia	6.24865e+19	9.19124e+09	19.7958	9.96337	1.65248	5.24e-10	0.882216	No	1.01e-09	2	2	1.7
34	815	g_Roseburia	1.81737e+20	1.49364e+10	20.2594	10.1742	1.65248	5.24e-10	0.882216	No	1.01e-09	2	2	1.7
35	816	g_Roseburia	4.13146e+19	7.90734e+09	19.6161	9.89803	1.65248	5.24e-10	0.882216	No	1.01e-09	2	2	1.7
36	817	g_Roseburia	1.95017e+19	3.51687e+09	19.2901	9.54616	1.65248	5.24e-10	0.882216	No	1.01e-09	2	2	1.7
37	818	g_Roseburia	5.65642e+19	1.01194e+10	19.7525	10.0052	1.65248	5.24e-10	0.882216	No	1.01e-09	2	2	1.7
38	819	g_Roseburia	2.00226e+19	5.93254e+09	19.3015	9.77324	1.65248	5.24e-10	0.882216	No	1.01e-09	2	2	1.7
39	820	g_Roseburia	2.16974e+19	4.17141e+09	19.3364	9.62028	1.65248	5.24e-10	0.882216	No	1.01e-09	2	2	1.7
40	821	g_Roseburia	2.85526e+20	2.94393e+10	20.4556	10.4689	1.65248	5.24e-10	0.882216	No	1.01e-09	2	2	1.7
41	800	g_Bacteroides	3.11836e+19	8.80625e+09	19.4939	9.94479	1.89716	3.68e-10	0.886742	No	7.46e-10	3	3	1.9
42	801	g_Bacteroides	1.22279e+20	1.25436e+10	20.0874	10.0984	1.89716	3.68e-10	0.886742	No	7.46e-10	3	3	1.9
43	802	g_Bacteroides	2.78069e+18	2.77243e+09	18.4442	9.44286	1.89716	3.68e-10	0.886742	No	7.46e-10	3	3	1.9
44	803	g_Bacteroides	2.71868e+20	1.92735e+10	20.4344	10.285	1.89716	3.68e-10	0.886742	No	7.46e-10	3	3	1.9
45	804	g_Bacteroides	4.60836e+19	1.16063e+10	19.6635	10.0647	1.89716	3.68e-10	0.886742	No	7.46e-10	3	3	1.9
46	805	g_Bacteroides	4.11642e+19	9.2558e+09	19.6145	9.96641	1.89716	3.68e-10	0.886742	No	7.46e-10	3	3	1.9
47	806	g_Bacteroides	5.04148e+19	1.02707e+10	19.7026	10.0116	1.89716	3.68e-10	0.886742	No	7.46e-10	3	3	1.9
48	807	g_Bacteroides	1.49247e+20	1.52101e+10	20.1739	10.1821	1.89716	3.68e-10	0.886742	No	7.46e-10	3	3	1.9
49	808	g_Bacteroides	1.56086e+20	7.83353e+09	20.1934	9.89396	1.89716	3.68e-10	0.886742	No	7.46e-10	3	3	1.9
50	809	g_Bacteroides	3.14125e+20	2.14231e+10	20.4971	10.3309	1.89716	3.68e-10	0.886742	No	7.46e-10	3	3	1.9
51	810	g_Bacteroides	1.81631e+18	1.38092e+09	18.2592	9.14017	1.89716	3.68e-10	0.886742	No	7.46e-10	3	3	1.9
52	811	g_Bacteroides	3.69449e+19	9.29808e+09	19.5676	9.96839	1.89716	3.68e-10	0.886742	No	7.46e-10	3	3	1.9
53	814	g_Bacteroides	7.63891e+19	1.63811e+10	19.883	10.2143	1.89716	3.68e-10	0.886742	No	7.46e-10	3	3	1.9
54	815	g_Bacteroides	1.1058e+20	1.61579e+10	20.0437	10.2084	1.89716	3.68e-10	0.886742	No	7.46e-10	3	3	1.9
55	816	g_Bacteroides	2.2417e+20	1.90476e+10	20.3506	10.2798	1.89716	3.68e-10	0.886742	No	7.46e-10	3	3	1.9
56	817	g_Bacteroides	1.7337e+19	5.89135e+09	19.239	9.77021	1.89716	3.68e-10	0.886742	No	7.46e-10	3	3	1.9
57	818	g_Bacteroides	3.20781e+19	6.82562e+09	19.5062	9.83414	1.89716	3.68e-10	0.886742	No	7.46e-10	3	3	1.9
58	819	g_Bacteroides	1.81699e+20	2.09515e+10	20.2594	10.3212	1.89716	3.68e-10	0.886742	No	7.46e-10	3	3	1.9
59	820	g_Bacteroides	1.2175e+19	5.56257e+09	19.0855	9.74528	1.89716	3.68e-10	0.886742	No	7.46e-10	3	3	1.9
60	821	g_Bacteroides	2.25535e+20	2.224e+10	20.3532	10.3471	1.89716	3.68e-10	0.886742	No	7.46e-10	3	3	1.9
61	800	g_Alistipes	3.79576e+18	2.53468e+09	18.5793	9.40392	1.7191	1.67e-11	0.919539	No	5.8e-11	4	4	1.7
62	801	g_Alistipes	2.98048e+18	1.64513e+09	18.4743	9.2162	1.7191	1.67e-11	0.919539	No	5.8e-11	4	4	1.7
63	802	g_Alistipes	9.04957e+19	1.47126e+10	19.9566	10.1677	1.7191	1.67e-11	0.919539	No	5.8e-11	4	4	1.7
64	803	g_Alistipes	2.65596e+20	2.49781e+10	20.4242	10.3976	1.7191	1.67e-11	0.919539	No	5.8e-11	4	4	1.7
65	804	g_Alistipes	5.59214e+19	9.72727e+09	19.7476	9.98799	1.7191	1.67e-11	0.919539	No	5.8e-11	4	4	1.7
66	805	g_Alistipes	1.652e+18	1.23659e+09	18.218	9.09223	1.7191	1.67e-11	0.919539	No	5.8e-11	4	4	1.7
67	806	g_Alistipes	3.38763e+19	1.01586e+10	19.5299	10.0068	1.7191	1.67e-11	0.919539	No	5.8e-11	4	4	1.7
68	807	g_Alistipes	5.44847e+19	7.98175e+09	19.7363	9.9021	1.7191	1.67e-11	0.919539	No	5.8e-11	4	4	1.7
69	808	g_Alistipes	3.84469e+19	5.79729e+09	19.5849	9.76323	1.7191	1.67e-11	0.919539	No	5.8e-11	4	4	1.7
70	809	g_Alistipes	1.28587e+18	1.03951e+09	18.1092	9.01683	1.7191	1.67e-11	0.919539	No	5.8e-11	4	4	1.7
71	810	g_Alistipes	3.95252e+17	9.53505e+08	17.5969	8.97932	1.7191	1.67e-11	0.919539	No	5.8e-11	4	4	1.7
72	811	g_Alistipes	1.16896e+19	5.48205e+09	19.0678	9.73894	1.7191	1.67e-11	0.919539	No	5.8e-11	4	4	1.7
73	814	g_Alistipes	3.91873e+19	9.87146e+09	19.5931	9.99438	1.7191	1.67e-11	0.919539	No	5.8e-11	4	4	1.7
74	815	g_Alistipes	1.62352e+19	3.3858e+09	19.2105	9.52966	1.7191	1.67e-11	0.919539	No	5.8e-11	4	4	1.7
75	816	g_Alistipes	1.183e+19	5.04908e+09	19.073	9.70321	1.7191	1.67e-11	0.919539	No	5.8e-11	4	4	1.7
76	817	g_Alistipes	9.21802e+18	4.35735e+09	18.9646	9.63922	1.7191	1.67e-11	0.919539	No	5.8e-11	4	4	1.7
77	818	g_Alistipes	3.34874e+19	6.71039e+09	19.5249	9.82675	1.7191	1.67e-11	0.919539	No	5.8e-11	4	4	1.7
78	819	g_Alistipes	1.17305e+18	1.19917e+09	18.0693	9.07888	1.7191	1.67e-11	0.919539	No	5.8e-11	4	4	1.7
79	820	g_Alistipes	8.35535e+19	1.50634e+10	19.922	10.1779	1.7191	1.67e-11	0.919539	No	5.8e-11	4	4	1.7
80	821	g_Alistipes	6.09817e+18	6.14386e+09	18.7852	9.78844	1.7191	1.67e-11	0.919539	No	5.8e-11	4	4	1.7
81	800	uc_f_Lachnospiraceae	1.82893e+19	6.32139e+09	19.2622	9.80081	1.74385	1.42e-07	0.781691	No	1.86e-07	5	5	1.7
82	801	uc_f_Lachnospiraceae	6.27624e+18	3.97058e+09	18.7977	9.59885	1.74385	1.42e-07	0.781691	No	1.86e-07	5	5	1.7
83	802	uc_f_Lachnospiraceae	1.46496e+19	6.1731e+09	19.1658	9.7905	1.74385	1.42e-07	0.781691	No	1.86e-07	5	5	1.7
84	803	uc_f_Lachnospiraceae	2.8828e+19	6.70412e+09	19.4598	9.82634	1.74385	1.42e-07	0.781691	No	1.86e-07	5	5	1.7
85	804	uc_f_Lachnospiraceae	2.4094e+19	7.25518e+09	19.3819	9.86065	1.74385	1.42e-07	0.781691	No	1.86e-07	5	5	1.7
86	805	uc_f_Lachnospiraceae	1.49162e+19	7.59607e+09	19.1737	9.88059	1.74385	1.42e-07	0.781691	No	1.86e-07	5	5	1.7
87	806	uc_f_Lachnospiraceae	4.38907e+18	3.59281e+09	18.6424	9.55543	1.74385	1.42e-07	0.781691	No	1.86e-07	5	5	1.7
88	807	uc_f_Lachnospiraceae	5.88984e+19	8.91166e+09	19.7701	9.94996	1.74385	1.42e-07	0.781691	No	1.86e-07	5	5	1.7
89	808	uc_f_Lachnospiraceae	2.10535e+19	4.84992e+09	19.3233	9.68573	1.74385	1.42e-07	0.781691	No	1.86e-07	5	5	1.7
90	809	uc_f_Lachnospiraceae	6.05518e+18	3.37102e+09	18.7821	9.52776	1.74385	1.42e-07	0.781691	No	1.86e-07	5	5	1.7
91	810	uc_f_Lachnospiraceae	1.82795e+19	8.34399e+09	19.262	9.92137	1.74385	1.42e-07	0.781691	No	1.86e-07	5	5	1.7
92	811	uc_f_Lachnospiraceae	3.70468e+19	9.7787e+09	19.5688	9.99028	1.74385	1.42e-07	0.781691	No	1.86e-07	5	5	1.7
93	814	uc_f_Lachnospiraceae	2.3072e+19	7.5747e+09	19.3631	9.87937	1.74385	1.42e-07	0.781691	No	1.86e-07	5	5	1.7
94	815	uc_f_Lachnospiraceae	1.6067e+19	8.59023e+09	19.2059	9.934	1.74385	1.42e-07	0.781691	No	1.86e-07	5	5	1.7
95	816	uc_f_Lachnospiraceae	4.96073e+18	3.62251e+09	18.6955	9.55901	1.74385	1.42e-07	0.781691	No	1.86e-07	5	5	1.7
96	817	uc_f_Lachnospiraceae	1.72866e+19	6.94104e+09	19.2377	9.84142	1.74385	1.42e-07	0.781691	No	1.86e-07	5	5	1.7
97	818	uc_f_Lachnospiraceae	1.09762e+19	6.59299e+09	19.0405	9.81908	1.74385	1.42e-07	0.781691	No	1.86e-07	5	5	1.7
98	819	uc_f_Lachnospiraceae	4.97567e+19	1.26317e+10	19.6969	10.1015	1.74385	1.42e-07	0.781691	No	1.86e-07	5	5	1.7
99	820	uc_f_Lachnospiraceae	4.59928e+18	3.5604e+09	18.6627	9.5515	1.74385	1.42e-07	0.781691	No	1.86e-07	5	5	1.7
100	821	uc_f_Lachnospiraceae	3.24516e+19	1.10332e+10	19.5112	10.0427	1.74385	1.42e-07	0.781691	No	1.86e-07	5	5	1.7
101	800	g_Clostridium_IV	2.1424e+19	5.95092e+09	19.3309	9.77458	1.77391	7.11e-15	0.96593	No	2.05e-13	6	6	1.8
102	801	g_Clostridium_IV	6.45478e+16	3.36296e+08	16.8099	8.52672	1.77391	7.11e-15	0.96593	No	2.05e-13	6	6	1.8
103	802	g_Clostridium_IV	1.10306e+20	1.53468e+10	20.0426	10.186	1.77391	7.11e-15	0.96593	No	2.05e-13	6	6	1.8
104	803	g_Clostridium_IV	2.53827e+19	7.26744e+09	19.4045	9.86138	1.77391	7.11e-15	0.96593	No	2.05e-13	6	6	1.8
105	804	g_Clostridium_IV	3.25914e+19	8.07999e+09	19.5131	9.90741	1.77391	7.11e-15	0.96593	No	2.05e-13	6	6	1.8
106	805	g_Clostridium_IV	4.39821e+16	1.91499e+08	16.6433	8.28217	1.77391	7.11e-15	0.96593	No	2.05e-13	6	6	1.8
107	806	g_Clostridium_IV	2.70269e+19	5.12699e+09	19.4318	9.70986	1.77391	7.11e-15	0.96593	No	2.05e-13	6	6	1.8
108	807	g_Clostridium_IV	1.03565e+19	1.74853e+09	19.0152	9.24267	1.77391	7.11e-15	0.96593	No	2.05e-13	6	6	1.8
109	808	g_Clostridium_IV	3.14951e+18	2.41233e+09	18.4982	9.38244	1.77391	7.11e-15	0.96593	No	2.05e-13	6	6	1.8
110	809	g_Clostridium_IV	8.43383e+16	3.01803e+08	16.926	8.47972	1.77391	7.11e-15	0.96593	No	2.05e-13	6	6	1.8
111	810	g_Clostridium_IV	4.04048e+18	3.00894e+09	18.6064	9.47841	1.77391	7.11e-15	0.96593	No	2.05e-13	6	6	1.8
112	811	g_Clostridium_IV	2.9597e+19	8.56214e+09	19.4712	9.93258	1.77391	7.11e-15	0.96593	No	2.05e-13	6	6	1.8
113	814	g_Clostridium_IV	1.79481e+18	1.94506e+09	18.254	9.28893	1.77391	7.11e-15	0.96593	No	2.05e-13	6	6	1.8
114	815	g_Clostridium_IV	2.03335e+19	5.72102e+09	19.3082	9.75747	1.77391	7.11e-15	0.96593	No	2.05e-13	6	6	1.8
115	816	g_Clostridium_IV	3.23811e+20	2.54964e+10	20.5103	10.4065	1.77391	7.11e-15	0.96593	No	2.05e-13	6	6	1.8
116	817	g_Clostridium_IV	7.10755e+19	1.58808e+10	19.8517	10.2009	1.77391	7.11e-15	0.96593	No	2.05e-13	6	6	1.8
117	818	g_Clostridium_IV	6.04068e+18	3.93186e+09	18.7811	9.5946	1.77391	7.11e-15	0.96593	No	2.05e-13	6	6	1.8
118	819	g_Clostridium_IV	1.33343e+17	3.41226e+08	17.125	8.53304	1.77391	7.11e-15	0.96593	No	2.05e-13	6	6	1.8
119	820	g_Clostridium_IV	1.18012e+19	5.19763e+09	19.0719	9.71581	1.77391	7.11e-15	0.96593	No	2.05e-13	6	6	1.8
120	821	g_Clostridium_IV	7.44562e+19	1.58764e+10	19.8719	10.2008	1.77391	7.11e-15	0.96593	No	2.05e-13	6	6	1.8
121	800	g_Blautia	2.47986e+18	2.23181e+09	18.3944	9.34866	2.00613	7.69e-11	0.904727	No	2.21e-10	7	7	2
122	801	g_Blautia	4.65034e+18	3.33762e+09	18.6675	9.52344	2.00613	7.69e-11	0.904727	No	2.21e-10	7	7	2
123	802	g_Blautia	1.72526e+18	1.7814e+09	18.2369	9.25076	2.00613	7.69e-11	0.904727	No	2.21e-10	7	7	2
124	803	g_Blautia	7.00981e+18	3.25788e+09	18.8457	9.51294	2.00613	7.69e-11	0.904727	No	2.21e-10	7	7	2
125	804	g_Blautia	2.04988e+18	1.92516e+09	18.3117	9.28447	2.00613	7.69e-11	0.904727	No	2.21e-10	7	7	2
126	805	g_Blautia	1.74141e+19	7.43844e+09	19.2409	9.87148	2.00613	7.69e-11	0.904727	No	2.21e-10	7	7	2
127	806	g_Blautia	2.13942e+18	1.8823e+09	18.3303	9.27469	2.00613	7.69e-11	0.904727	No	2.21e-10	7	7	2
128	807	g_Blautia	1.44551e+20	1.81198e+10	20.16	10.2582	2.00613	7.69e-11	0.904727	No	2.21e-10	7	7	2
129	808	g_Blautia	9.63413e+18	4.5159e+09	18.9838	9.65474	2.00613	7.69e-11	0.904727	No	2.21e-10	7	7	2
130	809	g_Blautia	1.41633e+20	1.23023e+10	20.1512	10.09	2.00613	7.69e-11	0.904727	No	2.21e-10	7	7	2
131	810	g_Blautia	2.90027e+18	2.75241e+09	18.4624	9.43971	2.00613	7.69e-11	0.904727	No	2.21e-10	7	7	2
132	811	g_Blautia	4.64327e+18	3.82214e+09	18.6668	9.58231	2.00613	7.69e-11	0.904727	No	2.21e-10	7	7	2
133	814	g_Blautia	7.51956e+18	3.71066e+09	18.8762	9.56945	2.00613	7.69e-11	0.904727	No	2.21e-10	7	7	2
134	815	g_Blautia	8.27037e+18	3.31646e+09	18.9175	9.52067	2.00613	7.69e-11	0.904727	No	2.21e-10	7	7	2
135	816	g_Blautia	1.74861e+19	5.14951e+09	19.2427	9.71177	2.00613	7.69e-11	0.904727	No	2.21e-10	7	7	2
136	817	g_Blautia	3.46944e+19	6.43982e+09	19.5403	9.80887	2.00613	7.69e-11	0.904727	No	2.21e-10	7	7	2
137	818	g_Blautia	8.36287e+18	4.14531e+09	18.9224	9.61756	2.00613	7.69e-11	0.904727	No	2.21e-10	7	7	2
138	819	g_Blautia	1.63706e+19	4.08381e+09	19.2141	9.61107	2.00613	7.69e-11	0.904727	No	2.21e-10	7	7	2
139	820	g_Blautia	1.8795e+18	2.14842e+09	18.274	9.33212	2.00613	7.69e-11	0.904727	No	2.21e-10	7	7	2
140	821	g_Blautia	7.42594e+18	6.00866e+09	18.8708	9.77878	2.00613	7.69e-11	0.904727	No	2.21e-10	7	7	2
141	800	g_Anaerostipes	1.20664e+19	3.30939e+09	19.0816	9.51975	1.9268	4.15e-09	0.852016	No	6.89e-09	8	8	1.9
142	801	g_Anaerostipes	1.5026e+19	5.01243e+09	19.1768	9.70005	1.9268	4.15e-09	0.852016	No	6.89e-09	8	8	1.9
143	802	g_Anaerostipes	1.43648e+18	2.2445e+09	18.1573	9.35112	1.9268	4.15e-09	0.852016	No	6.89e-09	8	8	1.9
144	803	g_Anaerostipes	5.6438e+18	1.6833e+09	18.7516	9.22616	1.9268	4.15e-09	0.852016	No	6.89e-09	8	8	1.9
145	804	g_Anaerostipes	4.42788e+18	3.55926e+09	18.6462	9.55136	1.9268	4.15e-09	0.852016	No	6.89e-09	8	8	1.9
146	805	g_Anaerostipes	3.34309e+19	8.74406e+09	19.5241	9.94171	1.9268	4.15e-09	0.852016	No	6.89e-09	8	8	1.9
147	806	g_Anaerostipes	2.54549e+17	9.35183e+08	17.4058	8.9709	1.9268	4.15e-09	0.852016	No	6.89e-09	8	8	1.9
148	807	g_Anaerostipes	1.16973e+20	1.31281e+10	20.0681	10.1182	1.9268	4.15e-09	0.852016	No	6.89e-09	8	8	1.9
149	808	g_Anaerostipes	2.76032e+18	1.82434e+09	18.441	9.26111	1.9268	4.15e-09	0.852016	No	6.89e-09	8	8	1.9
150	809	g_Anaerostipes	3.13791e+18	1.25839e+09	18.4966	9.09981	1.9268	4.15e-09	0.852016	No	6.89e-09	8	8	1.9
151	810	g_Anaerostipes	1.41865e+19	5.38734e+09	19.1519	9.73137	1.9268	4.15e-09	0.852016	No	6.89e-09	8	8	1.9
152	811	g_Anaerostipes	3.55002e+19	8.28655e+09	19.5502	9.91837	1.9268	4.15e-09	0.852016	No	6.89e-09	8	8	1.9
153	814	g_Anaerostipes	2.1503e+18	2.61366e+09	18.3325	9.41725	1.9268	4.15e-09	0.852016	No	6.89e-09	8	8	1.9
154	815	g_Anaerostipes	1.11252e+18	2.00732e+09	18.0463	9.30262	1.9268	4.15e-09	0.852016	No	6.89e-09	8	8	1.9
155	816	g_Anaerostipes	3.80769e+18	2.35413e+09	18.5807	9.37183	1.9268	4.15e-09	0.852016	No	6.89e-09	8	8	1.9
156	817	g_Anaerostipes	1.20273e+20	1.41554e+10	20.0802	10.1509	1.9268	4.15e-09	0.852016	No	6.89e-09	8	8	1.9
157	818	g_Anaerostipes	2.67826e+18	2.82607e+09	18.4279	9.45118	1.9268	4.15e-09	0.852016	No	6.89e-09	8	8	1.9
158	819	g_Anaerostipes	1.22513e+19	5.24164e+09	19.0882	9.71947	1.9268	4.15e-09	0.852016	No	6.89e-09	8	8	1.9
159	820	g_Anaerostipes	7.71312e+18	3.95183e+09	18.8872	9.5968	1.9268	4.15e-09	0.852016	No	6.89e-09	8	8	1.9
160	821	g_Anaerostipes	2.716e+18	2.60498e+09	18.4339	9.4158	1.9268	4.15e-09	0.852016	No	6.89e-09	8	8	1.9
161	800	uc_f_Ruminococcaceae	1.79486e+18	1.73844e+09	18.254	9.24016	1.74709	2.64e-13	0.949162	No	2.96e-12	9	9	1.7
162	801	uc_f_Ruminococcaceae	3.65965e+17	5.94314e+08	17.5634	8.77402	1.74709	2.64e-13	0.949162	No	2.96e-12	9	9	1.7
163	802	uc_f_Ruminococcaceae	3.63109e+18	3.25868e+09	18.56	9.51304	1.74709	2.64e-13	0.949162	No	2.96e-12	9	9	1.7
164	803	uc_f_Ruminococcaceae	1.06667e+19	5.11668e+09	19.028	9.70899	1.74709	2.64e-13	0.949162	No	2.96e-12	9	9	1.7
165	804	uc_f_Ruminococcaceae	1.26522e+20	1.74875e+10	20.1022	10.2427	1.74709	2.64e-13	0.949162	No	2.96e-12	9	9	1.7
166	805	uc_f_Ruminococcaceae	3.76682e+17	9.22453e+08	17.576	8.96494	1.74709	2.64e-13	0.949162	No	2.96e-12	9	9	1.7
167	806	uc_f_Ruminococcaceae	2.52401e+19	7.11393e+09	19.4021	9.85211	1.74709	2.64e-13	0.949162	No	2.96e-12	9	9	1.7
168	807	uc_f_Ruminococcaceae	9.91588e+18	4.29066e+09	18.9963	9.63252	1.74709	2.64e-13	0.949162	No	2.96e-12	9	9	1.7
169	808	uc_f_Ruminococcaceae	1.41404e+19	4.13422e+09	19.1505	9.61639	1.74709	2.64e-13	0.949162	No	2.96e-12	9	9	1.7
170	809	uc_f_Ruminococcaceae	1.07293e+18	9.27774e+08	18.0306	8.96744	1.74709	2.64e-13	0.949162	No	2.96e-12	9	9	1.7
171	810	uc_f_Ruminococcaceae	4.85072e+19	1.23433e+10	19.6858	10.0914	1.74709	2.64e-13	0.949162	No	2.96e-12	9	9	1.7
172	811	uc_f_Ruminococcaceae	1.21224e+18	1.59e+09	18.0836	9.2014	1.74709	2.64e-13	0.949162	No	2.96e-12	9	9	1.7
173	814	uc_f_Ruminococcaceae	5.04794e+18	3.28808e+09	18.7031	9.51694	1.74709	2.64e-13	0.949162	No	2.96e-12	9	9	1.7
174	815	uc_f_Ruminococcaceae	1.09416e+19	3.76345e+09	19.0391	9.57559	1.74709	2.64e-13	0.949162	No	2.96e-12	9	9	1.7
175	816	uc_f_Ruminococcaceae	1.13494e+18	1.60027e+09	18.055	9.20419	1.74709	2.64e-13	0.949162	No	2.96e-12	9	9	1.7
176	817	uc_f_Ruminococcaceae	4.99549e+18	3.01714e+09	18.6986	9.4796	1.74709	2.64e-13	0.949162	No	2.96e-12	9	9	1.7
177	818	uc_f_Ruminococcaceae	1.00154e+19	6.08245e+09	19.0007	9.78408	1.74709	2.64e-13	0.949162	No	2.96e-12	9	9	1.7
178	819	uc_f_Ruminococcaceae	5.61808e+18	4.08019e+09	18.7496	9.61068	1.74709	2.64e-13	0.949162	No	2.96e-12	9	9	1.7
179	820	uc_f_Ruminococcaceae	1.2135e+19	5.71427e+09	19.084	9.75696	1.74709	2.64e-13	0.949162	No	2.96e-12	9	9	1.7
180	821	uc_f_Ruminococcaceae	1.56744e+18	2.11483e+09	18.1952	9.32528	1.74709	2.64e-13	0.949162	No	2.96e-12	9	9	1.7
181	800	g_Ruminococcus2	1.05028e+19	4.41553e+09	19.0213	9.64498	1.729	1.46e-11	0.920702	No	5.62e-11	10	10	1.7
182	801	g_Ruminococcus2	1.44293e+18	1.816e+09	18.1592	9.25912	1.729	1.46e-11	0.920702	No	5.62e-11	10	10	1.7
183	802	g_Ruminococcus2	3.77691e+18	3.21393e+09	18.5771	9.50704	1.729	1.46e-11	0.920702	No	5.62e-11	10	10	1.7
184	803	g_Ruminococcus2	3.77618e+18	2.02149e+09	18.5771	9.30567	1.729	1.46e-11	0.920702	No	5.62e-11	10	10	1.7
185	804	g_Ruminococcus2	6.126e+17	9.48266e+08	17.7872	8.97693	1.729	1.46e-11	0.920702	No	5.62e-11	10	10	1.7
186	805	g_Ruminococcus2	8.15176e+17	1.4644e+09	17.9113	9.16566	1.729	1.46e-11	0.920702	No	5.62e-11	10	10	1.7
187	806	g_Ruminococcus2	2.35376e+18	2.66361e+09	18.3718	9.42547	1.729	1.46e-11	0.920702	No	5.62e-11	10	10	1.7
188	807	g_Ruminococcus2	6.73227e+19	1.26101e+10	19.8282	10.1007	1.729	1.46e-11	0.920702	No	5.62e-11	10	10	1.7
189	808	g_Ruminococcus2	3.7345e+18	2.38427e+09	18.5722	9.37736	1.729	1.46e-11	0.920702	No	5.62e-11	10	10	1.7
190	809	g_Ruminococcus2	3.32792e+18	1.90184e+09	18.5222	9.27917	1.729	1.46e-11	0.920702	No	5.62e-11	10	10	1.7
191	810	g_Ruminococcus2	2.49765e+18	2.31307e+09	18.3975	9.36419	1.729	1.46e-11	0.920702	No	5.62e-11	10	10	1.7
192	811	g_Ruminococcus2	1.19911e+19	6.05428e+09	19.0789	9.78206	1.729	1.46e-11	0.920702	No	5.62e-11	10	10	1.7
193	814	g_Ruminococcus2	2.82115e+18	2.52975e+09	18.4504	9.40308	1.729	1.46e-11	0.920702	No	5.62e-11	10	10	1.7
194	815	g_Ruminococcus2	3.58992e+18	3.46425e+09	18.5551	9.53961	1.729	1.46e-11	0.920702	No	5.62e-11	10	10	1.7
195	816	g_Ruminococcus2	6.41153e+17	1.00725e+09	17.807	9.00314	1.729	1.46e-11	0.920702	No	5.62e-11	10	10	1.7
196	817	g_Ruminococcus2	2.73136e+18	2.37023e+09	18.4364	9.37479	1.729	1.46e-11	0.920702	No	5.62e-11	10	10	1.7
197	818	g_Ruminococcus2	3.88642e+18	2.38329e+09	18.5895	9.37718	1.729	1.46e-11	0.920702	No	5.62e-11	10	10	1.7
198	819	g_Ruminococcus2	4.18853e+19	1.04407e+10	19.6221	10.0187	1.729	1.46e-11	0.920702	No	5.62e-11	10	10	1.7
199	820	g_Ruminococcus2	1.02096e+18	1.43289e+09	18.009	9.15621	1.729	1.46e-11	0.920702	No	5.62e-11	10	10	1.7
200	821	g_Ruminococcus2	4.56085e+18	4.80074e+09	18.659	9.68131	1.729	1.46e-11	0.920702	No	5.62e-11	10	10	1.7
201	800	g_Prevotella	3287257821428630	2.67105e+07	15.5168	7.42668	1.66889	2.02e-10	0.989488	No	4.92e-10	11	11	1.7
202	801	g_Prevotella	4.44785e+20	1.96625e+10	20.6482	10.2936	1.66889	2.02e-10	0.989488	No	4.92e-10	11	11	1.7
203	802	g_Prevotella	1.84064e+20	2.00723e+10	20.265	10.3026	1.66889	2.02e-10	0.989488	No	4.92e-10	11	11	1.7
204	803	g_Prevotella	0	0	#NAME?	#NAME?	1.66889	2.02e-10	0.989488	No	4.92e-10	11	11	1.7
205	804	g_Prevotella	0	0	#NAME?	#NAME?	1.66889	2.02e-10	0.989488	No	4.92e-10	11	11	1.7
206	805	g_Prevotella	0	0	#NAME?	#NAME?	1.66889	2.02e-10	0.989488	No	4.92e-10	11	11	1.7
207	806	g_Prevotella	7.41718e+18	1.84053e+09	18.8702	9.26494	1.66889	2.02e-10	0.989488	No	4.92e-10	11	11	1.7
208	807	g_Prevotella	164244313181853	3.75506e+06	14.2155	6.57462	1.66889	2.02e-10	0.989488	No	4.92e-10	11	11	1.7
209	808	g_Prevotella	9.92601e+19	5.8376e+09	19.9968	9.76623	1.66889	2.02e-10	0.989488	No	4.92e-10	11	11	1.7
210	809	g_Prevotella	7.39414e+13	1.59678e+06	13.8689	6.20324	1.66889	2.02e-10	0.989488	No	4.92e-10	11	11	1.7
211	810	g_Prevotella	2.06131e+19	1.7881e+09	19.3141	9.25239	1.66889	2.02e-10	0.989488	No	4.92e-10	11	11	1.7
212	811	g_Prevotella	0	0	#NAME?	#NAME?	1.66889	2.02e-10	0.989488	No	4.92e-10	11	11	1.7
213	814	g_Prevotella	7.87275e+18	2.62952e+09	18.8961	9.41988	1.66889	2.02e-10	0.989488	No	4.92e-10	11	11	1.7
214	815	g_Prevotella	0	0	#NAME?	#NAME?	1.66889	2.02e-10	0.989488	No	4.92e-10	11	11	1.7
215	816	g_Prevotella	0	0	#NAME?	#NAME?	1.66889	2.02e-10	0.989488	No	4.92e-10	11	11	1.7
216	817	g_Prevotella	0	0	#NAME?	#NAME?	1.66889	2.02e-10	0.989488	No	4.92e-10	11	11	1.7
217	818	g_Prevotella	5.46419e+18	2.39452e+09	18.7375	9.37922	1.66889	2.02e-10	0.989488	No	4.92e-10	11	11	1.7
218	819	g_Prevotella	0	0	#NAME?	#NAME?	1.66889	2.02e-10	0.989488	No	4.92e-10	11	11	1.7
219	820	g_Prevotella	0	0	#NAME?	#NAME?	1.66889	2.02e-10	0.989488	No	4.92e-10	11	11	1.7
220	821	g_Prevotella	8.93842e+13	1.92985e+06	13.9513	6.28552	1.66889	2.02e-10	0.989488	No	4.92e-10	11	11	1.7
221	800	g_Ruminococcus	3.04151e+18	2.81605e+09	18.4831	9.44964	1.8139	5.84e-11	0.919877	No	1.78e-10	12	12	1.8
222	801	g_Ruminococcus	0	0	#NAME?	#NAME?	1.8139	5.84e-11	0.919877	No	1.78e-10	12	12	1.8
223	802	g_Ruminococcus	5.27856e+18	3.11045e+09	18.7225	9.49282	1.8139	5.84e-11	0.919877	No	1.78e-10	12	12	1.8
224	803	g_Ruminococcus	2.051e+18	1.61224e+09	18.312	9.20743	1.8139	5.84e-11	0.919877	No	1.78e-10	12	12	1.8
225	804	g_Ruminococcus	1.53354e+19	5.9982e+09	19.1857	9.77802	1.8139	5.84e-11	0.919877	No	1.78e-10	12	12	1.8
226	805	g_Ruminococcus	1.04282e+17	4.5183e+08	17.0182	8.65497	1.8139	5.84e-11	0.919877	No	1.78e-10	12	12	1.8
227	806	g_Ruminococcus	3.17709e+19	6.12503e+09	19.502	9.78711	1.8139	5.84e-11	0.919877	No	1.78e-10	12	12	1.8
228	807	g_Ruminococcus	1.73837e+18	1.46189e+09	18.2401	9.16492	1.8139	5.84e-11	0.919877	No	1.78e-10	12	12	1.8
229	808	g_Ruminococcus	7.07468e+18	4.3602e+09	18.8497	9.63951	1.8139	5.84e-11	0.919877	No	1.78e-10	12	12	1.8
230	809	g_Ruminococcus	1.51717e+18	1.12739e+09	18.181	9.05208	1.8139	5.84e-11	0.919877	No	1.78e-10	12	12	1.8
231	810	g_Ruminococcus	4.02869e+18	3.1111e+09	18.6052	9.49291	1.8139	5.84e-11	0.919877	No	1.78e-10	12	12	1.8
232	811	g_Ruminococcus	2.91531e+18	1.625e+09	18.4647	9.21085	1.8139	5.84e-11	0.919877	No	1.78e-10	12	12	1.8
233	814	g_Ruminococcus	9.31574e+18	4.53986e+09	18.9692	9.65704	1.8139	5.84e-11	0.919877	No	1.78e-10	12	12	1.8
234	815	g_Ruminococcus	6.46037e+16	3.2239e+08	16.8103	8.50838	1.8139	5.84e-11	0.919877	No	1.78e-10	12	12	1.8
235	816	g_Ruminococcus	3.50953e+18	1.90645e+09	18.5452	9.28023	1.8139	5.84e-11	0.919877	No	1.78e-10	12	12	1.8
236	817	g_Ruminococcus	4.69525e+18	3.20098e+09	18.6717	9.50528	1.8139	5.84e-11	0.919877	No	1.78e-10	12	12	1.8
237	818	g_Ruminococcus	1.68131e+19	4.9518e+09	19.2256	9.69476	1.8139	5.84e-11	0.919877	No	1.78e-10	12	12	1.8
238	819	g_Ruminococcus	9.16056e+17	1.07369e+09	17.9619	9.03088	1.8139	5.84e-11	0.919877	No	1.78e-10	12	12	1.8
239	820	g_Ruminococcus	1.81281e+19	4.24781e+09	19.2584	9.62817	1.8139	5.84e-11	0.919877	No	1.78e-10	12	12	1.8
240	821	g_Ruminococcus	5.30162e+18	5.26591e+09	18.7244	9.72147	1.8139	5.84e-11	0.919877	No	1.78e-10	12	12	1.8
241	800	g_Bifidobacterium	3.02732e+19	5.39343e+09	19.4811	9.73186	1.74407	8.44e-15	0.977337	No	2.05e-13	13	13	1.7
242	801	g_Bifidobacterium	1.85487e+18	1.53592e+09	18.2683	9.18637	1.74407	8.44e-15	0.977337	No	2.05e-13	13	13	1.7
243	802	g_Bifidobacterium	1.24447e+16	1.25036e+08	16.095	8.09704	1.74407	8.44e-15	0.977337	No	2.05e-13	13	13	1.7
244	803	g_Bifidobacterium	8.11213e+16	2.07857e+08	16.9091	8.31777	1.74407	8.44e-15	0.977337	No	2.05e-13	13	13	1.7
245	804	g_Bifidobacterium	2.60901e+18	1.68482e+09	18.4165	9.22655	1.74407	8.44e-15	0.977337	No	2.05e-13	13	13	1.7
246	805	g_Bifidobacterium	1.48959e+18	1.77606e+09	18.1731	9.24946	1.74407	8.44e-15	0.977337	No	2.05e-13	13	13	1.7
247	806	g_Bifidobacterium	5.93571e+17	6.25931e+08	17.7735	8.79653	1.74407	8.44e-15	0.977337	No	2.05e-13	13	13	1.7
248	807	g_Bifidobacterium	3.86017e+16	1.36432e+08	16.5866	8.13492	1.74407	8.44e-15	0.977337	No	2.05e-13	13	13	1.7
249	808	g_Bifidobacterium	4.48615e+18	1.851e+09	18.6519	9.26741	1.74407	8.44e-15	0.977337	No	2.05e-13	13	13	1.7
250	809	g_Bifidobacterium	1.75037e+20	1.31295e+10	20.2431	10.1182	1.74407	8.44e-15	0.977337	No	2.05e-13	13	13	1.7
251	810	g_Bifidobacterium	1.26902e+19	3.44825e+09	19.1035	9.5376	1.74407	8.44e-15	0.977337	No	2.05e-13	13	13	1.7
252	811	g_Bifidobacterium	1.40613e+19	5.58091e+09	19.148	9.7467	1.74407	8.44e-15	0.977337	No	2.05e-13	13	13	1.7
253	814	g_Bifidobacterium	0	0	#NAME?	#NAME?	1.74407	8.44e-15	0.977337	No	2.05e-13	13	13	1.7
254	815	g_Bifidobacterium	7.19302e+16	2.67164e+08	16.8569	8.42678	1.74407	8.44e-15	0.977337	No	2.05e-13	13	13	1.7
255	816	g_Bifidobacterium	3490931945951400	4.75956e+07	15.5429	7.67757	1.74407	8.44e-15	0.977337	No	2.05e-13	13	13	1.7
256	817	g_Bifidobacterium	5.23324e+16	2.30142e+08	16.7188	8.362	1.74407	8.44e-15	0.977337	No	2.05e-13	13	13	1.7
257	818	g_Bifidobacterium	5.25004e+18	2.85429e+09	18.7202	9.4555	1.74407	8.44e-15	0.977337	No	2.05e-13	13	13	1.7
258	819	g_Bifidobacterium	1209576333284810	1.09679e+07	15.0826	7.04013	1.74407	8.44e-15	0.977337	No	2.05e-13	13	13	1.7
259	820	g_Bifidobacterium	5.77682e+18	2.52886e+09	18.7617	9.40292	1.74407	8.44e-15	0.977337	No	2.05e-13	13	13	1.7
260	821	g_Bifidobacterium	0	0	#NAME?	#NAME?	1.74407	8.44e-15	0.977337	No	2.05e-13	13	13	1.7
261	800	g_Sutterella	4.66702e+17	6.50139e+08	17.669	8.81301	1.92074	8.7e-08	0.88912	No	1.15e-07	14	14	1.9
262	801	g_Sutterella	8.27948e+18	3.17121e+09	18.918	9.50122	1.92074	8.7e-08	0.88912	No	1.15e-07	14	14	1.9
263	802	g_Sutterella	3.73617e+17	1.00648e+09	17.5724	9.0028	1.92074	8.7e-08	0.88912	No	1.15e-07	14	14	1.9
264	803	g_Sutterella	1.96366e+18	1.76192e+09	18.2931	9.24599	1.92074	8.7e-08	0.88912	No	1.15e-07	14	14	1.9
265	804	g_Sutterella	0	0	#NAME?	#NAME?	1.92074	8.7e-08	0.88912	No	1.15e-07	14	14	1.9
266	805	g_Sutterella	1.9932e+18	1.54701e+09	18.2996	9.18949	1.92074	8.7e-08	0.88912	No	1.15e-07	14	14	1.9
267	806	g_Sutterella	3.51239e+18	2.20949e+09	18.5456	9.34429	1.92074	8.7e-08	0.88912	No	1.15e-07	14	14	1.9
268	807	g_Sutterella	2.90095e+18	1.61963e+09	18.4625	9.20942	1.92074	8.7e-08	0.88912	No	1.15e-07	14	14	1.9
269	808	g_Sutterella	1.41785e+18	1.0567e+09	18.1516	9.02395	1.92074	8.7e-08	0.88912	No	1.15e-07	14	14	1.9
270	809	g_Sutterella	6.87395e+18	2.25788e+09	18.8372	9.3537	1.92074	8.7e-08	0.88912	No	1.15e-07	14	14	1.9
271	810	g_Sutterella	1.38114e+17	4.67841e+08	17.1402	8.6701	1.92074	8.7e-08	0.88912	No	1.15e-07	14	14	1.9
272	811	g_Sutterella	1.79429e+18	2.24862e+09	18.2539	9.35192	1.92074	8.7e-08	0.88912	No	1.15e-07	14	14	1.9
273	814	g_Sutterella	0	0	#NAME?	#NAME?	1.92074	8.7e-08	0.88912	No	1.15e-07	14	14	1.9
274	815	g_Sutterella	4.68868e+18	2.62888e+09	18.6711	9.41977	1.92074	8.7e-08	0.88912	No	1.15e-07	14	14	1.9
275	816	g_Sutterella	3.70587e+18	2.75157e+09	18.5689	9.43958	1.92074	8.7e-08	0.88912	No	1.15e-07	14	14	1.9
276	817	g_Sutterella	0	0	#NAME?	#NAME?	1.92074	8.7e-08	0.88912	No	1.15e-07	14	14	1.9
277	818	g_Sutterella	0	0	#NAME?	#NAME?	1.92074	8.7e-08	0.88912	No	1.15e-07	14	14	1.9
278	819	g_Sutterella	0	0	#NAME?	#NAME?	1.92074	8.7e-08	0.88912	No	1.15e-07	14	14	1.9
279	820	g_Sutterella	1.19593e+19	4.30141e+09	19.0777	9.63361	1.92074	8.7e-08	0.88912	No	1.15e-07	14	14	1.9
280	821	g_Sutterella	6.57545e+18	2.92519e+09	18.8179	9.46615	1.92074	8.7e-08	0.88912	No	1.15e-07	14	14	1.9
281	800	g_Clostridium_XlVa	1.14649e+17	4.06104e+08	17.0594	8.60864	1.94179	4.17e-07	0.754381	No	5.34e-07	15	15	1.9
282	801	g_Clostridium_XlVa	1.8262e+17	7.23305e+08	17.2615	8.85932	1.94179	4.17e-07	0.754381	No	5.34e-07	15	15	1.9
283	802	g_Clostridium_XlVa	3.56277e+18	3.21538e+09	18.5518	9.50723	1.94179	4.17e-07	0.754381	No	5.34e-07	15	15	1.9
284	803	g_Clostridium_XlVa	3.08044e+18	1.56271e+09	18.4886	9.19388	1.94179	4.17e-07	0.754381	No	5.34e-07	15	15	1.9
285	804	g_Clostridium_XlVa	1.25157e+17	6.26289e+08	17.0975	8.79677	1.94179	4.17e-07	0.754381	No	5.34e-07	15	15	1.9
286	805	g_Clostridium_XlVa	3.69181e+17	9.63743e+08	17.5672	8.98396	1.94179	4.17e-07	0.754381	No	5.34e-07	15	15	1.9
287	806	g_Clostridium_XlVa	7.82482e+17	1.02183e+09	17.8935	9.00938	1.94179	4.17e-07	0.754381	No	5.34e-07	15	15	1.9
288	807	g_Clostridium_XlVa	3.37355e+17	6.94662e+08	17.5281	8.84177	1.94179	4.17e-07	0.754381	No	5.34e-07	15	15	1.9
289	808	g_Clostridium_XlVa	8.68241e+17	8.77087e+08	17.9386	8.94304	1.94179	4.17e-07	0.754381	No	5.34e-07	15	15	1.9
290	809	g_Clostridium_XlVa	5.73222e+17	6.46706e+08	17.7583	8.81071	1.94179	4.17e-07	0.754381	No	5.34e-07	15	15	1.9
291	810	g_Clostridium_XlVa	2.52237e+17	8.84618e+08	17.4018	8.94676	1.94179	4.17e-07	0.754381	No	5.34e-07	15	15	1.9
292	811	g_Clostridium_XlVa	7.53892e+17	1.50867e+09	17.8773	9.17859	1.94179	4.17e-07	0.754381	No	5.34e-07	15	15	1.9
293	814	g_Clostridium_XlVa	4.90337e+18	1.51958e+09	18.6905	9.18172	1.94179	4.17e-07	0.754381	No	5.34e-07	15	15	1.9
294	815	g_Clostridium_XlVa	1.45734e+18	2.29051e+09	18.1636	9.35993	1.94179	4.17e-07	0.754381	No	5.34e-07	15	15	1.9
295	816	g_Clostridium_XlVa	1.92759e+18	2.26534e+09	18.285	9.35513	1.94179	4.17e-07	0.754381	No	5.34e-07	15	15	1.9
296	817	g_Clostridium_XlVa	9.58057e+17	1.21955e+09	17.9814	9.0862	1.94179	4.17e-07	0.754381	No	5.34e-07	15	15	1.9
297	818	g_Clostridium_XlVa	2.47041e+18	2.21608e+09	18.3928	9.34559	1.94179	4.17e-07	0.754381	No	5.34e-07	15	15	1.9
298	819	g_Clostridium_XlVa	1.2228e+19	3.02473e+09	19.0874	9.48069	1.94179	4.17e-07	0.754381	No	5.34e-07	15	15	1.9
299	820	g_Clostridium_XlVa	3.37028e+17	9.47995e+08	17.5277	8.97681	1.94179	4.17e-07	0.754381	No	5.34e-07	15	15	1.9
300	821	g_Clostridium_XlVa	1.09017e+18	1.60733e+09	18.0375	9.2061	1.94179	4.17e-07	0.754381	No	5.34e-07	15	15	1.9
301	800	uc_o_Clostridiales	5.15676e+17	8.10448e+08	17.7124	8.90873	1.65032	2.64e-10	0.904405	No	5.84e-10	16	16	1.7
302	801	uc_o_Clostridiales	843087485479386	1.21287e+07	14.9259	7.08381	1.65032	2.64e-10	0.904405	No	5.84e-10	16	16	1.7
303	802	uc_o_Clostridiales	6.42275e+17	8.24306e+08	17.8077	8.91609	1.65032	2.64e-10	0.904405	No	5.84e-10	16	16	1.7
304	803	uc_o_Clostridiales	2.50953e+17	6.34331e+08	17.3996	8.80232	1.65032	2.64e-10	0.904405	No	5.84e-10	16	16	1.7
305	804	uc_o_Clostridiales	1.13538e+19	4.80083e+09	19.0551	9.68132	1.65032	2.64e-10	0.904405	No	5.84e-10	16	16	1.7
306	805	uc_o_Clostridiales	0	0	#NAME?	#NAME?	1.65032	2.64e-10	0.904405	No	5.84e-10	16	16	1.7
307	806	uc_o_Clostridiales	4.84386e+18	3.4345e+09	18.6852	9.53586	1.65032	2.64e-10	0.904405	No	5.84e-10	16	16	1.7
308	807	uc_o_Clostridiales	1.44869e+18	1.52199e+09	18.161	9.18241	1.65032	2.64e-10	0.904405	No	5.84e-10	16	16	1.7
309	808	uc_o_Clostridiales	1.13339e+20	2.76031e+09	20.0544	9.44096	1.65032	2.64e-10	0.904405	No	5.84e-10	16	16	1.7
310	809	uc_o_Clostridiales	1420984885834780	1.5969e+07	15.1526	7.20328	1.65032	2.64e-10	0.904405	No	5.84e-10	16	16	1.7
311	810	uc_o_Clostridiales	6.81998e+18	4.61556e+09	18.8338	9.66422	1.65032	2.64e-10	0.904405	No	5.84e-10	16	16	1.7
312	811	uc_o_Clostridiales	3.77485e+17	7.08017e+08	17.5769	8.85004	1.65032	2.64e-10	0.904405	No	5.84e-10	16	16	1.7
313	814	uc_o_Clostridiales	2.24433e+17	7.19258e+08	17.3511	8.85688	1.65032	2.64e-10	0.904405	No	5.84e-10	16	16	1.7
314	815	uc_o_Clostridiales	2.45865e+16	1.7455e+08	16.3907	8.24192	1.65032	2.64e-10	0.904405	No	5.84e-10	16	16	1.7
315	816	uc_o_Clostridiales	1.76603e+18	1.66717e+09	18.247	9.22198	1.65032	2.64e-10	0.904405	No	5.84e-10	16	16	1.7
316	817	uc_o_Clostridiales	1.27797e+18	1.2237e+09	18.1065	9.08767	1.65032	2.64e-10	0.904405	No	5.84e-10	16	16	1.7
317	818	uc_o_Clostridiales	8.57309e+17	1.57681e+09	17.9331	9.19778	1.65032	2.64e-10	0.904405	No	5.84e-10	16	16	1.7
318	819	uc_o_Clostridiales	1.94665e+16	9.01808e+07	16.2893	7.95511	1.65032	2.64e-10	0.904405	No	5.84e-10	16	16	1.7
319	820	uc_o_Clostridiales	3.42058e+18	2.43994e+09	18.5341	9.38738	1.65032	2.64e-10	0.904405	No	5.84e-10	16	16	1.7
320	821	uc_o_Clostridiales	8.73616e+16	5.03639e+08	16.9413	8.70212	1.65032	2.64e-10	0.904405	No	5.84e-10	16	16	1.7
321	800	g_Coprococcus	2.36355e+18	1.77228e+09	18.3736	9.24853	1.817	3.13e-12	0.952627	No	1.43e-11	17	17	1.8
322	801	g_Coprococcus	1784852898430140	2.75668e+07	15.2516	7.44039	1.817	3.13e-12	0.952627	No	1.43e-11	17	17	1.8
323	802	g_Coprococcus	1.21377e+19	4.34075e+09	19.0841	9.63756	1.817	3.13e-12	0.952627	No	1.43e-11	17	17	1.8
324	803	g_Coprococcus	3.99089e+18	1.95363e+09	18.6011	9.29084	1.817	3.13e-12	0.952627	No	1.43e-11	17	17	1.8
325	804	g_Coprococcus	2.22542e+18	2.07512e+09	18.3474	9.31704	1.817	3.13e-12	0.952627	No	1.43e-11	17	17	1.8
326	805	g_Coprococcus	2.93777e+16	3.02889e+08	16.468	8.48128	1.817	3.13e-12	0.952627	No	1.43e-11	17	17	1.8
327	806	g_Coprococcus	6.99108e+17	7.32015e+08	17.8445	8.86452	1.817	3.13e-12	0.952627	No	1.43e-11	17	17	1.8
328	807	g_Coprococcus	7.03077e+16	4.94391e+08	16.847	8.69407	1.817	3.13e-12	0.952627	No	1.43e-11	17	17	1.8
329	808	g_Coprococcus	5.89139e+18	2.73232e+09	18.7702	9.43653	1.817	3.13e-12	0.952627	No	1.43e-11	17	17	1.8
330	809	g_Coprococcus	0	0	#NAME?	#NAME?	1.817	3.13e-12	0.952627	No	1.43e-11	17	17	1.8
331	810	g_Coprococcus	5.43349e+18	3.6608e+09	18.7351	9.56358	1.817	3.13e-12	0.952627	No	1.43e-11	17	17	1.8
332	811	g_Coprococcus	9.51933e+16	5.28967e+08	16.9786	8.72343	1.817	3.13e-12	0.952627	No	1.43e-11	17	17	1.8
333	814	g_Coprococcus	9.55752e+17	1.18528e+09	17.9803	9.07382	1.817	3.13e-12	0.952627	No	1.43e-11	17	17	1.8
334	815	g_Coprococcus	3.01934e+18	2.03586e+09	18.4799	9.30875	1.817	3.13e-12	0.952627	No	1.43e-11	17	17	1.8
335	816	g_Coprococcus	1.57059e+16	9.9054e+07	16.1961	7.99587	1.817	3.13e-12	0.952627	No	1.43e-11	17	17	1.8
336	817	g_Coprococcus	0	0	#NAME?	#NAME?	1.817	3.13e-12	0.952627	No	1.43e-11	17	17	1.8
337	818	g_Coprococcus	7.65556e+18	3.80307e+09	18.884	9.58013	1.817	3.13e-12	0.952627	No	1.43e-11	17	17	1.8
338	819	g_Coprococcus	3.98652e+16	2.18144e+08	16.6006	8.33874	1.817	3.13e-12	0.952627	No	1.43e-11	17	17	1.8
339	820	g_Coprococcus	6.68101e+17	1.29759e+09	17.8248	9.11314	1.817	3.13e-12	0.952627	No	1.43e-11	17	17	1.8
340	821	g_Coprococcus	1.53844e+17	6.73425e+08	17.1871	8.82829	1.817	3.13e-12	0.952627	No	1.43e-11	17	17	1.8
341	800	g_Fusicatenibacter	3.82068e+17	8.94146e+08	17.5821	8.95141	1.68762	1.57e-11	0.920081	No	5.73e-11	18	18	1.7
342	801	g_Fusicatenibacter	1.16487e+17	4.48766e+08	17.0663	8.65202	1.68762	1.57e-11	0.920081	No	5.73e-11	18	18	1.7
343	802	g_Fusicatenibacter	1.53833e+17	4.55377e+08	17.187	8.65837	1.68762	1.57e-11	0.920081	No	5.73e-11	18	18	1.7
344	803	g_Fusicatenibacter	8.1768e+18	3.70156e+09	18.9126	9.56839	1.68762	1.57e-11	0.920081	No	5.73e-11	18	18	1.7
345	804	g_Fusicatenibacter	8.04478e+17	1.25918e+09	17.9055	9.10009	1.68762	1.57e-11	0.920081	No	5.73e-11	18	18	1.7
346	805	g_Fusicatenibacter	1.89136e+17	8.06049e+08	17.2768	8.90636	1.68762	1.57e-11	0.920081	No	5.73e-11	18	18	1.7
347	806	g_Fusicatenibacter	1.84997e+18	1.59397e+09	18.2672	9.20248	1.68762	1.57e-11	0.920081	No	5.73e-11	18	18	1.7
348	807	g_Fusicatenibacter	1.09572e+18	1.37679e+09	18.0397	9.13887	1.68762	1.57e-11	0.920081	No	5.73e-11	18	18	1.7
349	808	g_Fusicatenibacter	4.36006e+17	5.66945e+08	17.6395	8.75354	1.68762	1.57e-11	0.920081	No	5.73e-11	18	18	1.7
350	809	g_Fusicatenibacter	2.0034e+18	1.6272e+09	18.3018	9.21144	1.68762	1.57e-11	0.920081	No	5.73e-11	18	18	1.7
351	810	g_Fusicatenibacter	3.46325e+16	2.52918e+08	16.5395	8.40298	1.68762	1.57e-11	0.920081	No	5.73e-11	18	18	1.7
352	811	g_Fusicatenibacter	1.89805e+18	2.21983e+09	18.2783	9.34632	1.68762	1.57e-11	0.920081	No	5.73e-11	18	18	1.7
353	814	g_Fusicatenibacter	2.17362e+18	1.77427e+09	18.3372	9.24902	1.68762	1.57e-11	0.920081	No	5.73e-11	18	18	1.7
354	815	g_Fusicatenibacter	1.0022e+18	1.38928e+09	18.001	9.14279	1.68762	1.57e-11	0.920081	No	5.73e-11	18	18	1.7
355	816	g_Fusicatenibacter	1.87305e+16	8.36194e+07	16.2725	7.92231	1.68762	1.57e-11	0.920081	No	5.73e-11	18	18	1.7
356	817	g_Fusicatenibacter	8.41637e+17	1.49175e+09	17.9251	9.1737	1.68762	1.57e-11	0.920081	No	5.73e-11	18	18	1.7
357	818	g_Fusicatenibacter	5.27738e+17	6.49472e+08	17.7224	8.81256	1.68762	1.57e-11	0.920081	No	5.73e-11	18	18	1.7
358	819	g_Fusicatenibacter	1.63324e+18	1.41734e+09	18.213	9.15147	1.68762	1.57e-11	0.920081	No	5.73e-11	18	18	1.7
359	820	g_Fusicatenibacter	3.36818e+18	2.39631e+09	18.5274	9.37954	1.68762	1.57e-11	0.920081	No	5.73e-11	18	18	1.7
360	821	g_Fusicatenibacter	3.13888e+17	8.47072e+08	17.4968	8.92792	1.68762	1.57e-11	0.920081	No	5.73e-11	18	18	1.7
361	800	g_Oscillibacter	3.98763e+17	7.90849e+08	17.6007	8.89809	1.72508	1.93e-14	0.961946	No	3.53e-13	19	19	1.7
362	801	g_Oscillibacter	2.38032e+17	6.39523e+08	17.3766	8.80586	1.72508	1.93e-14	0.961946	No	3.53e-13	19	19	1.7
363	802	g_Oscillibacter	4.597e+17	1.11916e+09	17.6625	9.04889	1.72508	1.93e-14	0.961946	No	3.53e-13	19	19	1.7
364	803	g_Oscillibacter	1.145e+18	1.40759e+09	18.0588	9.14848	1.72508	1.93e-14	0.961946	No	3.53e-13	19	19	1.7
365	804	g_Oscillibacter	1.26485e+18	1.6076e+09	18.102	9.20618	1.72508	1.93e-14	0.961946	No	3.53e-13	19	19	1.7
366	805	g_Oscillibacter	5885783900985470	5.7573e+07	15.7698	7.76022	1.72508	1.93e-14	0.961946	No	3.53e-13	19	19	1.7
367	806	g_Oscillibacter	2.28012e+18	1.97196e+09	18.358	9.2949	1.72508	1.93e-14	0.961946	No	3.53e-13	19	19	1.7
368	807	g_Oscillibacter	2.80035e+18	2.24293e+09	18.4472	9.35082	1.72508	1.93e-14	0.961946	No	3.53e-13	19	19	1.7
369	808	g_Oscillibacter	1.39187e+18	1.38509e+09	18.1436	9.14148	1.72508	1.93e-14	0.961946	No	3.53e-13	19	19	1.7
370	809	g_Oscillibacter	2.51721e+16	1.34132e+08	16.4009	8.12753	1.72508	1.93e-14	0.961946	No	3.53e-13	19	19	1.7
371	810	g_Oscillibacter	1.66466e+18	1.94144e+09	18.2213	9.28812	1.72508	1.93e-14	0.961946	No	3.53e-13	19	19	1.7
372	811	g_Oscillibacter	6.15722e+16	3.76653e+08	16.7894	8.57594	1.72508	1.93e-14	0.961946	No	3.53e-13	19	19	1.7
373	814	g_Oscillibacter	7.87402e+17	1.32999e+09	17.8962	9.12385	1.72508	1.93e-14	0.961946	No	3.53e-13	19	19	1.7
374	815	g_Oscillibacter	1.04528e+18	1.01344e+09	18.0192	9.0058	1.72508	1.93e-14	0.961946	No	3.53e-13	19	19	1.7
375	816	g_Oscillibacter	5.79022e+16	3.03592e+08	16.7627	8.48229	1.72508	1.93e-14	0.961946	No	3.53e-13	19	19	1.7
376	817	g_Oscillibacter	6.83786e+18	2.66344e+09	18.8349	9.42544	1.72508	1.93e-14	0.961946	No	3.53e-13	19	19	1.7
377	818	g_Oscillibacter	6.39674e+17	1.18372e+09	17.806	9.07325	1.72508	1.93e-14	0.961946	No	3.53e-13	19	19	1.7
378	819	g_Oscillibacter	3.62703e+17	6.2884e+08	17.5596	8.79854	1.72508	1.93e-14	0.961946	No	3.53e-13	19	19	1.7
379	820	g_Oscillibacter	3.92171e+18	3.18994e+09	18.5935	9.50378	1.72508	1.93e-14	0.961946	No	3.53e-13	19	19	1.7
380	821	g_Oscillibacter	6.29919e+17	1.2581e+09	17.7993	9.09971	1.72508	1.93e-14	0.961946	No	3.53e-13	19	19	1.7
381	800	uc_f_Rhodospirillaceae	0	0	#NAME?	#NAME?	1.74123	6.81e-10	0.986237	No	1.24e-09	20	20	1.7
382	801	uc_f_Rhodospirillaceae	0	0	#NAME?	#NAME?	1.74123	6.81e-10	0.986237	No	1.24e-09	20	20	1.7
383	802	uc_f_Rhodospirillaceae	1025474277579040	1.2349e+07	15.0109	7.09163	1.74123	6.81e-10	0.986237	No	1.24e-09	20	20	1.7
384	803	uc_f_Rhodospirillaceae	1.85104e+20	1.41138e+10	20.2674	10.1496	1.74123	6.81e-10	0.986237	No	1.24e-09	20	20	1.7
385	804	uc_f_Rhodospirillaceae	3.37858e+17	4.34421e+08	17.5287	8.63791	1.74123	6.81e-10	0.986237	No	1.24e-09	20	20	1.7
386	805	uc_f_Rhodospirillaceae	0	0	#NAME?	#NAME?	1.74123	6.81e-10	0.986237	No	1.24e-09	20	20	1.7
387	806	uc_f_Rhodospirillaceae	8.29058e+18	2.4919e+09	18.9186	9.39653	1.74123	6.81e-10	0.986237	No	1.24e-09	20	20	1.7
388	807	uc_f_Rhodospirillaceae	2914647713232470	2.75369e+07	15.4646	7.43991	1.74123	6.81e-10	0.986237	No	1.24e-09	20	20	1.7
389	808	uc_f_Rhodospirillaceae	4.62575e+17	4.21031e+08	17.6652	8.62431	1.74123	6.81e-10	0.986237	No	1.24e-09	20	20	1.7
390	809	uc_f_Rhodospirillaceae	0	0	#NAME?	#NAME?	1.74123	6.81e-10	0.986237	No	1.24e-09	20	20	1.7
391	810	uc_f_Rhodospirillaceae	8.28239e+16	2.9923e+08	16.9182	8.47601	1.74123	6.81e-10	0.986237	No	1.24e-09	20	20	1.7
392	811	uc_f_Rhodospirillaceae	0	0	#NAME?	#NAME?	1.74123	6.81e-10	0.986237	No	1.24e-09	20	20	1.7
393	814	uc_f_Rhodospirillaceae	7.16238e+18	1.96972e+09	18.8551	9.29441	1.74123	6.81e-10	0.986237	No	1.24e-09	20	20	1.7
394	815	uc_f_Rhodospirillaceae	0	0	#NAME?	#NAME?	1.74123	6.81e-10	0.986237	No	1.24e-09	20	20	1.7
395	816	uc_f_Rhodospirillaceae	2.19337e+17	4.55392e+08	17.3411	8.65839	1.74123	6.81e-10	0.986237	No	1.24e-09	20	20	1.7
396	817	uc_f_Rhodospirillaceae	4.03239e+17	5.12247e+08	17.6056	8.70948	1.74123	6.81e-10	0.986237	No	1.24e-09	20	20	1.7
397	818	uc_f_Rhodospirillaceae	2.8559e+18	1.76655e+09	18.4557	9.24713	1.74123	6.81e-10	0.986237	No	1.24e-09	20	20	1.7
398	819	uc_f_Rhodospirillaceae	0	0	#NAME?	#NAME?	1.74123	6.81e-10	0.986237	No	1.24e-09	20	20	1.7
399	820	uc_f_Rhodospirillaceae	0	0	#NAME?	#NAME?	1.74123	6.81e-10	0.986237	No	1.24e-09	20	20	1.7
400	821	uc_f_Rhodospirillaceae	0	0	#NAME?	#NAME?	1.74123	6.81e-10	0.986237	No	1.24e-09	20	20	1.7
401	800	g_Dorea	2.0558e+17	6.2164e+08	17.313	8.79354	1.59271	4.34e-11	0.910568	No	1.38e-10	21	21	1.6
402	801	g_Dorea	5.84872e+18	4.24399e+09	18.7671	9.62777	1.59271	4.34e-11	0.910568	No	1.38e-10	21	21	1.6
403	802	g_Dorea	9.55127e+16	4.87806e+08	16.9801	8.68825	1.59271	4.34e-11	0.910568	No	1.38e-10	21	21	1.6
404	803	g_Dorea	8.25456e+16	2.86477e+08	16.9167	8.45709	1.59271	4.34e-11	0.910568	No	1.38e-10	21	21	1.6
405	804	g_Dorea	5.35686e+17	1.19302e+09	17.7289	9.07665	1.59271	4.34e-11	0.910568	No	1.38e-10	21	21	1.6
406	805	g_Dorea	6.28737e+17	1.27917e+09	17.7985	9.10693	1.59271	4.34e-11	0.910568	No	1.38e-10	21	21	1.6
407	806	g_Dorea	7.30878e+17	1.12342e+09	17.8638	9.05054	1.59271	4.34e-11	0.910568	No	1.38e-10	21	21	1.6
408	807	g_Dorea	1.36951e+18	2.29175e+09	18.1366	9.36017	1.59271	4.34e-11	0.910568	No	1.38e-10	21	21	1.6
409	808	g_Dorea	5.21195e+17	7.97085e+08	17.717	8.9015	1.59271	4.34e-11	0.910568	No	1.38e-10	21	21	1.6
410	809	g_Dorea	5.88719e+17	8.75081e+08	17.7699	8.94205	1.59271	4.34e-11	0.910568	No	1.38e-10	21	21	1.6
411	810	g_Dorea	4.90065e+17	1.11262e+09	17.6903	9.04635	1.59271	4.34e-11	0.910568	No	1.38e-10	21	21	1.6
412	811	g_Dorea	3.90515e+17	1.02706e+09	17.5916	9.0116	1.59271	4.34e-11	0.910568	No	1.38e-10	21	21	1.6
413	814	g_Dorea	2.32419e+17	6.17961e+08	17.3663	8.79096	1.59271	4.34e-11	0.910568	No	1.38e-10	21	21	1.6
414	815	g_Dorea	4.41223e+17	9.70719e+08	17.6447	8.98709	1.59271	4.34e-11	0.910568	No	1.38e-10	21	21	1.6
415	816	g_Dorea	3.65565e+16	2.49563e+08	16.563	8.39718	1.59271	4.34e-11	0.910568	No	1.38e-10	21	21	1.6
416	817	g_Dorea	4.57394e+17	8.63039e+08	17.6603	8.93603	1.59271	4.34e-11	0.910568	No	1.38e-10	21	21	1.6
417	818	g_Dorea	3.04786e+17	9.64611e+08	17.484	8.98435	1.59271	4.34e-11	0.910568	No	1.38e-10	21	21	1.6
418	819	g_Dorea	1.5237e+18	1.96089e+09	18.1829	9.29245	1.59271	4.34e-11	0.910568	No	1.38e-10	21	21	1.6
419	820	g_Dorea	3.26223e+17	8.83519e+08	17.5135	8.94622	1.59271	4.34e-11	0.910568	No	1.38e-10	21	21	1.6
420	821	g_Dorea	4.66121e+17	1.66329e+09	17.6685	9.22097	1.59271	4.34e-11	0.910568	No	1.38e-10	21	21	1.6
421	800	uc_k_Bacteria	3933815524954590	4.27514e+07	15.5948	7.63095	1.58212	3.24e-13	0.964295	No	2.96e-12	22	22	1.6
422	801	uc_k_Bacteria	0	0	#NAME?	#NAME?	1.58212	3.24e-13	0.964295	No	2.96e-12	22	22	1.6
423	802	uc_k_Bacteria	1.02336e+17	3.36516e+08	17.01	8.52701	1.58212	3.24e-13	0.964295	No	2.96e-12	22	22	1.6
424	803	uc_k_Bacteria	3.70795e+18	1.95364e+09	18.5691	9.29084	1.58212	3.24e-13	0.964295	No	2.96e-12	22	22	1.6
425	804	uc_k_Bacteria	8.97854e+18	3.95839e+09	18.9532	9.59752	1.58212	3.24e-13	0.964295	No	2.96e-12	22	22	1.6
426	805	uc_k_Bacteria	376867568141125	6.25891e+06	14.5762	6.7965	1.58212	3.24e-13	0.964295	No	2.96e-12	22	22	1.6
427	806	uc_k_Bacteria	1.00794e+19	4.18448e+09	19.0034	9.62164	1.58212	3.24e-13	0.964295	No	2.96e-12	22	22	1.6
428	807	uc_k_Bacteria	1.84524e+16	7.88544e+07	16.2661	7.89683	1.58212	3.24e-13	0.964295	No	2.96e-12	22	22	1.6
429	808	uc_k_Bacteria	2.85321e+19	1.35419e+09	19.4553	9.13168	1.58212	3.24e-13	0.964295	No	2.96e-12	22	22	1.6
430	809	uc_k_Bacteria	0	0	#NAME?	#NAME?	1.58212	3.24e-13	0.964295	No	2.96e-12	22	22	1.6
431	810	uc_k_Bacteria	1.84263e+18	2.19556e+09	18.2654	9.34155	1.58212	3.24e-13	0.964295	No	2.96e-12	22	22	1.6
432	811	uc_k_Bacteria	2647805001501730	1.64668e+07	15.4229	7.21661	1.58212	3.24e-13	0.964295	No	2.96e-12	22	22	1.6
433	814	uc_k_Bacteria	4.34484e+16	1.73665e+08	16.638	8.23971	1.58212	3.24e-13	0.964295	No	2.96e-12	22	22	1.6
434	815	uc_k_Bacteria	8.25084e+13	1.7814e+06	13.9165	6.25076	1.58212	3.24e-13	0.964295	No	2.96e-12	22	22	1.6
435	816	uc_k_Bacteria	3.22445e+19	5.91352e+09	19.5085	9.77185	1.58212	3.24e-13	0.964295	No	2.96e-12	22	22	1.6
436	817	uc_k_Bacteria	2.17425e+17	3.36802e+08	17.3373	8.52737	1.58212	3.24e-13	0.964295	No	2.96e-12	22	22	1.6
437	818	uc_k_Bacteria	2.82166e+18	1.52261e+09	18.4505	9.18259	1.58212	3.24e-13	0.964295	No	2.96e-12	22	22	1.6
438	819	uc_k_Bacteria	5.6416e+13	1.21846e+06	13.7514	6.08581	1.58212	3.24e-13	0.964295	No	2.96e-12	22	22	1.6
439	820	uc_k_Bacteria	2.41235e+18	1.63086e+09	18.3824	9.21242	1.58212	3.24e-13	0.964295	No	2.96e-12	22	22	1.6
440	821	uc_k_Bacteria	5466900001009120	5.20989e+07	15.7377	7.71683	1.58212	3.24e-13	0.964295	No	2.96e-12	22	22	1.6
441	800	uc_p_Firmicutes	1.48281e+17	3.90087e+08	17.1711	8.59116	1.58118	2.95e-12	0.969873	No	1.43e-11	23	23	1.6
442	801	uc_p_Firmicutes	0	0	#NAME?	#NAME?	1.58118	2.95e-12	0.969873	No	1.43e-11	23	23	1.6
443	802	uc_p_Firmicutes	9.94917e+16	3.93634e+08	16.9978	8.59509	1.58118	2.95e-12	0.969873	No	1.43e-11	23	23	1.6
444	803	uc_p_Firmicutes	921463719392727	1.72315e+07	14.9645	7.23632	1.58118	2.95e-12	0.969873	No	1.43e-11	23	23	1.6
445	804	uc_p_Firmicutes	5.56987e+18	3.28582e+09	18.7458	9.51664	1.58118	2.95e-12	0.969873	No	1.43e-11	23	23	1.6
446	805	uc_p_Firmicutes	0	0	#NAME?	#NAME?	1.58118	2.95e-12	0.969873	No	1.43e-11	23	23	1.6
447	806	uc_p_Firmicutes	1.60659e+18	1.67166e+09	18.2059	9.22315	1.58118	2.95e-12	0.969873	No	1.43e-11	23	23	1.6
448	807	uc_p_Firmicutes	1.31332e+18	8.71145e+08	18.1184	8.94009	1.58118	2.95e-12	0.969873	No	1.43e-11	23	23	1.6
449	808	uc_p_Firmicutes	3.34407e+18	1.30508e+09	18.5243	9.11564	1.58118	2.95e-12	0.969873	No	1.43e-11	23	23	1.6
450	809	uc_p_Firmicutes	0	0	#NAME?	#NAME?	1.58118	2.95e-12	0.969873	No	1.43e-11	23	23	1.6
451	810	uc_p_Firmicutes	3.01001e+18	2.48527e+09	18.4786	9.39537	1.58118	2.95e-12	0.969873	No	1.43e-11	23	23	1.6
452	811	uc_p_Firmicutes	4.76381e+13	1.02889e+06	13.678	6.01237	1.58118	2.95e-12	0.969873	No	1.43e-11	23	23	1.6
453	814	uc_p_Firmicutes	4.25751e+16	1.79449e+08	16.6292	8.25394	1.58118	2.95e-12	0.969873	No	1.43e-11	23	23	1.6
454	815	uc_p_Firmicutes	4.07425e+18	1.57271e+09	18.61	9.19665	1.58118	2.95e-12	0.969873	No	1.43e-11	23	23	1.6
455	816	uc_p_Firmicutes	6.84502e+17	9.01755e+08	17.8354	8.95509	1.58118	2.95e-12	0.969873	No	1.43e-11	23	23	1.6
456	817	uc_p_Firmicutes	4.08478e+16	2.21728e+08	16.6112	8.34582	1.58118	2.95e-12	0.969873	No	1.43e-11	23	23	1.6
457	818	uc_p_Firmicutes	1.81019e+18	2.16416e+09	18.2577	9.33529	1.58118	2.95e-12	0.969873	No	1.43e-11	23	23	1.6
458	819	uc_p_Firmicutes	0	0	#NAME?	#NAME?	1.58118	2.95e-12	0.969873	No	1.43e-11	23	23	1.6
459	820	uc_p_Firmicutes	1.40667e+19	3.6259e+09	19.1482	9.55942	1.58118	2.95e-12	0.969873	No	1.43e-11	23	23	1.6
460	821	uc_p_Firmicutes	1305337658875670	2.31546e+07	15.1157	7.36464	1.58118	2.95e-12	0.969873	No	1.43e-11	23	23	1.6
461	800	g_Collinsella	4.70202e+18	2.89796e+09	18.6723	9.46209	2.03851	7.35e-14	0.963396	No	1.07e-12	24	24	2
462	801	g_Collinsella	1.08747e+18	1.09268e+09	18.0364	9.03849	2.03851	7.35e-14	0.963396	No	1.07e-12	24	24	2
463	802	g_Collinsella	1.35305e+16	1.40471e+08	16.1313	8.14759	2.03851	7.35e-14	0.963396	No	1.07e-12	24	24	2
464	803	g_Collinsella	9.3077e+16	2.74629e+08	16.9688	8.43875	2.03851	7.35e-14	0.963396	No	1.07e-12	24	24	2
465	804	g_Collinsella	2.86529e+17	4.63102e+08	17.4572	8.66568	2.03851	7.35e-14	0.963396	No	1.07e-12	24	24	2
466	805	g_Collinsella	1.1906e+17	4.10545e+08	17.0758	8.61336	2.03851	7.35e-14	0.963396	No	1.07e-12	24	24	2
467	806	g_Collinsella	5.54003e+17	6.40869e+08	17.7435	8.80677	2.03851	7.35e-14	0.963396	No	1.07e-12	24	24	2
468	807	g_Collinsella	1.94436e+19	3.11528e+09	19.2888	9.4935	2.03851	7.35e-14	0.963396	No	1.07e-12	24	24	2
469	808	g_Collinsella	3.94324e+17	6.09044e+08	17.5959	8.78465	2.03851	7.35e-14	0.963396	No	1.07e-12	24	24	2
470	809	g_Collinsella	0	0	#NAME?	#NAME?	2.03851	7.35e-14	0.963396	No	1.07e-12	24	24	2
471	810	g_Collinsella	6.04267e+18	2.25971e+09	18.7812	9.35405	2.03851	7.35e-14	0.963396	No	1.07e-12	24	24	2
472	811	g_Collinsella	1.25205e+18	1.22157e+09	18.0976	9.08692	2.03851	7.35e-14	0.963396	No	1.07e-12	24	24	2
473	814	g_Collinsella	4.88474e+16	2.43132e+08	16.6888	8.38584	2.03851	7.35e-14	0.963396	No	1.07e-12	24	24	2
474	815	g_Collinsella	6.60971e+16	2.56486e+08	16.8202	8.40906	2.03851	7.35e-14	0.963396	No	1.07e-12	24	24	2
475	816	g_Collinsella	4.36497e+17	4.68253e+08	17.64	8.67048	2.03851	7.35e-14	0.963396	No	1.07e-12	24	24	2
476	817	g_Collinsella	9.02553e+16	3.10123e+08	16.9555	8.49153	2.03851	7.35e-14	0.963396	No	1.07e-12	24	24	2
477	818	g_Collinsella	2.9506e+17	6.81107e+08	17.4699	8.83322	2.03851	7.35e-14	0.963396	No	1.07e-12	24	24	2
478	819	g_Collinsella	1.03675e+18	1.11876e+09	18.0157	9.04874	2.03851	7.35e-14	0.963396	No	1.07e-12	24	24	2
479	820	g_Collinsella	1.59381e+17	4.07705e+08	17.2024	8.61035	2.03851	7.35e-14	0.963396	No	1.07e-12	24	24	2
480	821	g_Collinsella	2.50725e+18	1.65177e+09	18.3992	9.21795	2.03851	7.35e-14	0.963396	No	1.07e-12	24	24	2
481	800	g_Gemmiger	4.13319e+17	8.47857e+08	17.6163	8.92832	1.82864	6.36e-09	0.861329	No	9.87e-09	25	25	1.8
482	801	g_Gemmiger	3.49393e+17	8.17048e+08	17.5433	8.91225	1.82864	6.36e-09	0.861329	No	9.87e-09	25	25	1.8
483	802	g_Gemmiger	2.94088e+17	5.51085e+08	17.4685	8.74122	1.82864	6.36e-09	0.861329	No	9.87e-09	25	25	1.8
484	803	g_Gemmiger	1.05412e+18	1.0759e+09	18.0229	9.03177	1.82864	6.36e-09	0.861329	No	9.87e-09	25	25	1.8
485	804	g_Gemmiger	2.25242e+17	5.24837e+08	17.3527	8.72002	1.82864	6.36e-09	0.861329	No	9.87e-09	25	25	1.8
486	805	g_Gemmiger	0	0	#NAME?	#NAME?	1.82864	6.36e-09	0.861329	No	9.87e-09	25	25	1.8
487	806	g_Gemmiger	6.75181e+17	6.94665e+08	17.8294	8.84178	1.82864	6.36e-09	0.861329	No	9.87e-09	25	25	1.8
488	807	g_Gemmiger	7.24267e+18	2.21914e+09	18.8599	9.34618	1.82864	6.36e-09	0.861329	No	9.87e-09	25	25	1.8
489	808	g_Gemmiger	4.88799e+17	5.82379e+08	17.6891	8.76521	1.82864	6.36e-09	0.861329	No	9.87e-09	25	25	1.8
490	809	g_Gemmiger	4.14715e+17	5.3814e+08	17.6177	8.7309	1.82864	6.36e-09	0.861329	No	9.87e-09	25	25	1.8
491	810	g_Gemmiger	2.59176e+18	1.75384e+09	18.4136	9.24399	1.82864	6.36e-09	0.861329	No	9.87e-09	25	25	1.8
492	811	g_Gemmiger	1.34861e+18	1.74745e+09	18.1299	9.2424	1.82864	6.36e-09	0.861329	No	9.87e-09	25	25	1.8
493	814	g_Gemmiger	1.3501e+17	4.68898e+08	17.1304	8.67108	1.82864	6.36e-09	0.861329	No	9.87e-09	25	25	1.8
494	815	g_Gemmiger	2.56873e+17	8.06849e+08	17.4097	8.90679	1.82864	6.36e-09	0.861329	No	9.87e-09	25	25	1.8
495	816	g_Gemmiger	2.36151e+17	2.63722e+08	17.3732	8.42115	1.82864	6.36e-09	0.861329	No	9.87e-09	25	25	1.8
496	817	g_Gemmiger	3.62354e+18	2.50917e+09	18.5591	9.39953	1.82864	6.36e-09	0.861329	No	9.87e-09	25	25	1.8
497	818	g_Gemmiger	4.27071e+16	2.86896e+08	16.6305	8.45772	1.82864	6.36e-09	0.861329	No	9.87e-09	25	25	1.8
498	819	g_Gemmiger	1.23855e+17	5.13076e+08	17.0929	8.71018	1.82864	6.36e-09	0.861329	No	9.87e-09	25	25	1.8
499	820	g_Gemmiger	1.82302e+16	1.3984e+08	16.2608	8.14563	1.82864	6.36e-09	0.861329	No	9.87e-09	25	25	1.8
500	821	g_Gemmiger	1.67005e+17	4.49597e+08	17.2227	8.65282	1.82864	6.36e-09	0.861329	No	9.87e-09	25	25	1.8
501	800	uc_f_Porphyromonadaceae	0	0	#NAME?	#NAME?	1.48884	1.38e-06	0.92567	No	1.68e-06	26	26	1.5
502	801	uc_f_Porphyromonadaceae	0	0	#NAME?	#NAME?	1.48884	1.38e-06	0.92567	No	1.68e-06	26	26	1.5
503	802	uc_f_Porphyromonadaceae	2.52218e+17	6.99272e+08	17.4018	8.84465	1.48884	1.38e-06	0.92567	No	1.68e-06	26	26	1.5
504	803	uc_f_Porphyromonadaceae	0	0	#NAME?	#NAME?	1.48884	1.38e-06	0.92567	No	1.68e-06	26	26	1.5
505	804	uc_f_Porphyromonadaceae	4.26616e+16	2.35962e+08	16.63	8.37284	1.48884	1.38e-06	0.92567	No	1.68e-06	26	26	1.5
506	805	uc_f_Porphyromonadaceae	0	0	#NAME?	#NAME?	1.48884	1.38e-06	0.92567	No	1.68e-06	26	26	1.5
507	806	uc_f_Porphyromonadaceae	4.61479e+17	7.66369e+08	17.6642	8.88444	1.48884	1.38e-06	0.92567	No	1.68e-06	26	26	1.5
508	807	uc_f_Porphyromonadaceae	1500767501831020	2.12783e+07	15.1763	7.32794	1.48884	1.38e-06	0.92567	No	1.68e-06	26	26	1.5
509	808	uc_f_Porphyromonadaceae	3.13365e+16	8.70081e+07	16.4961	7.93956	1.48884	1.38e-06	0.92567	No	1.68e-06	26	26	1.5
510	809	uc_f_Porphyromonadaceae	0	0	#NAME?	#NAME?	1.48884	1.38e-06	0.92567	No	1.68e-06	26	26	1.5
511	810	uc_f_Porphyromonadaceae	1.40383e+16	1.35365e+08	16.1473	8.13151	1.48884	1.38e-06	0.92567	No	1.68e-06	26	26	1.5
512	811	uc_f_Porphyromonadaceae	0	0	#NAME?	#NAME?	1.48884	1.38e-06	0.92567	No	1.68e-06	26	26	1.5
513	814	uc_f_Porphyromonadaceae	0	0	#NAME?	#NAME?	1.48884	1.38e-06	0.92567	No	1.68e-06	26	26	1.5
514	815	uc_f_Porphyromonadaceae	0	0	#NAME?	#NAME?	1.48884	1.38e-06	0.92567	No	1.68e-06	26	26	1.5
515	816	uc_f_Porphyromonadaceae	6.55361e+16	3.29313e+08	16.8165	8.51761	1.48884	1.38e-06	0.92567	No	1.68e-06	26	26	1.5
516	817	uc_f_Porphyromonadaceae	8.94909e+16	3.55057e+08	16.9518	8.5503	1.48884	1.38e-06	0.92567	No	1.68e-06	26	26	1.5
517	818	uc_f_Porphyromonadaceae	2060894749241880	9.03603e+06	15.3141	6.95598	1.48884	1.38e-06	0.92567	No	1.68e-06	26	26	1.5
518	819	uc_f_Porphyromonadaceae	0	0	#NAME?	#NAME?	1.48884	1.38e-06	0.92567	No	1.68e-06	26	26	1.5
519	820	uc_f_Porphyromonadaceae	5.01823e+19	8.61821e+09	19.7006	9.93542	1.48884	1.38e-06	0.92567	No	1.68e-06	26	26	1.5
520	821	uc_f_Porphyromonadaceae	3.1043e+16	1.71732e+08	16.492	8.23485	1.48884	1.38e-06	0.92567	No	1.68e-06	26	26	1.5
521	800	g_Akkermansia	1.60893e+17	1.99492e+08	17.2065	8.29993	1.80883	4.02e-09	0.915801	No	6.86e-09	27	27	1.8
522	801	g_Akkermansia	0	0	#NAME?	#NAME?	1.80883	4.02e-09	0.915801	No	6.86e-09	27	27	1.8
523	802	g_Akkermansia	3.20477e+17	6.80737e+08	17.5058	8.83298	1.80883	4.02e-09	0.915801	No	6.86e-09	27	27	1.8
524	803	g_Akkermansia	6.50337e+17	4.43698e+08	17.8131	8.64709	1.80883	4.02e-09	0.915801	No	6.86e-09	27	27	1.8
525	804	g_Akkermansia	2.00835e+19	4.35549e+09	19.3028	9.63904	1.80883	4.02e-09	0.915801	No	6.86e-09	27	27	1.8
526	805	g_Akkermansia	0	0	#NAME?	#NAME?	1.80883	4.02e-09	0.915801	No	6.86e-09	27	27	1.8
527	806	g_Akkermansia	1.81996e+19	1.85085e+09	19.2601	9.26737	1.80883	4.02e-09	0.915801	No	6.86e-09	27	27	1.8
528	807	g_Akkermansia	0	0	#NAME?	#NAME?	1.80883	4.02e-09	0.915801	No	6.86e-09	27	27	1.8
529	808	g_Akkermansia	4.83306e+17	2.3012e+08	17.6842	8.36195	1.80883	4.02e-09	0.915801	No	6.86e-09	27	27	1.8
530	809	g_Akkermansia	8.23285e+17	4.48719e+08	17.9156	8.65197	1.80883	4.02e-09	0.915801	No	6.86e-09	27	27	1.8
531	810	g_Akkermansia	1.24365e+19	2.63254e+09	19.0947	9.42038	1.80883	4.02e-09	0.915801	No	6.86e-09	27	27	1.8
532	811	g_Akkermansia	1392845061284800	1.74941e+07	15.1439	7.24289	1.80883	4.02e-09	0.915801	No	6.86e-09	27	27	1.8
533	814	g_Akkermansia	1.70526e+17	2.15629e+08	17.2318	8.33371	1.80883	4.02e-09	0.915801	No	6.86e-09	27	27	1.8
534	815	g_Akkermansia	4.39326e+18	1.375e+09	18.6428	9.1383	1.80883	4.02e-09	0.915801	No	6.86e-09	27	27	1.8
535	816	g_Akkermansia	1.87629e+16	1.49221e+08	16.2733	8.17383	1.80883	4.02e-09	0.915801	No	6.86e-09	27	27	1.8
536	817	g_Akkermansia	9.10245e+18	1.8623e+09	18.9592	9.27005	1.80883	4.02e-09	0.915801	No	6.86e-09	27	27	1.8
537	818	g_Akkermansia	9.72155e+17	8.06463e+08	17.9877	8.90658	1.80883	4.02e-09	0.915801	No	6.86e-09	27	27	1.8
538	819	g_Akkermansia	0	0	#NAME?	#NAME?	1.80883	4.02e-09	0.915801	No	6.86e-09	27	27	1.8
539	820	g_Akkermansia	8.49432e+17	8.5538e+08	17.9291	8.93216	1.80883	4.02e-09	0.915801	No	6.86e-09	27	27	1.8
540	821	g_Akkermansia	5.08664e+17	7.31336e+08	17.7064	8.86412	1.80883	4.02e-09	0.915801	No	6.86e-09	27	27	1.8
541	800	g_Clostridium_XVIII	3.7918e+17	6.21625e+08	17.5788	8.79353	1.7785	1.15e-10	0.900429	No	2.89e-10	28	28	1.8
542	801	g_Clostridium_XVIII	5.47908e+17	6.28502e+08	17.7387	8.79831	1.7785	1.15e-10	0.900429	No	2.89e-10	28	28	1.8
543	802	g_Clostridium_XVIII	3.61127e+16	2.91751e+08	16.5577	8.46501	1.7785	1.15e-10	0.900429	No	2.89e-10	28	28	1.8
544	803	g_Clostridium_XVIII	9920546933821920	7.43139e+07	15.9965	7.87107	1.7785	1.15e-10	0.900429	No	2.89e-10	28	28	1.8
545	804	g_Clostridium_XVIII	4.76929e+17	7.51989e+08	17.6785	8.87621	1.7785	1.15e-10	0.900429	No	2.89e-10	28	28	1.8
546	805	g_Clostridium_XVIII	3.34909e+17	7.272e+08	17.5249	8.86165	1.7785	1.15e-10	0.900429	No	2.89e-10	28	28	1.8
547	806	g_Clostridium_XVIII	7.07402e+16	2.98775e+08	16.8497	8.47534	1.7785	1.15e-10	0.900429	No	2.89e-10	28	28	1.8
548	807	g_Clostridium_XVIII	1.60867e+18	1.75102e+09	18.2065	9.24329	1.7785	1.15e-10	0.900429	No	2.89e-10	28	28	1.8
549	808	g_Clostridium_XVIII	2.1102e+17	4.77134e+08	17.3243	8.67864	1.7785	1.15e-10	0.900429	No	2.89e-10	28	28	1.8
550	809	g_Clostridium_XVIII	3.88704e+18	1.96251e+09	18.5896	9.29281	1.7785	1.15e-10	0.900429	No	2.89e-10	28	28	1.8
551	810	g_Clostridium_XVIII	9.58138e+16	4.41728e+08	16.9814	8.64516	1.7785	1.15e-10	0.900429	No	2.89e-10	28	28	1.8
552	811	g_Clostridium_XVIII	5.30222e+16	2.67575e+08	16.7245	8.42745	1.7785	1.15e-10	0.900429	No	2.89e-10	28	28	1.8
553	814	g_Clostridium_XVIII	5.88016e+16	2.19972e+08	16.7694	8.34237	1.7785	1.15e-10	0.900429	No	2.89e-10	28	28	1.8
554	815	g_Clostridium_XVIII	4.74852e+17	1.10428e+09	17.6766	9.04308	1.7785	1.15e-10	0.900429	No	2.89e-10	28	28	1.8
555	816	g_Clostridium_XVIII	1.57299e+18	6.07189e+08	18.1967	8.78332	1.7785	1.15e-10	0.900429	No	2.89e-10	28	28	1.8
556	817	g_Clostridium_XVIII	9.06569e+17	9.29016e+08	17.9574	8.96802	1.7785	1.15e-10	0.900429	No	2.89e-10	28	28	1.8
557	818	g_Clostridium_XVIII	9.09243e+16	3.4112e+08	16.9587	8.53291	1.7785	1.15e-10	0.900429	No	2.89e-10	28	28	1.8
558	819	g_Clostridium_XVIII	2.91196e+18	2.12908e+09	18.4642	9.32819	1.7785	1.15e-10	0.900429	No	2.89e-10	28	28	1.8
559	820	g_Clostridium_XVIII	1.28909e+16	7.26421e+07	16.1103	7.86119	1.7785	1.15e-10	0.900429	No	2.89e-10	28	28	1.8
560	821	g_Clostridium_XVIII	2.07891e+16	1.71735e+08	16.3178	8.23486	1.7785	1.15e-10	0.900429	No	2.89e-10	28	28	1.8
561	800	g_Parabacteroides	1.10379e+16	1.90589e+08	16.0429	8.2801	2.36541	3.74e-11	0.923954	No	1.24e-10	29	29	2.4
562	801	g_Parabacteroides	5.17794e+17	7.69636e+08	17.7142	8.88629	2.36541	3.74e-11	0.923954	No	1.24e-10	29	29	2.4
563	802	g_Parabacteroides	2.59556e+16	1.68261e+08	16.4142	8.22598	2.36541	3.74e-11	0.923954	No	1.24e-10	29	29	2.4
564	803	g_Parabacteroides	8.46556e+17	7.80805e+08	17.9277	8.89254	2.36541	3.74e-11	0.923954	No	1.24e-10	29	29	2.4
565	804	g_Parabacteroides	3.17492e+17	6.77016e+08	17.5017	8.8306	2.36541	3.74e-11	0.923954	No	1.24e-10	29	29	2.4
566	805	g_Parabacteroides	0	0	#NAME?	#NAME?	2.36541	3.74e-11	0.923954	No	1.24e-10	29	29	2.4
567	806	g_Parabacteroides	7.36465e+17	1.04572e+09	17.8672	9.01941	2.36541	3.74e-11	0.923954	No	1.24e-10	29	29	2.4
568	807	g_Parabacteroides	5.13256e+17	7.44733e+08	17.7103	8.872	2.36541	3.74e-11	0.923954	No	1.24e-10	29	29	2.4
569	808	g_Parabacteroides	1.49366e+19	2.15555e+09	19.1743	9.33356	2.36541	3.74e-11	0.923954	No	1.24e-10	29	29	2.4
570	809	g_Parabacteroides	1.09986e+17	3.56091e+08	17.0413	8.55156	2.36541	3.74e-11	0.923954	No	1.24e-10	29	29	2.4
571	810	g_Parabacteroides	4.64305e+16	2.81416e+08	16.6668	8.44935	2.36541	3.74e-11	0.923954	No	1.24e-10	29	29	2.4
572	811	g_Parabacteroides	9.59681e+16	3.6945e+08	16.9821	8.56756	2.36541	3.74e-11	0.923954	No	1.24e-10	29	29	2.4
573	814	g_Parabacteroides	2.27216e+17	7.01893e+08	17.3564	8.84627	2.36541	3.74e-11	0.923954	No	1.24e-10	29	29	2.4
574	815	g_Parabacteroides	2.81898e+17	5.61039e+08	17.4501	8.74899	2.36541	3.74e-11	0.923954	No	1.24e-10	29	29	2.4
575	816	g_Parabacteroides	2.16513e+18	1.82794e+09	18.3355	9.26196	2.36541	3.74e-11	0.923954	No	1.24e-10	29	29	2.4
576	817	g_Parabacteroides	3.45356e+16	2.93302e+08	16.5383	8.46731	2.36541	3.74e-11	0.923954	No	1.24e-10	29	29	2.4
577	818	g_Parabacteroides	1.03941e+17	4.72133e+08	17.0168	8.67406	2.36541	3.74e-11	0.923954	No	1.24e-10	29	29	2.4
578	819	g_Parabacteroides	2.31935e+17	5.17934e+08	17.3654	8.71427	2.36541	3.74e-11	0.923954	No	1.24e-10	29	29	2.4
579	820	g_Parabacteroides	9.75873e+16	3.71392e+08	16.9894	8.56983	2.36541	3.74e-11	0.923954	No	1.24e-10	29	29	2.4
580	821	g_Parabacteroides	3.61862e+17	8.95317e+08	17.5585	8.95198	2.36541	3.74e-11	0.923954	No	1.24e-10	29	29	2.4
581	800	g_Dialister	0	0	#NAME?	#NAME?	1.74036	3.65e-05	0.847092	No	3.85e-05	30	30	1.7
582	801	g_Dialister	5.50838e+18	3.73345e+09	18.741	9.57211	1.74036	3.65e-05	0.847092	No	3.85e-05	30	30	1.7
583	802	g_Dialister	0	0	#NAME?	#NAME?	1.74036	3.65e-05	0.847092	No	3.85e-05	30	30	1.7
584	803	g_Dialister	9.1582e+17	1.31388e+09	17.9618	9.11856	1.74036	3.65e-05	0.847092	No	3.85e-05	30	30	1.7
585	804	g_Dialister	0	0	#NAME?	#NAME?	1.74036	3.65e-05	0.847092	No	3.85e-05	30	30	1.7
586	805	g_Dialister	1.828e+17	2.741e+08	17.262	8.43791	1.74036	3.65e-05	0.847092	No	3.85e-05	30	30	1.7
587	806	g_Dialister	6.0751e+16	2.80856e+08	16.7836	8.44848	1.74036	3.65e-05	0.847092	No	3.85e-05	30	30	1.7
588	807	g_Dialister	0	0	#NAME?	#NAME?	1.74036	3.65e-05	0.847092	No	3.85e-05	30	30	1.7
589	808	g_Dialister	1.63978e+18	1.11423e+09	18.2148	9.04697	1.74036	3.65e-05	0.847092	No	3.85e-05	30	30	1.7
590	809	g_Dialister	0	0	#NAME?	#NAME?	1.74036	3.65e-05	0.847092	No	3.85e-05	30	30	1.7
591	810	g_Dialister	5.18975e+17	9.72498e+08	17.7151	8.98789	1.74036	3.65e-05	0.847092	No	3.85e-05	30	30	1.7
592	811	g_Dialister	4.74187e+16	3.73568e+08	16.6759	8.57237	1.74036	3.65e-05	0.847092	No	3.85e-05	30	30	1.7
593	814	g_Dialister	0	0	#NAME?	#NAME?	1.74036	3.65e-05	0.847092	No	3.85e-05	30	30	1.7
594	815	g_Dialister	5.21942e+17	9.43985e+08	17.7176	8.97497	1.74036	3.65e-05	0.847092	No	3.85e-05	30	30	1.7
595	816	g_Dialister	0	0	#NAME?	#NAME?	1.74036	3.65e-05	0.847092	No	3.85e-05	30	30	1.7
596	817	g_Dialister	3.49158e+17	7.01663e+08	17.543	8.84613	1.74036	3.65e-05	0.847092	No	3.85e-05	30	30	1.7
597	818	g_Dialister	1.01577e+17	5.22968e+08	17.0068	8.71847	1.74036	3.65e-05	0.847092	No	3.85e-05	30	30	1.7
598	819	g_Dialister	0	0	#NAME?	#NAME?	1.74036	3.65e-05	0.847092	No	3.85e-05	30	30	1.7
599	820	g_Dialister	1.20401e+17	4.15878e+08	17.0806	8.61897	1.74036	3.65e-05	0.847092	No	3.85e-05	30	30	1.7
600	821	g_Dialister	0	0	#NAME?	#NAME?	1.74036	3.65e-05	0.847092	No	3.85e-05	30	30	1.7
601	800	g_Desulfovibrio	6.14267e+16	3.15273e+08	16.7884	8.49869	1.3798	3.69e-05	0.943116	No	3.85e-05	31	31	1.4
602	801	g_Desulfovibrio	0	0	#NAME?	#NAME?	1.3798	3.69e-05	0.943116	No	3.85e-05	31	31	1.4
603	802	g_Desulfovibrio	1.29353e+17	5.74241e+08	17.1118	8.75909	1.3798	3.69e-05	0.943116	No	3.85e-05	31	31	1.4
604	803	g_Desulfovibrio	0	0	#NAME?	#NAME?	1.3798	3.69e-05	0.943116	No	3.85e-05	31	31	1.4
605	804	g_Desulfovibrio	2.56624e+17	6.24082e+08	17.4093	8.79524	1.3798	3.69e-05	0.943116	No	3.85e-05	31	31	1.4
606	805	g_Desulfovibrio	0	0	#NAME?	#NAME?	1.3798	3.69e-05	0.943116	No	3.85e-05	31	31	1.4
607	806	g_Desulfovibrio	1.65998e+16	1.46403e+08	16.2201	8.16555	1.3798	3.69e-05	0.943116	No	3.85e-05	31	31	1.4
608	807	g_Desulfovibrio	0	0	#NAME?	#NAME?	1.3798	3.69e-05	0.943116	No	3.85e-05	31	31	1.4
609	808	g_Desulfovibrio	0	0	#NAME?	#NAME?	1.3798	3.69e-05	0.943116	No	3.85e-05	31	31	1.4
610	809	g_Desulfovibrio	0	0	#NAME?	#NAME?	1.3798	3.69e-05	0.943116	No	3.85e-05	31	31	1.4
611	810	g_Desulfovibrio	1.96021e+17	6.76834e+08	17.2923	8.83048	1.3798	3.69e-05	0.943116	No	3.85e-05	31	31	1.4
612	811	g_Desulfovibrio	0	0	#NAME?	#NAME?	1.3798	3.69e-05	0.943116	No	3.85e-05	31	31	1.4
613	814	g_Desulfovibrio	0	0	#NAME?	#NAME?	1.3798	3.69e-05	0.943116	No	3.85e-05	31	31	1.4
614	815	g_Desulfovibrio	0	0	#NAME?	#NAME?	1.3798	3.69e-05	0.943116	No	3.85e-05	31	31	1.4
615	816	g_Desulfovibrio	1.9913e+19	7.56014e+09	19.2991	9.87853	1.3798	3.69e-05	0.943116	No	3.85e-05	31	31	1.4
616	817	g_Desulfovibrio	1088686058656260	7.01707e+06	15.0369	6.84616	1.3798	3.69e-05	0.943116	No	3.85e-05	31	31	1.4
617	818	g_Desulfovibrio	1.75217e+17	5.82826e+08	17.2436	8.76554	1.3798	3.69e-05	0.943116	No	3.85e-05	31	31	1.4
618	819	g_Desulfovibrio	0	0	#NAME?	#NAME?	1.3798	3.69e-05	0.943116	No	3.85e-05	31	31	1.4
619	820	g_Desulfovibrio	0	0	#NAME?	#NAME?	1.3798	3.69e-05	0.943116	No	3.85e-05	31	31	1.4
620	821	g_Desulfovibrio	0	0	#NAME?	#NAME?	1.3798	3.69e-05	0.943116	No	3.85e-05	31	31	1.4
621	800	g_Sporobacter	2.74738e+17	6.75074e+08	17.4389	8.82935	1.57687	2.22e-10	0.944212	No	5.24e-10	32	32	1.6
622	801	g_Sporobacter	0	0	#NAME?	#NAME?	1.57687	2.22e-10	0.944212	No	5.24e-10	32	32	1.6
623	802	g_Sporobacter	2.35201e+17	6.63766e+08	17.3714	8.82201	1.57687	2.22e-10	0.944212	No	5.24e-10	32	32	1.6
624	803	g_Sporobacter	1.49523e+17	4.57713e+08	17.1747	8.66059	1.57687	2.22e-10	0.944212	No	5.24e-10	32	32	1.6
625	804	g_Sporobacter	4.99528e+17	1.00338e+09	17.6986	9.00147	1.57687	2.22e-10	0.944212	No	5.24e-10	32	32	1.6
626	805	g_Sporobacter	0	0	#NAME?	#NAME?	1.57687	2.22e-10	0.944212	No	5.24e-10	32	32	1.6
627	806	g_Sporobacter	1.70474e+18	1.21753e+09	18.2317	9.08548	1.57687	2.22e-10	0.944212	No	5.24e-10	32	32	1.6
628	807	g_Sporobacter	0	0	#NAME?	#NAME?	1.57687	2.22e-10	0.944212	No	5.24e-10	32	32	1.6
629	808	g_Sporobacter	4.56505e+17	7.83055e+08	17.6594	8.89379	1.57687	2.22e-10	0.944212	No	5.24e-10	32	32	1.6
630	809	g_Sporobacter	0	0	#NAME?	#NAME?	1.57687	2.22e-10	0.944212	No	5.24e-10	32	32	1.6
631	810	g_Sporobacter	9.46373e+17	1.39285e+09	17.9761	9.1439	1.57687	2.22e-10	0.944212	No	5.24e-10	32	32	1.6
632	811	g_Sporobacter	1.93615e+16	1.32754e+08	16.2869	8.12305	1.57687	2.22e-10	0.944212	No	5.24e-10	32	32	1.6
633	814	g_Sporobacter	6.4725e+16	3.06815e+08	16.8111	8.48688	1.57687	2.22e-10	0.944212	No	5.24e-10	32	32	1.6
634	815	g_Sporobacter	7.41026e+16	2.47574e+08	16.8698	8.3937	1.57687	2.22e-10	0.944212	No	5.24e-10	32	32	1.6
635	816	g_Sporobacter	1.16431e+16	1.08057e+08	16.0661	8.03365	1.57687	2.22e-10	0.944212	No	5.24e-10	32	32	1.6
636	817	g_Sporobacter	4.10631e+17	8.05496e+08	17.6135	8.90606	1.57687	2.22e-10	0.944212	No	5.24e-10	32	32	1.6
637	818	g_Sporobacter	1.84983e+17	6.74319e+08	17.2671	8.82887	1.57687	2.22e-10	0.944212	No	5.24e-10	32	32	1.6
638	819	g_Sporobacter	1.41113e+16	7.06841e+07	16.1496	7.84932	1.57687	2.22e-10	0.944212	No	5.24e-10	32	32	1.6
639	820	g_Sporobacter	6.40158e+17	1.10872e+09	17.8063	9.04482	1.57687	2.22e-10	0.944212	No	5.24e-10	32	32	1.6
640	821	g_Sporobacter	3.14204e+17	9.45501e+08	17.4972	8.97566	1.57687	2.22e-10	0.944212	No	5.24e-10	32	32	1.6
641	800	g_Butyricicoccus	5.59142e+16	3.54455e+08	16.7475	8.54956	1.62822	4.58e-09	0.850388	No	7.28e-09	33	33	1.6
642	801	g_Butyricicoccus	2.71775e+16	2.01778e+08	16.4342	8.30487	1.62822	4.58e-09	0.850388	No	7.28e-09	33	33	1.6
643	802	g_Butyricicoccus	6.32961e+16	2.74773e+08	16.8014	8.43897	1.62822	4.58e-09	0.850388	No	7.28e-09	33	33	1.6
644	803	g_Butyricicoccus	7.69592e+16	1.91701e+08	16.8863	8.28263	1.62822	4.58e-09	0.850388	No	7.28e-09	33	33	1.6
645	804	g_Butyricicoccus	5.66719e+17	9.48242e+08	17.7534	8.97692	1.62822	4.58e-09	0.850388	No	7.28e-09	33	33	1.6
646	805	g_Butyricicoccus	1.77963e+17	6.55858e+08	17.2503	8.81681	1.62822	4.58e-09	0.850388	No	7.28e-09	33	33	1.6
647	806	g_Butyricicoccus	2.84346e+16	1.62837e+08	16.4538	8.21175	1.62822	4.58e-09	0.850388	No	7.28e-09	33	33	1.6
648	807	g_Butyricicoccus	4.84507e+17	7.38463e+08	17.6853	8.86833	1.62822	4.58e-09	0.850388	No	7.28e-09	33	33	1.6
649	808	g_Butyricicoccus	3.0576e+17	5.78183e+08	17.4854	8.76207	1.62822	4.58e-09	0.850388	No	7.28e-09	33	33	1.6
650	809	g_Butyricicoccus	3.21234e+17	6.62698e+08	17.5068	8.82132	1.62822	4.58e-09	0.850388	No	7.28e-09	33	33	1.6
651	810	g_Butyricicoccus	1.87408e+17	5.98457e+08	17.2728	8.77703	1.62822	4.58e-09	0.850388	No	7.28e-09	33	33	1.6
652	811	g_Butyricicoccus	5.56307e+17	8.24329e+08	17.7453	8.9161	1.62822	4.58e-09	0.850388	No	7.28e-09	33	33	1.6
653	814	g_Butyricicoccus	9.12211e+16	3.57461e+08	16.9601	8.55323	1.62822	4.58e-09	0.850388	No	7.28e-09	33	33	1.6
654	815	g_Butyricicoccus	2.20247e+17	6.82177e+08	17.3429	8.8339	1.62822	4.58e-09	0.850388	No	7.28e-09	33	33	1.6
655	816	g_Butyricicoccus	1.05825e+17	3.31898e+08	17.0246	8.521	1.62822	4.58e-09	0.850388	No	7.28e-09	33	33	1.6
656	817	g_Butyricicoccus	4.48188e+16	2.35768e+08	16.6515	8.37248	1.62822	4.58e-09	0.850388	No	7.28e-09	33	33	1.6
657	818	g_Butyricicoccus	2.93491e+17	7.79368e+08	17.4676	8.89174	1.62822	4.58e-09	0.850388	No	7.28e-09	33	33	1.6
658	819	g_Butyricicoccus	1.14677e+17	4.32634e+08	17.0595	8.63612	1.62822	4.58e-09	0.850388	No	7.28e-09	33	33	1.6
659	820	g_Butyricicoccus	1.75585e+17	5.24845e+08	17.2445	8.72003	1.62822	4.58e-09	0.850388	No	7.28e-09	33	33	1.6
660	821	g_Butyricicoccus	8.03703e+16	4.84324e+08	16.9051	8.68514	1.62822	4.58e-09	0.850388	No	7.28e-09	33	33	1.6
661	800	g_Barnesiella	6.07258e+16	3.08143e+08	16.7834	8.48875	1.77378	6.85e-09	0.90917	No	1.02e-08	35	34	1.8
662	801	g_Barnesiella	9.99032e+17	7.23334e+08	17.9996	8.85934	1.77378	6.85e-09	0.90917	No	1.02e-08	35	34	1.8
663	802	g_Barnesiella	1.60444e+16	1.55909e+08	16.2053	8.19287	1.77378	6.85e-09	0.90917	No	1.02e-08	35	34	1.8
664	803	g_Barnesiella	0	0	#NAME?	#NAME?	1.77378	6.85e-09	0.90917	No	1.02e-08	35	34	1.8
665	804	g_Barnesiella	2.77805e+18	1.77964e+09	18.4437	9.25033	1.77378	6.85e-09	0.90917	No	1.02e-08	35	34	1.8
666	805	g_Barnesiella	0	0	#NAME?	#NAME?	1.77378	6.85e-09	0.90917	No	1.02e-08	35	34	1.8
667	806	g_Barnesiella	3.19335e+17	7.85794e+08	17.5042	8.89531	1.77378	6.85e-09	0.90917	No	1.02e-08	35	34	1.8
668	807	g_Barnesiella	3.8676e+17	5.14427e+08	17.5874	8.71132	1.77378	6.85e-09	0.90917	No	1.02e-08	35	34	1.8
669	808	g_Barnesiella	1.38205e+16	7.01653e+07	16.1405	7.84612	1.77378	6.85e-09	0.90917	No	1.02e-08	35	34	1.8
670	809	g_Barnesiella	0	0	#NAME?	#NAME?	1.77378	6.85e-09	0.90917	No	1.02e-08	35	34	1.8
671	810	g_Barnesiella	1.44951e+17	4.99907e+08	17.1612	8.69889	1.77378	6.85e-09	0.90917	No	1.02e-08	35	34	1.8
672	811	g_Barnesiella	2.5109e+17	7.87252e+08	17.3998	8.89611	1.77378	6.85e-09	0.90917	No	1.02e-08	35	34	1.8
673	814	g_Barnesiella	5.93762e+17	1.01305e+09	17.7736	9.00563	1.77378	6.85e-09	0.90917	No	1.02e-08	35	34	1.8
674	815	g_Barnesiella	0	0	#NAME?	#NAME?	1.77378	6.85e-09	0.90917	No	1.02e-08	35	34	1.8
675	816	g_Barnesiella	9.78376e+16	3.78191e+08	16.9905	8.57771	1.77378	6.85e-09	0.90917	No	1.02e-08	35	34	1.8
676	817	g_Barnesiella	9.4491e+16	3.94338e+08	16.9754	8.59587	1.77378	6.85e-09	0.90917	No	1.02e-08	35	34	1.8
677	818	g_Barnesiella	1.18396e+18	9.32969e+08	18.0733	8.96987	1.77378	6.85e-09	0.90917	No	1.02e-08	35	34	1.8
678	819	g_Barnesiella	1.28155e+17	3.59512e+08	17.1077	8.55571	1.77378	6.85e-09	0.90917	No	1.02e-08	35	34	1.8
679	820	g_Barnesiella	6162902054729200	8.08149e+07	15.7898	7.90749	1.77378	6.85e-09	0.90917	No	1.02e-08	35	34	1.8
680	821	g_Barnesiella	8.87971e+17	1.4356e+09	17.9484	9.15703	1.77378	6.85e-09	0.90917	No	1.02e-08	35	34	1.8
681	800	uc_f_Coriobacteriaceae	1.77569e+16	1.40717e+08	16.2494	8.14835	1.71508	4.82e-13	0.962483	No	3.52e-12	36	35	1.7
682	801	uc_f_Coriobacteriaceae	0	0	#NAME?	#NAME?	1.71508	4.82e-13	0.962483	No	3.52e-12	36	35	1.7
683	802	uc_f_Coriobacteriaceae	2.12888e+16	1.7289e+08	16.3282	8.23777	1.71508	4.82e-13	0.962483	No	3.52e-12	36	35	1.7
684	803	uc_f_Coriobacteriaceae	8.32555e+16	2.0785e+08	16.9204	8.31775	1.71508	4.82e-13	0.962483	No	3.52e-12	36	35	1.7
685	804	uc_f_Coriobacteriaceae	2.04337e+18	1.41797e+09	18.3103	9.15167	1.71508	4.82e-13	0.962483	No	3.52e-12	36	35	1.7
686	805	uc_f_Coriobacteriaceae	0	0	#NAME?	#NAME?	1.71508	4.82e-13	0.962483	No	3.52e-12	36	35	1.7
687	806	uc_f_Coriobacteriaceae	2.57075e+16	1.58357e+08	16.4101	8.19964	1.71508	4.82e-13	0.962483	No	3.52e-12	36	35	1.7
688	807	uc_f_Coriobacteriaceae	1.44722e+19	4.13408e+09	19.1605	9.61638	1.71508	4.82e-13	0.962483	No	3.52e-12	36	35	1.7
689	808	uc_f_Coriobacteriaceae	1.01772e+16	7.4375e+07	16.0076	7.87143	1.71508	4.82e-13	0.962483	No	3.52e-12	36	35	1.7
690	809	uc_f_Coriobacteriaceae	7369364016805760	6.06824e+07	15.8674	7.78306	1.71508	4.82e-13	0.962483	No	3.52e-12	36	35	1.7
691	810	uc_f_Coriobacteriaceae	1.12929e+17	3.34858e+08	17.0528	8.52486	1.71508	4.82e-13	0.962483	No	3.52e-12	36	35	1.7
692	811	uc_f_Coriobacteriaceae	6.52171e+17	5.93817e+08	17.8144	8.77365	1.71508	4.82e-13	0.962483	No	3.52e-12	36	35	1.7
693	814	uc_f_Coriobacteriaceae	3.3984e+16	2.01162e+08	16.5313	8.30355	1.71508	4.82e-13	0.962483	No	3.52e-12	36	35	1.7
694	815	uc_f_Coriobacteriaceae	1.02532e+18	8.6209e+08	18.0109	8.93555	1.71508	4.82e-13	0.962483	No	3.52e-12	36	35	1.7
695	816	uc_f_Coriobacteriaceae	835748432416023	9.00492e+06	14.9221	6.95448	1.71508	4.82e-13	0.962483	No	3.52e-12	36	35	1.7
696	817	uc_f_Coriobacteriaceae	6839967270174910	7.29734e+07	15.8351	7.86316	1.71508	4.82e-13	0.962483	No	3.52e-12	36	35	1.7
697	818	uc_f_Coriobacteriaceae	7195717485087190	6.77719e+07	15.8571	7.83105	1.71508	4.82e-13	0.962483	No	3.52e-12	36	35	1.7
698	819	uc_f_Coriobacteriaceae	1.88038e+17	3.93655e+08	17.2742	8.59512	1.71508	4.82e-13	0.962483	No	3.52e-12	36	35	1.7
699	820	uc_f_Coriobacteriaceae	1.84288e+16	1.08964e+08	16.2655	8.03728	1.71508	4.82e-13	0.962483	No	3.52e-12	36	35	1.7
700	821	uc_f_Coriobacteriaceae	1.15596e+16	6.75383e+07	16.0629	7.82955	1.71508	4.82e-13	0.962483	No	3.52e-12	36	35	1.7
701	800	g_Parasutterella	6602514846670720	9.4404e+07	15.8197	7.97499	1.43059	4.76e-13	0.976771	No	3.52e-12	37	36	1.4
702	801	g_Parasutterella	4864179444423500	3.19778e+07	15.687	7.50485	1.43059	4.76e-13	0.976771	No	3.52e-12	37	36	1.4
703	802	g_Parasutterella	3.2246e+16	1.85245e+08	16.5085	8.26775	1.43059	4.76e-13	0.976771	No	3.52e-12	37	36	1.4
704	803	g_Parasutterella	0	0	#NAME?	#NAME?	1.43059	4.76e-13	0.976771	No	3.52e-12	37	36	1.4
705	804	g_Parasutterella	1.48845e+18	2.13907e+09	18.1727	9.33023	1.43059	4.76e-13	0.976771	No	3.52e-12	37	36	1.4
706	805	g_Parasutterella	5.80082e+13	1.25211e+06	13.7635	6.09764	1.43059	4.76e-13	0.976771	No	3.52e-12	37	36	1.4
707	806	g_Parasutterella	6840099694296990	7.17077e+07	15.8351	7.85557	1.43059	4.76e-13	0.976771	No	3.52e-12	37	36	1.4
708	807	g_Parasutterella	7.16037e+16	2.75361e+08	16.8549	8.4399	1.43059	4.76e-13	0.976771	No	3.52e-12	37	36	1.4
709	808	g_Parasutterella	5.55807e+16	2.16114e+08	16.7449	8.33468	1.43059	4.76e-13	0.976771	No	3.52e-12	37	36	1.4
710	809	g_Parasutterella	0	0	#NAME?	#NAME?	1.43059	4.76e-13	0.976771	No	3.52e-12	37	36	1.4
711	810	g_Parasutterella	2408238900511340	3.08736e+07	15.3817	7.48959	1.43059	4.76e-13	0.976771	No	3.52e-12	37	36	1.4
712	811	g_Parasutterella	2920060114369720	4.42511e+07	15.4654	7.64592	1.43059	4.76e-13	0.976771	No	3.52e-12	37	36	1.4
713	814	g_Parasutterella	5.55761e+17	1.28803e+09	17.7449	9.10992	1.43059	4.76e-13	0.976771	No	3.52e-12	37	36	1.4
714	815	g_Parasutterella	0	0	#NAME?	#NAME?	1.43059	4.76e-13	0.976771	No	3.52e-12	37	36	1.4
715	816	g_Parasutterella	5.95805e+13	1.28647e+06	13.7751	6.1094	1.43059	4.76e-13	0.976771	No	3.52e-12	37	36	1.4
716	817	g_Parasutterella	6.63072e+17	1.089e+09	17.8216	9.03703	1.43059	4.76e-13	0.976771	No	3.52e-12	37	36	1.4
717	818	g_Parasutterella	2.17989e+18	1.91677e+09	18.3384	9.28257	1.43059	4.76e-13	0.976771	No	3.52e-12	37	36	1.4
718	819	g_Parasutterella	2.26861e+18	1.54289e+09	18.3558	9.18833	1.43059	4.76e-13	0.976771	No	3.52e-12	37	36	1.4
719	820	g_Parasutterella	0	0	#NAME?	#NAME?	1.43059	4.76e-13	0.976771	No	3.52e-12	37	36	1.4
720	821	g_Parasutterella	5.88901e+16	2.60491e+08	16.77	8.41579	1.43059	4.76e-13	0.976771	No	3.52e-12	37	36	1.4
721	800	g_Aestuariispira	0	0	#NAME?	#NAME?	1.71991	6.36e-08	0.930594	No	8.59e-08	38	37	1.7
722	801	g_Aestuariispira	0	0	#NAME?	#NAME?	1.71991	6.36e-08	0.930594	No	8.59e-08	38	37	1.7
723	802	g_Aestuariispira	2388015456216830	1.38912e+07	15.378	7.14274	1.71991	6.36e-08	0.930594	No	8.59e-08	38	37	1.7
724	803	g_Aestuariispira	0	0	#NAME?	#NAME?	1.71991	6.36e-08	0.930594	No	8.59e-08	38	37	1.7
725	804	g_Aestuariispira	2.20903e+16	1.8524e+08	16.3442	8.26773	1.71991	6.36e-08	0.930594	No	8.59e-08	38	37	1.7
726	805	g_Aestuariispira	0	0	#NAME?	#NAME?	1.71991	6.36e-08	0.930594	No	8.59e-08	38	37	1.7
727	806	g_Aestuariispira	2.0904e+17	3.67513e+08	17.3202	8.56527	1.71991	6.36e-08	0.930594	No	8.59e-08	38	37	1.7
728	807	g_Aestuariispira	3.13554e+16	9.8879e+07	16.4963	7.9951	1.71991	6.36e-08	0.930594	No	8.59e-08	38	37	1.7
729	808	g_Aestuariispira	3610789238418060	2.80667e+07	15.5576	7.44819	1.71991	6.36e-08	0.930594	No	8.59e-08	38	37	1.7
730	809	g_Aestuariispira	0	0	#NAME?	#NAME?	1.71991	6.36e-08	0.930594	No	8.59e-08	38	37	1.7
731	810	g_Aestuariispira	1.4561e+16	1.3893e+08	16.1632	8.1428	1.71991	6.36e-08	0.930594	No	8.59e-08	38	37	1.7
732	811	g_Aestuariispira	0	0	#NAME?	#NAME?	1.71991	6.36e-08	0.930594	No	8.59e-08	38	37	1.7
733	814	g_Aestuariispira	3.09106e+16	8.39318e+07	16.4901	7.92393	1.71991	6.36e-08	0.930594	No	8.59e-08	38	37	1.7
734	815	g_Aestuariispira	2.29224e+18	1.04371e+09	18.3603	9.01858	1.71991	6.36e-08	0.930594	No	8.59e-08	38	37	1.7
735	816	g_Aestuariispira	1.62013e+17	4.16788e+08	17.2095	8.61992	1.71991	6.36e-08	0.930594	No	8.59e-08	38	37	1.7
736	817	g_Aestuariispira	1027756132729050	1.54378e+07	15.0119	7.18858	1.71991	6.36e-08	0.930594	No	8.59e-08	38	37	1.7
737	818	g_Aestuariispira	1.34591e+17	4.8343e+08	17.129	8.68433	1.71991	6.36e-08	0.930594	No	8.59e-08	38	37	1.7
738	819	g_Aestuariispira	5.36127e+19	4.55529e+09	19.7293	9.65852	1.71991	6.36e-08	0.930594	No	8.59e-08	38	37	1.7
739	820	g_Aestuariispira	0	0	#NAME?	#NAME?	1.71991	6.36e-08	0.930594	No	8.59e-08	38	37	1.7
740	821	g_Aestuariispira	1.76672e+18	9.41606e+08	18.2472	8.97387	1.71991	6.36e-08	0.930594	No	8.59e-08	38	37	1.7
741	800	g_Paraprevotella	0	0	#NAME?	#NAME?	2.39159	1.74e-05	0.929521	No	1.92e-05	39	38	2.4
742	801	g_Paraprevotella	1.03931e+17	3.47336e+08	17.0167	8.54075	2.39159	1.74e-05	0.929521	No	1.92e-05	39	38	2.4
743	802	g_Paraprevotella	2.72753e+16	2.40814e+08	16.4358	8.38168	2.39159	1.74e-05	0.929521	No	1.92e-05	39	38	2.4
744	803	g_Paraprevotella	0	0	#NAME?	#NAME?	2.39159	1.74e-05	0.929521	No	1.92e-05	39	38	2.4
745	804	g_Paraprevotella	0	0	#NAME?	#NAME?	2.39159	1.74e-05	0.929521	No	1.92e-05	39	38	2.4
746	805	g_Paraprevotella	0	0	#NAME?	#NAME?	2.39159	1.74e-05	0.929521	No	1.92e-05	39	38	2.4
747	806	g_Paraprevotella	4.65059e+17	7.46957e+08	17.6675	8.8733	2.39159	1.74e-05	0.929521	No	1.92e-05	39	38	2.4
748	807	g_Paraprevotella	0	0	#NAME?	#NAME?	2.39159	1.74e-05	0.929521	No	1.92e-05	39	38	2.4
749	808	g_Paraprevotella	2.7662e+17	3.67674e+08	17.4419	8.56546	2.39159	1.74e-05	0.929521	No	1.92e-05	39	38	2.4
750	809	g_Paraprevotella	0	0	#NAME?	#NAME?	2.39159	1.74e-05	0.929521	No	1.92e-05	39	38	2.4
751	810	g_Paraprevotella	0	0	#NAME?	#NAME?	2.39159	1.74e-05	0.929521	No	1.92e-05	39	38	2.4
752	811	g_Paraprevotella	0	0	#NAME?	#NAME?	2.39159	1.74e-05	0.929521	No	1.92e-05	39	38	2.4
753	814	g_Paraprevotella	3.22141e+17	8.72674e+08	17.508	8.94085	2.39159	1.74e-05	0.929521	No	1.92e-05	39	38	2.4
754	815	g_Paraprevotella	0	0	#NAME?	#NAME?	2.39159	1.74e-05	0.929521	No	1.92e-05	39	38	2.4
755	816	g_Paraprevotella	9.53558e+16	3.80771e+08	16.9793	8.58066	2.39159	1.74e-05	0.929521	No	1.92e-05	39	38	2.4
756	817	g_Paraprevotella	0	0	#NAME?	#NAME?	2.39159	1.74e-05	0.929521	No	1.92e-05	39	38	2.4
757	818	g_Paraprevotella	7.95866e+17	8.59552e+08	17.9008	8.93427	2.39159	1.74e-05	0.929521	No	1.92e-05	39	38	2.4
758	819	g_Paraprevotella	0	0	#NAME?	#NAME?	2.39159	1.74e-05	0.929521	No	1.92e-05	39	38	2.4
759	820	g_Paraprevotella	9.07183e+17	9.26193e+08	17.9577	8.9667	2.39159	1.74e-05	0.929521	No	1.92e-05	39	38	2.4
760	821	g_Paraprevotella	4.2549e+19	4.01527e+09	19.6289	9.60371	2.39159	1.74e-05	0.929521	No	1.92e-05	39	38	2.4
761	800	g_Adlercreutzia	1.71876e+16	2.58271e+08	16.2352	8.41208	1.31898	4.32e-10	0.925856	No	8.53e-10	40	39	1.3
762	801	g_Adlercreutzia	0	0	#NAME?	#NAME?	1.31898	4.32e-10	0.925856	No	8.53e-10	40	39	1.3
763	802	g_Adlercreutzia	0	0	#NAME?	#NAME?	1.31898	4.32e-10	0.925856	No	8.53e-10	40	39	1.3
764	803	g_Adlercreutzia	2.38254e+16	2.11086e+08	16.377	8.32446	1.31898	4.32e-10	0.925856	No	8.53e-10	40	39	1.3
765	804	g_Adlercreutzia	3.10064e+16	2.51399e+08	16.4915	8.40036	1.31898	4.32e-10	0.925856	No	8.53e-10	40	39	1.3
766	805	g_Adlercreutzia	1.33543e+17	4.21803e+08	17.1256	8.62511	1.31898	4.32e-10	0.925856	No	8.53e-10	40	39	1.3
767	806	g_Adlercreutzia	3.56998e+16	2.49484e+08	16.5527	8.39704	1.31898	4.32e-10	0.925856	No	8.53e-10	40	39	1.3
768	807	g_Adlercreutzia	1.07464e+18	1.12519e+09	18.0313	9.05123	1.31898	4.32e-10	0.925856	No	8.53e-10	40	39	1.3
769	808	g_Adlercreutzia	4086083331616800	4.49062e+07	15.6113	7.65231	1.31898	4.32e-10	0.925856	No	8.53e-10	40	39	1.3
770	809	g_Adlercreutzia	0	0	#NAME?	#NAME?	1.31898	4.32e-10	0.925856	No	8.53e-10	40	39	1.3
771	810	g_Adlercreutzia	624935605462394	7.12363e+06	14.7958	6.8527	1.31898	4.32e-10	0.925856	No	8.53e-10	40	39	1.3
772	811	g_Adlercreutzia	1.45922e+17	4.26058e+08	17.1641	8.62947	1.31898	4.32e-10	0.925856	No	8.53e-10	40	39	1.3
773	814	g_Adlercreutzia	3.33364e+16	2.51812e+08	16.5229	8.40108	1.31898	4.32e-10	0.925856	No	8.53e-10	40	39	1.3
774	815	g_Adlercreutzia	2.31953e+17	5.842e+08	17.3654	8.76656	1.31898	4.32e-10	0.925856	No	8.53e-10	40	39	1.3
775	816	g_Adlercreutzia	1.94366e+17	6.63772e+08	17.2886	8.82202	1.31898	4.32e-10	0.925856	No	8.53e-10	40	39	1.3
776	817	g_Adlercreutzia	3.20249e+17	8.18135e+08	17.5055	8.91282	1.31898	4.32e-10	0.925856	No	8.53e-10	40	39	1.3
777	818	g_Adlercreutzia	5446076960449710	5.76066e+07	15.7361	7.76047	1.31898	4.32e-10	0.925856	No	8.53e-10	40	39	1.3
778	819	g_Adlercreutzia	1104237932928710	7.31179e+06	15.0431	6.86402	1.31898	4.32e-10	0.925856	No	8.53e-10	40	39	1.3
779	820	g_Adlercreutzia	3724119529666840	4.35857e+07	15.571	7.63934	1.31898	4.32e-10	0.925856	No	8.53e-10	40	39	1.3
780	821	g_Adlercreutzia	2.70257e+16	1.35078e+08	16.4318	8.13059	1.31898	4.32e-10	0.925856	No	8.53e-10	40	39	1.3
781	800	g_Hespellia	1.2951e+16	1.3715e+08	16.1123	8.1372	1.60425	2.83e-08	0.834914	No	3.98e-08	41	40	1.6
782	801	g_Hespellia	3780912991624040	2.64617e+07	15.5776	7.42262	1.60425	2.83e-08	0.834914	No	3.98e-08	41	40	1.6
783	802	g_Hespellia	3747874726404790	3.08752e+07	15.5738	7.48961	1.60425	2.83e-08	0.834914	No	3.98e-08	41	40	1.6
784	803	g_Hespellia	3.74486e+17	2.43392e+08	17.5734	8.38631	1.60425	2.83e-08	0.834914	No	3.98e-08	41	40	1.6
785	804	g_Hespellia	3278037717813880	3.96933e+07	15.5156	7.59872	1.60425	2.83e-08	0.834914	No	3.98e-08	41	40	1.6
786	805	g_Hespellia	7247916850874190	1.01381e+08	15.8602	8.00596	1.60425	2.83e-08	0.834914	No	3.98e-08	41	40	1.6
787	806	g_Hespellia	2098690188668290	1.79264e+07	15.3219	7.25349	1.60425	2.83e-08	0.834914	No	3.98e-08	41	40	1.6
788	807	g_Hespellia	7.85426e+16	4.23052e+08	16.8951	8.62639	1.60425	2.83e-08	0.834914	No	3.98e-08	41	40	1.6
789	808	g_Hespellia	5561476619530670	4.49102e+07	15.7452	7.65235	1.60425	2.83e-08	0.834914	No	3.98e-08	41	40	1.6
790	809	g_Hespellia	0	0	#NAME?	#NAME?	1.60425	2.83e-08	0.834914	No	3.98e-08	41	40	1.6
791	810	g_Hespellia	1.92748e+19	2.7476e+09	19.285	9.43895	1.60425	2.83e-08	0.834914	No	3.98e-08	41	40	1.6
792	811	g_Hespellia	1.12506e+16	1.0497e+08	16.0512	8.02106	1.60425	2.83e-08	0.834914	No	3.98e-08	41	40	1.6
793	814	g_Hespellia	1167541576676820	1.44729e+07	15.0673	7.16056	1.60425	2.83e-08	0.834914	No	3.98e-08	41	40	1.6
794	815	g_Hespellia	1.21838e+16	1.30021e+08	16.0858	8.11401	1.60425	2.83e-08	0.834914	No	3.98e-08	41	40	1.6
795	816	g_Hespellia	1770455590708960	2.05837e+07	15.2481	7.31352	1.60425	2.83e-08	0.834914	No	3.98e-08	41	40	1.6
796	817	g_Hespellia	2.50357e+16	2.14709e+08	16.3986	8.33185	1.60425	2.83e-08	0.834914	No	3.98e-08	41	40	1.6
797	818	g_Hespellia	2492548081510510	5.98636e+07	15.3966	7.77716	1.60425	2.83e-08	0.834914	No	3.98e-08	41	40	1.6
798	819	g_Hespellia	2.96719e+16	2.29115e+08	16.4723	8.36005	1.60425	2.83e-08	0.834914	No	3.98e-08	41	40	1.6
799	820	g_Hespellia	4059102961189420	6.71951e+07	15.6084	7.82734	1.60425	2.83e-08	0.834914	No	3.98e-08	41	40	1.6
800	821	g_Hespellia	1.93934e+16	2.54705e+08	16.2877	8.40604	1.60425	2.83e-08	0.834914	No	3.98e-08	41	40	1.6
801	800	g_Streptococcus	4422184539937990	6.05628e+07	15.6456	7.78221	1.63593	1.24e-11	0.922133	No	5.04e-11	42	41	1.6
802	801	g_Streptococcus	2.11103e+16	1.09156e+08	16.3245	8.03805	1.63593	1.24e-11	0.922133	No	5.04e-11	42	41	1.6
803	802	g_Streptococcus	4575103486233990	4.3223e+07	15.6604	7.63571	1.63593	1.24e-11	0.922133	No	5.04e-11	42	41	1.6
804	803	g_Streptococcus	4794945825135880	4.4155e+07	15.6808	7.64498	1.63593	1.24e-11	0.922133	No	5.04e-11	42	41	1.6
805	804	g_Streptococcus	1388811861682360	1.76417e+07	15.1426	7.24654	1.63593	1.24e-11	0.922133	No	5.04e-11	42	41	1.6
806	805	g_Streptococcus	4.72457e+16	2.05271e+08	16.6744	8.31233	1.63593	1.24e-11	0.922133	No	5.04e-11	42	41	1.6
807	806	g_Streptococcus	7535369169459470	5.67644e+07	15.8771	7.75408	1.63593	1.24e-11	0.922133	No	5.04e-11	42	41	1.6
808	807	g_Streptococcus	5.52694e+18	2.96268e+09	18.7425	9.47168	1.63593	1.24e-11	0.922133	No	5.04e-11	42	41	1.6
809	808	g_Streptococcus	9.92962e+17	4.12576e+08	17.9969	8.6155	1.63593	1.24e-11	0.922133	No	5.04e-11	42	41	1.6
810	809	g_Streptococcus	1.74165e+16	5.26936e+07	16.241	7.72176	1.63593	1.24e-11	0.922133	No	5.04e-11	42	41	1.6
811	810	g_Streptococcus	1122931883312510	1.30615e+07	15.0504	7.11599	1.63593	1.24e-11	0.922133	No	5.04e-11	42	41	1.6
812	811	g_Streptococcus	1.06752e+16	9.36516e+07	16.0284	7.97152	1.63593	1.24e-11	0.922133	No	5.04e-11	42	41	1.6
813	814	g_Streptococcus	9651338828638050	9.84116e+07	15.9846	7.99305	1.63593	1.24e-11	0.922133	No	5.04e-11	42	41	1.6
814	815	g_Streptococcus	1.9561e+16	1.85236e+08	16.2914	8.26773	1.63593	1.24e-11	0.922133	No	5.04e-11	42	41	1.6
815	816	g_Streptococcus	1.6713e+16	8.10426e+07	16.2231	7.90871	1.63593	1.24e-11	0.922133	No	5.04e-11	42	41	1.6
816	817	g_Streptococcus	1.15405e+16	6.73633e+07	16.0622	7.82842	1.63593	1.24e-11	0.922133	No	5.04e-11	42	41	1.6
817	818	g_Streptococcus	1488258330202910	1.80729e+07	15.1727	7.25703	1.63593	1.24e-11	0.922133	No	5.04e-11	42	41	1.6
818	819	g_Streptococcus	4.15778e+16	1.64521e+08	16.6189	8.21622	1.63593	1.24e-11	0.922133	No	5.04e-11	42	41	1.6
819	820	g_Streptococcus	743506878898801	1.5437e+07	14.8713	7.18856	1.63593	1.24e-11	0.922133	No	5.04e-11	42	41	1.6
820	821	g_Streptococcus	2.42091e+16	1.56297e+08	16.384	8.19395	1.63593	1.24e-11	0.922133	No	5.04e-11	42	41	1.6
821	800	g_Bilophila	2.31631e+16	1.38933e+08	16.3648	8.1428	1.58538	2.79e-10	0.930058	No	5.98e-10	44	42	1.6
822	801	g_Bilophila	6.38301e+16	2.98805e+08	16.805	8.47539	1.58538	2.79e-10	0.930058	No	5.98e-10	44	42	1.6
823	802	g_Bilophila	1.93392e+16	2.08396e+08	16.2864	8.31889	1.58538	2.79e-10	0.930058	No	5.98e-10	44	42	1.6
824	803	g_Bilophila	0	0	#NAME?	#NAME?	1.58538	2.79e-10	0.930058	No	5.98e-10	44	42	1.6
825	804	g_Bilophila	6.50516e+16	3.55043e+08	16.8133	8.55028	1.58538	2.79e-10	0.930058	No	5.98e-10	44	42	1.6
826	805	g_Bilophila	0	0	#NAME?	#NAME?	1.58538	2.79e-10	0.930058	No	5.98e-10	44	42	1.6
827	806	g_Bilophila	1.95678e+16	1.61342e+08	16.2915	8.20775	1.58538	2.79e-10	0.930058	No	5.98e-10	44	42	1.6
828	807	g_Bilophila	1.20186e+17	3.93017e+08	17.0799	8.59441	1.58538	2.79e-10	0.930058	No	5.98e-10	44	42	1.6
829	808	g_Bilophila	2.39644e+16	1.44549e+08	16.3796	8.16001	1.58538	2.79e-10	0.930058	No	5.98e-10	44	42	1.6
830	809	g_Bilophila	0	0	#NAME?	#NAME?	1.58538	2.79e-10	0.930058	No	5.98e-10	44	42	1.6
831	810	g_Bilophila	2092618405034620	3.91859e+07	15.3207	7.59313	1.58538	2.79e-10	0.930058	No	5.98e-10	44	42	1.6
832	811	g_Bilophila	8541378185116910	1.05998e+08	15.9315	8.0253	1.58538	2.79e-10	0.930058	No	5.98e-10	44	42	1.6
833	814	g_Bilophila	7.22805e+16	4.67448e+08	16.859	8.66973	1.58538	2.79e-10	0.930058	No	5.98e-10	44	42	1.6
834	815	g_Bilophila	2.32787e+16	1.78108e+08	16.367	8.25068	1.58538	2.79e-10	0.930058	No	5.98e-10	44	42	1.6
835	816	g_Bilophila	4307474265201060	5.27401e+07	15.6342	7.72214	1.58538	2.79e-10	0.930058	No	5.98e-10	44	42	1.6
836	817	g_Bilophila	3.88931e+16	2.55418e+08	16.5899	8.40725	1.58538	2.79e-10	0.930058	No	5.98e-10	44	42	1.6
837	818	g_Bilophila	1.41507e+17	4.32601e+08	17.1508	8.63609	1.58538	2.79e-10	0.930058	No	5.98e-10	44	42	1.6
838	819	g_Bilophila	6.38492e+16	2.09619e+08	16.8052	8.32143	1.58538	2.79e-10	0.930058	No	5.98e-10	44	42	1.6
839	820	g_Bilophila	5.0873e+16	2.59696e+08	16.7065	8.41447	1.58538	2.79e-10	0.930058	No	5.98e-10	44	42	1.6
840	821	g_Bilophila	1.43664e+17	5.0747e+08	17.1573	8.70541	1.58538	2.79e-10	0.930058	No	5.98e-10	44	42	1.6
841	800	g_Clostridium_XlVb	5186996553072310	6.76862e+07	15.7149	7.8305	1.44048	7.76e-13	0.951729	No	4.72e-12	45	43	1.4
842	801	g_Clostridium_XlVb	2.19699e+17	5.75562e+08	17.3418	8.76009	1.44048	7.76e-13	0.951729	No	4.72e-12	45	43	1.4
843	802	g_Clostridium_XlVb	8058438946033600	9.41633e+07	15.9063	7.97388	1.44048	7.76e-13	0.951729	No	4.72e-12	45	43	1.4
844	803	g_Clostridium_XlVb	3.17901e+16	2.05699e+08	16.5023	8.31323	1.44048	7.76e-13	0.951729	No	4.72e-12	45	43	1.4
845	804	g_Clostridium_XlVb	1960879206872840	3.30794e+07	15.2925	7.51956	1.44048	7.76e-13	0.951729	No	4.72e-12	45	43	1.4
846	805	g_Clostridium_XlVb	6852289563133790	8.51091e+07	15.8358	7.92998	1.44048	7.76e-13	0.951729	No	4.72e-12	45	43	1.4
847	806	g_Clostridium_XlVb	567220711477119	1.19504e+07	14.7538	7.07738	1.44048	7.76e-13	0.951729	No	4.72e-12	45	43	1.4
848	807	g_Clostridium_XlVb	2.92335e+17	5.92029e+08	17.4659	8.77234	1.44048	7.76e-13	0.951729	No	4.72e-12	45	43	1.4
849	808	g_Clostridium_XlVb	4890039710067260	4.49061e+07	15.6893	7.65231	1.44048	7.76e-13	0.951729	No	4.72e-12	45	43	1.4
850	809	g_Clostridium_XlVb	0	0	#NAME?	#NAME?	1.44048	7.76e-13	0.951729	No	4.72e-12	45	43	1.4
851	810	g_Clostridium_XlVb	625207917386704	7.12502e+06	14.796	6.85279	1.44048	7.76e-13	0.951729	No	4.72e-12	45	43	1.4
852	811	g_Clostridium_XlVb	2.23392e+16	1.50252e+08	16.3491	8.17682	1.44048	7.76e-13	0.951729	No	4.72e-12	45	43	1.4
853	814	g_Clostridium_XlVb	2.86998e+16	1.53402e+08	16.4579	8.18583	1.44048	7.76e-13	0.951729	No	4.72e-12	45	43	1.4
854	815	g_Clostridium_XlVb	2.5576e+16	2.03044e+08	16.4078	8.30759	1.44048	7.76e-13	0.951729	No	4.72e-12	45	43	1.4
855	816	g_Clostridium_XlVb	1.20815e+17	3.1517e+08	17.0821	8.49855	1.44048	7.76e-13	0.951729	No	4.72e-12	45	43	1.4
856	817	g_Clostridium_XlVb	8973471942514510	7.43783e+07	15.953	7.87145	1.44048	7.76e-13	0.951729	No	4.72e-12	45	43	1.4
857	818	g_Clostridium_XlVb	7518884747600780	1.1521e+08	15.8762	8.06149	1.44048	7.76e-13	0.951729	No	4.72e-12	45	43	1.4
858	819	g_Clostridium_XlVb	1.23694e+17	5.17952e+08	17.0923	8.71429	1.44048	7.76e-13	0.951729	No	4.72e-12	45	43	1.4
859	820	g_Clostridium_XlVb	2.92938e+16	1.70711e+08	16.4668	8.23226	1.44048	7.76e-13	0.951729	No	4.72e-12	45	43	1.4
860	821	g_Clostridium_XlVb	7.68211e+16	3.80123e+08	16.8855	8.57992	1.44048	7.76e-13	0.951729	No	4.72e-12	45	43	1.4
861	800	g_Butyricimonas	4857981352366340	5.70003e+07	15.6865	7.75588	1.80627	6.8e-09	0.893146	No	1.02e-08	46	44	1.8
862	801	g_Butyricimonas	0	0	#NAME?	#NAME?	1.80627	6.8e-09	0.893146	No	1.02e-08	46	44	1.8
863	802	g_Butyricimonas	2.01048e+16	1.51279e+08	16.3033	8.17978	1.80627	6.8e-09	0.893146	No	1.02e-08	46	44	1.8
864	803	g_Butyricimonas	1.34173e+17	3.86631e+08	17.1277	8.5873	1.80627	6.8e-09	0.893146	No	1.02e-08	46	44	1.8
865	804	g_Butyricimonas	9008053475587660	9.2621e+07	15.9546	7.96671	1.80627	6.8e-09	0.893146	No	1.02e-08	46	44	1.8
866	805	g_Butyricimonas	0	0	#NAME?	#NAME?	1.80627	6.8e-09	0.893146	No	1.02e-08	46	44	1.8
867	806	g_Butyricimonas	2.43028e+16	2.43509e+08	16.3857	8.38651	1.80627	6.8e-09	0.893146	No	1.02e-08	46	44	1.8
868	807	g_Butyricimonas	6.04473e+17	6.3459e+08	17.7814	8.80249	1.80627	6.8e-09	0.893146	No	1.02e-08	46	44	1.8
869	808	g_Butyricimonas	6.92079e+16	1.72618e+08	16.8402	8.23709	1.80627	6.8e-09	0.893146	No	1.02e-08	46	44	1.8
870	809	g_Butyricimonas	0	0	#NAME?	#NAME?	1.80627	6.8e-09	0.893146	No	1.02e-08	46	44	1.8
871	810	g_Butyricimonas	3.5412e+16	2.19675e+08	16.5492	8.34178	1.80627	6.8e-09	0.893146	No	1.02e-08	46	44	1.8
872	811	g_Butyricimonas	1.27694e+16	1.23491e+08	16.1062	8.09164	1.80627	6.8e-09	0.893146	No	1.02e-08	46	44	1.8
873	814	g_Butyricimonas	1.80958e+16	1.56302e+08	16.2576	8.19397	1.80627	6.8e-09	0.893146	No	1.02e-08	46	44	1.8
874	815	g_Butyricimonas	6.25736e+16	2.17291e+08	16.7964	8.33704	1.80627	6.8e-09	0.893146	No	1.02e-08	46	44	1.8
875	816	g_Butyricimonas	9.42868e+16	4.43798e+08	16.9745	8.64719	1.80627	6.8e-09	0.893146	No	1.02e-08	46	44	1.8
876	817	g_Butyricimonas	7192387063013570	7.71824e+07	15.8569	7.88752	1.80627	6.8e-09	0.893146	No	1.02e-08	46	44	1.8
877	818	g_Butyricimonas	4.63184e+16	2.29289e+08	16.6658	8.36038	1.80627	6.8e-09	0.893146	No	1.02e-08	46	44	1.8
878	819	g_Butyricimonas	2.60437e+16	1.51116e+08	16.4157	8.17931	1.80627	6.8e-09	0.893146	No	1.02e-08	46	44	1.8
879	820	g_Butyricimonas	4253785117242300	5.72046e+07	15.6288	7.75743	1.80627	6.8e-09	0.893146	No	1.02e-08	46	44	1.8
880	821	g_Butyricimonas	1.58346e+16	1.42787e+08	16.1996	8.15469	1.80627	6.8e-09	0.893146	No	1.02e-08	46	44	1.8
881	800	uc_f_Rikenellaceae	0	0	#NAME?	#NAME?	1.42335	2.42e-05	0.973752	No	2.64e-05	47	45	1.4
882	801	uc_f_Rikenellaceae	0	0	#NAME?	#NAME?	1.42335	2.42e-05	0.973752	No	2.64e-05	47	45	1.4
883	802	uc_f_Rikenellaceae	0	0	#NAME?	#NAME?	1.42335	2.42e-05	0.973752	No	2.64e-05	47	45	1.4
884	803	uc_f_Rikenellaceae	638781932789136	8.61536e+06	14.8054	6.93527	1.42335	2.42e-05	0.973752	No	2.64e-05	47	45	1.4
885	804	uc_f_Rikenellaceae	0	0	#NAME?	#NAME?	1.42335	2.42e-05	0.973752	No	2.64e-05	47	45	1.4
886	805	uc_f_Rikenellaceae	0	0	#NAME?	#NAME?	1.42335	2.42e-05	0.973752	No	2.64e-05	47	45	1.4
887	806	uc_f_Rikenellaceae	1388490892049820	1.04574e+07	15.1425	7.01942	1.42335	2.42e-05	0.973752	No	2.64e-05	47	45	1.4
888	807	uc_f_Rikenellaceae	0	0	#NAME?	#NAME?	1.42335	2.42e-05	0.973752	No	2.64e-05	47	45	1.4
889	808	uc_f_Rikenellaceae	3058729911934760	2.94713e+07	15.4855	7.4694	1.42335	2.42e-05	0.973752	No	2.64e-05	47	45	1.4
890	809	uc_f_Rikenellaceae	0	0	#NAME?	#NAME?	1.42335	2.42e-05	0.973752	No	2.64e-05	47	45	1.4
891	810	uc_f_Rikenellaceae	8.65477e+16	5.14155e+08	16.9373	8.71109	1.42335	2.42e-05	0.973752	No	2.64e-05	47	45	1.4
892	811	uc_f_Rikenellaceae	0	0	#NAME?	#NAME?	1.42335	2.42e-05	0.973752	No	2.64e-05	47	45	1.4
893	814	uc_f_Rikenellaceae	0	0	#NAME?	#NAME?	1.42335	2.42e-05	0.973752	No	2.64e-05	47	45	1.4
894	815	uc_f_Rikenellaceae	6.81978e+18	3.12224e+09	18.8338	9.49447	1.42335	2.42e-05	0.973752	No	2.64e-05	47	45	1.4
895	816	uc_f_Rikenellaceae	2.03313e+17	5.87888e+08	17.3082	8.76929	1.42335	2.42e-05	0.973752	No	2.64e-05	47	45	1.4
896	817	uc_f_Rikenellaceae	0	0	#NAME?	#NAME?	1.42335	2.42e-05	0.973752	No	2.64e-05	47	45	1.4
897	818	uc_f_Rikenellaceae	102026453589336	2.25932e+06	14.0087	6.35398	1.42335	2.42e-05	0.973752	No	2.64e-05	47	45	1.4
898	819	uc_f_Rikenellaceae	0	0	#NAME?	#NAME?	1.42335	2.42e-05	0.973752	No	2.64e-05	47	45	1.4
899	820	uc_f_Rikenellaceae	0	0	#NAME?	#NAME?	1.42335	2.42e-05	0.973752	No	2.64e-05	47	45	1.4
900	821	uc_f_Rikenellaceae	0	0	#NAME?	#NAME?	1.42335	2.42e-05	0.973752	No	2.64e-05	47	45	1.4
901	800	g_Intestinimonas	2.37577e+16	2.79645e+08	16.3758	8.44661	1.52296	7.51e-07	0.77939	No	9.3e-07	48	46	1.5
902	801	g_Intestinimonas	0	0	#NAME?	#NAME?	1.52296	7.51e-07	0.77939	No	9.3e-07	48	46	1.5
903	802	g_Intestinimonas	7976478628515800	9.57066e+07	15.9018	7.98094	1.52296	7.51e-07	0.77939	No	9.3e-07	48	46	1.5
904	803	g_Intestinimonas	8124243269874350	8.29257e+07	15.9098	7.91869	1.52296	7.51e-07	0.77939	No	9.3e-07	48	46	1.5
905	804	g_Intestinimonas	1.31132e+16	1.05853e+08	16.1177	8.0247	1.52296	7.51e-07	0.77939	No	9.3e-07	48	46	1.5
906	805	g_Intestinimonas	0	0	#NAME?	#NAME?	1.52296	7.51e-07	0.77939	No	9.3e-07	48	46	1.5
907	806	g_Intestinimonas	2.64445e+16	1.97197e+08	16.4223	8.2949	1.52296	7.51e-07	0.77939	No	9.3e-07	48	46	1.5
908	807	g_Intestinimonas	6.18712e+16	3.40447e+08	16.7915	8.53205	1.52296	7.51e-07	0.77939	No	9.3e-07	48	46	1.5
909	808	g_Intestinimonas	1.78303e+16	1.58578e+08	16.2512	8.20024	1.52296	7.51e-07	0.77939	No	9.3e-07	48	46	1.5
910	809	g_Intestinimonas	6.13482e+16	1.58087e+08	16.7878	8.1989	1.52296	7.51e-07	0.77939	No	9.3e-07	48	46	1.5
911	810	g_Intestinimonas	6.96355e+16	3.11111e+08	16.8428	8.49292	1.52296	7.51e-07	0.77939	No	9.3e-07	48	46	1.5
912	811	g_Intestinimonas	1.76923e+16	1.65685e+08	16.2478	8.21928	1.52296	7.51e-07	0.77939	No	9.3e-07	48	46	1.5
913	814	g_Intestinimonas	2628877133965760	4.63106e+07	15.4198	7.66568	1.52296	7.51e-07	0.77939	No	9.3e-07	48	46	1.5
914	815	g_Intestinimonas	6747137150066050	1.44269e+08	15.8291	8.15917	1.52296	7.51e-07	0.77939	No	9.3e-07	48	46	1.5
915	816	g_Intestinimonas	8.52752e+16	3.38324e+08	16.9308	8.52933	1.52296	7.51e-07	0.77939	No	9.3e-07	48	46	1.5
916	817	g_Intestinimonas	8.29513e+16	3.52238e+08	16.9188	8.54684	1.52296	7.51e-07	0.77939	No	9.3e-07	48	46	1.5
917	818	g_Intestinimonas	9591970279943430	1.07306e+08	15.9819	8.03063	1.52296	7.51e-07	0.77939	No	9.3e-07	48	46	1.5
918	819	g_Intestinimonas	2.43896e+16	1.35274e+08	16.3872	8.13121	1.52296	7.51e-07	0.77939	No	9.3e-07	48	46	1.5
919	820	g_Intestinimonas	2.98504e+16	1.40747e+08	16.4749	8.14844	1.52296	7.51e-07	0.77939	No	9.3e-07	48	46	1.5
920	821	g_Intestinimonas	5.88031e+16	3.7627e+08	16.7694	8.5755	1.52296	7.51e-07	0.77939	No	9.3e-07	48	46	1.5
921	800	g_Flavonifractor	7219072229217580	6.41215e+07	15.8585	7.807	1.37482	6.42e-10	0.908063	No	1.2e-09	49	47	1.4
922	801	g_Flavonifractor	2.30539e+17	5.62338e+08	17.3627	8.75	1.37482	6.42e-10	0.908063	No	1.2e-09	49	47	1.4
923	802	g_Flavonifractor	1173462746850730	1.23496e+07	15.0695	7.09165	1.37482	6.42e-10	0.908063	No	1.2e-09	49	47	1.4
924	803	g_Flavonifractor	3400899563314450	2.58461e+07	15.5316	7.41239	1.37482	6.42e-10	0.908063	No	1.2e-09	49	47	1.4
925	804	g_Flavonifractor	7914926293983380	8.82109e+07	15.8984	7.94552	1.37482	6.42e-10	0.908063	No	1.2e-09	49	47	1.4
926	805	g_Flavonifractor	1.93722e+16	1.63963e+08	16.2872	8.21475	1.37482	6.42e-10	0.908063	No	1.2e-09	49	47	1.4
927	806	g_Flavonifractor	1240669967209660	1.79266e+07	15.0937	7.2535	1.37482	6.42e-10	0.908063	No	1.2e-09	49	47	1.4
928	807	g_Flavonifractor	1.36271e+17	3.50458e+08	17.1344	8.54464	1.37482	6.42e-10	0.908063	No	1.2e-09	49	47	1.4
929	808	g_Flavonifractor	9.00885e+16	1.27711e+08	16.9547	8.10623	1.37482	6.42e-10	0.908063	No	1.2e-09	49	47	1.4
930	809	g_Flavonifractor	1.90757e+17	5.65284e+08	17.2805	8.75227	1.37482	6.42e-10	0.908063	No	1.2e-09	49	47	1.4
931	810	g_Flavonifractor	879808928993021	2.01861e+07	14.9444	7.30505	1.37482	6.42e-10	0.908063	No	1.2e-09	49	47	1.4
932	811	g_Flavonifractor	4733686864255560	6.68922e+07	15.6752	7.82538	1.37482	6.42e-10	0.908063	No	1.2e-09	49	47	1.4
933	814	g_Flavonifractor	5257915450659760	3.47323e+07	15.7208	7.54073	1.37482	6.42e-10	0.908063	No	1.2e-09	49	47	1.4
934	815	g_Flavonifractor	1.01114e+16	7.65878e+07	16.0048	7.88416	1.37482	6.42e-10	0.908063	No	1.2e-09	49	47	1.4
935	816	g_Flavonifractor	1.63551e+17	5.48007e+08	17.2137	8.73879	1.37482	6.42e-10	0.908063	No	1.2e-09	49	47	1.4
936	817	g_Flavonifractor	3.83019e+16	2.21729e+08	16.5832	8.34582	1.37482	6.42e-10	0.908063	No	1.2e-09	49	47	1.4
937	818	g_Flavonifractor	0	0	#NAME?	#NAME?	1.37482	6.42e-10	0.908063	No	1.2e-09	49	47	1.4
938	819	g_Flavonifractor	3673383558489400	3.41249e+07	15.5651	7.53307	1.37482	6.42e-10	0.908063	No	1.2e-09	49	47	1.4
939	820	g_Flavonifractor	0	0	#NAME?	#NAME?	1.37482	6.42e-10	0.908063	No	1.2e-09	49	47	1.4
940	821	g_Flavonifractor	5.05337e+16	4.86256e+08	16.7036	8.68686	1.37482	6.42e-10	0.908063	No	1.2e-09	49	47	1.4
941	800	g_Senegalimassilia	9.29002e+16	3.68702e+08	16.968	8.56668	1.52329	2.24e-08	0.981002	No	3.27e-08	50	48	1.5
942	801	g_Senegalimassilia	0	0	#NAME?	#NAME?	1.52329	2.24e-08	0.981002	No	3.27e-08	50	48	1.5
943	802	g_Senegalimassilia	3904459642006960	3.70477e+07	15.5916	7.56876	1.52329	2.24e-08	0.981002	No	3.27e-08	50	48	1.5
944	803	g_Senegalimassilia	0	0	#NAME?	#NAME?	1.52329	2.24e-08	0.981002	No	3.27e-08	50	48	1.5
945	804	g_Senegalimassilia	1.67081e+16	1.03645e+08	16.2229	8.01555	1.52329	2.24e-08	0.981002	No	3.27e-08	50	48	1.5
946	805	g_Senegalimassilia	1.14131e+17	4.14289e+08	17.0574	8.6173	1.52329	2.24e-08	0.981002	No	3.27e-08	50	48	1.5
947	806	g_Senegalimassilia	0	0	#NAME?	#NAME?	1.52329	2.24e-08	0.981002	No	3.27e-08	50	48	1.5
948	807	g_Senegalimassilia	2.48469e+17	5.13162e+08	17.3953	8.71025	1.52329	2.24e-08	0.981002	No	3.27e-08	50	48	1.5
949	808	g_Senegalimassilia	2.91491e+16	2.3295e+08	16.4646	8.36726	1.52329	2.24e-08	0.981002	No	3.27e-08	50	48	1.5
950	809	g_Senegalimassilia	0	0	#NAME?	#NAME?	1.52329	2.24e-08	0.981002	No	3.27e-08	50	48	1.5
951	810	g_Senegalimassilia	8.02831e+17	1.11262e+09	17.9046	9.04635	1.52329	2.24e-08	0.981002	No	3.27e-08	50	48	1.5
952	811	g_Senegalimassilia	0	0	#NAME?	#NAME?	1.52329	2.24e-08	0.981002	No	3.27e-08	50	48	1.5
953	814	g_Senegalimassilia	0	0	#NAME?	#NAME?	1.52329	2.24e-08	0.981002	No	3.27e-08	50	48	1.5
954	815	g_Senegalimassilia	0	0	#NAME?	#NAME?	1.52329	2.24e-08	0.981002	No	3.27e-08	50	48	1.5
955	816	g_Senegalimassilia	0	0	#NAME?	#NAME?	1.52329	2.24e-08	0.981002	No	3.27e-08	50	48	1.5
956	817	g_Senegalimassilia	0	0	#NAME?	#NAME?	1.52329	2.24e-08	0.981002	No	3.27e-08	50	48	1.5
957	818	g_Senegalimassilia	619754902757237	1.12946e+07	14.7922	7.05287	1.52329	2.24e-08	0.981002	No	3.27e-08	50	48	1.5
958	819	g_Senegalimassilia	1.07106e+16	8.89655e+07	16.0298	7.94922	1.52329	2.24e-08	0.981002	No	3.27e-08	50	48	1.5
959	820	g_Senegalimassilia	5117144555400670	5.17593e+07	15.709	7.71399	1.52329	2.24e-08	0.981002	No	3.27e-08	50	48	1.5
960	821	g_Senegalimassilia	0	0	#NAME?	#NAME?	1.52329	2.24e-08	0.981002	No	3.27e-08	50	48	1.5
961	800	g_Odoribacter	8632523028079530	5.69996e+07	15.9361	7.75587	1.52689	2.22e-06	0.770637	No	2.57e-06	51	49	1.5
962	801	g_Odoribacter	5.39534e+16	1.54369e+08	16.732	8.18856	1.52689	2.22e-06	0.770637	No	2.57e-06	51	49	1.5
963	802	g_Odoribacter	1.8331e+16	1.2658e+08	16.2632	8.10237	1.52689	2.22e-06	0.770637	No	2.57e-06	51	49	1.5
964	803	g_Odoribacter	0	0	#NAME?	#NAME?	1.52689	2.22e-06	0.770637	No	2.57e-06	51	49	1.5
965	804	g_Odoribacter	4.42092e+16	3.10942e+08	16.6455	8.49268	1.52689	2.22e-06	0.770637	No	2.57e-06	51	49	1.5
966	805	g_Odoribacter	0	0	#NAME?	#NAME?	1.52689	2.22e-06	0.770637	No	2.57e-06	51	49	1.5
967	806	g_Odoribacter	9342978736391600	1.34448e+08	15.9705	8.12856	1.52689	2.22e-06	0.770637	No	2.57e-06	51	49	1.5
968	807	g_Odoribacter	4.07074e+16	1.62717e+08	16.6097	8.21143	1.52689	2.22e-06	0.770637	No	2.57e-06	51	49	1.5
969	808	g_Odoribacter	2.58794e+16	1.59979e+08	16.413	8.20406	1.52689	2.22e-06	0.770637	No	2.57e-06	51	49	1.5
970	809	g_Odoribacter	0	0	#NAME?	#NAME?	1.52689	2.22e-06	0.770637	No	2.57e-06	51	49	1.5
971	810	g_Odoribacter	4569503605085170	4.74962e+07	15.6599	7.67666	1.52689	2.22e-06	0.770637	No	2.57e-06	51	49	1.5
972	811	g_Odoribacter	1.16618e+16	1.25554e+08	16.0668	8.09883	1.52689	2.22e-06	0.770637	No	2.57e-06	51	49	1.5
973	814	g_Odoribacter	3.45908e+16	2.77859e+08	16.539	8.44382	1.52689	2.22e-06	0.770637	No	2.57e-06	51	49	1.5
974	815	g_Odoribacter	2.60633e+16	1.81672e+08	16.416	8.25929	1.52689	2.22e-06	0.770637	No	2.57e-06	51	49	1.5
975	816	g_Odoribacter	7713263382045030	9.51927e+07	15.8872	7.9786	1.52689	2.22e-06	0.770637	No	2.57e-06	51	49	1.5
976	817	g_Odoribacter	2790405475508430	6.3151e+07	15.4457	7.80038	1.52689	2.22e-06	0.770637	No	2.57e-06	51	49	1.5
977	818	g_Odoribacter	7.37982e+16	2.72212e+08	16.868	8.43491	1.52689	2.22e-06	0.770637	No	2.57e-06	51	49	1.5
978	819	g_Odoribacter	7.25691e+16	2.63231e+08	16.8608	8.42034	1.52689	2.22e-06	0.770637	No	2.57e-06	51	49	1.5
979	820	g_Odoribacter	1.32269e+16	1.19863e+08	16.1215	8.07868	1.52689	2.22e-06	0.770637	No	2.57e-06	51	49	1.5
980	821	g_Odoribacter	3.75725e+16	2.18041e+08	16.5749	8.33854	1.52689	2.22e-06	0.770637	No	2.57e-06	51	49	1.5
981	800	g_Phascolarctobacterium	5876689647037020	1.15778e+08	15.7691	8.06363	1.87131	1.51e-05	0.903855	No	1.7e-05	53	50	1.9
982	801	g_Phascolarctobacterium	0	0	#NAME?	#NAME?	1.87131	1.51e-05	0.903855	No	1.7e-05	53	50	1.9
983	802	g_Phascolarctobacterium	4932485177864890	8.79884e+07	15.6931	7.94443	1.87131	1.51e-05	0.903855	No	1.7e-05	53	50	1.9
984	803	g_Phascolarctobacterium	0	0	#NAME?	#NAME?	1.87131	1.51e-05	0.903855	No	1.7e-05	53	50	1.9
985	804	g_Phascolarctobacterium	4.25624e+16	2.60211e+08	16.629	8.41533	1.87131	1.51e-05	0.903855	No	1.7e-05	53	50	1.9
986	805	g_Phascolarctobacterium	0	0	#NAME?	#NAME?	1.87131	1.51e-05	0.903855	No	1.7e-05	53	50	1.9
987	806	g_Phascolarctobacterium	2.85038e+16	1.53865e+08	16.4549	8.18714	1.87131	1.51e-05	0.903855	No	1.7e-05	53	50	1.9
988	807	g_Phascolarctobacterium	6.3778e+17	6.74639e+08	17.8047	8.82907	1.87131	1.51e-05	0.903855	No	1.7e-05	53	50	1.9
989	808	g_Phascolarctobacterium	0	0	#NAME?	#NAME?	1.87131	1.51e-05	0.903855	No	1.7e-05	53	50	1.9
990	809	g_Phascolarctobacterium	0	0	#NAME?	#NAME?	1.87131	1.51e-05	0.903855	No	1.7e-05	53	50	1.9
991	810	g_Phascolarctobacterium	0	0	#NAME?	#NAME?	1.87131	1.51e-05	0.903855	No	1.7e-05	53	50	1.9
992	811	g_Phascolarctobacterium	0	0	#NAME?	#NAME?	1.87131	1.51e-05	0.903855	No	1.7e-05	53	50	1.9
993	814	g_Phascolarctobacterium	1.17345e+17	5.20998e+08	17.0695	8.71684	1.87131	1.51e-05	0.903855	No	1.7e-05	53	50	1.9
994	815	g_Phascolarctobacterium	0	0	#NAME?	#NAME?	1.87131	1.51e-05	0.903855	No	1.7e-05	53	50	1.9
995	816	g_Phascolarctobacterium	2.24342e+17	3.83342e+08	17.3509	8.58359	1.87131	1.51e-05	0.903855	No	1.7e-05	53	50	1.9
996	817	g_Phascolarctobacterium	0	0	#NAME?	#NAME?	1.87131	1.51e-05	0.903855	No	1.7e-05	53	50	1.9
997	818	g_Phascolarctobacterium	0	0	#NAME?	#NAME?	1.87131	1.51e-05	0.903855	No	1.7e-05	53	50	1.9
998	819	g_Phascolarctobacterium	2.19892e+16	2.19365e+08	16.3422	8.34117	1.87131	1.51e-05	0.903855	No	1.7e-05	53	50	1.9
999	820	g_Phascolarctobacterium	1145355470348640	2.45165e+07	15.0589	7.38946	1.87131	1.51e-05	0.903855	No	1.7e-05	53	50	1.9
1000	821	g_Phascolarctobacterium	3.9904e+16	2.54702e+08	16.601	8.40603	1.87131	1.51e-05	0.903855	No	1.7e-05	53	50	1.9
1001	800	g_Slackia	0	0	#NAME?	#NAME?	1.40569	4.04e-09	0.969562	No	6.86e-09	54	51	1.4
1002	801	g_Slackia	1.85048e+16	1.31206e+08	16.2673	8.11795	1.40569	4.04e-09	0.969562	No	6.86e-09	54	51	1.4
1003	802	g_Slackia	2970654975145640	3.85939e+07	15.4729	7.58652	1.40569	4.04e-09	0.969562	No	6.86e-09	54	51	1.4
1004	803	g_Slackia	0	0	#NAME?	#NAME?	1.40569	4.04e-09	0.969562	No	6.86e-09	54	51	1.4
1005	804	g_Slackia	0	0	#NAME?	#NAME?	1.40569	4.04e-09	0.969562	No	6.86e-09	54	51	1.4
1006	805	g_Slackia	1.0242e+17	3.47956e+08	17.0104	8.54152	1.40569	4.04e-09	0.969562	No	6.86e-09	54	51	1.4
1007	806	g_Slackia	3.32907e+16	1.62828e+08	16.5223	8.21173	1.40569	4.04e-09	0.969562	No	6.86e-09	54	51	1.4
1008	807	g_Slackia	0	0	#NAME?	#NAME?	1.40569	4.04e-09	0.969562	No	6.86e-09	54	51	1.4
1009	808	g_Slackia	369549673002349	5.61273e+06	14.5677	6.74917	1.40569	4.04e-09	0.969562	No	6.86e-09	54	51	1.4
1010	809	g_Slackia	3.78754e+17	7.80855e+08	17.5784	8.89257	1.40569	4.04e-09	0.969562	No	6.86e-09	54	51	1.4
1011	810	g_Slackia	2.6321e+17	6.6971e+08	17.4203	8.82589	1.40569	4.04e-09	0.969562	No	6.86e-09	54	51	1.4
1012	811	g_Slackia	0	0	#NAME?	#NAME?	1.40569	4.04e-09	0.969562	No	6.86e-09	54	51	1.4
1013	814	g_Slackia	6465898813826110	3.61789e+07	15.8106	7.55846	1.40569	4.04e-09	0.969562	No	6.86e-09	54	51	1.4
1014	815	g_Slackia	1916753588322760	1.95924e+07	15.2826	7.29209	1.40569	4.04e-09	0.969562	No	6.86e-09	54	51	1.4
1015	816	g_Slackia	7617176797101760	8.6189e+07	15.8818	7.93545	1.40569	4.04e-09	0.969562	No	6.86e-09	54	51	1.4
1016	817	g_Slackia	0	0	#NAME?	#NAME?	1.40569	4.04e-09	0.969562	No	6.86e-09	54	51	1.4
1017	818	g_Slackia	2550279682878500	3.50156e+07	15.4066	7.54426	1.40569	4.04e-09	0.969562	No	6.86e-09	54	51	1.4
1018	819	g_Slackia	0	0	#NAME?	#NAME?	1.40569	4.04e-09	0.969562	No	6.86e-09	54	51	1.4
1019	820	g_Slackia	0	0	#NAME?	#NAME?	1.40569	4.04e-09	0.969562	No	6.86e-09	54	51	1.4
1020	821	g_Slackia	9636485356940640	1.00338e+08	15.9839	8.00146	1.40569	4.04e-09	0.969562	No	6.86e-09	54	51	1.4
1021	800	g_Methanobrevibacter	9690678047688630	9.08386e+07	15.9864	7.95827	2.22126	9.7e-05	0.810709	No	9.97e-05	55	52	2.2
1022	801	g_Methanobrevibacter	0	0	#NAME?	#NAME?	2.22126	9.7e-05	0.810709	No	9.97e-05	55	52	2.2
1023	802	g_Methanobrevibacter	9573863848391420	8.6443e+07	15.9811	7.93673	2.22126	9.7e-05	0.810709	No	9.97e-05	55	52	2.2
1024	803	g_Methanobrevibacter	0	0	#NAME?	#NAME?	2.22126	9.7e-05	0.810709	No	9.97e-05	55	52	2.2
1025	804	g_Methanobrevibacter	6.38901e+16	2.6684e+08	16.8054	8.42625	2.22126	9.7e-05	0.810709	No	9.97e-05	55	52	2.2
1026	805	g_Methanobrevibacter	0	0	#NAME?	#NAME?	2.22126	9.7e-05	0.810709	No	9.97e-05	55	52	2.2
1027	806	g_Methanobrevibacter	3.79197e+16	1.9869e+08	16.5789	8.29818	2.22126	9.7e-05	0.810709	No	9.97e-05	55	52	2.2
1028	807	g_Methanobrevibacter	0	0	#NAME?	#NAME?	2.22126	9.7e-05	0.810709	No	9.97e-05	55	52	2.2
1029	808	g_Methanobrevibacter	2.29364e+18	5.17838e+08	18.3605	8.71419	2.22126	9.7e-05	0.810709	No	9.97e-05	55	52	2.2
1030	809	g_Methanobrevibacter	0	0	#NAME?	#NAME?	2.22126	9.7e-05	0.810709	No	9.97e-05	55	52	2.2
1031	810	g_Methanobrevibacter	2.32473e+17	3.87097e+08	17.3664	8.58782	2.22126	9.7e-05	0.810709	No	9.97e-05	55	52	2.2
1032	811	g_Methanobrevibacter	0	0	#NAME?	#NAME?	2.22126	9.7e-05	0.810709	No	9.97e-05	55	52	2.2
1033	814	g_Methanobrevibacter	2.72597e+16	1.04198e+08	16.4355	8.01786	2.22126	9.7e-05	0.810709	No	9.97e-05	55	52	2.2
1034	815	g_Methanobrevibacter	6.2137e+16	1.10437e+08	16.7934	8.04311	2.22126	9.7e-05	0.810709	No	9.97e-05	55	52	2.2
1035	816	g_Methanobrevibacter	0	0	#NAME?	#NAME?	2.22126	9.7e-05	0.810709	No	9.97e-05	55	52	2.2
1036	817	g_Methanobrevibacter	3545491447576380	5.47285e+07	15.5497	7.73821	2.22126	9.7e-05	0.810709	No	9.97e-05	55	52	2.2
1037	818	g_Methanobrevibacter	9.68574e+16	2.8351e+08	16.9861	8.45257	2.22126	9.7e-05	0.810709	No	9.97e-05	55	52	2.2
1038	819	g_Methanobrevibacter	0	0	#NAME?	#NAME?	2.22126	9.7e-05	0.810709	No	9.97e-05	55	52	2.2
1039	820	g_Methanobrevibacter	6.49741e+16	2.53342e+08	16.8127	8.40371	2.22126	9.7e-05	0.810709	No	9.97e-05	55	52	2.2
1040	821	g_Methanobrevibacter	0	0	#NAME?	#NAME?	2.22126	9.7e-05	0.810709	No	9.97e-05	55	52	2.2
1041	800	g_Cerasicoccus	227665566272179	5.34354e+06	14.3573	6.72783	1.47082	6.1e-07	0.937922	No	7.68e-07	57	53	1.5
1042	801	g_Cerasicoccus	0	0	#NAME?	#NAME?	1.47082	6.1e-07	0.937922	No	7.68e-07	57	53	1.5
1043	802	g_Cerasicoccus	3460716361719100	5.55707e+07	15.5392	7.74485	1.47082	6.1e-07	0.937922	No	7.68e-07	57	53	1.5
1044	803	g_Cerasicoccus	0	0	#NAME?	#NAME?	1.47082	6.1e-07	0.937922	No	7.68e-07	57	53	1.5
1045	804	g_Cerasicoccus	2.53591e+17	5.79975e+08	17.4041	8.76341	1.47082	6.1e-07	0.937922	No	7.68e-07	57	53	1.5
1046	805	g_Cerasicoccus	0	0	#NAME?	#NAME?	1.47082	6.1e-07	0.937922	No	7.68e-07	57	53	1.5
1047	806	g_Cerasicoccus	2841019181999290	2.24083e+07	15.4535	7.35041	1.47082	6.1e-07	0.937922	No	7.68e-07	57	53	1.5
1048	807	g_Cerasicoccus	0	0	#NAME?	#NAME?	1.47082	6.1e-07	0.937922	No	7.68e-07	57	53	1.5
1049	808	g_Cerasicoccus	686365253919555	7.01669e+06	14.8366	6.84613	1.47082	6.1e-07	0.937922	No	7.68e-07	57	53	1.5
1050	809	g_Cerasicoccus	0	0	#NAME?	#NAME?	1.47082	6.1e-07	0.937922	No	7.68e-07	57	53	1.5
1051	810	g_Cerasicoccus	1.47086e+16	7.7182e+07	16.1676	7.88752	1.47082	6.1e-07	0.937922	No	7.68e-07	57	53	1.5
1052	811	g_Cerasicoccus	0	0	#NAME?	#NAME?	1.47082	6.1e-07	0.937922	No	7.68e-07	57	53	1.5
1053	814	g_Cerasicoccus	4545782321849550	1.8812e+07	15.6576	7.27443	1.47082	6.1e-07	0.937922	No	7.68e-07	57	53	1.5
1054	815	g_Cerasicoccus	0	0	#NAME?	#NAME?	1.47082	6.1e-07	0.937922	No	7.68e-07	57	53	1.5
1055	816	g_Cerasicoccus	0	0	#NAME?	#NAME?	1.47082	6.1e-07	0.937922	No	7.68e-07	57	53	1.5
1056	817	g_Cerasicoccus	2193083306102970	4.20997e+07	15.3411	7.62428	1.47082	6.1e-07	0.937922	No	7.68e-07	57	53	1.5
1057	818	g_Cerasicoccus	2.80422e+16	9.14926e+07	16.4478	7.96139	1.47082	6.1e-07	0.937922	No	7.68e-07	57	53	1.5
1058	819	g_Cerasicoccus	0	0	#NAME?	#NAME?	1.47082	6.1e-07	0.937922	No	7.68e-07	57	53	1.5
1059	820	g_Cerasicoccus	9.82796e+17	9.85231e+08	17.9925	8.99354	1.47082	6.1e-07	0.937922	No	7.68e-07	57	53	1.5
1060	821	g_Cerasicoccus	3.93422e+16	1.48577e+08	16.5949	8.17195	1.47082	6.1e-07	0.937922	No	7.68e-07	57	53	1.5
1061	800	g_Hydrogenoanaerobacterium	1.32001e+16	8.90621e+07	16.1206	7.94969	1.34709	7.88e-11	0.971302	No	2.21e-10	58	54	1.3
1062	801	g_Hydrogenoanaerobacterium	0	0	#NAME?	#NAME?	1.34709	7.88e-11	0.971302	No	2.21e-10	58	54	1.3
1063	802	g_Hydrogenoanaerobacterium	5.0356e+16	2.33093e+08	16.7021	8.36753	1.34709	7.88e-11	0.971302	No	2.21e-10	58	54	1.3
1064	803	g_Hydrogenoanaerobacterium	1771630389402620	2.15397e+07	15.2484	7.33324	1.34709	7.88e-11	0.971302	No	2.21e-10	58	54	1.3
1065	804	g_Hydrogenoanaerobacterium	2.13496e+17	6.28491e+08	17.3294	8.7983	1.34709	7.88e-11	0.971302	No	2.21e-10	58	54	1.3
1066	805	g_Hydrogenoanaerobacterium	0	0	#NAME?	#NAME?	1.34709	7.88e-11	0.971302	No	2.21e-10	58	54	1.3
1067	806	g_Hydrogenoanaerobacterium	4270740348591480	6.87191e+07	15.6305	7.83708	1.34709	7.88e-11	0.971302	No	2.21e-10	58	54	1.3
1068	807	g_Hydrogenoanaerobacterium	1007844385543820	1.87732e+07	15.0034	7.27354	1.34709	7.88e-11	0.971302	No	2.21e-10	58	54	1.3
1069	808	g_Hydrogenoanaerobacterium	2.05236e+16	1.62793e+08	16.3123	8.21164	1.34709	7.88e-11	0.971302	No	2.21e-10	58	54	1.3
1070	809	g_Hydrogenoanaerobacterium	0	0	#NAME?	#NAME?	1.34709	7.88e-11	0.971302	No	2.21e-10	58	54	1.3
1071	810	g_Hydrogenoanaerobacterium	7.16531e+16	4.12038e+08	16.8552	8.61494	1.34709	7.88e-11	0.971302	No	2.21e-10	58	54	1.3
1072	811	g_Hydrogenoanaerobacterium	0	0	#NAME?	#NAME?	1.34709	7.88e-11	0.971302	No	2.21e-10	58	54	1.3
1073	814	g_Hydrogenoanaerobacterium	1.23748e+16	1.07092e+08	16.0925	8.02976	1.34709	7.88e-11	0.971302	No	2.21e-10	58	54	1.3
1074	815	g_Hydrogenoanaerobacterium	8.24952e+13	1.78126e+06	13.9164	6.25073	1.34709	7.88e-11	0.971302	No	2.21e-10	58	54	1.3
1075	816	g_Hydrogenoanaerobacterium	2696146844634030	4.63107e+07	15.4307	7.66568	1.34709	7.88e-11	0.971302	No	2.21e-10	58	54	1.3
1076	817	g_Hydrogenoanaerobacterium	0	0	#NAME?	#NAME?	1.34709	7.88e-11	0.971302	No	2.21e-10	58	54	1.3
1077	818	g_Hydrogenoanaerobacterium	8835212458746480	8.92308e+07	15.9462	7.95051	1.34709	7.88e-11	0.971302	No	2.21e-10	58	54	1.3
1078	819	g_Hydrogenoanaerobacterium	0	0	#NAME?	#NAME?	1.34709	7.88e-11	0.971302	No	2.21e-10	58	54	1.3
1079	820	g_Hydrogenoanaerobacterium	5.20569e+16	2.47898e+08	16.7165	8.39427	1.34709	7.88e-11	0.971302	No	2.21e-10	58	54	1.3
1080	821	g_Hydrogenoanaerobacterium	3854173723407430	6.17464e+07	15.5859	7.79061	1.34709	7.88e-11	0.971302	No	2.21e-10	58	54	1.3
1081	800	g_Coprobacter	1019470501521830	1.603e+07	15.0084	7.20493	1.40849	3.03e-09	0.903993	No	5.4e-09	59	55	1.4
1082	801	g_Coprobacter	4.7962e+16	2.30442e+08	16.6809	8.36256	1.40849	3.03e-09	0.903993	No	5.4e-09	59	55	1.4
1083	802	g_Coprobacter	1.0277e+16	9.41616e+07	16.0119	7.97387	1.40849	3.03e-09	0.903993	No	5.4e-09	59	55	1.4
1084	803	g_Coprobacter	1.39008e+17	4.88939e+08	17.143	8.68925	1.40849	3.03e-09	0.903993	No	5.4e-09	59	55	1.4
1085	804	g_Coprobacter	2124301903477900	3.52849e+07	15.3272	7.54759	1.40849	3.03e-09	0.903993	No	5.4e-09	59	55	1.4
1086	805	g_Coprobacter	0	0	#NAME?	#NAME?	1.40849	3.03e-09	0.903993	No	5.4e-09	59	55	1.4
1087	806	g_Coprobacter	2.19804e+16	2.7189e+08	16.342	8.43439	1.40849	3.03e-09	0.903993	No	5.4e-09	59	55	1.4
1088	807	g_Coprobacter	1.01996e+16	6.75898e+07	16.0086	7.82988	1.40849	3.03e-09	0.903993	No	5.4e-09	59	55	1.4
1089	808	g_Coprobacter	3586351765623510	4.06966e+07	15.5547	7.60956	1.40849	3.03e-09	0.903993	No	5.4e-09	59	55	1.4
1090	809	g_Coprobacter	0	0	#NAME?	#NAME?	1.40849	3.03e-09	0.903993	No	5.4e-09	59	55	1.4
1091	810	g_Coprobacter	1597889444177460	3.20628e+07	15.2035	7.506	1.40849	3.03e-09	0.903993	No	5.4e-09	59	55	1.4
1092	811	g_Coprobacter	1873619011612610	4.11633e+07	15.2727	7.61451	1.40849	3.03e-09	0.903993	No	5.4e-09	59	55	1.4
1093	814	g_Coprobacter	1.06695e+16	8.5387e+07	16.0281	7.93139	1.40849	3.03e-09	0.903993	No	5.4e-09	59	55	1.4
1094	815	g_Coprobacter	0	0	#NAME?	#NAME?	1.40849	3.03e-09	0.903993	No	5.4e-09	59	55	1.4
1095	816	g_Coprobacter	2566612578792450	4.88823e+07	15.4094	7.68915	1.40849	3.03e-09	0.903993	No	5.4e-09	59	55	1.4
1096	817	g_Coprobacter	2282834262574520	3.50846e+07	15.3585	7.54512	1.40849	3.03e-09	0.903993	No	5.4e-09	59	55	1.4
1097	818	g_Coprobacter	2.88504e+16	1.18598e+08	16.4602	8.07408	1.40849	3.03e-09	0.903993	No	5.4e-09	59	55	1.4
1098	819	g_Coprobacter	8359556807982720	6.09354e+07	15.9222	7.78487	1.40849	3.03e-09	0.903993	No	5.4e-09	59	55	1.4
1099	820	g_Coprobacter	1.05582e+16	1.05335e+08	16.0236	8.02257	1.40849	3.03e-09	0.903993	No	5.4e-09	59	55	1.4
1100	821	g_Coprobacter	2035431786056330	1.92951e+07	15.3087	7.28545	1.40849	3.03e-09	0.903993	No	5.4e-09	59	55	1.4
1101	800	g_Victivallis	3354981345197360	5.87789e+07	15.5257	7.76922	1.58049	1.97e-06	0.895632	No	2.32e-06	60	56	1.6
1102	801	g_Victivallis	0	0	#NAME?	#NAME?	1.58049	1.97e-06	0.895632	No	2.32e-06	60	56	1.6
1103	802	g_Victivallis	1.32992e+16	9.5703e+07	16.1238	7.98093	1.58049	1.97e-06	0.895632	No	2.32e-06	60	56	1.6
1104	803	g_Victivallis	0	0	#NAME?	#NAME?	1.58049	1.97e-06	0.895632	No	2.32e-06	60	56	1.6
1105	804	g_Victivallis	1102848904704190	1.32308e+07	15.0425	7.12159	1.58049	1.97e-06	0.895632	No	2.32e-06	60	56	1.6
1106	805	g_Victivallis	0	0	#NAME?	#NAME?	1.58049	1.97e-06	0.895632	No	2.32e-06	60	56	1.6
1107	806	g_Victivallis	2.04072e+16	1.03083e+08	16.3098	8.01319	1.58049	1.97e-06	0.895632	No	2.32e-06	60	56	1.6
1108	807	g_Victivallis	0	0	#NAME?	#NAME?	1.58049	1.97e-06	0.895632	No	2.32e-06	60	56	1.6
1109	808	g_Victivallis	1.00689e+16	5.33276e+07	16.003	7.72695	1.58049	1.97e-06	0.895632	No	2.32e-06	60	56	1.6
1110	809	g_Victivallis	0	0	#NAME?	#NAME?	1.58049	1.97e-06	0.895632	No	2.32e-06	60	56	1.6
1111	810	g_Victivallis	1.48668e+16	1.19928e+08	16.1722	8.07892	1.58049	1.97e-06	0.895632	No	2.32e-06	60	56	1.6
1112	811	g_Victivallis	2.11477e+16	9.05623e+07	16.3253	7.95695	1.58049	1.97e-06	0.895632	No	2.32e-06	60	56	1.6
1113	814	g_Victivallis	1.59086e+16	1.14329e+08	16.2016	8.05816	1.58049	1.97e-06	0.895632	No	2.32e-06	60	56	1.6
1114	815	g_Victivallis	0	0	#NAME?	#NAME?	1.58049	1.97e-06	0.895632	No	2.32e-06	60	56	1.6
1115	816	g_Victivallis	1.57009e+16	1.49224e+08	16.1959	8.17384	1.58049	1.97e-06	0.895632	No	2.32e-06	60	56	1.6
1116	817	g_Victivallis	1.99491e+16	1.22095e+08	16.2999	8.0867	1.58049	1.97e-06	0.895632	No	2.32e-06	60	56	1.6
1117	818	g_Victivallis	7.79011e+17	7.54526e+08	17.8915	8.87767	1.58049	1.97e-06	0.895632	No	2.32e-06	60	56	1.6
1118	819	g_Victivallis	0	0	#NAME?	#NAME?	1.58049	1.97e-06	0.895632	No	2.32e-06	60	56	1.6
1119	820	g_Victivallis	0	0	#NAME?	#NAME?	1.58049	1.97e-06	0.895632	No	2.32e-06	60	56	1.6
1120	821	g_Victivallis	9681198507825340	7.33239e+07	15.9859	7.86525	1.58049	1.97e-06	0.895632	No	2.32e-06	60	56	1.6
1121	800	uc_f_Erysipelotrichaceae	567633034293002	1.06877e+07	14.7541	7.02888	1.42375	2.6e-08	0.940943	No	3.73e-08	61	57	1.4
1122	801	uc_f_Erysipelotrichaceae	3013670052414600	4.18982e+07	15.4791	7.6222	1.42375	2.6e-08	0.940943	No	3.73e-08	61	57	1.4
1123	802	uc_f_Erysipelotrichaceae	0	0	#NAME?	#NAME?	1.42375	2.6e-08	0.940943	No	3.73e-08	61	57	1.4
1124	803	uc_f_Erysipelotrichaceae	0	0	#NAME?	#NAME?	1.42375	2.6e-08	0.940943	No	3.73e-08	61	57	1.4
1125	804	uc_f_Erysipelotrichaceae	2278013871447300	2.20547e+07	15.3576	7.3435	1.42375	2.6e-08	0.940943	No	3.73e-08	61	57	1.4
1126	805	uc_f_Erysipelotrichaceae	1143138155267240	2.50323e+07	15.0581	7.3985	1.42375	2.6e-08	0.940943	No	3.73e-08	61	57	1.4
1127	806	uc_f_Erysipelotrichaceae	6.91573e+13	1.49361e+06	13.8398	6.17424	1.42375	2.6e-08	0.940943	No	3.73e-08	61	57	1.4
1128	807	uc_f_Erysipelotrichaceae	1.5058e+16	9.63759e+07	16.1778	7.98397	1.42375	2.6e-08	0.940943	No	3.73e-08	61	57	1.4
1129	808	uc_f_Erysipelotrichaceae	1.90937e+16	5.47302e+07	16.2809	7.73823	1.42375	2.6e-08	0.940943	No	3.73e-08	61	57	1.4
1130	809	uc_f_Erysipelotrichaceae	9.69185e+16	3.76855e+08	16.9864	8.57617	1.42375	2.6e-08	0.940943	No	3.73e-08	61	57	1.4
1131	810	uc_f_Erysipelotrichaceae	0	0	#NAME?	#NAME?	1.42375	2.6e-08	0.940943	No	3.73e-08	61	57	1.4
1132	811	uc_f_Erysipelotrichaceae	233907013051883	3.08698e+06	14.369	6.48953	1.42375	2.6e-08	0.940943	No	3.73e-08	61	57	1.4
1133	814	uc_f_Erysipelotrichaceae	0	0	#NAME?	#NAME?	1.42375	2.6e-08	0.940943	No	3.73e-08	61	57	1.4
1134	815	uc_f_Erysipelotrichaceae	0	0	#NAME?	#NAME?	1.42375	2.6e-08	0.940943	No	3.73e-08	61	57	1.4
1135	816	uc_f_Erysipelotrichaceae	1.41495e+18	1.06641e+09	18.1507	9.02793	1.42375	2.6e-08	0.940943	No	3.73e-08	61	57	1.4
1136	817	uc_f_Erysipelotrichaceae	1669268029251390	3.78901e+07	15.2225	7.57853	1.42375	2.6e-08	0.940943	No	3.73e-08	61	57	1.4
1137	818	uc_f_Erysipelotrichaceae	0	0	#NAME?	#NAME?	1.42375	2.6e-08	0.940943	No	3.73e-08	61	57	1.4
1138	819	uc_f_Erysipelotrichaceae	713834098460711	9.74948e+06	14.8536	6.98898	1.42375	2.6e-08	0.940943	No	3.73e-08	61	57	1.4
1139	820	uc_f_Erysipelotrichaceae	0	0	#NAME?	#NAME?	1.42375	2.6e-08	0.940943	No	3.73e-08	61	57	1.4
1140	821	uc_f_Erysipelotrichaceae	2.03211e+16	1.48574e+08	16.3079	8.17194	1.42375	2.6e-08	0.940943	No	3.73e-08	61	57	1.4
1141	800	g_Subdoligranulum	6.74697e+16	1.19344e+08	16.8291	8.0768	1.45188	1.82e-12	0.946651	No	9.49e-12	62	58	1.5
1142	801	g_Subdoligranulum	1.54093e+16	1.05852e+08	16.1878	8.0247	1.45188	1.82e-12	0.946651	No	9.49e-12	62	58	1.5
1143	802	g_Subdoligranulum	7.14825e+13	1.54362e+06	13.8542	6.18854	1.45188	1.82e-12	0.946651	No	9.49e-12	62	58	1.5
1144	803	g_Subdoligranulum	1078062529124380	9.69197e+06	15.0326	6.98641	1.45188	1.82e-12	0.946651	No	9.49e-12	62	58	1.5
1145	804	g_Subdoligranulum	102114011717775	2.20512e+06	14.0091	6.34343	1.45188	1.82e-12	0.946651	No	9.49e-12	62	58	1.5
1146	805	g_Subdoligranulum	376696983600254	6.25746e+06	14.576	6.7964	1.45188	1.82e-12	0.946651	No	9.49e-12	62	58	1.5
1147	806	g_Subdoligranulum	2458471351247370	3.28665e+07	15.3907	7.51675	1.45188	1.82e-12	0.946651	No	9.49e-12	62	58	1.5
1148	807	g_Subdoligranulum	3.91503e+16	1.31426e+08	16.5927	8.11868	1.45188	1.82e-12	0.946651	No	9.49e-12	62	58	1.5
1149	808	g_Subdoligranulum	8.6378e+16	1.37525e+08	16.9364	8.13838	1.45188	1.82e-12	0.946651	No	9.49e-12	62	58	1.5
1150	809	g_Subdoligranulum	1700349328594580	1.437e+07	15.2305	7.15746	1.45188	1.82e-12	0.946651	No	9.49e-12	62	58	1.5
1151	810	g_Subdoligranulum	6399783953010100	2.73075e+07	15.8062	7.43628	1.45188	1.82e-12	0.946651	No	9.49e-12	62	58	1.5
1152	811	g_Subdoligranulum	233923562236418	3.08724e+06	14.3691	6.48957	1.45188	1.82e-12	0.946651	No	9.49e-12	62	58	1.5
1153	814	g_Subdoligranulum	67016995760623	1.44716e+06	13.8262	6.16052	1.45188	1.82e-12	0.946651	No	9.49e-12	62	58	1.5
1154	815	g_Subdoligranulum	6122992569546400	3.91839e+07	15.787	7.59311	1.45188	1.82e-12	0.946651	No	9.49e-12	62	58	1.5
1155	816	g_Subdoligranulum	1.45431e+18	9.08186e+08	18.1627	8.95817	1.45188	1.82e-12	0.946651	No	9.49e-12	62	58	1.5
1156	817	g_Subdoligranulum	2550634500890930	3.50815e+07	15.4066	7.54508	1.45188	1.82e-12	0.946651	No	9.49e-12	62	58	1.5
1157	818	g_Subdoligranulum	0	0	#NAME?	#NAME?	1.45188	1.82e-12	0.946651	No	9.49e-12	62	58	1.5
1158	819	g_Subdoligranulum	1374388836641840	8.53092e+06	15.1381	6.931	1.45188	1.82e-12	0.946651	No	9.49e-12	62	58	1.5
1159	820	g_Subdoligranulum	1.77587e+16	5.2667e+07	16.2494	7.72154	1.45188	1.82e-12	0.946651	No	9.49e-12	62	58	1.5
1160	821	g_Subdoligranulum	7828092945542280	1.13846e+08	15.8937	8.05632	1.45188	1.82e-12	0.946651	No	9.49e-12	62	58	1.5
1161	800	g_Veillonella	8.24681e+13	1.78097e+06	13.9163	6.25066	1.42692	1.19e-12	0.980074	No	6.71e-12	63	59	1.4
1162	801	g_Veillonella	250427919201807	3.30845e+06	14.3987	6.51962	1.42692	1.19e-12	0.980074	No	6.71e-12	63	59	1.4
1163	802	g_Veillonella	7.14766e+13	1.54355e+06	13.8542	6.18852	1.42692	1.19e-12	0.980074	No	6.71e-12	63	59	1.4
1164	803	g_Veillonella	672327859801946	6.46287e+06	14.8276	6.81043	1.42692	1.19e-12	0.980074	No	6.71e-12	63	59	1.4
1165	804	g_Veillonella	102153983184048	2.20556e+06	14.0093	6.34352	1.42692	1.19e-12	0.980074	No	6.71e-12	63	59	1.4
1166	805	g_Veillonella	3.67565e+16	1.12643e+08	16.5653	8.0517	1.42692	1.19e-12	0.980074	No	6.71e-12	63	59	1.4
1167	806	g_Veillonella	2.41499e+16	9.56038e+07	16.3829	7.98047	1.42692	1.19e-12	0.980074	No	6.71e-12	63	59	1.4
1168	807	g_Veillonella	2334955042992840	2.12775e+07	15.3683	7.32792	1.42692	1.19e-12	0.980074	No	6.71e-12	63	59	1.4
1169	808	g_Veillonella	125910411507060	2.80662e+06	14.1001	6.44818	1.42692	1.19e-12	0.980074	No	6.71e-12	63	59	1.4
1170	809	g_Veillonella	2.5889e+18	1.62877e+09	18.4131	9.21186	1.42692	1.19e-12	0.980074	No	6.71e-12	63	59	1.4
1171	810	g_Veillonella	5.49789e+13	1.18731e+06	13.7402	6.07457	1.42692	1.19e-12	0.980074	No	6.71e-12	63	59	1.4
1172	811	g_Veillonella	1380131363964630	1.13209e+07	15.1399	7.05388	1.42692	1.19e-12	0.980074	No	6.71e-12	63	59	1.4
1173	814	g_Veillonella	0	0	#NAME?	#NAME?	1.42692	1.19e-12	0.980074	No	6.71e-12	63	59	1.4
1174	815	g_Veillonella	8628625182168600	5.69914e+07	15.9359	7.75581	1.42692	1.19e-12	0.980074	No	6.71e-12	63	59	1.4
1175	816	g_Veillonella	0	0	#NAME?	#NAME?	1.42692	1.19e-12	0.980074	No	6.71e-12	63	59	1.4
1176	817	g_Veillonella	0	0	#NAME?	#NAME?	1.42692	1.19e-12	0.980074	No	6.71e-12	63	59	1.4
1177	818	g_Veillonella	0	0	#NAME?	#NAME?	1.42692	1.19e-12	0.980074	No	6.71e-12	63	59	1.4
1178	819	g_Veillonella	507865649600081	3.6558e+06	14.7057	6.56298	1.42692	1.19e-12	0.980074	No	6.71e-12	63	59	1.4
1179	820	g_Veillonella	4063715510735620	5.35756e+07	15.6089	7.72897	1.42692	1.19e-12	0.980074	No	6.71e-12	63	59	1.4
1180	821	g_Veillonella	0	0	#NAME?	#NAME?	1.42692	1.19e-12	0.980074	No	6.71e-12	63	59	1.4
1181	800	uc_p_Proteobacteria	0	0	#NAME?	#NAME?	1.58872	2.81e-06	0.975789	No	3.21e-06	64	60	1.6
1182	801	uc_p_Proteobacteria	0	0	#NAME?	#NAME?	1.58872	2.81e-06	0.975789	No	3.21e-06	64	60	1.6
1183	802	uc_p_Proteobacteria	0	0	#NAME?	#NAME?	1.58872	2.81e-06	0.975789	No	3.21e-06	64	60	1.6
1184	803	uc_p_Proteobacteria	0	0	#NAME?	#NAME?	1.58872	2.81e-06	0.975789	No	3.21e-06	64	60	1.6
1185	804	uc_p_Proteobacteria	2.24058e+16	1.36724e+08	16.3504	8.13585	1.58872	2.81e-06	0.975789	No	3.21e-06	64	60	1.6
1186	805	uc_p_Proteobacteria	0	0	#NAME?	#NAME?	1.58872	2.81e-06	0.975789	No	3.21e-06	64	60	1.6
1187	806	uc_p_Proteobacteria	6.83576e+16	2.85339e+08	16.8348	8.45536	1.58872	2.81e-06	0.975789	No	3.21e-06	64	60	1.6
1188	807	uc_p_Proteobacteria	0	0	#NAME?	#NAME?	1.58872	2.81e-06	0.975789	No	3.21e-06	64	60	1.6
1189	808	uc_p_Proteobacteria	0	0	#NAME?	#NAME?	1.58872	2.81e-06	0.975789	No	3.21e-06	64	60	1.6
1190	809	uc_p_Proteobacteria	0	0	#NAME?	#NAME?	1.58872	2.81e-06	0.975789	No	3.21e-06	64	60	1.6
1191	810	uc_p_Proteobacteria	156292047655036	3.56236e+06	14.1939	6.55174	1.58872	2.81e-06	0.975789	No	3.21e-06	64	60	1.6
1192	811	uc_p_Proteobacteria	0	0	#NAME?	#NAME?	1.58872	2.81e-06	0.975789	No	3.21e-06	64	60	1.6
1193	814	uc_p_Proteobacteria	0	0	#NAME?	#NAME?	1.58872	2.81e-06	0.975789	No	3.21e-06	64	60	1.6
1194	815	uc_p_Proteobacteria	5.28853e+17	5.66367e+08	17.7233	8.7531	1.58872	2.81e-06	0.975789	No	3.21e-06	64	60	1.6
1195	816	uc_p_Proteobacteria	7.11017e+17	6.75353e+08	17.8519	8.82953	1.58872	2.81e-06	0.975789	No	3.21e-06	64	60	1.6
1196	817	uc_p_Proteobacteria	5143229353016630	5.0524e+07	15.7112	7.7035	1.58872	2.81e-06	0.975789	No	3.21e-06	64	60	1.6
1197	818	uc_p_Proteobacteria	1.8326e+16	8.47125e+07	16.2631	7.92795	1.58872	2.81e-06	0.975789	No	3.21e-06	64	60	1.6
1198	819	uc_p_Proteobacteria	0	0	#NAME?	#NAME?	1.58872	2.81e-06	0.975789	No	3.21e-06	64	60	1.6
1199	820	uc_p_Proteobacteria	0	0	#NAME?	#NAME?	1.58872	2.81e-06	0.975789	No	3.21e-06	64	60	1.6
1200	821	uc_p_Proteobacteria	2050753534769620	2.31534e+07	15.3119	7.36461	1.58872	2.81e-06	0.975789	No	3.21e-06	64	60	1.6
1201	800	uc_c_Clostridia	227695745926753	5.34389e+06	14.3574	6.72786	1.22772	3.21e-13	0.983721	No	2.96e-12	66	61	1.2
1202	801	uc_c_Clostridia	0	0	#NAME?	#NAME?	1.22772	3.21e-13	0.983721	No	2.96e-12	66	61	1.2
1203	802	uc_c_Clostridia	4.38507e+16	2.48526e+08	16.642	8.39537	1.22772	3.21e-13	0.983721	No	2.96e-12	66	61	1.2
1204	803	uc_c_Clostridia	4.98817e+13	1.07705e+06	13.6979	6.03224	1.22772	3.21e-13	0.983721	No	2.96e-12	66	61	1.2
1205	804	uc_c_Clostridia	4636390780535590	3.74896e+07	15.6662	7.57391	1.22772	3.21e-13	0.983721	No	2.96e-12	66	61	1.2
1206	805	uc_c_Clostridia	0	0	#NAME?	#NAME?	1.22772	3.21e-13	0.983721	No	2.96e-12	66	61	1.2
1207	806	uc_c_Clostridia	9.67706e+16	4.8701e+08	16.9857	8.68754	1.22772	3.21e-13	0.983721	No	2.96e-12	66	61	1.2
1208	807	uc_c_Clostridia	5.79705e+13	1.25171e+06	13.7632	6.0975	1.22772	3.21e-13	0.983721	No	2.96e-12	66	61	1.2
1209	808	uc_c_Clostridia	4.79577e+16	2.02079e+08	16.6809	8.30552	1.22772	3.21e-13	0.983721	No	2.96e-12	66	61	1.2
1210	809	uc_c_Clostridia	0	0	#NAME?	#NAME?	1.22772	3.21e-13	0.983721	No	2.96e-12	66	61	1.2
1211	810	uc_c_Clostridia	1.38264e+16	1.40118e+08	16.1407	8.1465	1.22772	3.21e-13	0.983721	No	2.96e-12	66	61	1.2
1212	811	uc_c_Clostridia	314129532795023	5.14549e+06	14.4971	6.71143	1.22772	3.21e-13	0.983721	No	2.96e-12	66	61	1.2
1213	814	uc_c_Clostridia	1.04833e+16	1.21571e+08	16.0205	8.08483	1.22772	3.21e-13	0.983721	No	2.96e-12	66	61	1.2
1214	815	uc_c_Clostridia	0	0	#NAME?	#NAME?	1.22772	3.21e-13	0.983721	No	2.96e-12	66	61	1.2
1215	816	uc_c_Clostridia	291051549512041	3.85922e+06	14.464	6.5865	1.22772	3.21e-13	0.983721	No	2.96e-12	66	61	1.2
1216	817	uc_c_Clostridia	418343335045286	7.01623e+06	14.6215	6.8461	1.22772	3.21e-13	0.983721	No	2.96e-12	66	61	1.2
1217	818	uc_c_Clostridia	1.00273e+16	1.28763e+08	16.0012	8.10979	1.22772	3.21e-13	0.983721	No	2.96e-12	66	61	1.2
1218	819	uc_c_Clostridia	0	0	#NAME?	#NAME?	1.22772	3.21e-13	0.983721	No	2.96e-12	66	61	1.2
1219	820	uc_c_Clostridia	1.04144e+16	8.98924e+07	16.0176	7.95372	1.22772	3.21e-13	0.983721	No	2.96e-12	66	61	1.2
1220	821	uc_c_Clostridia	1301379067356000	2.50839e+07	15.1144	7.3994	1.22772	3.21e-13	0.983721	No	2.96e-12	66	61	1.2
1221	800	g_Olsenella	0	0	#NAME?	#NAME?	1.70836	0.000835606	0.941462	No	0.000847212	68	62	1.7
1222	801	g_Olsenella	1.7254e+16	9.04113e+07	16.2369	7.95622	1.70836	0.000835606	0.941462	No	0.000847212	68	62	1.7
1223	802	g_Olsenella	3157840702679750	5.09423e+07	15.4994	7.70708	1.70836	0.000835606	0.941462	No	0.000847212	68	62	1.7
1224	803	g_Olsenella	0	0	#NAME?	#NAME?	1.70836	0.000835606	0.941462	No	0.000847212	68	62	1.7
1225	804	g_Olsenella	0	0	#NAME?	#NAME?	1.70836	0.000835606	0.941462	No	0.000847212	68	62	1.7
1226	805	g_Olsenella	0	0	#NAME?	#NAME?	1.70836	0.000835606	0.941462	No	0.000847212	68	62	1.7
1227	806	g_Olsenella	5.66298e+16	1.77767e+08	16.753	8.24985	1.70836	0.000835606	0.941462	No	0.000847212	68	62	1.7
1228	807	g_Olsenella	0	0	#NAME?	#NAME?	1.70836	0.000835606	0.941462	No	0.000847212	68	62	1.7
1229	808	g_Olsenella	7.03946e+16	2.65223e+08	16.8475	8.42361	1.70836	0.000835606	0.941462	No	0.000847212	68	62	1.7
1230	809	g_Olsenella	0	0	#NAME?	#NAME?	1.70836	0.000835606	0.941462	No	0.000847212	68	62	1.7
1231	810	g_Olsenella	2.38181e+17	5.87775e+08	17.3769	8.76921	1.70836	0.000835606	0.941462	No	0.000847212	68	62	1.7
1232	811	g_Olsenella	0	0	#NAME?	#NAME?	1.70836	0.000835606	0.941462	No	0.000847212	68	62	1.7
1233	814	g_Olsenella	0	0	#NAME?	#NAME?	1.70836	0.000835606	0.941462	No	0.000847212	68	62	1.7
1234	815	g_Olsenella	0	0	#NAME?	#NAME?	1.70836	0.000835606	0.941462	No	0.000847212	68	62	1.7
1235	816	g_Olsenella	0	0	#NAME?	#NAME?	1.70836	0.000835606	0.941462	No	0.000847212	68	62	1.7
1236	817	g_Olsenella	0	0	#NAME?	#NAME?	1.70836	0.000835606	0.941462	No	0.000847212	68	62	1.7
1237	818	g_Olsenella	1.5523e+16	1.21987e+08	16.191	8.08632	1.70836	0.000835606	0.941462	No	0.000847212	68	62	1.7
1238	819	g_Olsenella	0	0	#NAME?	#NAME?	1.70836	0.000835606	0.941462	No	0.000847212	68	62	1.7
1239	820	g_Olsenella	0	0	#NAME?	#NAME?	1.70836	0.000835606	0.941462	No	0.000847212	68	62	1.7
1240	821	g_Olsenella	0	0	#NAME?	#NAME?	1.70836	0.000835606	0.941462	No	0.000847212	68	62	1.7
1241	800	g_Pseudoflavonifractor	1042646439286770	1.78119e+07	15.0181	7.25071	1.32788	5.36e-13	0.953775	No	3.56e-12	69	63	1.3
1242	801	g_Pseudoflavonifractor	1.21468e+17	4.28918e+08	17.0845	8.63237	1.32788	5.36e-13	0.953775	No	3.56e-12	69	63	1.3
1243	802	g_Pseudoflavonifractor	354917135483964	9.2613e+06	14.5501	6.96667	1.32788	5.36e-13	0.953775	No	3.56e-12	69	63	1.3
1244	803	g_Pseudoflavonifractor	4.99108e+13	1.07737e+06	13.6982	6.03236	1.32788	5.36e-13	0.953775	No	3.56e-12	69	63	1.3
1245	804	g_Pseudoflavonifractor	1.3083e+16	4.63119e+07	16.1167	7.66569	1.32788	5.36e-13	0.953775	No	3.56e-12	69	63	1.3
1246	805	g_Pseudoflavonifractor	1413585807447260	1.37674e+07	15.1503	7.13885	1.32788	5.36e-13	0.953775	No	3.56e-12	69	63	1.3
1247	806	g_Pseudoflavonifractor	5852730682872540	4.3323e+07	15.7674	7.63672	1.32788	5.36e-13	0.953775	No	3.56e-12	69	63	1.3
1248	807	g_Pseudoflavonifractor	7.80038e+16	2.90378e+08	16.8921	8.46296	1.32788	5.36e-13	0.953775	No	3.56e-12	69	63	1.3
1249	808	g_Pseudoflavonifractor	1.47627e+16	3.92961e+07	16.1692	7.59435	1.32788	5.36e-13	0.953775	No	3.56e-12	69	63	1.3
1250	809	g_Pseudoflavonifractor	1056609524460390	1.27754e+07	15.0239	7.10637	1.32788	5.36e-13	0.953775	No	3.56e-12	69	63	1.3
1251	810	g_Pseudoflavonifractor	645364219845832	1.18742e+07	14.8098	7.0746	1.32788	5.36e-13	0.953775	No	3.56e-12	69	63	1.3
1252	811	g_Pseudoflavonifractor	4.76577e+13	1.02911e+06	13.6781	6.01246	1.32788	5.36e-13	0.953775	No	3.56e-12	69	63	1.3
1253	814	g_Pseudoflavonifractor	268005404294379	2.89399e+06	14.4281	6.4615	1.32788	5.36e-13	0.953775	No	3.56e-12	69	63	1.3
1254	815	g_Pseudoflavonifractor	3592905255874680	3.02788e+07	15.5554	7.48114	1.32788	5.36e-13	0.953775	No	3.56e-12	69	63	1.3
1255	816	g_Pseudoflavonifractor	1.87971e+16	9.64803e+07	16.2741	7.98444	1.32788	5.36e-13	0.953775	No	3.56e-12	69	63	1.3
1256	817	g_Pseudoflavonifractor	9385304137586890	8.1389e+07	15.9724	7.91057	1.32788	5.36e-13	0.953775	No	3.56e-12	69	63	1.3
1257	818	g_Pseudoflavonifractor	884096660970251	1.35547e+07	14.9465	7.13209	1.32788	5.36e-13	0.953775	No	3.56e-12	69	63	1.3
1258	819	g_Pseudoflavonifractor	0	0	#NAME?	#NAME?	1.32788	5.36e-13	0.953775	No	3.56e-12	69	63	1.3
1259	820	g_Pseudoflavonifractor	2529802778908180	3.17809e+07	15.4031	7.50217	1.32788	5.36e-13	0.953775	No	3.56e-12	69	63	1.3
1260	821	g_Pseudoflavonifractor	2036181981004840	2.70162e+07	15.3088	7.43162	1.32788	5.36e-13	0.953775	No	3.56e-12	69	63	1.3
1261	800	g_Anaerosporobacter	3316071603550940	5.16526e+07	15.5206	7.71309	1.27273	4.39e-12	0.968111	No	1.89e-11	70	64	1.3
1262	801	g_Anaerosporobacter	5.10467e+13	1.10245e+06	13.708	6.04236	1.27273	4.39e-12	0.968111	No	1.89e-11	70	64	1.3
1263	802	g_Anaerosporobacter	7.14768e+13	1.54355e+06	13.8542	6.18852	1.27273	4.39e-12	0.968111	No	1.89e-11	70	64	1.3
1264	803	g_Anaerosporobacter	0	0	#NAME?	#NAME?	1.27273	4.39e-12	0.968111	No	1.89e-11	70	64	1.3
1265	804	g_Anaerosporobacter	8485982877939580	2.64622e+07	15.9287	7.42263	1.27273	4.39e-12	0.968111	No	1.89e-11	70	64	1.3
1266	805	g_Anaerosporobacter	57960494471485	1.2516e+06	13.7631	6.09747	1.27273	4.39e-12	0.968111	No	1.89e-11	70	64	1.3
1267	806	g_Anaerosporobacter	9915595536470180	8.81401e+07	15.9963	7.94517	1.27273	4.39e-12	0.968111	No	1.89e-11	70	64	1.3
1268	807	g_Anaerosporobacter	0	0	#NAME?	#NAME?	1.27273	4.39e-12	0.968111	No	1.89e-11	70	64	1.3
1269	808	g_Anaerosporobacter	0	0	#NAME?	#NAME?	1.27273	4.39e-12	0.968111	No	1.89e-11	70	64	1.3
1270	809	g_Anaerosporobacter	7.39553e+13	1.59693e+06	13.869	6.20329	1.27273	4.39e-12	0.968111	No	1.89e-11	70	64	1.3
1271	810	g_Anaerosporobacter	0	0	#NAME?	#NAME?	1.27273	4.39e-12	0.968111	No	1.89e-11	70	64	1.3
1272	811	g_Anaerosporobacter	177619996056704	4.11627e+06	14.2495	6.6145	1.27273	4.39e-12	0.968111	No	1.89e-11	70	64	1.3
1273	814	g_Anaerosporobacter	3.78375e+16	1.53406e+08	16.5779	8.18584	1.27273	4.39e-12	0.968111	No	1.89e-11	70	64	1.3
1274	815	g_Anaerosporobacter	3.05275e+16	2.61822e+08	16.4847	8.41801	1.27273	4.39e-12	0.968111	No	1.89e-11	70	64	1.3
1275	816	g_Anaerosporobacter	290973469637996	3.85875e+06	14.4639	6.58645	1.27273	4.39e-12	0.968111	No	1.89e-11	70	64	1.3
1276	817	g_Anaerosporobacter	2806666650393250	4.35032e+07	15.4482	7.63852	1.27273	4.39e-12	0.968111	No	1.89e-11	70	64	1.3
1277	818	g_Anaerosporobacter	9.62812e+16	3.04962e+08	16.9835	8.48425	1.27273	4.39e-12	0.968111	No	1.89e-11	70	64	1.3
1278	819	g_Anaerosporobacter	4.91149e+16	2.10835e+08	16.6912	8.32394	1.27273	4.39e-12	0.968111	No	1.89e-11	70	64	1.3
1279	820	g_Anaerosporobacter	5463414466759760	5.4479e+07	15.7375	7.73623	1.27273	4.39e-12	0.968111	No	1.89e-11	70	64	1.3
1280	821	g_Anaerosporobacter	1802983433392900	1.54373e+07	15.256	7.18857	1.27273	4.39e-12	0.968111	No	1.89e-11	70	64	1.3
1281	800	g_Intestinibacter	5.3881e+16	1.67428e+08	16.7314	8.22383	1.20515	9.25e-11	0.915446	No	2.5e-10	71	65	1.2
1282	801	g_Intestinibacter	6297759100721540	5.18226e+07	15.7992	7.71452	1.20515	9.25e-11	0.915446	No	2.5e-10	71	65	1.2
1283	802	g_Intestinibacter	199665484054401	4.63093e+06	14.3003	6.66567	1.20515	9.25e-11	0.915446	No	2.5e-10	71	65	1.2
1284	803	g_Intestinibacter	2422366332745620	3.12332e+07	15.3842	7.49462	1.20515	9.25e-11	0.915446	No	2.5e-10	71	65	1.2
1285	804	g_Intestinibacter	674017200672514	1.32314e+07	14.8287	7.12161	1.20515	9.25e-11	0.915446	No	2.5e-10	71	65	1.2
1286	805	g_Intestinibacter	4878285862910780	4.88123e+07	15.6883	7.68853	1.20515	9.25e-11	0.915446	No	2.5e-10	71	65	1.2
1287	806	g_Intestinibacter	3.39636e+16	2.47989e+08	16.531	8.39443	1.20515	9.25e-11	0.915446	No	2.5e-10	71	65	1.2
1288	807	g_Intestinibacter	5081524976785280	5.88262e+07	15.706	7.76957	1.20515	9.25e-11	0.915446	No	2.5e-10	71	65	1.2
1289	808	g_Intestinibacter	637580191499665	9.82244e+06	14.8045	6.99222	1.20515	9.25e-11	0.915446	No	2.5e-10	71	65	1.2
1290	809	g_Intestinibacter	1.48687e+16	1.00602e+08	16.1723	8.00261	1.20515	9.25e-11	0.915446	No	2.5e-10	71	65	1.2
1291	810	g_Intestinibacter	3814555185292740	5.10591e+07	15.5814	7.70807	1.20515	9.25e-11	0.915446	No	2.5e-10	71	65	1.2
1292	811	g_Intestinibacter	9398199874152100	6.48349e+07	15.973	7.81181	1.20515	9.25e-11	0.915446	No	2.5e-10	71	65	1.2
1293	814	g_Intestinibacter	188081416129517	4.34151e+06	14.2743	6.63764	1.20515	9.25e-11	0.915446	No	2.5e-10	71	65	1.2
1294	815	g_Intestinibacter	4200086386939960	4.809e+07	15.6233	7.68206	1.20515	9.25e-11	0.915446	No	2.5e-10	71	65	1.2
1295	816	g_Intestinibacter	0	0	#NAME?	#NAME?	1.20515	9.25e-11	0.915446	No	2.5e-10	71	65	1.2
1296	817	g_Intestinibacter	1357132392553110	2.3859e+07	15.1326	7.37765	1.20515	9.25e-11	0.915446	No	2.5e-10	71	65	1.2
1297	818	g_Intestinibacter	836912575571715	4.51802e+06	14.9227	6.65495	1.20515	9.25e-11	0.915446	No	2.5e-10	71	65	1.2
1298	819	g_Intestinibacter	225778511843542	2.43753e+06	14.3537	6.38695	1.20515	9.25e-11	0.915446	No	2.5e-10	71	65	1.2
1299	820	g_Intestinibacter	8237899175760530	8.62657e+07	15.9158	7.93584	1.20515	9.25e-11	0.915446	No	2.5e-10	71	65	1.2
1300	821	g_Intestinibacter	1394900797649190	3.28036e+07	15.1445	7.51592	1.20515	9.25e-11	0.915446	No	2.5e-10	71	65	1.2
1301	800	g_Haemophilus	158363332806994	3.56221e+06	14.1997	6.55172	1.40072	2.44e-10	0.918503	No	5.56e-10	73	66	1.4
1302	801	g_Haemophilus	618985486891288	7.71842e+06	14.7917	6.88753	1.40072	2.44e-10	0.918503	No	5.56e-10	73	66	1.4
1303	802	g_Haemophilus	1025447976134230	1.23496e+07	15.0109	7.09165	1.40072	2.44e-10	0.918503	No	5.56e-10	73	66	1.4
1304	803	g_Haemophilus	3702288637419900	3.76943e+07	15.5685	7.57628	1.40072	2.44e-10	0.918503	No	5.56e-10	73	66	1.4
1305	804	g_Haemophilus	347229228395578	8.82102e+06	14.5406	6.94552	1.40072	2.44e-10	0.918503	No	5.56e-10	73	66	1.4
1306	805	g_Haemophilus	3.96678e+17	4.29305e+08	17.5984	8.63277	1.40072	2.44e-10	0.918503	No	5.56e-10	73	66	1.4
1307	806	g_Haemophilus	8748943689385220	5.97543e+07	15.942	7.77637	1.40072	2.44e-10	0.918503	No	5.56e-10	73	66	1.4
1308	807	g_Haemophilus	6203515298894600	3.12923e+07	15.7926	7.49544	1.40072	2.44e-10	0.918503	No	5.56e-10	73	66	1.4
1309	808	g_Haemophilus	5507469172805060	2.10492e+07	15.741	7.32324	1.40072	2.44e-10	0.918503	No	5.56e-10	73	66	1.4
1310	809	g_Haemophilus	3601546052494010	2.71447e+07	15.5565	7.43369	1.40072	2.44e-10	0.918503	No	5.56e-10	73	66	1.4
1311	810	g_Haemophilus	2225760248848420	3.44355e+07	15.3475	7.53701	1.40072	2.44e-10	0.918503	No	5.56e-10	73	66	1.4
1312	811	g_Haemophilus	2.09448e+16	6.07228e+07	16.3211	7.78335	1.40072	2.44e-10	0.918503	No	5.56e-10	73	66	1.4
1313	814	g_Haemophilus	326468718367039	4.34162e+06	14.5138	6.63765	1.40072	2.44e-10	0.918503	No	5.56e-10	73	66	1.4
1314	815	g_Haemophilus	3697961359270150	5.87758e+07	15.568	7.7692	1.40072	2.44e-10	0.918503	No	5.56e-10	73	66	1.4
1315	816	g_Haemophilus	0	0	#NAME?	#NAME?	1.40072	2.44e-10	0.918503	No	5.56e-10	73	66	1.4
1316	817	g_Haemophilus	0	0	#NAME?	#NAME?	1.40072	2.44e-10	0.918503	No	5.56e-10	73	66	1.4
1317	818	g_Haemophilus	5.22677e+13	1.12908e+06	13.7182	6.05272	1.40072	2.44e-10	0.918503	No	5.56e-10	73	66	1.4
1318	819	g_Haemophilus	1555568374927730	2.92472e+07	15.1919	7.46608	1.40072	2.44e-10	0.918503	No	5.56e-10	73	66	1.4
1319	820	g_Haemophilus	5603409284578520	7.17353e+07	15.7485	7.85573	1.40072	2.44e-10	0.918503	No	5.56e-10	73	66	1.4
1320	821	g_Haemophilus	8.93566e+13	1.92956e+06	13.9511	6.28546	1.40072	2.44e-10	0.918503	No	5.56e-10	73	66	1.4
1321	800	g_Faecalicoccus	227745677862130	5.34448e+06	14.3575	6.72791	1.29234	3.65e-10	0.952028	No	7.46e-10	74	67	1.3
1322	801	g_Faecalicoccus	592926930091109	1.54373e+07	14.773	7.18857	1.29234	3.65e-10	0.952028	No	7.46e-10	74	67	1.3
1323	802	g_Faecalicoccus	0	0	#NAME?	#NAME?	1.29234	3.65e-10	0.952028	No	7.46e-10	74	67	1.3
1324	803	g_Faecalicoccus	142492294438826	3.23085e+06	14.1538	6.50932	1.29234	3.65e-10	0.952028	No	7.46e-10	74	67	1.3
1325	804	g_Faecalicoccus	5.20918e+16	1.96267e+08	16.7168	8.29285	1.29234	3.65e-10	0.952028	No	7.46e-10	74	67	1.3
1326	805	g_Faecalicoccus	164253455523092	3.75516e+06	14.2155	6.57463	1.29234	3.65e-10	0.952028	No	7.46e-10	74	67	1.3
1327	806	g_Faecalicoccus	5875516967662340	8.51505e+07	15.769	7.93019	1.29234	3.65e-10	0.952028	No	7.46e-10	74	67	1.3
1328	807	g_Faecalicoccus	8.08336e+16	3.20417e+08	16.9076	8.50572	1.29234	3.65e-10	0.952028	No	7.46e-10	74	67	1.3
1329	808	g_Faecalicoccus	1.59186e+16	9.82353e+07	16.2019	7.99227	1.29234	3.65e-10	0.952028	No	7.46e-10	74	67	1.3
1330	809	g_Faecalicoccus	295678470466349	3.19309e+06	14.4708	6.50421	1.29234	3.65e-10	0.952028	No	7.46e-10	74	67	1.3
1331	810	g_Faecalicoccus	0	0	#NAME?	#NAME?	1.29234	3.65e-10	0.952028	No	7.46e-10	74	67	1.3
1332	811	g_Faecalicoccus	623876859784951	1.23491e+07	14.7951	7.09164	1.29234	3.65e-10	0.952028	No	7.46e-10	74	67	1.3
1333	814	g_Faecalicoccus	0	0	#NAME?	#NAME?	1.29234	3.65e-10	0.952028	No	7.46e-10	74	67	1.3
1334	815	g_Faecalicoccus	6695056418262170	5.52154e+07	15.8258	7.74206	1.29234	3.65e-10	0.952028	No	7.46e-10	74	67	1.3
1335	816	g_Faecalicoccus	1761711323134270	2.70149e+07	15.2459	7.4316	1.29234	3.65e-10	0.952028	No	7.46e-10	74	67	1.3
1336	817	g_Faecalicoccus	235551558978760	5.61296e+06	14.3721	6.74919	1.29234	3.65e-10	0.952028	No	7.46e-10	74	67	1.3
1337	818	g_Faecalicoccus	952011679853996	1.8072e+07	14.9786	7.25701	1.29234	3.65e-10	0.952028	No	7.46e-10	74	67	1.3
1338	819	g_Faecalicoccus	0	0	#NAME?	#NAME?	1.29234	3.65e-10	0.952028	No	7.46e-10	74	67	1.3
1339	820	g_Faecalicoccus	0	0	#NAME?	#NAME?	1.29234	3.65e-10	0.952028	No	7.46e-10	74	67	1.3
1340	821	g_Faecalicoccus	1.20592e+16	2.00677e+08	16.0813	8.3025	1.29234	3.65e-10	0.952028	No	7.46e-10	74	67	1.3
1341	800	g_Romboutsia	1.28537e+16	9.61833e+07	16.109	7.9831	1.27842	1.11e-10	0.913648	No	2.89e-10	78	68	1.3
1342	801	g_Romboutsia	1.25332e+16	9.70312e+07	16.0981	7.98691	1.27842	1.11e-10	0.913648	No	2.89e-10	78	68	1.3
1343	802	g_Romboutsia	7.14969e+13	1.54377e+06	13.8543	6.18858	1.27842	1.11e-10	0.913648	No	2.89e-10	78	68	1.3
1344	803	g_Romboutsia	1.06578e+16	7.10821e+07	16.0277	7.85176	1.27842	1.11e-10	0.913648	No	2.89e-10	78	68	1.3
1345	804	g_Romboutsia	622947121674519	1.10259e+07	14.7945	7.04241	1.27842	1.11e-10	0.913648	No	2.89e-10	78	68	1.3
1346	805	g_Romboutsia	2.48586e+16	1.05138e+08	16.3955	8.02176	1.27842	1.11e-10	0.913648	No	2.89e-10	78	68	1.3
1347	806	g_Romboutsia	5115171359398770	6.57304e+07	15.7089	7.81777	1.27842	1.11e-10	0.913648	No	2.89e-10	78	68	1.3
1348	807	g_Romboutsia	3116940737179420	4.00512e+07	15.4937	7.60262	1.27842	1.11e-10	0.913648	No	2.89e-10	78	68	1.3
1349	808	g_Romboutsia	316900509703638	4.2106e+06	14.5009	6.62434	1.27842	1.11e-10	0.913648	No	2.89e-10	78	68	1.3
1350	809	g_Romboutsia	7595304495716270	2.55487e+07	15.8805	7.40737	1.27842	1.11e-10	0.913648	No	2.89e-10	78	68	1.3
1351	810	g_Romboutsia	3146139272902280	3.79981e+07	15.4978	7.57976	1.27842	1.11e-10	0.913648	No	2.89e-10	78	68	1.3
1352	811	g_Romboutsia	1.17587e+16	1.05998e+08	16.0704	8.0253	1.27842	1.11e-10	0.913648	No	2.89e-10	78	68	1.3
1353	814	g_Romboutsia	1692989346238910	3.32875e+07	15.2287	7.52228	1.27842	1.11e-10	0.913648	No	2.89e-10	78	68	1.3
1354	815	g_Romboutsia	4460632790182730	4.63082e+07	15.6494	7.66566	1.27842	1.11e-10	0.913648	No	2.89e-10	78	68	1.3
1355	816	g_Romboutsia	0	0	#NAME?	#NAME?	1.27842	1.11e-10	0.913648	No	2.89e-10	78	68	1.3
1356	817	g_Romboutsia	1088580002039230	2.24529e+07	15.0369	7.35127	1.27842	1.11e-10	0.913648	No	2.89e-10	78	68	1.3
1357	818	g_Romboutsia	669541264187382	1.35544e+07	14.8258	7.13208	1.27842	1.11e-10	0.913648	No	2.89e-10	78	68	1.3
1358	819	g_Romboutsia	367582978823918	6.09338e+06	14.5654	6.78486	1.27842	1.11e-10	0.913648	No	2.89e-10	78	68	1.3
1359	820	g_Romboutsia	1099971963408640	1.63438e+07	15.0414	7.21335	1.27842	1.11e-10	0.913648	No	2.89e-10	78	68	1.3
1360	821	g_Romboutsia	710964353489699	1.7366e+07	14.8518	7.2397	1.27842	1.11e-10	0.913648	No	2.89e-10	78	68	1.3
1361	800	g_Enterorhabdus	1.16678e+16	1.38933e+08	16.067	8.1428	1.52976	0.00220863	0.960201	No	0.00220863	81	69	1.5
1362	801	g_Enterorhabdus	1.12196e+17	3.3078e+08	17.05	8.51954	1.52976	0.00220863	0.960201	No	0.00220863	81	69	1.5
1363	802	g_Enterorhabdus	354917700346616	9.26131e+06	14.5501	6.96667	1.52976	0.00220863	0.960201	No	0.00220863	81	69	1.5
1364	803	g_Enterorhabdus	0	0	#NAME?	#NAME?	1.52976	0.00220863	0.960201	No	0.00220863	81	69	1.5
1365	804	g_Enterorhabdus	0	0	#NAME?	#NAME?	1.52976	0.00220863	0.960201	No	0.00220863	81	69	1.5
1366	805	g_Enterorhabdus	0	0	#NAME?	#NAME?	1.52976	0.00220863	0.960201	No	0.00220863	81	69	1.5
1367	806	g_Enterorhabdus	0	0	#NAME?	#NAME?	1.52976	0.00220863	0.960201	No	0.00220863	81	69	1.5
1368	807	g_Enterorhabdus	0	0	#NAME?	#NAME?	1.52976	0.00220863	0.960201	No	0.00220863	81	69	1.5
1369	808	g_Enterorhabdus	0	0	#NAME?	#NAME?	1.52976	0.00220863	0.960201	No	0.00220863	81	69	1.5
1370	809	g_Enterorhabdus	0	0	#NAME?	#NAME?	1.52976	0.00220863	0.960201	No	0.00220863	81	69	1.5
1371	810	g_Enterorhabdus	0	0	#NAME?	#NAME?	1.52976	0.00220863	0.960201	No	0.00220863	81	69	1.5
1372	811	g_Enterorhabdus	0	0	#NAME?	#NAME?	1.52976	0.00220863	0.960201	No	0.00220863	81	69	1.5
1373	814	g_Enterorhabdus	0	0	#NAME?	#NAME?	1.52976	0.00220863	0.960201	No	0.00220863	81	69	1.5
1374	815	g_Enterorhabdus	0	0	#NAME?	#NAME?	1.52976	0.00220863	0.960201	No	0.00220863	81	69	1.5
1375	816	g_Enterorhabdus	8229323302830130	7.58953e+07	15.9154	7.88021	1.52976	0.00220863	0.960201	No	0.00220863	81	69	1.5
1376	817	g_Enterorhabdus	0	0	#NAME?	#NAME?	1.52976	0.00220863	0.960201	No	0.00220863	81	69	1.5
1377	818	g_Enterorhabdus	0	0	#NAME?	#NAME?	1.52976	0.00220863	0.960201	No	0.00220863	81	69	1.5
1378	819	g_Enterorhabdus	0	0	#NAME?	#NAME?	1.52976	0.00220863	0.960201	No	0.00220863	81	69	1.5
1379	820	g_Enterorhabdus	7907010176129770	6.53779e+07	15.898	7.81543	1.52976	0.00220863	0.960201	No	0.00220863	81	69	1.5
1380	821	g_Enterorhabdus	0	0	#NAME?	#NAME?	1.52976	0.00220863	0.960201	No	0.00220863	81	69	1.5
1381	800	g_Escherichia.Shigella	2283202866734030	3.56231e+07	15.3585	7.55173	1.92333	4.32e-09	0.867438	No	7.01e-09	83	70	1.9
1382	801	g_Escherichia.Shigella	230440334428730	5.51354e+06	14.3626	6.74143	1.92333	4.32e-09	0.867438	No	7.01e-09	83	70	1.9
1383	802	g_Escherichia.Shigella	0	0	#NAME?	#NAME?	1.92333	4.32e-09	0.867438	No	7.01e-09	83	70	1.9
1384	803	g_Escherichia.Shigella	1.09678e+16	4.30792e+07	16.0401	7.63427	1.92333	4.32e-09	0.867438	No	7.01e-09	83	70	1.9
1385	804	g_Escherichia.Shigella	1174686872257540	1.76433e+07	15.0699	7.24658	1.92333	4.32e-09	0.867438	No	7.01e-09	83	70	1.9
1386	805	g_Escherichia.Shigella	8652090246333970	2.2529e+07	15.9371	7.35274	1.92333	4.32e-09	0.867438	No	7.01e-09	83	70	1.9
1387	806	g_Escherichia.Shigella	2481440049129100	4.18288e+07	15.3947	7.62148	1.92333	4.32e-09	0.867438	No	7.01e-09	83	70	1.9
1388	807	g_Escherichia.Shigella	2.06729e+16	4.75638e+07	16.3154	7.67728	1.92333	4.32e-09	0.867438	No	7.01e-09	83	70	1.9
1389	808	g_Escherichia.Shigella	1.24107e+18	2.65234e+08	18.0938	8.42363	1.92333	4.32e-09	0.867438	No	7.01e-09	83	70	1.9
1390	809	g_Escherichia.Shigella	2493015486686470	1.59684e+07	15.3967	7.20326	1.92333	4.32e-09	0.867438	No	7.01e-09	83	70	1.9
1391	810	g_Escherichia.Shigella	1.1977e+16	3.20563e+07	16.0783	7.50591	1.92333	4.32e-09	0.867438	No	7.01e-09	83	70	1.9
1392	811	g_Escherichia.Shigella	136471616543908	3.08729e+06	14.135	6.48958	1.92333	4.32e-09	0.867438	No	7.01e-09	83	70	1.9
1393	814	g_Escherichia.Shigella	1087510601490450	1.88138e+07	15.0364	7.27448	1.92333	4.32e-09	0.867438	No	7.01e-09	83	70	1.9
1394	815	g_Escherichia.Shigella	518063690812383	8.90589e+06	14.7144	6.94968	1.92333	4.32e-09	0.867438	No	7.01e-09	83	70	1.9
1395	816	g_Escherichia.Shigella	1.14917e+16	4.11637e+07	16.0604	7.61451	1.92333	4.32e-09	0.867438	No	7.01e-09	83	70	1.9
1396	817	g_Escherichia.Shigella	1344586867658520	1.12271e+07	15.1286	7.05027	1.92333	4.32e-09	0.867438	No	7.01e-09	83	70	1.9
1397	818	g_Escherichia.Shigella	923240375438716	1.58127e+07	14.9653	7.19901	1.92333	4.32e-09	0.867438	No	7.01e-09	83	70	1.9
1398	819	g_Escherichia.Shigella	323328063156112	4.8744e+06	14.5096	6.68792	1.92333	4.32e-09	0.867438	No	7.01e-09	83	70	1.9
1399	820	g_Escherichia.Shigella	8701554681069460	2.36131e+07	15.9396	7.37315	1.92333	4.32e-09	0.867438	No	7.01e-09	83	70	1.9
1400	821	g_Escherichia.Shigella	979021676829014	1.15771e+07	14.9908	7.0636	1.92333	4.32e-09	0.867438	No	7.01e-09	83	70	1.9
1401	800	uc_p_Bacteroidetes	0	0	#NAME?	#NAME?	1.30684	3.07e-05	0.971147	No	3.3e-05	85	71	1.3
1402	801	uc_p_Bacteroidetes	0	0	#NAME?	#NAME?	1.30684	3.07e-05	0.971147	No	3.3e-05	85	71	1.3
1403	802	uc_p_Bacteroidetes	502811526417970	9.26145e+06	14.7014	6.96668	1.30684	3.07e-05	0.971147	No	3.3e-05	85	71	1.3
1404	803	uc_p_Bacteroidetes	0	0	#NAME?	#NAME?	1.30684	3.07e-05	0.971147	No	3.3e-05	85	71	1.3
1405	804	uc_p_Bacteroidetes	3.46613e+16	2.55805e+08	16.5398	8.40791	1.30684	3.07e-05	0.971147	No	3.3e-05	85	71	1.3
1406	805	uc_p_Bacteroidetes	0	0	#NAME?	#NAME?	1.30684	3.07e-05	0.971147	No	3.3e-05	85	71	1.3
1407	806	uc_p_Bacteroidetes	3.47355e+16	2.34545e+08	16.5408	8.37023	1.30684	3.07e-05	0.971147	No	3.3e-05	85	71	1.3
1408	807	uc_p_Bacteroidetes	0	0	#NAME?	#NAME?	1.30684	3.07e-05	0.971147	No	3.3e-05	85	71	1.3
1409	808	uc_p_Bacteroidetes	4.52145e+16	1.34716e+08	16.6553	8.12942	1.30684	3.07e-05	0.971147	No	3.3e-05	85	71	1.3
1410	809	uc_p_Bacteroidetes	0	0	#NAME?	#NAME?	1.30684	3.07e-05	0.971147	No	3.3e-05	85	71	1.3
1411	810	uc_p_Bacteroidetes	0	0	#NAME?	#NAME?	1.30684	3.07e-05	0.971147	No	3.3e-05	85	71	1.3
1412	811	uc_p_Bacteroidetes	0	0	#NAME?	#NAME?	1.30684	3.07e-05	0.971147	No	3.3e-05	85	71	1.3
1413	814	uc_p_Bacteroidetes	7503174323216070	5.93342e+07	15.8752	7.7733	1.30684	3.07e-05	0.971147	No	3.3e-05	85	71	1.3
1414	815	uc_p_Bacteroidetes	0	0	#NAME?	#NAME?	1.30684	3.07e-05	0.971147	No	3.3e-05	85	71	1.3
1415	816	uc_p_Bacteroidetes	0	0	#NAME?	#NAME?	1.30684	3.07e-05	0.971147	No	3.3e-05	85	71	1.3
1416	817	uc_p_Bacteroidetes	0	0	#NAME?	#NAME?	1.30684	3.07e-05	0.971147	No	3.3e-05	85	71	1.3
1417	818	uc_p_Bacteroidetes	3946433697011760	4.17919e+07	15.5962	7.62109	1.30684	3.07e-05	0.971147	No	3.3e-05	85	71	1.3
1418	819	uc_p_Bacteroidetes	0	0	#NAME?	#NAME?	1.30684	3.07e-05	0.971147	No	3.3e-05	85	71	1.3
1419	820	uc_p_Bacteroidetes	8.23919e+13	1.81576e+06	13.9159	6.25906	1.30684	3.07e-05	0.971147	No	3.3e-05	85	71	1.3
1420	821	uc_p_Bacteroidetes	0	0	#NAME?	#NAME?	1.30684	3.07e-05	0.971147	No	3.3e-05	85	71	1.3
1421	800	g_Anaerotruncus	782023214967930	1.24684e+07	14.8932	7.09581	1.17749	0	0.988168	No	0	87	72	1.2
1422	801	g_Anaerotruncus	1575369360730710	1.87448e+07	15.1974	7.27288	1.17749	0	0.988168	No	0	87	72	1.2
1423	802	g_Anaerotruncus	7.14737e+13	1.54352e+06	13.8541	6.18851	1.17749	0	0.988168	No	0	87	72	1.2
1424	803	g_Anaerotruncus	327684470421293	5.38428e+06	14.5155	6.73113	1.17749	0	0.988168	No	0	87	72	1.2
1425	804	g_Anaerotruncus	2.75529e+16	2.13907e+08	16.4402	8.33022	1.17749	0	0.988168	No	0	87	72	1.2
1426	805	g_Anaerotruncus	0	0	#NAME?	#NAME?	1.17749	0	0.988168	No	0	87	72	1.2
1427	806	g_Anaerotruncus	336622189745393	4.48141e+06	14.5271	6.65141	1.17749	0	0.988168	No	0	87	72	1.2
1428	807	g_Anaerotruncus	0	0	#NAME?	#NAME?	1.17749	0	0.988168	No	0	87	72	1.2
1429	808	g_Anaerotruncus	182834263049031	4.21063e+06	14.2621	6.62435	1.17749	0	0.988168	No	0	87	72	1.2
1430	809	g_Anaerotruncus	3480506878486330	3.99185e+07	15.5416	7.60117	1.17749	0	0.988168	No	0	87	72	1.2
1431	810	g_Anaerotruncus	8772240565111950	1.11618e+08	15.9431	8.04773	1.17749	0	0.988168	No	0	87	72	1.2
1432	811	g_Anaerotruncus	350903503306795	6.17442e+06	14.5452	6.7906	1.17749	0	0.988168	No	0	87	72	1.2
1433	814	g_Anaerotruncus	380457361143771	5.78837e+06	14.5803	6.76256	1.17749	0	0.988168	No	0	87	72	1.2
1434	815	g_Anaerotruncus	462022424259985	7.12546e+06	14.6647	6.85281	1.17749	0	0.988168	No	0	87	72	1.2
1435	816	g_Anaerotruncus	4261803486688850	5.14555e+07	15.6296	7.71143	1.17749	0	0.988168	No	0	87	72	1.2
1436	817	g_Anaerotruncus	6166310276171680	4.63113e+07	15.79	7.66569	1.17749	0	0.988168	No	0	87	72	1.2
1437	818	g_Anaerotruncus	149088269291025	3.38866e+06	14.1734	6.53003	1.17749	0	0.988168	No	0	87	72	1.2
1438	819	g_Anaerotruncus	276065344938600	3.65596e+06	14.441	6.563	1.17749	0	0.988168	No	0	87	72	1.2
1439	820	g_Anaerotruncus	4.20448e+13	907969	13.6237	5.95807	1.17749	0	0.988168	No	0	87	72	1.2
1440	821	g_Anaerotruncus	3341595678092200	4.24533e+07	15.524	7.62791	1.17749	0	0.988168	No	0	87	72	1.2
1441	800	g_Gordonibacter	0	0	#NAME?	#NAME?	1.36327	1.46e-06	0.980529	No	1.75e-06	91	73	1.4
1442	801	g_Gordonibacter	0	0	#NAME?	#NAME?	1.36327	1.46e-06	0.980529	No	1.75e-06	91	73	1.4
1443	802	g_Gordonibacter	0	0	#NAME?	#NAME?	1.36327	1.46e-06	0.980529	No	1.75e-06	91	73	1.4
1444	803	g_Gordonibacter	9988164798810190	5.06169e+07	15.9995	7.7043	1.36327	1.46e-06	0.980529	No	1.75e-06	91	73	1.4
1445	804	g_Gordonibacter	0	0	#NAME?	#NAME?	1.36327	1.46e-06	0.980529	No	1.75e-06	91	73	1.4
1446	805	g_Gordonibacter	0	0	#NAME?	#NAME?	1.36327	1.46e-06	0.980529	No	1.75e-06	91	73	1.4
1447	806	g_Gordonibacter	0	0	#NAME?	#NAME?	1.36327	1.46e-06	0.980529	No	1.75e-06	91	73	1.4
1448	807	g_Gordonibacter	4.13627e+16	1.91496e+08	16.6166	8.28216	1.36327	1.46e-06	0.980529	No	1.75e-06	91	73	1.4
1449	808	g_Gordonibacter	0	0	#NAME?	#NAME?	1.36327	1.46e-06	0.980529	No	1.75e-06	91	73	1.4
1450	809	g_Gordonibacter	0	0	#NAME?	#NAME?	1.36327	1.46e-06	0.980529	No	1.75e-06	91	73	1.4
1451	810	g_Gordonibacter	156276937718574	3.56218e+06	14.1939	6.55172	1.36327	1.46e-06	0.980529	No	1.75e-06	91	73	1.4
1452	811	g_Gordonibacter	1100349486629170	8.23251e+06	15.0415	6.91553	1.36327	1.46e-06	0.980529	No	1.75e-06	91	73	1.4
1453	814	g_Gordonibacter	0	0	#NAME?	#NAME?	1.36327	1.46e-06	0.980529	No	1.75e-06	91	73	1.4
1454	815	g_Gordonibacter	2220856608893510	1.60318e+07	15.3465	7.20498	1.36327	1.46e-06	0.980529	No	1.75e-06	91	73	1.4
1455	816	g_Gordonibacter	2550716930618860	1.41481e+07	15.4067	7.1507	1.36327	1.46e-06	0.980529	No	1.75e-06	91	73	1.4
1456	817	g_Gordonibacter	6.49677e+13	1.40311e+06	13.8127	6.14709	1.36327	1.46e-06	0.980529	No	1.75e-06	91	73	1.4
1457	818	g_Gordonibacter	0	0	#NAME?	#NAME?	1.36327	1.46e-06	0.980529	No	1.75e-06	91	73	1.4
1458	819	g_Gordonibacter	5.64342e+13	1.21865e+06	13.7515	6.08588	1.36327	1.46e-06	0.980529	No	1.75e-06	91	73	1.4
1459	820	g_Gordonibacter	0	0	#NAME?	#NAME?	1.36327	1.46e-06	0.980529	No	1.75e-06	91	73	1.4
1460	821	g_Gordonibacter	0	0	#NAME?	#NAME?	1.36327	1.46e-06	0.980529	No	1.75e-06	91	73	1.4

## Sheet: 2b
	ID	Genus	Variance	Mean	LogVariance	LogMean	slope	pvalue	adjR2	excluded	qvalue	rank_initial	rank	slope_rounded
1	800	g_Faecalibacterium	1.36741e+20	1.72347e+10	20.1359	10.2364	1.58602	3.7e-08	0.8117	No	5.1e-08	1	1	1.6
2	801	g_Faecalibacterium	3.90232e+19	9.03595e+09	19.5913	9.95597	1.58602	3.7e-08	0.8117	No	5.1e-08	1	1	1.6
3	802	g_Faecalibacterium	9.82655e+19	1.73385e+10	19.9924	10.239	1.58602	3.7e-08	0.8117	No	5.1e-08	1	1	1.6
4	803	g_Faecalibacterium	8.54711e+19	1.01667e+10	19.9318	10.0072	1.58602	3.7e-08	0.8117	No	5.1e-08	1	1	1.6
5	804	g_Faecalibacterium	9.0712e+19	1.50463e+10	19.9577	10.1774	1.58602	3.7e-08	0.8117	No	5.1e-08	1	1	1.6
6	805	g_Faecalibacterium	4.37879e+20	2.70789e+10	20.6414	10.4326	1.58602	3.7e-08	0.8117	No	5.1e-08	1	1	1.6
7	806	g_Faecalibacterium	3.22769e+19	8.73479e+09	19.5089	9.94125	1.58602	3.7e-08	0.8117	No	5.1e-08	1	1	1.6
8	807	g_Faecalibacterium	3.84042e+19	5.57974e+09	19.5844	9.74661	1.58602	3.7e-08	0.8117	No	5.1e-08	1	1	1.6
9	808	g_Faecalibacterium	5.51623e+20	3.53982e+10	20.7416	10.549	1.58602	3.7e-08	0.8117	No	5.1e-08	1	1	1.6
10	809	g_Faecalibacterium	5.47465e+20	3.31575e+10	20.7384	10.5206	1.58602	3.7e-08	0.8117	No	5.1e-08	1	1	1.6
11	810	g_Faecalibacterium	3.36084e+19	1.19752e+10	19.5264	10.0783	1.58602	3.7e-08	0.8117	No	5.1e-08	1	1	1.6
12	811	g_Faecalibacterium	1.54592e+20	2.17503e+10	20.1892	10.3375	1.58602	3.7e-08	0.8117	No	5.1e-08	1	1	1.6
13	814	g_Faecalibacterium	2.36926e+20	2.29486e+10	20.3746	10.3608	1.58602	3.7e-08	0.8117	No	5.1e-08	1	1	1.6
14	815	g_Faecalibacterium	1.97817e+20	2.67772e+10	20.2963	10.4278	1.58602	3.7e-08	0.8117	No	5.1e-08	1	1	1.6
15	816	g_Faecalibacterium	5.46112e+19	8.74756e+09	19.7373	9.94189	1.58602	3.7e-08	0.8117	No	5.1e-08	1	1	1.6
16	817	g_Faecalibacterium	2.71431e+20	2.21087e+10	20.4337	10.3446	1.58602	3.7e-08	0.8117	No	5.1e-08	1	1	1.6
17	818	g_Faecalibacterium	2.50946e+20	2.42994e+10	20.3996	10.3856	1.58602	3.7e-08	0.8117	No	5.1e-08	1	1	1.6
18	819	g_Faecalibacterium	2.52093e+20	2.78531e+10	20.4016	10.4449	1.58602	3.7e-08	0.8117	No	5.1e-08	1	1	1.6
19	820	g_Faecalibacterium	1.45112e+20	1.93376e+10	20.1617	10.2864	1.58602	3.7e-08	0.8117	No	5.1e-08	1	1	1.6
20	821	g_Faecalibacterium	1.68992e+20	1.18939e+10	20.2279	10.0753	1.58602	3.7e-08	0.8117	No	5.1e-08	1	1	1.6
21	800	g_Roseburia	1.9375e+20	1.69728e+10	20.2872	10.2298	1.65248	5.24e-10	0.882216	No	1.01e-09	2	2	1.7
22	801	g_Roseburia	5.7873e+20	3.01798e+10	20.7625	10.4797	1.65248	5.24e-10	0.882216	No	1.01e-09	2	2	1.7
23	802	g_Roseburia	2.14135e+19	7.27226e+09	19.3307	9.86167	1.65248	5.24e-10	0.882216	No	1.01e-09	2	2	1.7
24	803	g_Roseburia	8.93734e+19	6.76993e+09	19.9512	9.83058	1.65248	5.24e-10	0.882216	No	1.01e-09	2	2	1.7
25	804	g_Roseburia	5.72007e+18	3.89663e+09	18.7574	9.59069	1.65248	5.24e-10	0.882216	No	1.01e-09	2	2	1.7
26	805	g_Roseburia	4.4846e+20	3.13069e+10	20.6517	10.4956	1.65248	5.24e-10	0.882216	No	1.01e-09	2	2	1.7
27	806	g_Roseburia	5.09376e+19	9.94644e+09	19.707	9.99767	1.65248	5.24e-10	0.882216	No	1.01e-09	2	2	1.7
28	807	g_Roseburia	6.54107e+18	2.5208e+09	18.8156	9.40154	1.65248	5.24e-10	0.882216	No	1.01e-09	2	2	1.7
29	808	g_Roseburia	4.14914e+19	5.21892e+09	19.618	9.71758	1.65248	5.24e-10	0.882216	No	1.01e-09	2	2	1.7
30	809	g_Roseburia	2.07694e+20	2.07611e+10	20.3174	10.3173	1.65248	5.24e-10	0.882216	No	1.01e-09	2	2	1.7
31	810	g_Roseburia	2.83348e+19	8.24899e+09	19.4523	9.9164	1.65248	5.24e-10	0.882216	No	1.01e-09	2	2	1.7
32	811	g_Roseburia	1.77516e+20	1.90831e+10	20.2492	10.2806	1.65248	5.24e-10	0.882216	No	1.01e-09	2	2	1.7
33	814	g_Roseburia	6.24865e+19	9.19124e+09	19.7958	9.96337	1.65248	5.24e-10	0.882216	No	1.01e-09	2	2	1.7
34	815	g_Roseburia	1.81737e+20	1.49364e+10	20.2594	10.1742	1.65248	5.24e-10	0.882216	No	1.01e-09	2	2	1.7
35	816	g_Roseburia	4.13146e+19	7.90734e+09	19.6161	9.89803	1.65248	5.24e-10	0.882216	No	1.01e-09	2	2	1.7
36	817	g_Roseburia	1.95017e+19	3.51687e+09	19.2901	9.54616	1.65248	5.24e-10	0.882216	No	1.01e-09	2	2	1.7
37	818	g_Roseburia	5.65642e+19	1.01194e+10	19.7525	10.0052	1.65248	5.24e-10	0.882216	No	1.01e-09	2	2	1.7
38	819	g_Roseburia	2.00226e+19	5.93254e+09	19.3015	9.77324	1.65248	5.24e-10	0.882216	No	1.01e-09	2	2	1.7
39	820	g_Roseburia	2.16974e+19	4.17141e+09	19.3364	9.62028	1.65248	5.24e-10	0.882216	No	1.01e-09	2	2	1.7
40	821	g_Roseburia	2.85526e+20	2.94393e+10	20.4556	10.4689	1.65248	5.24e-10	0.882216	No	1.01e-09	2	2	1.7
41	800	g_Bacteroides	3.11836e+19	8.80625e+09	19.4939	9.94479	1.89716	3.68e-10	0.886742	No	7.46e-10	3	3	1.9
42	801	g_Bacteroides	1.22279e+20	1.25436e+10	20.0874	10.0984	1.89716	3.68e-10	0.886742	No	7.46e-10	3	3	1.9
43	802	g_Bacteroides	2.78069e+18	2.77243e+09	18.4442	9.44286	1.89716	3.68e-10	0.886742	No	7.46e-10	3	3	1.9
44	803	g_Bacteroides	2.71868e+20	1.92735e+10	20.4344	10.285	1.89716	3.68e-10	0.886742	No	7.46e-10	3	3	1.9
45	804	g_Bacteroides	4.60836e+19	1.16063e+10	19.6635	10.0647	1.89716	3.68e-10	0.886742	No	7.46e-10	3	3	1.9
46	805	g_Bacteroides	4.11642e+19	9.2558e+09	19.6145	9.96641	1.89716	3.68e-10	0.886742	No	7.46e-10	3	3	1.9
47	806	g_Bacteroides	5.04148e+19	1.02707e+10	19.7026	10.0116	1.89716	3.68e-10	0.886742	No	7.46e-10	3	3	1.9
48	807	g_Bacteroides	1.49247e+20	1.52101e+10	20.1739	10.1821	1.89716	3.68e-10	0.886742	No	7.46e-10	3	3	1.9
49	808	g_Bacteroides	1.56086e+20	7.83353e+09	20.1934	9.89396	1.89716	3.68e-10	0.886742	No	7.46e-10	3	3	1.9
50	809	g_Bacteroides	3.14125e+20	2.14231e+10	20.4971	10.3309	1.89716	3.68e-10	0.886742	No	7.46e-10	3	3	1.9
51	810	g_Bacteroides	1.81631e+18	1.38092e+09	18.2592	9.14017	1.89716	3.68e-10	0.886742	No	7.46e-10	3	3	1.9
52	811	g_Bacteroides	3.69449e+19	9.29808e+09	19.5676	9.96839	1.89716	3.68e-10	0.886742	No	7.46e-10	3	3	1.9
53	814	g_Bacteroides	7.63891e+19	1.63811e+10	19.883	10.2143	1.89716	3.68e-10	0.886742	No	7.46e-10	3	3	1.9
54	815	g_Bacteroides	1.1058e+20	1.61579e+10	20.0437	10.2084	1.89716	3.68e-10	0.886742	No	7.46e-10	3	3	1.9
55	816	g_Bacteroides	2.2417e+20	1.90476e+10	20.3506	10.2798	1.89716	3.68e-10	0.886742	No	7.46e-10	3	3	1.9
56	817	g_Bacteroides	1.7337e+19	5.89135e+09	19.239	9.77021	1.89716	3.68e-10	0.886742	No	7.46e-10	3	3	1.9
57	818	g_Bacteroides	3.20781e+19	6.82562e+09	19.5062	9.83414	1.89716	3.68e-10	0.886742	No	7.46e-10	3	3	1.9
58	819	g_Bacteroides	1.81699e+20	2.09515e+10	20.2594	10.3212	1.89716	3.68e-10	0.886742	No	7.46e-10	3	3	1.9
59	820	g_Bacteroides	1.2175e+19	5.56257e+09	19.0855	9.74528	1.89716	3.68e-10	0.886742	No	7.46e-10	3	3	1.9
60	821	g_Bacteroides	2.25535e+20	2.224e+10	20.3532	10.3471	1.89716	3.68e-10	0.886742	No	7.46e-10	3	3	1.9
61	800	g_Alistipes	3.79576e+18	2.53468e+09	18.5793	9.40392	1.7191	1.67e-11	0.919539	No	5.8e-11	4	4	1.7
62	801	g_Alistipes	2.98048e+18	1.64513e+09	18.4743	9.2162	1.7191	1.67e-11	0.919539	No	5.8e-11	4	4	1.7
63	802	g_Alistipes	9.04957e+19	1.47126e+10	19.9566	10.1677	1.7191	1.67e-11	0.919539	No	5.8e-11	4	4	1.7
64	803	g_Alistipes	2.65596e+20	2.49781e+10	20.4242	10.3976	1.7191	1.67e-11	0.919539	No	5.8e-11	4	4	1.7
65	804	g_Alistipes	5.59214e+19	9.72727e+09	19.7476	9.98799	1.7191	1.67e-11	0.919539	No	5.8e-11	4	4	1.7
66	805	g_Alistipes	1.652e+18	1.23659e+09	18.218	9.09223	1.7191	1.67e-11	0.919539	No	5.8e-11	4	4	1.7
67	806	g_Alistipes	3.38763e+19	1.01586e+10	19.5299	10.0068	1.7191	1.67e-11	0.919539	No	5.8e-11	4	4	1.7
68	807	g_Alistipes	5.44847e+19	7.98175e+09	19.7363	9.9021	1.7191	1.67e-11	0.919539	No	5.8e-11	4	4	1.7
69	808	g_Alistipes	3.84469e+19	5.79729e+09	19.5849	9.76323	1.7191	1.67e-11	0.919539	No	5.8e-11	4	4	1.7
70	809	g_Alistipes	1.28587e+18	1.03951e+09	18.1092	9.01683	1.7191	1.67e-11	0.919539	No	5.8e-11	4	4	1.7
71	810	g_Alistipes	3.95252e+17	9.53505e+08	17.5969	8.97932	1.7191	1.67e-11	0.919539	No	5.8e-11	4	4	1.7
72	811	g_Alistipes	1.16896e+19	5.48205e+09	19.0678	9.73894	1.7191	1.67e-11	0.919539	No	5.8e-11	4	4	1.7
73	814	g_Alistipes	3.91873e+19	9.87146e+09	19.5931	9.99438	1.7191	1.67e-11	0.919539	No	5.8e-11	4	4	1.7
74	815	g_Alistipes	1.62352e+19	3.3858e+09	19.2105	9.52966	1.7191	1.67e-11	0.919539	No	5.8e-11	4	4	1.7
75	816	g_Alistipes	1.183e+19	5.04908e+09	19.073	9.70321	1.7191	1.67e-11	0.919539	No	5.8e-11	4	4	1.7
76	817	g_Alistipes	9.21802e+18	4.35735e+09	18.9646	9.63922	1.7191	1.67e-11	0.919539	No	5.8e-11	4	4	1.7
77	818	g_Alistipes	3.34874e+19	6.71039e+09	19.5249	9.82675	1.7191	1.67e-11	0.919539	No	5.8e-11	4	4	1.7
78	819	g_Alistipes	1.17305e+18	1.19917e+09	18.0693	9.07888	1.7191	1.67e-11	0.919539	No	5.8e-11	4	4	1.7
79	820	g_Alistipes	8.35535e+19	1.50634e+10	19.922	10.1779	1.7191	1.67e-11	0.919539	No	5.8e-11	4	4	1.7
80	821	g_Alistipes	6.09817e+18	6.14386e+09	18.7852	9.78844	1.7191	1.67e-11	0.919539	No	5.8e-11	4	4	1.7
81	800	uc_f_Lachnospiraceae	1.82893e+19	6.32139e+09	19.2622	9.80081	1.74385	1.42e-07	0.781691	No	1.86e-07	5	5	1.7
82	801	uc_f_Lachnospiraceae	6.27624e+18	3.97058e+09	18.7977	9.59885	1.74385	1.42e-07	0.781691	No	1.86e-07	5	5	1.7
83	802	uc_f_Lachnospiraceae	1.46496e+19	6.1731e+09	19.1658	9.7905	1.74385	1.42e-07	0.781691	No	1.86e-07	5	5	1.7
84	803	uc_f_Lachnospiraceae	2.8828e+19	6.70412e+09	19.4598	9.82634	1.74385	1.42e-07	0.781691	No	1.86e-07	5	5	1.7
85	804	uc_f_Lachnospiraceae	2.4094e+19	7.25518e+09	19.3819	9.86065	1.74385	1.42e-07	0.781691	No	1.86e-07	5	5	1.7
86	805	uc_f_Lachnospiraceae	1.49162e+19	7.59607e+09	19.1737	9.88059	1.74385	1.42e-07	0.781691	No	1.86e-07	5	5	1.7
87	806	uc_f_Lachnospiraceae	4.38907e+18	3.59281e+09	18.6424	9.55543	1.74385	1.42e-07	0.781691	No	1.86e-07	5	5	1.7
88	807	uc_f_Lachnospiraceae	5.88984e+19	8.91166e+09	19.7701	9.94996	1.74385	1.42e-07	0.781691	No	1.86e-07	5	5	1.7
89	808	uc_f_Lachnospiraceae	2.10535e+19	4.84992e+09	19.3233	9.68573	1.74385	1.42e-07	0.781691	No	1.86e-07	5	5	1.7
90	809	uc_f_Lachnospiraceae	6.05518e+18	3.37102e+09	18.7821	9.52776	1.74385	1.42e-07	0.781691	No	1.86e-07	5	5	1.7
91	810	uc_f_Lachnospiraceae	1.82795e+19	8.34399e+09	19.262	9.92137	1.74385	1.42e-07	0.781691	No	1.86e-07	5	5	1.7
92	811	uc_f_Lachnospiraceae	3.70468e+19	9.7787e+09	19.5688	9.99028	1.74385	1.42e-07	0.781691	No	1.86e-07	5	5	1.7
93	814	uc_f_Lachnospiraceae	2.3072e+19	7.5747e+09	19.3631	9.87937	1.74385	1.42e-07	0.781691	No	1.86e-07	5	5	1.7
94	815	uc_f_Lachnospiraceae	1.6067e+19	8.59023e+09	19.2059	9.934	1.74385	1.42e-07	0.781691	No	1.86e-07	5	5	1.7
95	816	uc_f_Lachnospiraceae	4.96073e+18	3.62251e+09	18.6955	9.55901	1.74385	1.42e-07	0.781691	No	1.86e-07	5	5	1.7
96	817	uc_f_Lachnospiraceae	1.72866e+19	6.94104e+09	19.2377	9.84142	1.74385	1.42e-07	0.781691	No	1.86e-07	5	5	1.7
97	818	uc_f_Lachnospiraceae	1.09762e+19	6.59299e+09	19.0405	9.81908	1.74385	1.42e-07	0.781691	No	1.86e-07	5	5	1.7
98	819	uc_f_Lachnospiraceae	4.97567e+19	1.26317e+10	19.6969	10.1015	1.74385	1.42e-07	0.781691	No	1.86e-07	5	5	1.7
99	820	uc_f_Lachnospiraceae	4.59928e+18	3.5604e+09	18.6627	9.5515	1.74385	1.42e-07	0.781691	No	1.86e-07	5	5	1.7
100	821	uc_f_Lachnospiraceae	3.24516e+19	1.10332e+10	19.5112	10.0427	1.74385	1.42e-07	0.781691	No	1.86e-07	5	5	1.7
101	800	g_Clostridium_IV	2.1424e+19	5.95092e+09	19.3309	9.77458	1.77391	7.11e-15	0.96593	No	2.05e-13	6	6	1.8
102	801	g_Clostridium_IV	6.45478e+16	3.36296e+08	16.8099	8.52672	1.77391	7.11e-15	0.96593	No	2.05e-13	6	6	1.8
103	802	g_Clostridium_IV	1.10306e+20	1.53468e+10	20.0426	10.186	1.77391	7.11e-15	0.96593	No	2.05e-13	6	6	1.8
104	803	g_Clostridium_IV	2.53827e+19	7.26744e+09	19.4045	9.86138	1.77391	7.11e-15	0.96593	No	2.05e-13	6	6	1.8
105	804	g_Clostridium_IV	3.25914e+19	8.07999e+09	19.5131	9.90741	1.77391	7.11e-15	0.96593	No	2.05e-13	6	6	1.8
106	805	g_Clostridium_IV	4.39821e+16	1.91499e+08	16.6433	8.28217	1.77391	7.11e-15	0.96593	No	2.05e-13	6	6	1.8
107	806	g_Clostridium_IV	2.70269e+19	5.12699e+09	19.4318	9.70986	1.77391	7.11e-15	0.96593	No	2.05e-13	6	6	1.8
108	807	g_Clostridium_IV	1.03565e+19	1.74853e+09	19.0152	9.24267	1.77391	7.11e-15	0.96593	No	2.05e-13	6	6	1.8
109	808	g_Clostridium_IV	3.14951e+18	2.41233e+09	18.4982	9.38244	1.77391	7.11e-15	0.96593	No	2.05e-13	6	6	1.8
110	809	g_Clostridium_IV	8.43383e+16	3.01803e+08	16.926	8.47972	1.77391	7.11e-15	0.96593	No	2.05e-13	6	6	1.8
111	810	g_Clostridium_IV	4.04048e+18	3.00894e+09	18.6064	9.47841	1.77391	7.11e-15	0.96593	No	2.05e-13	6	6	1.8
112	811	g_Clostridium_IV	2.9597e+19	8.56214e+09	19.4712	9.93258	1.77391	7.11e-15	0.96593	No	2.05e-13	6	6	1.8
113	814	g_Clostridium_IV	1.79481e+18	1.94506e+09	18.254	9.28893	1.77391	7.11e-15	0.96593	No	2.05e-13	6	6	1.8
114	815	g_Clostridium_IV	2.03335e+19	5.72102e+09	19.3082	9.75747	1.77391	7.11e-15	0.96593	No	2.05e-13	6	6	1.8
115	816	g_Clostridium_IV	3.23811e+20	2.54964e+10	20.5103	10.4065	1.77391	7.11e-15	0.96593	No	2.05e-13	6	6	1.8
116	817	g_Clostridium_IV	7.10755e+19	1.58808e+10	19.8517	10.2009	1.77391	7.11e-15	0.96593	No	2.05e-13	6	6	1.8
117	818	g_Clostridium_IV	6.04068e+18	3.93186e+09	18.7811	9.5946	1.77391	7.11e-15	0.96593	No	2.05e-13	6	6	1.8
118	819	g_Clostridium_IV	1.33343e+17	3.41226e+08	17.125	8.53304	1.77391	7.11e-15	0.96593	No	2.05e-13	6	6	1.8
119	820	g_Clostridium_IV	1.18012e+19	5.19763e+09	19.0719	9.71581	1.77391	7.11e-15	0.96593	No	2.05e-13	6	6	1.8
120	821	g_Clostridium_IV	7.44562e+19	1.58764e+10	19.8719	10.2008	1.77391	7.11e-15	0.96593	No	2.05e-13	6	6	1.8
121	800	g_Blautia	2.47986e+18	2.23181e+09	18.3944	9.34866	2.00613	7.69e-11	0.904727	No	2.21e-10	7	7	2
122	801	g_Blautia	4.65034e+18	3.33762e+09	18.6675	9.52344	2.00613	7.69e-11	0.904727	No	2.21e-10	7	7	2
123	802	g_Blautia	1.72526e+18	1.7814e+09	18.2369	9.25076	2.00613	7.69e-11	0.904727	No	2.21e-10	7	7	2
124	803	g_Blautia	7.00981e+18	3.25788e+09	18.8457	9.51294	2.00613	7.69e-11	0.904727	No	2.21e-10	7	7	2
125	804	g_Blautia	2.04988e+18	1.92516e+09	18.3117	9.28447	2.00613	7.69e-11	0.904727	No	2.21e-10	7	7	2
126	805	g_Blautia	1.74141e+19	7.43844e+09	19.2409	9.87148	2.00613	7.69e-11	0.904727	No	2.21e-10	7	7	2
127	806	g_Blautia	2.13942e+18	1.8823e+09	18.3303	9.27469	2.00613	7.69e-11	0.904727	No	2.21e-10	7	7	2
128	807	g_Blautia	1.44551e+20	1.81198e+10	20.16	10.2582	2.00613	7.69e-11	0.904727	No	2.21e-10	7	7	2
129	808	g_Blautia	9.63413e+18	4.5159e+09	18.9838	9.65474	2.00613	7.69e-11	0.904727	No	2.21e-10	7	7	2
130	809	g_Blautia	1.41633e+20	1.23023e+10	20.1512	10.09	2.00613	7.69e-11	0.904727	No	2.21e-10	7	7	2
131	810	g_Blautia	2.90027e+18	2.75241e+09	18.4624	9.43971	2.00613	7.69e-11	0.904727	No	2.21e-10	7	7	2
132	811	g_Blautia	4.64327e+18	3.82214e+09	18.6668	9.58231	2.00613	7.69e-11	0.904727	No	2.21e-10	7	7	2
133	814	g_Blautia	7.51956e+18	3.71066e+09	18.8762	9.56945	2.00613	7.69e-11	0.904727	No	2.21e-10	7	7	2
134	815	g_Blautia	8.27037e+18	3.31646e+09	18.9175	9.52067	2.00613	7.69e-11	0.904727	No	2.21e-10	7	7	2
135	816	g_Blautia	1.74861e+19	5.14951e+09	19.2427	9.71177	2.00613	7.69e-11	0.904727	No	2.21e-10	7	7	2
136	817	g_Blautia	3.46944e+19	6.43982e+09	19.5403	9.80887	2.00613	7.69e-11	0.904727	No	2.21e-10	7	7	2
137	818	g_Blautia	8.36287e+18	4.14531e+09	18.9224	9.61756	2.00613	7.69e-11	0.904727	No	2.21e-10	7	7	2
138	819	g_Blautia	1.63706e+19	4.08381e+09	19.2141	9.61107	2.00613	7.69e-11	0.904727	No	2.21e-10	7	7	2
139	820	g_Blautia	1.8795e+18	2.14842e+09	18.274	9.33212	2.00613	7.69e-11	0.904727	No	2.21e-10	7	7	2
140	821	g_Blautia	7.42594e+18	6.00866e+09	18.8708	9.77878	2.00613	7.69e-11	0.904727	No	2.21e-10	7	7	2
141	800	g_Anaerostipes	1.20664e+19	3.30939e+09	19.0816	9.51975	1.9268	4.15e-09	0.852016	No	6.89e-09	8	8	1.9
142	801	g_Anaerostipes	1.5026e+19	5.01243e+09	19.1768	9.70005	1.9268	4.15e-09	0.852016	No	6.89e-09	8	8	1.9
143	802	g_Anaerostipes	1.43648e+18	2.2445e+09	18.1573	9.35112	1.9268	4.15e-09	0.852016	No	6.89e-09	8	8	1.9
144	803	g_Anaerostipes	5.6438e+18	1.6833e+09	18.7516	9.22616	1.9268	4.15e-09	0.852016	No	6.89e-09	8	8	1.9
145	804	g_Anaerostipes	4.42788e+18	3.55926e+09	18.6462	9.55136	1.9268	4.15e-09	0.852016	No	6.89e-09	8	8	1.9
146	805	g_Anaerostipes	3.34309e+19	8.74406e+09	19.5241	9.94171	1.9268	4.15e-09	0.852016	No	6.89e-09	8	8	1.9
147	806	g_Anaerostipes	2.54549e+17	9.35183e+08	17.4058	8.9709	1.9268	4.15e-09	0.852016	No	6.89e-09	8	8	1.9
148	807	g_Anaerostipes	1.16973e+20	1.31281e+10	20.0681	10.1182	1.9268	4.15e-09	0.852016	No	6.89e-09	8	8	1.9
149	808	g_Anaerostipes	2.76032e+18	1.82434e+09	18.441	9.26111	1.9268	4.15e-09	0.852016	No	6.89e-09	8	8	1.9
150	809	g_Anaerostipes	3.13791e+18	1.25839e+09	18.4966	9.09981	1.9268	4.15e-09	0.852016	No	6.89e-09	8	8	1.9
151	810	g_Anaerostipes	1.41865e+19	5.38734e+09	19.1519	9.73137	1.9268	4.15e-09	0.852016	No	6.89e-09	8	8	1.9
152	811	g_Anaerostipes	3.55002e+19	8.28655e+09	19.5502	9.91837	1.9268	4.15e-09	0.852016	No	6.89e-09	8	8	1.9
153	814	g_Anaerostipes	2.1503e+18	2.61366e+09	18.3325	9.41725	1.9268	4.15e-09	0.852016	No	6.89e-09	8	8	1.9
154	815	g_Anaerostipes	1.11252e+18	2.00732e+09	18.0463	9.30262	1.9268	4.15e-09	0.852016	No	6.89e-09	8	8	1.9
155	816	g_Anaerostipes	3.80769e+18	2.35413e+09	18.5807	9.37183	1.9268	4.15e-09	0.852016	No	6.89e-09	8	8	1.9
156	817	g_Anaerostipes	1.20273e+20	1.41554e+10	20.0802	10.1509	1.9268	4.15e-09	0.852016	No	6.89e-09	8	8	1.9
157	818	g_Anaerostipes	2.67826e+18	2.82607e+09	18.4279	9.45118	1.9268	4.15e-09	0.852016	No	6.89e-09	8	8	1.9
158	819	g_Anaerostipes	1.22513e+19	5.24164e+09	19.0882	9.71947	1.9268	4.15e-09	0.852016	No	6.89e-09	8	8	1.9
159	820	g_Anaerostipes	7.71312e+18	3.95183e+09	18.8872	9.5968	1.9268	4.15e-09	0.852016	No	6.89e-09	8	8	1.9
160	821	g_Anaerostipes	2.716e+18	2.60498e+09	18.4339	9.4158	1.9268	4.15e-09	0.852016	No	6.89e-09	8	8	1.9
161	800	uc_f_Ruminococcaceae	1.79486e+18	1.73844e+09	18.254	9.24016	1.74709	2.64e-13	0.949162	No	2.96e-12	9	9	1.7
162	801	uc_f_Ruminococcaceae	3.65965e+17	5.94314e+08	17.5634	8.77402	1.74709	2.64e-13	0.949162	No	2.96e-12	9	9	1.7
163	802	uc_f_Ruminococcaceae	3.63109e+18	3.25868e+09	18.56	9.51304	1.74709	2.64e-13	0.949162	No	2.96e-12	9	9	1.7
164	803	uc_f_Ruminococcaceae	1.06667e+19	5.11668e+09	19.028	9.70899	1.74709	2.64e-13	0.949162	No	2.96e-12	9	9	1.7
165	804	uc_f_Ruminococcaceae	1.26522e+20	1.74875e+10	20.1022	10.2427	1.74709	2.64e-13	0.949162	No	2.96e-12	9	9	1.7
166	805	uc_f_Ruminococcaceae	3.76682e+17	9.22453e+08	17.576	8.96494	1.74709	2.64e-13	0.949162	No	2.96e-12	9	9	1.7
167	806	uc_f_Ruminococcaceae	2.52401e+19	7.11393e+09	19.4021	9.85211	1.74709	2.64e-13	0.949162	No	2.96e-12	9	9	1.7
168	807	uc_f_Ruminococcaceae	9.91588e+18	4.29066e+09	18.9963	9.63252	1.74709	2.64e-13	0.949162	No	2.96e-12	9	9	1.7
169	808	uc_f_Ruminococcaceae	1.41404e+19	4.13422e+09	19.1505	9.61639	1.74709	2.64e-13	0.949162	No	2.96e-12	9	9	1.7
170	809	uc_f_Ruminococcaceae	1.07293e+18	9.27774e+08	18.0306	8.96744	1.74709	2.64e-13	0.949162	No	2.96e-12	9	9	1.7
171	810	uc_f_Ruminococcaceae	4.85072e+19	1.23433e+10	19.6858	10.0914	1.74709	2.64e-13	0.949162	No	2.96e-12	9	9	1.7
172	811	uc_f_Ruminococcaceae	1.21224e+18	1.59e+09	18.0836	9.2014	1.74709	2.64e-13	0.949162	No	2.96e-12	9	9	1.7
173	814	uc_f_Ruminococcaceae	5.04794e+18	3.28808e+09	18.7031	9.51694	1.74709	2.64e-13	0.949162	No	2.96e-12	9	9	1.7
174	815	uc_f_Ruminococcaceae	1.09416e+19	3.76345e+09	19.0391	9.57559	1.74709	2.64e-13	0.949162	No	2.96e-12	9	9	1.7
175	816	uc_f_Ruminococcaceae	1.13494e+18	1.60027e+09	18.055	9.20419	1.74709	2.64e-13	0.949162	No	2.96e-12	9	9	1.7
176	817	uc_f_Ruminococcaceae	4.99549e+18	3.01714e+09	18.6986	9.4796	1.74709	2.64e-13	0.949162	No	2.96e-12	9	9	1.7
177	818	uc_f_Ruminococcaceae	1.00154e+19	6.08245e+09	19.0007	9.78408	1.74709	2.64e-13	0.949162	No	2.96e-12	9	9	1.7
178	819	uc_f_Ruminococcaceae	5.61808e+18	4.08019e+09	18.7496	9.61068	1.74709	2.64e-13	0.949162	No	2.96e-12	9	9	1.7
179	820	uc_f_Ruminococcaceae	1.2135e+19	5.71427e+09	19.084	9.75696	1.74709	2.64e-13	0.949162	No	2.96e-12	9	9	1.7
180	821	uc_f_Ruminococcaceae	1.56744e+18	2.11483e+09	18.1952	9.32528	1.74709	2.64e-13	0.949162	No	2.96e-12	9	9	1.7
181	800	g_Ruminococcus2	1.05028e+19	4.41553e+09	19.0213	9.64498	1.729	1.46e-11	0.920702	No	5.62e-11	10	10	1.7
182	801	g_Ruminococcus2	1.44293e+18	1.816e+09	18.1592	9.25912	1.729	1.46e-11	0.920702	No	5.62e-11	10	10	1.7
183	802	g_Ruminococcus2	3.77691e+18	3.21393e+09	18.5771	9.50704	1.729	1.46e-11	0.920702	No	5.62e-11	10	10	1.7
184	803	g_Ruminococcus2	3.77618e+18	2.02149e+09	18.5771	9.30567	1.729	1.46e-11	0.920702	No	5.62e-11	10	10	1.7
185	804	g_Ruminococcus2	6.126e+17	9.48266e+08	17.7872	8.97693	1.729	1.46e-11	0.920702	No	5.62e-11	10	10	1.7
186	805	g_Ruminococcus2	8.15176e+17	1.4644e+09	17.9113	9.16566	1.729	1.46e-11	0.920702	No	5.62e-11	10	10	1.7
187	806	g_Ruminococcus2	2.35376e+18	2.66361e+09	18.3718	9.42547	1.729	1.46e-11	0.920702	No	5.62e-11	10	10	1.7
188	807	g_Ruminococcus2	6.73227e+19	1.26101e+10	19.8282	10.1007	1.729	1.46e-11	0.920702	No	5.62e-11	10	10	1.7
189	808	g_Ruminococcus2	3.7345e+18	2.38427e+09	18.5722	9.37736	1.729	1.46e-11	0.920702	No	5.62e-11	10	10	1.7
190	809	g_Ruminococcus2	3.32792e+18	1.90184e+09	18.5222	9.27917	1.729	1.46e-11	0.920702	No	5.62e-11	10	10	1.7
191	810	g_Ruminococcus2	2.49765e+18	2.31307e+09	18.3975	9.36419	1.729	1.46e-11	0.920702	No	5.62e-11	10	10	1.7
192	811	g_Ruminococcus2	1.19911e+19	6.05428e+09	19.0789	9.78206	1.729	1.46e-11	0.920702	No	5.62e-11	10	10	1.7
193	814	g_Ruminococcus2	2.82115e+18	2.52975e+09	18.4504	9.40308	1.729	1.46e-11	0.920702	No	5.62e-11	10	10	1.7
194	815	g_Ruminococcus2	3.58992e+18	3.46425e+09	18.5551	9.53961	1.729	1.46e-11	0.920702	No	5.62e-11	10	10	1.7
195	816	g_Ruminococcus2	6.41153e+17	1.00725e+09	17.807	9.00314	1.729	1.46e-11	0.920702	No	5.62e-11	10	10	1.7
196	817	g_Ruminococcus2	2.73136e+18	2.37023e+09	18.4364	9.37479	1.729	1.46e-11	0.920702	No	5.62e-11	10	10	1.7
197	818	g_Ruminococcus2	3.88642e+18	2.38329e+09	18.5895	9.37718	1.729	1.46e-11	0.920702	No	5.62e-11	10	10	1.7
198	819	g_Ruminococcus2	4.18853e+19	1.04407e+10	19.6221	10.0187	1.729	1.46e-11	0.920702	No	5.62e-11	10	10	1.7
199	820	g_Ruminococcus2	1.02096e+18	1.43289e+09	18.009	9.15621	1.729	1.46e-11	0.920702	No	5.62e-11	10	10	1.7
200	821	g_Ruminococcus2	4.56085e+18	4.80074e+09	18.659	9.68131	1.729	1.46e-11	0.920702	No	5.62e-11	10	10	1.7
201	800	g_Prevotella	3287257821428630	2.67105e+07	15.5168	7.42668	1.66889	2.02e-10	0.989488	No	4.92e-10	11	11	1.7
202	801	g_Prevotella	4.44785e+20	1.96625e+10	20.6482	10.2936	1.66889	2.02e-10	0.989488	No	4.92e-10	11	11	1.7
203	802	g_Prevotella	1.84064e+20	2.00723e+10	20.265	10.3026	1.66889	2.02e-10	0.989488	No	4.92e-10	11	11	1.7
204	803	g_Prevotella	0	0	#NAME?	#NAME?	1.66889	2.02e-10	0.989488	No	4.92e-10	11	11	1.7
205	804	g_Prevotella	0	0	#NAME?	#NAME?	1.66889	2.02e-10	0.989488	No	4.92e-10	11	11	1.7
206	805	g_Prevotella	0	0	#NAME?	#NAME?	1.66889	2.02e-10	0.989488	No	4.92e-10	11	11	1.7
207	806	g_Prevotella	7.41718e+18	1.84053e+09	18.8702	9.26494	1.66889	2.02e-10	0.989488	No	4.92e-10	11	11	1.7
208	807	g_Prevotella	164244313181853	3.75506e+06	14.2155	6.57462	1.66889	2.02e-10	0.989488	No	4.92e-10	11	11	1.7
209	808	g_Prevotella	9.92601e+19	5.8376e+09	19.9968	9.76623	1.66889	2.02e-10	0.989488	No	4.92e-10	11	11	1.7
210	809	g_Prevotella	7.39414e+13	1.59678e+06	13.8689	6.20324	1.66889	2.02e-10	0.989488	No	4.92e-10	11	11	1.7
211	810	g_Prevotella	2.06131e+19	1.7881e+09	19.3141	9.25239	1.66889	2.02e-10	0.989488	No	4.92e-10	11	11	1.7
212	811	g_Prevotella	0	0	#NAME?	#NAME?	1.66889	2.02e-10	0.989488	No	4.92e-10	11	11	1.7
213	814	g_Prevotella	7.87275e+18	2.62952e+09	18.8961	9.41988	1.66889	2.02e-10	0.989488	No	4.92e-10	11	11	1.7
214	815	g_Prevotella	0	0	#NAME?	#NAME?	1.66889	2.02e-10	0.989488	No	4.92e-10	11	11	1.7
215	816	g_Prevotella	0	0	#NAME?	#NAME?	1.66889	2.02e-10	0.989488	No	4.92e-10	11	11	1.7
216	817	g_Prevotella	0	0	#NAME?	#NAME?	1.66889	2.02e-10	0.989488	No	4.92e-10	11	11	1.7
217	818	g_Prevotella	5.46419e+18	2.39452e+09	18.7375	9.37922	1.66889	2.02e-10	0.989488	No	4.92e-10	11	11	1.7
218	819	g_Prevotella	0	0	#NAME?	#NAME?	1.66889	2.02e-10	0.989488	No	4.92e-10	11	11	1.7
219	820	g_Prevotella	0	0	#NAME?	#NAME?	1.66889	2.02e-10	0.989488	No	4.92e-10	11	11	1.7
220	821	g_Prevotella	8.93842e+13	1.92985e+06	13.9513	6.28552	1.66889	2.02e-10	0.989488	No	4.92e-10	11	11	1.7
221	800	g_Ruminococcus	3.04151e+18	2.81605e+09	18.4831	9.44964	1.8139	5.84e-11	0.919877	No	1.78e-10	12	12	1.8
222	801	g_Ruminococcus	0	0	#NAME?	#NAME?	1.8139	5.84e-11	0.919877	No	1.78e-10	12	12	1.8
223	802	g_Ruminococcus	5.27856e+18	3.11045e+09	18.7225	9.49282	1.8139	5.84e-11	0.919877	No	1.78e-10	12	12	1.8
224	803	g_Ruminococcus	2.051e+18	1.61224e+09	18.312	9.20743	1.8139	5.84e-11	0.919877	No	1.78e-10	12	12	1.8
225	804	g_Ruminococcus	1.53354e+19	5.9982e+09	19.1857	9.77802	1.8139	5.84e-11	0.919877	No	1.78e-10	12	12	1.8
226	805	g_Ruminococcus	1.04282e+17	4.5183e+08	17.0182	8.65497	1.8139	5.84e-11	0.919877	No	1.78e-10	12	12	1.8
227	806	g_Ruminococcus	3.17709e+19	6.12503e+09	19.502	9.78711	1.8139	5.84e-11	0.919877	No	1.78e-10	12	12	1.8
228	807	g_Ruminococcus	1.73837e+18	1.46189e+09	18.2401	9.16492	1.8139	5.84e-11	0.919877	No	1.78e-10	12	12	1.8
229	808	g_Ruminococcus	7.07468e+18	4.3602e+09	18.8497	9.63951	1.8139	5.84e-11	0.919877	No	1.78e-10	12	12	1.8
230	809	g_Ruminococcus	1.51717e+18	1.12739e+09	18.181	9.05208	1.8139	5.84e-11	0.919877	No	1.78e-10	12	12	1.8
231	810	g_Ruminococcus	4.02869e+18	3.1111e+09	18.6052	9.49291	1.8139	5.84e-11	0.919877	No	1.78e-10	12	12	1.8
232	811	g_Ruminococcus	2.91531e+18	1.625e+09	18.4647	9.21085	1.8139	5.84e-11	0.919877	No	1.78e-10	12	12	1.8
233	814	g_Ruminococcus	9.31574e+18	4.53986e+09	18.9692	9.65704	1.8139	5.84e-11	0.919877	No	1.78e-10	12	12	1.8
234	815	g_Ruminococcus	6.46037e+16	3.2239e+08	16.8103	8.50838	1.8139	5.84e-11	0.919877	No	1.78e-10	12	12	1.8
235	816	g_Ruminococcus	3.50953e+18	1.90645e+09	18.5452	9.28023	1.8139	5.84e-11	0.919877	No	1.78e-10	12	12	1.8
236	817	g_Ruminococcus	4.69525e+18	3.20098e+09	18.6717	9.50528	1.8139	5.84e-11	0.919877	No	1.78e-10	12	12	1.8
237	818	g_Ruminococcus	1.68131e+19	4.9518e+09	19.2256	9.69476	1.8139	5.84e-11	0.919877	No	1.78e-10	12	12	1.8
238	819	g_Ruminococcus	9.16056e+17	1.07369e+09	17.9619	9.03088	1.8139	5.84e-11	0.919877	No	1.78e-10	12	12	1.8
239	820	g_Ruminococcus	1.81281e+19	4.24781e+09	19.2584	9.62817	1.8139	5.84e-11	0.919877	No	1.78e-10	12	12	1.8
240	821	g_Ruminococcus	5.30162e+18	5.26591e+09	18.7244	9.72147	1.8139	5.84e-11	0.919877	No	1.78e-10	12	12	1.8
241	800	g_Bifidobacterium	3.02732e+19	5.39343e+09	19.4811	9.73186	1.74407	8.44e-15	0.977337	No	2.05e-13	13	13	1.7
242	801	g_Bifidobacterium	1.85487e+18	1.53592e+09	18.2683	9.18637	1.74407	8.44e-15	0.977337	No	2.05e-13	13	13	1.7
243	802	g_Bifidobacterium	1.24447e+16	1.25036e+08	16.095	8.09704	1.74407	8.44e-15	0.977337	No	2.05e-13	13	13	1.7
244	803	g_Bifidobacterium	8.11213e+16	2.07857e+08	16.9091	8.31777	1.74407	8.44e-15	0.977337	No	2.05e-13	13	13	1.7
245	804	g_Bifidobacterium	2.60901e+18	1.68482e+09	18.4165	9.22655	1.74407	8.44e-15	0.977337	No	2.05e-13	13	13	1.7
246	805	g_Bifidobacterium	1.48959e+18	1.77606e+09	18.1731	9.24946	1.74407	8.44e-15	0.977337	No	2.05e-13	13	13	1.7
247	806	g_Bifidobacterium	5.93571e+17	6.25931e+08	17.7735	8.79653	1.74407	8.44e-15	0.977337	No	2.05e-13	13	13	1.7
248	807	g_Bifidobacterium	3.86017e+16	1.36432e+08	16.5866	8.13492	1.74407	8.44e-15	0.977337	No	2.05e-13	13	13	1.7
249	808	g_Bifidobacterium	4.48615e+18	1.851e+09	18.6519	9.26741	1.74407	8.44e-15	0.977337	No	2.05e-13	13	13	1.7
250	809	g_Bifidobacterium	1.75037e+20	1.31295e+10	20.2431	10.1182	1.74407	8.44e-15	0.977337	No	2.05e-13	13	13	1.7
251	810	g_Bifidobacterium	1.26902e+19	3.44825e+09	19.1035	9.5376	1.74407	8.44e-15	0.977337	No	2.05e-13	13	13	1.7
252	811	g_Bifidobacterium	1.40613e+19	5.58091e+09	19.148	9.7467	1.74407	8.44e-15	0.977337	No	2.05e-13	13	13	1.7
253	814	g_Bifidobacterium	0	0	#NAME?	#NAME?	1.74407	8.44e-15	0.977337	No	2.05e-13	13	13	1.7
254	815	g_Bifidobacterium	7.19302e+16	2.67164e+08	16.8569	8.42678	1.74407	8.44e-15	0.977337	No	2.05e-13	13	13	1.7
255	816	g_Bifidobacterium	3490931945951400	4.75956e+07	15.5429	7.67757	1.74407	8.44e-15	0.977337	No	2.05e-13	13	13	1.7
256	817	g_Bifidobacterium	5.23324e+16	2.30142e+08	16.7188	8.362	1.74407	8.44e-15	0.977337	No	2.05e-13	13	13	1.7
257	818	g_Bifidobacterium	5.25004e+18	2.85429e+09	18.7202	9.4555	1.74407	8.44e-15	0.977337	No	2.05e-13	13	13	1.7
258	819	g_Bifidobacterium	1209576333284810	1.09679e+07	15.0826	7.04013	1.74407	8.44e-15	0.977337	No	2.05e-13	13	13	1.7
259	820	g_Bifidobacterium	5.77682e+18	2.52886e+09	18.7617	9.40292	1.74407	8.44e-15	0.977337	No	2.05e-13	13	13	1.7
260	821	g_Bifidobacterium	0	0	#NAME?	#NAME?	1.74407	8.44e-15	0.977337	No	2.05e-13	13	13	1.7
261	800	g_Sutterella	4.66702e+17	6.50139e+08	17.669	8.81301	1.92074	8.7e-08	0.88912	No	1.15e-07	14	14	1.9
262	801	g_Sutterella	8.27948e+18	3.17121e+09	18.918	9.50122	1.92074	8.7e-08	0.88912	No	1.15e-07	14	14	1.9
263	802	g_Sutterella	3.73617e+17	1.00648e+09	17.5724	9.0028	1.92074	8.7e-08	0.88912	No	1.15e-07	14	14	1.9
264	803	g_Sutterella	1.96366e+18	1.76192e+09	18.2931	9.24599	1.92074	8.7e-08	0.88912	No	1.15e-07	14	14	1.9
265	804	g_Sutterella	0	0	#NAME?	#NAME?	1.92074	8.7e-08	0.88912	No	1.15e-07	14	14	1.9
266	805	g_Sutterella	1.9932e+18	1.54701e+09	18.2996	9.18949	1.92074	8.7e-08	0.88912	No	1.15e-07	14	14	1.9
267	806	g_Sutterella	3.51239e+18	2.20949e+09	18.5456	9.34429	1.92074	8.7e-08	0.88912	No	1.15e-07	14	14	1.9
268	807	g_Sutterella	2.90095e+18	1.61963e+09	18.4625	9.20942	1.92074	8.7e-08	0.88912	No	1.15e-07	14	14	1.9
269	808	g_Sutterella	1.41785e+18	1.0567e+09	18.1516	9.02395	1.92074	8.7e-08	0.88912	No	1.15e-07	14	14	1.9
270	809	g_Sutterella	6.87395e+18	2.25788e+09	18.8372	9.3537	1.92074	8.7e-08	0.88912	No	1.15e-07	14	14	1.9
271	810	g_Sutterella	1.38114e+17	4.67841e+08	17.1402	8.6701	1.92074	8.7e-08	0.88912	No	1.15e-07	14	14	1.9
272	811	g_Sutterella	1.79429e+18	2.24862e+09	18.2539	9.35192	1.92074	8.7e-08	0.88912	No	1.15e-07	14	14	1.9
273	814	g_Sutterella	0	0	#NAME?	#NAME?	1.92074	8.7e-08	0.88912	No	1.15e-07	14	14	1.9
274	815	g_Sutterella	4.68868e+18	2.62888e+09	18.6711	9.41977	1.92074	8.7e-08	0.88912	No	1.15e-07	14	14	1.9
275	816	g_Sutterella	3.70587e+18	2.75157e+09	18.5689	9.43958	1.92074	8.7e-08	0.88912	No	1.15e-07	14	14	1.9
276	817	g_Sutterella	0	0	#NAME?	#NAME?	1.92074	8.7e-08	0.88912	No	1.15e-07	14	14	1.9
277	818	g_Sutterella	0	0	#NAME?	#NAME?	1.92074	8.7e-08	0.88912	No	1.15e-07	14	14	1.9
278	819	g_Sutterella	0	0	#NAME?	#NAME?	1.92074	8.7e-08	0.88912	No	1.15e-07	14	14	1.9
279	820	g_Sutterella	1.19593e+19	4.30141e+09	19.0777	9.63361	1.92074	8.7e-08	0.88912	No	1.15e-07	14	14	1.9
280	821	g_Sutterella	6.57545e+18	2.92519e+09	18.8179	9.46615	1.92074	8.7e-08	0.88912	No	1.15e-07	14	14	1.9
281	800	g_Clostridium_XlVa	1.14649e+17	4.06104e+08	17.0594	8.60864	1.94179	4.17e-07	0.754381	No	5.34e-07	15	15	1.9
282	801	g_Clostridium_XlVa	1.8262e+17	7.23305e+08	17.2615	8.85932	1.94179	4.17e-07	0.754381	No	5.34e-07	15	15	1.9
283	802	g_Clostridium_XlVa	3.56277e+18	3.21538e+09	18.5518	9.50723	1.94179	4.17e-07	0.754381	No	5.34e-07	15	15	1.9
284	803	g_Clostridium_XlVa	3.08044e+18	1.56271e+09	18.4886	9.19388	1.94179	4.17e-07	0.754381	No	5.34e-07	15	15	1.9
285	804	g_Clostridium_XlVa	1.25157e+17	6.26289e+08	17.0975	8.79677	1.94179	4.17e-07	0.754381	No	5.34e-07	15	15	1.9
286	805	g_Clostridium_XlVa	3.69181e+17	9.63743e+08	17.5672	8.98396	1.94179	4.17e-07	0.754381	No	5.34e-07	15	15	1.9
287	806	g_Clostridium_XlVa	7.82482e+17	1.02183e+09	17.8935	9.00938	1.94179	4.17e-07	0.754381	No	5.34e-07	15	15	1.9
288	807	g_Clostridium_XlVa	3.37355e+17	6.94662e+08	17.5281	8.84177	1.94179	4.17e-07	0.754381	No	5.34e-07	15	15	1.9
289	808	g_Clostridium_XlVa	8.68241e+17	8.77087e+08	17.9386	8.94304	1.94179	4.17e-07	0.754381	No	5.34e-07	15	15	1.9
290	809	g_Clostridium_XlVa	5.73222e+17	6.46706e+08	17.7583	8.81071	1.94179	4.17e-07	0.754381	No	5.34e-07	15	15	1.9
291	810	g_Clostridium_XlVa	2.52237e+17	8.84618e+08	17.4018	8.94676	1.94179	4.17e-07	0.754381	No	5.34e-07	15	15	1.9
292	811	g_Clostridium_XlVa	7.53892e+17	1.50867e+09	17.8773	9.17859	1.94179	4.17e-07	0.754381	No	5.34e-07	15	15	1.9
293	814	g_Clostridium_XlVa	4.90337e+18	1.51958e+09	18.6905	9.18172	1.94179	4.17e-07	0.754381	No	5.34e-07	15	15	1.9
294	815	g_Clostridium_XlVa	1.45734e+18	2.29051e+09	18.1636	9.35993	1.94179	4.17e-07	0.754381	No	5.34e-07	15	15	1.9
295	816	g_Clostridium_XlVa	1.92759e+18	2.26534e+09	18.285	9.35513	1.94179	4.17e-07	0.754381	No	5.34e-07	15	15	1.9
296	817	g_Clostridium_XlVa	9.58057e+17	1.21955e+09	17.9814	9.0862	1.94179	4.17e-07	0.754381	No	5.34e-07	15	15	1.9
297	818	g_Clostridium_XlVa	2.47041e+18	2.21608e+09	18.3928	9.34559	1.94179	4.17e-07	0.754381	No	5.34e-07	15	15	1.9
298	819	g_Clostridium_XlVa	1.2228e+19	3.02473e+09	19.0874	9.48069	1.94179	4.17e-07	0.754381	No	5.34e-07	15	15	1.9
299	820	g_Clostridium_XlVa	3.37028e+17	9.47995e+08	17.5277	8.97681	1.94179	4.17e-07	0.754381	No	5.34e-07	15	15	1.9
300	821	g_Clostridium_XlVa	1.09017e+18	1.60733e+09	18.0375	9.2061	1.94179	4.17e-07	0.754381	No	5.34e-07	15	15	1.9
301	800	uc_o_Clostridiales	5.15676e+17	8.10448e+08	17.7124	8.90873	1.65032	2.64e-10	0.904405	No	5.84e-10	16	16	1.7
302	801	uc_o_Clostridiales	843087485479386	1.21287e+07	14.9259	7.08381	1.65032	2.64e-10	0.904405	No	5.84e-10	16	16	1.7
303	802	uc_o_Clostridiales	6.42275e+17	8.24306e+08	17.8077	8.91609	1.65032	2.64e-10	0.904405	No	5.84e-10	16	16	1.7
304	803	uc_o_Clostridiales	2.50953e+17	6.34331e+08	17.3996	8.80232	1.65032	2.64e-10	0.904405	No	5.84e-10	16	16	1.7
305	804	uc_o_Clostridiales	1.13538e+19	4.80083e+09	19.0551	9.68132	1.65032	2.64e-10	0.904405	No	5.84e-10	16	16	1.7
306	805	uc_o_Clostridiales	0	0	#NAME?	#NAME?	1.65032	2.64e-10	0.904405	No	5.84e-10	16	16	1.7
307	806	uc_o_Clostridiales	4.84386e+18	3.4345e+09	18.6852	9.53586	1.65032	2.64e-10	0.904405	No	5.84e-10	16	16	1.7
308	807	uc_o_Clostridiales	1.44869e+18	1.52199e+09	18.161	9.18241	1.65032	2.64e-10	0.904405	No	5.84e-10	16	16	1.7
309	808	uc_o_Clostridiales	1.13339e+20	2.76031e+09	20.0544	9.44096	1.65032	2.64e-10	0.904405	No	5.84e-10	16	16	1.7
310	809	uc_o_Clostridiales	1420984885834780	1.5969e+07	15.1526	7.20328	1.65032	2.64e-10	0.904405	No	5.84e-10	16	16	1.7
311	810	uc_o_Clostridiales	6.81998e+18	4.61556e+09	18.8338	9.66422	1.65032	2.64e-10	0.904405	No	5.84e-10	16	16	1.7
312	811	uc_o_Clostridiales	3.77485e+17	7.08017e+08	17.5769	8.85004	1.65032	2.64e-10	0.904405	No	5.84e-10	16	16	1.7
313	814	uc_o_Clostridiales	2.24433e+17	7.19258e+08	17.3511	8.85688	1.65032	2.64e-10	0.904405	No	5.84e-10	16	16	1.7
314	815	uc_o_Clostridiales	2.45865e+16	1.7455e+08	16.3907	8.24192	1.65032	2.64e-10	0.904405	No	5.84e-10	16	16	1.7
315	816	uc_o_Clostridiales	1.76603e+18	1.66717e+09	18.247	9.22198	1.65032	2.64e-10	0.904405	No	5.84e-10	16	16	1.7
316	817	uc_o_Clostridiales	1.27797e+18	1.2237e+09	18.1065	9.08767	1.65032	2.64e-10	0.904405	No	5.84e-10	16	16	1.7
317	818	uc_o_Clostridiales	8.57309e+17	1.57681e+09	17.9331	9.19778	1.65032	2.64e-10	0.904405	No	5.84e-10	16	16	1.7
318	819	uc_o_Clostridiales	1.94665e+16	9.01808e+07	16.2893	7.95511	1.65032	2.64e-10	0.904405	No	5.84e-10	16	16	1.7
319	820	uc_o_Clostridiales	3.42058e+18	2.43994e+09	18.5341	9.38738	1.65032	2.64e-10	0.904405	No	5.84e-10	16	16	1.7
320	821	uc_o_Clostridiales	8.73616e+16	5.03639e+08	16.9413	8.70212	1.65032	2.64e-10	0.904405	No	5.84e-10	16	16	1.7
321	800	g_Coprococcus	2.36355e+18	1.77228e+09	18.3736	9.24853	1.817	3.13e-12	0.952627	No	1.43e-11	17	17	1.8
322	801	g_Coprococcus	1784852898430140	2.75668e+07	15.2516	7.44039	1.817	3.13e-12	0.952627	No	1.43e-11	17	17	1.8
323	802	g_Coprococcus	1.21377e+19	4.34075e+09	19.0841	9.63756	1.817	3.13e-12	0.952627	No	1.43e-11	17	17	1.8
324	803	g_Coprococcus	3.99089e+18	1.95363e+09	18.6011	9.29084	1.817	3.13e-12	0.952627	No	1.43e-11	17	17	1.8
325	804	g_Coprococcus	2.22542e+18	2.07512e+09	18.3474	9.31704	1.817	3.13e-12	0.952627	No	1.43e-11	17	17	1.8
326	805	g_Coprococcus	2.93777e+16	3.02889e+08	16.468	8.48128	1.817	3.13e-12	0.952627	No	1.43e-11	17	17	1.8
327	806	g_Coprococcus	6.99108e+17	7.32015e+08	17.8445	8.86452	1.817	3.13e-12	0.952627	No	1.43e-11	17	17	1.8
328	807	g_Coprococcus	7.03077e+16	4.94391e+08	16.847	8.69407	1.817	3.13e-12	0.952627	No	1.43e-11	17	17	1.8
329	808	g_Coprococcus	5.89139e+18	2.73232e+09	18.7702	9.43653	1.817	3.13e-12	0.952627	No	1.43e-11	17	17	1.8
330	809	g_Coprococcus	0	0	#NAME?	#NAME?	1.817	3.13e-12	0.952627	No	1.43e-11	17	17	1.8
331	810	g_Coprococcus	5.43349e+18	3.6608e+09	18.7351	9.56358	1.817	3.13e-12	0.952627	No	1.43e-11	17	17	1.8
332	811	g_Coprococcus	9.51933e+16	5.28967e+08	16.9786	8.72343	1.817	3.13e-12	0.952627	No	1.43e-11	17	17	1.8
333	814	g_Coprococcus	9.55752e+17	1.18528e+09	17.9803	9.07382	1.817	3.13e-12	0.952627	No	1.43e-11	17	17	1.8
334	815	g_Coprococcus	3.01934e+18	2.03586e+09	18.4799	9.30875	1.817	3.13e-12	0.952627	No	1.43e-11	17	17	1.8
335	816	g_Coprococcus	1.57059e+16	9.9054e+07	16.1961	7.99587	1.817	3.13e-12	0.952627	No	1.43e-11	17	17	1.8
336	817	g_Coprococcus	0	0	#NAME?	#NAME?	1.817	3.13e-12	0.952627	No	1.43e-11	17	17	1.8
337	818	g_Coprococcus	7.65556e+18	3.80307e+09	18.884	9.58013	1.817	3.13e-12	0.952627	No	1.43e-11	17	17	1.8
338	819	g_Coprococcus	3.98652e+16	2.18144e+08	16.6006	8.33874	1.817	3.13e-12	0.952627	No	1.43e-11	17	17	1.8
339	820	g_Coprococcus	6.68101e+17	1.29759e+09	17.8248	9.11314	1.817	3.13e-12	0.952627	No	1.43e-11	17	17	1.8
340	821	g_Coprococcus	1.53844e+17	6.73425e+08	17.1871	8.82829	1.817	3.13e-12	0.952627	No	1.43e-11	17	17	1.8
341	800	g_Fusicatenibacter	3.82068e+17	8.94146e+08	17.5821	8.95141	1.68762	1.57e-11	0.920081	No	5.73e-11	18	18	1.7
342	801	g_Fusicatenibacter	1.16487e+17	4.48766e+08	17.0663	8.65202	1.68762	1.57e-11	0.920081	No	5.73e-11	18	18	1.7
343	802	g_Fusicatenibacter	1.53833e+17	4.55377e+08	17.187	8.65837	1.68762	1.57e-11	0.920081	No	5.73e-11	18	18	1.7
344	803	g_Fusicatenibacter	8.1768e+18	3.70156e+09	18.9126	9.56839	1.68762	1.57e-11	0.920081	No	5.73e-11	18	18	1.7
345	804	g_Fusicatenibacter	8.04478e+17	1.25918e+09	17.9055	9.10009	1.68762	1.57e-11	0.920081	No	5.73e-11	18	18	1.7
346	805	g_Fusicatenibacter	1.89136e+17	8.06049e+08	17.2768	8.90636	1.68762	1.57e-11	0.920081	No	5.73e-11	18	18	1.7
347	806	g_Fusicatenibacter	1.84997e+18	1.59397e+09	18.2672	9.20248	1.68762	1.57e-11	0.920081	No	5.73e-11	18	18	1.7
348	807	g_Fusicatenibacter	1.09572e+18	1.37679e+09	18.0397	9.13887	1.68762	1.57e-11	0.920081	No	5.73e-11	18	18	1.7
349	808	g_Fusicatenibacter	4.36006e+17	5.66945e+08	17.6395	8.75354	1.68762	1.57e-11	0.920081	No	5.73e-11	18	18	1.7
350	809	g_Fusicatenibacter	2.0034e+18	1.6272e+09	18.3018	9.21144	1.68762	1.57e-11	0.920081	No	5.73e-11	18	18	1.7
351	810	g_Fusicatenibacter	3.46325e+16	2.52918e+08	16.5395	8.40298	1.68762	1.57e-11	0.920081	No	5.73e-11	18	18	1.7
352	811	g_Fusicatenibacter	1.89805e+18	2.21983e+09	18.2783	9.34632	1.68762	1.57e-11	0.920081	No	5.73e-11	18	18	1.7
353	814	g_Fusicatenibacter	2.17362e+18	1.77427e+09	18.3372	9.24902	1.68762	1.57e-11	0.920081	No	5.73e-11	18	18	1.7
354	815	g_Fusicatenibacter	1.0022e+18	1.38928e+09	18.001	9.14279	1.68762	1.57e-11	0.920081	No	5.73e-11	18	18	1.7
355	816	g_Fusicatenibacter	1.87305e+16	8.36194e+07	16.2725	7.92231	1.68762	1.57e-11	0.920081	No	5.73e-11	18	18	1.7
356	817	g_Fusicatenibacter	8.41637e+17	1.49175e+09	17.9251	9.1737	1.68762	1.57e-11	0.920081	No	5.73e-11	18	18	1.7
357	818	g_Fusicatenibacter	5.27738e+17	6.49472e+08	17.7224	8.81256	1.68762	1.57e-11	0.920081	No	5.73e-11	18	18	1.7
358	819	g_Fusicatenibacter	1.63324e+18	1.41734e+09	18.213	9.15147	1.68762	1.57e-11	0.920081	No	5.73e-11	18	18	1.7
359	820	g_Fusicatenibacter	3.36818e+18	2.39631e+09	18.5274	9.37954	1.68762	1.57e-11	0.920081	No	5.73e-11	18	18	1.7
360	821	g_Fusicatenibacter	3.13888e+17	8.47072e+08	17.4968	8.92792	1.68762	1.57e-11	0.920081	No	5.73e-11	18	18	1.7
361	800	g_Oscillibacter	3.98763e+17	7.90849e+08	17.6007	8.89809	1.72508	1.93e-14	0.961946	No	3.53e-13	19	19	1.7
362	801	g_Oscillibacter	2.38032e+17	6.39523e+08	17.3766	8.80586	1.72508	1.93e-14	0.961946	No	3.53e-13	19	19	1.7
363	802	g_Oscillibacter	4.597e+17	1.11916e+09	17.6625	9.04889	1.72508	1.93e-14	0.961946	No	3.53e-13	19	19	1.7
364	803	g_Oscillibacter	1.145e+18	1.40759e+09	18.0588	9.14848	1.72508	1.93e-14	0.961946	No	3.53e-13	19	19	1.7
365	804	g_Oscillibacter	1.26485e+18	1.6076e+09	18.102	9.20618	1.72508	1.93e-14	0.961946	No	3.53e-13	19	19	1.7
366	805	g_Oscillibacter	5885783900985470	5.7573e+07	15.7698	7.76022	1.72508	1.93e-14	0.961946	No	3.53e-13	19	19	1.7
367	806	g_Oscillibacter	2.28012e+18	1.97196e+09	18.358	9.2949	1.72508	1.93e-14	0.961946	No	3.53e-13	19	19	1.7
368	807	g_Oscillibacter	2.80035e+18	2.24293e+09	18.4472	9.35082	1.72508	1.93e-14	0.961946	No	3.53e-13	19	19	1.7
369	808	g_Oscillibacter	1.39187e+18	1.38509e+09	18.1436	9.14148	1.72508	1.93e-14	0.961946	No	3.53e-13	19	19	1.7
370	809	g_Oscillibacter	2.51721e+16	1.34132e+08	16.4009	8.12753	1.72508	1.93e-14	0.961946	No	3.53e-13	19	19	1.7
371	810	g_Oscillibacter	1.66466e+18	1.94144e+09	18.2213	9.28812	1.72508	1.93e-14	0.961946	No	3.53e-13	19	19	1.7
372	811	g_Oscillibacter	6.15722e+16	3.76653e+08	16.7894	8.57594	1.72508	1.93e-14	0.961946	No	3.53e-13	19	19	1.7
373	814	g_Oscillibacter	7.87402e+17	1.32999e+09	17.8962	9.12385	1.72508	1.93e-14	0.961946	No	3.53e-13	19	19	1.7
374	815	g_Oscillibacter	1.04528e+18	1.01344e+09	18.0192	9.0058	1.72508	1.93e-14	0.961946	No	3.53e-13	19	19	1.7
375	816	g_Oscillibacter	5.79022e+16	3.03592e+08	16.7627	8.48229	1.72508	1.93e-14	0.961946	No	3.53e-13	19	19	1.7
376	817	g_Oscillibacter	6.83786e+18	2.66344e+09	18.8349	9.42544	1.72508	1.93e-14	0.961946	No	3.53e-13	19	19	1.7
377	818	g_Oscillibacter	6.39674e+17	1.18372e+09	17.806	9.07325	1.72508	1.93e-14	0.961946	No	3.53e-13	19	19	1.7
378	819	g_Oscillibacter	3.62703e+17	6.2884e+08	17.5596	8.79854	1.72508	1.93e-14	0.961946	No	3.53e-13	19	19	1.7
379	820	g_Oscillibacter	3.92171e+18	3.18994e+09	18.5935	9.50378	1.72508	1.93e-14	0.961946	No	3.53e-13	19	19	1.7
380	821	g_Oscillibacter	6.29919e+17	1.2581e+09	17.7993	9.09971	1.72508	1.93e-14	0.961946	No	3.53e-13	19	19	1.7
381	800	uc_f_Rhodospirillaceae	0	0	#NAME?	#NAME?	1.74123	6.81e-10	0.986237	No	1.24e-09	20	20	1.7
382	801	uc_f_Rhodospirillaceae	0	0	#NAME?	#NAME?	1.74123	6.81e-10	0.986237	No	1.24e-09	20	20	1.7
383	802	uc_f_Rhodospirillaceae	1025474277579040	1.2349e+07	15.0109	7.09163	1.74123	6.81e-10	0.986237	No	1.24e-09	20	20	1.7
384	803	uc_f_Rhodospirillaceae	1.85104e+20	1.41138e+10	20.2674	10.1496	1.74123	6.81e-10	0.986237	No	1.24e-09	20	20	1.7
385	804	uc_f_Rhodospirillaceae	3.37858e+17	4.34421e+08	17.5287	8.63791	1.74123	6.81e-10	0.986237	No	1.24e-09	20	20	1.7
386	805	uc_f_Rhodospirillaceae	0	0	#NAME?	#NAME?	1.74123	6.81e-10	0.986237	No	1.24e-09	20	20	1.7
387	806	uc_f_Rhodospirillaceae	8.29058e+18	2.4919e+09	18.9186	9.39653	1.74123	6.81e-10	0.986237	No	1.24e-09	20	20	1.7
388	807	uc_f_Rhodospirillaceae	2914647713232470	2.75369e+07	15.4646	7.43991	1.74123	6.81e-10	0.986237	No	1.24e-09	20	20	1.7
389	808	uc_f_Rhodospirillaceae	4.62575e+17	4.21031e+08	17.6652	8.62431	1.74123	6.81e-10	0.986237	No	1.24e-09	20	20	1.7
390	809	uc_f_Rhodospirillaceae	0	0	#NAME?	#NAME?	1.74123	6.81e-10	0.986237	No	1.24e-09	20	20	1.7
391	810	uc_f_Rhodospirillaceae	8.28239e+16	2.9923e+08	16.9182	8.47601	1.74123	6.81e-10	0.986237	No	1.24e-09	20	20	1.7
392	811	uc_f_Rhodospirillaceae	0	0	#NAME?	#NAME?	1.74123	6.81e-10	0.986237	No	1.24e-09	20	20	1.7
393	814	uc_f_Rhodospirillaceae	7.16238e+18	1.96972e+09	18.8551	9.29441	1.74123	6.81e-10	0.986237	No	1.24e-09	20	20	1.7
394	815	uc_f_Rhodospirillaceae	0	0	#NAME?	#NAME?	1.74123	6.81e-10	0.986237	No	1.24e-09	20	20	1.7
395	816	uc_f_Rhodospirillaceae	2.19337e+17	4.55392e+08	17.3411	8.65839	1.74123	6.81e-10	0.986237	No	1.24e-09	20	20	1.7
396	817	uc_f_Rhodospirillaceae	4.03239e+17	5.12247e+08	17.6056	8.70948	1.74123	6.81e-10	0.986237	No	1.24e-09	20	20	1.7
397	818	uc_f_Rhodospirillaceae	2.8559e+18	1.76655e+09	18.4557	9.24713	1.74123	6.81e-10	0.986237	No	1.24e-09	20	20	1.7
398	819	uc_f_Rhodospirillaceae	0	0	#NAME?	#NAME?	1.74123	6.81e-10	0.986237	No	1.24e-09	20	20	1.7
399	820	uc_f_Rhodospirillaceae	0	0	#NAME?	#NAME?	1.74123	6.81e-10	0.986237	No	1.24e-09	20	20	1.7
400	821	uc_f_Rhodospirillaceae	0	0	#NAME?	#NAME?	1.74123	6.81e-10	0.986237	No	1.24e-09	20	20	1.7
401	800	g_Dorea	2.0558e+17	6.2164e+08	17.313	8.79354	1.59271	4.34e-11	0.910568	No	1.38e-10	21	21	1.6
402	801	g_Dorea	5.84872e+18	4.24399e+09	18.7671	9.62777	1.59271	4.34e-11	0.910568	No	1.38e-10	21	21	1.6
403	802	g_Dorea	9.55127e+16	4.87806e+08	16.9801	8.68825	1.59271	4.34e-11	0.910568	No	1.38e-10	21	21	1.6
404	803	g_Dorea	8.25456e+16	2.86477e+08	16.9167	8.45709	1.59271	4.34e-11	0.910568	No	1.38e-10	21	21	1.6
405	804	g_Dorea	5.35686e+17	1.19302e+09	17.7289	9.07665	1.59271	4.34e-11	0.910568	No	1.38e-10	21	21	1.6
406	805	g_Dorea	6.28737e+17	1.27917e+09	17.7985	9.10693	1.59271	4.34e-11	0.910568	No	1.38e-10	21	21	1.6
407	806	g_Dorea	7.30878e+17	1.12342e+09	17.8638	9.05054	1.59271	4.34e-11	0.910568	No	1.38e-10	21	21	1.6
408	807	g_Dorea	1.36951e+18	2.29175e+09	18.1366	9.36017	1.59271	4.34e-11	0.910568	No	1.38e-10	21	21	1.6
409	808	g_Dorea	5.21195e+17	7.97085e+08	17.717	8.9015	1.59271	4.34e-11	0.910568	No	1.38e-10	21	21	1.6
410	809	g_Dorea	5.88719e+17	8.75081e+08	17.7699	8.94205	1.59271	4.34e-11	0.910568	No	1.38e-10	21	21	1.6
411	810	g_Dorea	4.90065e+17	1.11262e+09	17.6903	9.04635	1.59271	4.34e-11	0.910568	No	1.38e-10	21	21	1.6
412	811	g_Dorea	3.90515e+17	1.02706e+09	17.5916	9.0116	1.59271	4.34e-11	0.910568	No	1.38e-10	21	21	1.6
413	814	g_Dorea	2.32419e+17	6.17961e+08	17.3663	8.79096	1.59271	4.34e-11	0.910568	No	1.38e-10	21	21	1.6
414	815	g_Dorea	4.41223e+17	9.70719e+08	17.6447	8.98709	1.59271	4.34e-11	0.910568	No	1.38e-10	21	21	1.6
415	816	g_Dorea	3.65565e+16	2.49563e+08	16.563	8.39718	1.59271	4.34e-11	0.910568	No	1.38e-10	21	21	1.6
416	817	g_Dorea	4.57394e+17	8.63039e+08	17.6603	8.93603	1.59271	4.34e-11	0.910568	No	1.38e-10	21	21	1.6
417	818	g_Dorea	3.04786e+17	9.64611e+08	17.484	8.98435	1.59271	4.34e-11	0.910568	No	1.38e-10	21	21	1.6
418	819	g_Dorea	1.5237e+18	1.96089e+09	18.1829	9.29245	1.59271	4.34e-11	0.910568	No	1.38e-10	21	21	1.6
419	820	g_Dorea	3.26223e+17	8.83519e+08	17.5135	8.94622	1.59271	4.34e-11	0.910568	No	1.38e-10	21	21	1.6
420	821	g_Dorea	4.66121e+17	1.66329e+09	17.6685	9.22097	1.59271	4.34e-11	0.910568	No	1.38e-10	21	21	1.6
421	800	uc_k_Bacteria	3933815524954590	4.27514e+07	15.5948	7.63095	1.58212	3.24e-13	0.964295	No	2.96e-12	22	22	1.6
422	801	uc_k_Bacteria	0	0	#NAME?	#NAME?	1.58212	3.24e-13	0.964295	No	2.96e-12	22	22	1.6
423	802	uc_k_Bacteria	1.02336e+17	3.36516e+08	17.01	8.52701	1.58212	3.24e-13	0.964295	No	2.96e-12	22	22	1.6
424	803	uc_k_Bacteria	3.70795e+18	1.95364e+09	18.5691	9.29084	1.58212	3.24e-13	0.964295	No	2.96e-12	22	22	1.6
425	804	uc_k_Bacteria	8.97854e+18	3.95839e+09	18.9532	9.59752	1.58212	3.24e-13	0.964295	No	2.96e-12	22	22	1.6
426	805	uc_k_Bacteria	376867568141125	6.25891e+06	14.5762	6.7965	1.58212	3.24e-13	0.964295	No	2.96e-12	22	22	1.6
427	806	uc_k_Bacteria	1.00794e+19	4.18448e+09	19.0034	9.62164	1.58212	3.24e-13	0.964295	No	2.96e-12	22	22	1.6
428	807	uc_k_Bacteria	1.84524e+16	7.88544e+07	16.2661	7.89683	1.58212	3.24e-13	0.964295	No	2.96e-12	22	22	1.6
429	808	uc_k_Bacteria	2.85321e+19	1.35419e+09	19.4553	9.13168	1.58212	3.24e-13	0.964295	No	2.96e-12	22	22	1.6
430	809	uc_k_Bacteria	0	0	#NAME?	#NAME?	1.58212	3.24e-13	0.964295	No	2.96e-12	22	22	1.6
431	810	uc_k_Bacteria	1.84263e+18	2.19556e+09	18.2654	9.34155	1.58212	3.24e-13	0.964295	No	2.96e-12	22	22	1.6
432	811	uc_k_Bacteria	2647805001501730	1.64668e+07	15.4229	7.21661	1.58212	3.24e-13	0.964295	No	2.96e-12	22	22	1.6
433	814	uc_k_Bacteria	4.34484e+16	1.73665e+08	16.638	8.23971	1.58212	3.24e-13	0.964295	No	2.96e-12	22	22	1.6
434	815	uc_k_Bacteria	8.25084e+13	1.7814e+06	13.9165	6.25076	1.58212	3.24e-13	0.964295	No	2.96e-12	22	22	1.6
435	816	uc_k_Bacteria	3.22445e+19	5.91352e+09	19.5085	9.77185	1.58212	3.24e-13	0.964295	No	2.96e-12	22	22	1.6
436	817	uc_k_Bacteria	2.17425e+17	3.36802e+08	17.3373	8.52737	1.58212	3.24e-13	0.964295	No	2.96e-12	22	22	1.6
437	818	uc_k_Bacteria	2.82166e+18	1.52261e+09	18.4505	9.18259	1.58212	3.24e-13	0.964295	No	2.96e-12	22	22	1.6
438	819	uc_k_Bacteria	5.6416e+13	1.21846e+06	13.7514	6.08581	1.58212	3.24e-13	0.964295	No	2.96e-12	22	22	1.6
439	820	uc_k_Bacteria	2.41235e+18	1.63086e+09	18.3824	9.21242	1.58212	3.24e-13	0.964295	No	2.96e-12	22	22	1.6
440	821	uc_k_Bacteria	5466900001009120	5.20989e+07	15.7377	7.71683	1.58212	3.24e-13	0.964295	No	2.96e-12	22	22	1.6
441	800	uc_p_Firmicutes	1.48281e+17	3.90087e+08	17.1711	8.59116	1.58118	2.95e-12	0.969873	No	1.43e-11	23	23	1.6
442	801	uc_p_Firmicutes	0	0	#NAME?	#NAME?	1.58118	2.95e-12	0.969873	No	1.43e-11	23	23	1.6
443	802	uc_p_Firmicutes	9.94917e+16	3.93634e+08	16.9978	8.59509	1.58118	2.95e-12	0.969873	No	1.43e-11	23	23	1.6
444	803	uc_p_Firmicutes	921463719392727	1.72315e+07	14.9645	7.23632	1.58118	2.95e-12	0.969873	No	1.43e-11	23	23	1.6
445	804	uc_p_Firmicutes	5.56987e+18	3.28582e+09	18.7458	9.51664	1.58118	2.95e-12	0.969873	No	1.43e-11	23	23	1.6
446	805	uc_p_Firmicutes	0	0	#NAME?	#NAME?	1.58118	2.95e-12	0.969873	No	1.43e-11	23	23	1.6
447	806	uc_p_Firmicutes	1.60659e+18	1.67166e+09	18.2059	9.22315	1.58118	2.95e-12	0.969873	No	1.43e-11	23	23	1.6
448	807	uc_p_Firmicutes	1.31332e+18	8.71145e+08	18.1184	8.94009	1.58118	2.95e-12	0.969873	No	1.43e-11	23	23	1.6
449	808	uc_p_Firmicutes	3.34407e+18	1.30508e+09	18.5243	9.11564	1.58118	2.95e-12	0.969873	No	1.43e-11	23	23	1.6
450	809	uc_p_Firmicutes	0	0	#NAME?	#NAME?	1.58118	2.95e-12	0.969873	No	1.43e-11	23	23	1.6
451	810	uc_p_Firmicutes	3.01001e+18	2.48527e+09	18.4786	9.39537	1.58118	2.95e-12	0.969873	No	1.43e-11	23	23	1.6
452	811	uc_p_Firmicutes	4.76381e+13	1.02889e+06	13.678	6.01237	1.58118	2.95e-12	0.969873	No	1.43e-11	23	23	1.6
453	814	uc_p_Firmicutes	4.25751e+16	1.79449e+08	16.6292	8.25394	1.58118	2.95e-12	0.969873	No	1.43e-11	23	23	1.6
454	815	uc_p_Firmicutes	4.07425e+18	1.57271e+09	18.61	9.19665	1.58118	2.95e-12	0.969873	No	1.43e-11	23	23	1.6
455	816	uc_p_Firmicutes	6.84502e+17	9.01755e+08	17.8354	8.95509	1.58118	2.95e-12	0.969873	No	1.43e-11	23	23	1.6
456	817	uc_p_Firmicutes	4.08478e+16	2.21728e+08	16.6112	8.34582	1.58118	2.95e-12	0.969873	No	1.43e-11	23	23	1.6
457	818	uc_p_Firmicutes	1.81019e+18	2.16416e+09	18.2577	9.33529	1.58118	2.95e-12	0.969873	No	1.43e-11	23	23	1.6
458	819	uc_p_Firmicutes	0	0	#NAME?	#NAME?	1.58118	2.95e-12	0.969873	No	1.43e-11	23	23	1.6
459	820	uc_p_Firmicutes	1.40667e+19	3.6259e+09	19.1482	9.55942	1.58118	2.95e-12	0.969873	No	1.43e-11	23	23	1.6
460	821	uc_p_Firmicutes	1305337658875670	2.31546e+07	15.1157	7.36464	1.58118	2.95e-12	0.969873	No	1.43e-11	23	23	1.6
461	800	g_Collinsella	4.70202e+18	2.89796e+09	18.6723	9.46209	2.03851	7.35e-14	0.963396	No	1.07e-12	24	24	2
462	801	g_Collinsella	1.08747e+18	1.09268e+09	18.0364	9.03849	2.03851	7.35e-14	0.963396	No	1.07e-12	24	24	2
463	802	g_Collinsella	1.35305e+16	1.40471e+08	16.1313	8.14759	2.03851	7.35e-14	0.963396	No	1.07e-12	24	24	2
464	803	g_Collinsella	9.3077e+16	2.74629e+08	16.9688	8.43875	2.03851	7.35e-14	0.963396	No	1.07e-12	24	24	2
465	804	g_Collinsella	2.86529e+17	4.63102e+08	17.4572	8.66568	2.03851	7.35e-14	0.963396	No	1.07e-12	24	24	2
466	805	g_Collinsella	1.1906e+17	4.10545e+08	17.0758	8.61336	2.03851	7.35e-14	0.963396	No	1.07e-12	24	24	2
467	806	g_Collinsella	5.54003e+17	6.40869e+08	17.7435	8.80677	2.03851	7.35e-14	0.963396	No	1.07e-12	24	24	2
468	807	g_Collinsella	1.94436e+19	3.11528e+09	19.2888	9.4935	2.03851	7.35e-14	0.963396	No	1.07e-12	24	24	2
469	808	g_Collinsella	3.94324e+17	6.09044e+08	17.5959	8.78465	2.03851	7.35e-14	0.963396	No	1.07e-12	24	24	2
470	809	g_Collinsella	0	0	#NAME?	#NAME?	2.03851	7.35e-14	0.963396	No	1.07e-12	24	24	2
471	810	g_Collinsella	6.04267e+18	2.25971e+09	18.7812	9.35405	2.03851	7.35e-14	0.963396	No	1.07e-12	24	24	2
472	811	g_Collinsella	1.25205e+18	1.22157e+09	18.0976	9.08692	2.03851	7.35e-14	0.963396	No	1.07e-12	24	24	2
473	814	g_Collinsella	4.88474e+16	2.43132e+08	16.6888	8.38584	2.03851	7.35e-14	0.963396	No	1.07e-12	24	24	2
474	815	g_Collinsella	6.60971e+16	2.56486e+08	16.8202	8.40906	2.03851	7.35e-14	0.963396	No	1.07e-12	24	24	2
475	816	g_Collinsella	4.36497e+17	4.68253e+08	17.64	8.67048	2.03851	7.35e-14	0.963396	No	1.07e-12	24	24	2
476	817	g_Collinsella	9.02553e+16	3.10123e+08	16.9555	8.49153	2.03851	7.35e-14	0.963396	No	1.07e-12	24	24	2
477	818	g_Collinsella	2.9506e+17	6.81107e+08	17.4699	8.83322	2.03851	7.35e-14	0.963396	No	1.07e-12	24	24	2
478	819	g_Collinsella	1.03675e+18	1.11876e+09	18.0157	9.04874	2.03851	7.35e-14	0.963396	No	1.07e-12	24	24	2
479	820	g_Collinsella	1.59381e+17	4.07705e+08	17.2024	8.61035	2.03851	7.35e-14	0.963396	No	1.07e-12	24	24	2
480	821	g_Collinsella	2.50725e+18	1.65177e+09	18.3992	9.21795	2.03851	7.35e-14	0.963396	No	1.07e-12	24	24	2
481	800	g_Gemmiger	4.13319e+17	8.47857e+08	17.6163	8.92832	1.82864	6.36e-09	0.861329	No	9.87e-09	25	25	1.8
482	801	g_Gemmiger	3.49393e+17	8.17048e+08	17.5433	8.91225	1.82864	6.36e-09	0.861329	No	9.87e-09	25	25	1.8
483	802	g_Gemmiger	2.94088e+17	5.51085e+08	17.4685	8.74122	1.82864	6.36e-09	0.861329	No	9.87e-09	25	25	1.8
484	803	g_Gemmiger	1.05412e+18	1.0759e+09	18.0229	9.03177	1.82864	6.36e-09	0.861329	No	9.87e-09	25	25	1.8
485	804	g_Gemmiger	2.25242e+17	5.24837e+08	17.3527	8.72002	1.82864	6.36e-09	0.861329	No	9.87e-09	25	25	1.8
486	805	g_Gemmiger	0	0	#NAME?	#NAME?	1.82864	6.36e-09	0.861329	No	9.87e-09	25	25	1.8
487	806	g_Gemmiger	6.75181e+17	6.94665e+08	17.8294	8.84178	1.82864	6.36e-09	0.861329	No	9.87e-09	25	25	1.8
488	807	g_Gemmiger	7.24267e+18	2.21914e+09	18.8599	9.34618	1.82864	6.36e-09	0.861329	No	9.87e-09	25	25	1.8
489	808	g_Gemmiger	4.88799e+17	5.82379e+08	17.6891	8.76521	1.82864	6.36e-09	0.861329	No	9.87e-09	25	25	1.8
490	809	g_Gemmiger	4.14715e+17	5.3814e+08	17.6177	8.7309	1.82864	6.36e-09	0.861329	No	9.87e-09	25	25	1.8
491	810	g_Gemmiger	2.59176e+18	1.75384e+09	18.4136	9.24399	1.82864	6.36e-09	0.861329	No	9.87e-09	25	25	1.8
492	811	g_Gemmiger	1.34861e+18	1.74745e+09	18.1299	9.2424	1.82864	6.36e-09	0.861329	No	9.87e-09	25	25	1.8
493	814	g_Gemmiger	1.3501e+17	4.68898e+08	17.1304	8.67108	1.82864	6.36e-09	0.861329	No	9.87e-09	25	25	1.8
494	815	g_Gemmiger	2.56873e+17	8.06849e+08	17.4097	8.90679	1.82864	6.36e-09	0.861329	No	9.87e-09	25	25	1.8
495	816	g_Gemmiger	2.36151e+17	2.63722e+08	17.3732	8.42115	1.82864	6.36e-09	0.861329	No	9.87e-09	25	25	1.8
496	817	g_Gemmiger	3.62354e+18	2.50917e+09	18.5591	9.39953	1.82864	6.36e-09	0.861329	No	9.87e-09	25	25	1.8
497	818	g_Gemmiger	4.27071e+16	2.86896e+08	16.6305	8.45772	1.82864	6.36e-09	0.861329	No	9.87e-09	25	25	1.8
498	819	g_Gemmiger	1.23855e+17	5.13076e+08	17.0929	8.71018	1.82864	6.36e-09	0.861329	No	9.87e-09	25	25	1.8
499	820	g_Gemmiger	1.82302e+16	1.3984e+08	16.2608	8.14563	1.82864	6.36e-09	0.861329	No	9.87e-09	25	25	1.8
500	821	g_Gemmiger	1.67005e+17	4.49597e+08	17.2227	8.65282	1.82864	6.36e-09	0.861329	No	9.87e-09	25	25	1.8
501	800	uc_f_Porphyromonadaceae	0	0	#NAME?	#NAME?	1.48884	1.38e-06	0.92567	No	1.68e-06	26	26	1.5
502	801	uc_f_Porphyromonadaceae	0	0	#NAME?	#NAME?	1.48884	1.38e-06	0.92567	No	1.68e-06	26	26	1.5
503	802	uc_f_Porphyromonadaceae	2.52218e+17	6.99272e+08	17.4018	8.84465	1.48884	1.38e-06	0.92567	No	1.68e-06	26	26	1.5
504	803	uc_f_Porphyromonadaceae	0	0	#NAME?	#NAME?	1.48884	1.38e-06	0.92567	No	1.68e-06	26	26	1.5
505	804	uc_f_Porphyromonadaceae	4.26616e+16	2.35962e+08	16.63	8.37284	1.48884	1.38e-06	0.92567	No	1.68e-06	26	26	1.5
506	805	uc_f_Porphyromonadaceae	0	0	#NAME?	#NAME?	1.48884	1.38e-06	0.92567	No	1.68e-06	26	26	1.5
507	806	uc_f_Porphyromonadaceae	4.61479e+17	7.66369e+08	17.6642	8.88444	1.48884	1.38e-06	0.92567	No	1.68e-06	26	26	1.5
508	807	uc_f_Porphyromonadaceae	1500767501831020	2.12783e+07	15.1763	7.32794	1.48884	1.38e-06	0.92567	No	1.68e-06	26	26	1.5
509	808	uc_f_Porphyromonadaceae	3.13365e+16	8.70081e+07	16.4961	7.93956	1.48884	1.38e-06	0.92567	No	1.68e-06	26	26	1.5
510	809	uc_f_Porphyromonadaceae	0	0	#NAME?	#NAME?	1.48884	1.38e-06	0.92567	No	1.68e-06	26	26	1.5
511	810	uc_f_Porphyromonadaceae	1.40383e+16	1.35365e+08	16.1473	8.13151	1.48884	1.38e-06	0.92567	No	1.68e-06	26	26	1.5
512	811	uc_f_Porphyromonadaceae	0	0	#NAME?	#NAME?	1.48884	1.38e-06	0.92567	No	1.68e-06	26	26	1.5
513	814	uc_f_Porphyromonadaceae	0	0	#NAME?	#NAME?	1.48884	1.38e-06	0.92567	No	1.68e-06	26	26	1.5
514	815	uc_f_Porphyromonadaceae	0	0	#NAME?	#NAME?	1.48884	1.38e-06	0.92567	No	1.68e-06	26	26	1.5
515	816	uc_f_Porphyromonadaceae	6.55361e+16	3.29313e+08	16.8165	8.51761	1.48884	1.38e-06	0.92567	No	1.68e-06	26	26	1.5
516	817	uc_f_Porphyromonadaceae	8.94909e+16	3.55057e+08	16.9518	8.5503	1.48884	1.38e-06	0.92567	No	1.68e-06	26	26	1.5
517	818	uc_f_Porphyromonadaceae	2060894749241880	9.03603e+06	15.3141	6.95598	1.48884	1.38e-06	0.92567	No	1.68e-06	26	26	1.5
518	819	uc_f_Porphyromonadaceae	0	0	#NAME?	#NAME?	1.48884	1.38e-06	0.92567	No	1.68e-06	26	26	1.5
519	820	uc_f_Porphyromonadaceae	5.01823e+19	8.61821e+09	19.7006	9.93542	1.48884	1.38e-06	0.92567	No	1.68e-06	26	26	1.5
520	821	uc_f_Porphyromonadaceae	3.1043e+16	1.71732e+08	16.492	8.23485	1.48884	1.38e-06	0.92567	No	1.68e-06	26	26	1.5
521	800	g_Akkermansia	1.60893e+17	1.99492e+08	17.2065	8.29993	1.80883	4.02e-09	0.915801	No	6.86e-09	27	27	1.8
522	801	g_Akkermansia	0	0	#NAME?	#NAME?	1.80883	4.02e-09	0.915801	No	6.86e-09	27	27	1.8
523	802	g_Akkermansia	3.20477e+17	6.80737e+08	17.5058	8.83298	1.80883	4.02e-09	0.915801	No	6.86e-09	27	27	1.8
524	803	g_Akkermansia	6.50337e+17	4.43698e+08	17.8131	8.64709	1.80883	4.02e-09	0.915801	No	6.86e-09	27	27	1.8
525	804	g_Akkermansia	2.00835e+19	4.35549e+09	19.3028	9.63904	1.80883	4.02e-09	0.915801	No	6.86e-09	27	27	1.8
526	805	g_Akkermansia	0	0	#NAME?	#NAME?	1.80883	4.02e-09	0.915801	No	6.86e-09	27	27	1.8
527	806	g_Akkermansia	1.81996e+19	1.85085e+09	19.2601	9.26737	1.80883	4.02e-09	0.915801	No	6.86e-09	27	27	1.8
528	807	g_Akkermansia	0	0	#NAME?	#NAME?	1.80883	4.02e-09	0.915801	No	6.86e-09	27	27	1.8
529	808	g_Akkermansia	4.83306e+17	2.3012e+08	17.6842	8.36195	1.80883	4.02e-09	0.915801	No	6.86e-09	27	27	1.8
530	809	g_Akkermansia	8.23285e+17	4.48719e+08	17.9156	8.65197	1.80883	4.02e-09	0.915801	No	6.86e-09	27	27	1.8
531	810	g_Akkermansia	1.24365e+19	2.63254e+09	19.0947	9.42038	1.80883	4.02e-09	0.915801	No	6.86e-09	27	27	1.8
532	811	g_Akkermansia	1392845061284800	1.74941e+07	15.1439	7.24289	1.80883	4.02e-09	0.915801	No	6.86e-09	27	27	1.8
533	814	g_Akkermansia	1.70526e+17	2.15629e+08	17.2318	8.33371	1.80883	4.02e-09	0.915801	No	6.86e-09	27	27	1.8
534	815	g_Akkermansia	4.39326e+18	1.375e+09	18.6428	9.1383	1.80883	4.02e-09	0.915801	No	6.86e-09	27	27	1.8
535	816	g_Akkermansia	1.87629e+16	1.49221e+08	16.2733	8.17383	1.80883	4.02e-09	0.915801	No	6.86e-09	27	27	1.8
536	817	g_Akkermansia	9.10245e+18	1.8623e+09	18.9592	9.27005	1.80883	4.02e-09	0.915801	No	6.86e-09	27	27	1.8
537	818	g_Akkermansia	9.72155e+17	8.06463e+08	17.9877	8.90658	1.80883	4.02e-09	0.915801	No	6.86e-09	27	27	1.8
538	819	g_Akkermansia	0	0	#NAME?	#NAME?	1.80883	4.02e-09	0.915801	No	6.86e-09	27	27	1.8
539	820	g_Akkermansia	8.49432e+17	8.5538e+08	17.9291	8.93216	1.80883	4.02e-09	0.915801	No	6.86e-09	27	27	1.8
540	821	g_Akkermansia	5.08664e+17	7.31336e+08	17.7064	8.86412	1.80883	4.02e-09	0.915801	No	6.86e-09	27	27	1.8
541	800	g_Clostridium_XVIII	3.7918e+17	6.21625e+08	17.5788	8.79353	1.7785	1.15e-10	0.900429	No	2.89e-10	28	28	1.8
542	801	g_Clostridium_XVIII	5.47908e+17	6.28502e+08	17.7387	8.79831	1.7785	1.15e-10	0.900429	No	2.89e-10	28	28	1.8
543	802	g_Clostridium_XVIII	3.61127e+16	2.91751e+08	16.5577	8.46501	1.7785	1.15e-10	0.900429	No	2.89e-10	28	28	1.8
544	803	g_Clostridium_XVIII	9920546933821920	7.43139e+07	15.9965	7.87107	1.7785	1.15e-10	0.900429	No	2.89e-10	28	28	1.8
545	804	g_Clostridium_XVIII	4.76929e+17	7.51989e+08	17.6785	8.87621	1.7785	1.15e-10	0.900429	No	2.89e-10	28	28	1.8
546	805	g_Clostridium_XVIII	3.34909e+17	7.272e+08	17.5249	8.86165	1.7785	1.15e-10	0.900429	No	2.89e-10	28	28	1.8
547	806	g_Clostridium_XVIII	7.07402e+16	2.98775e+08	16.8497	8.47534	1.7785	1.15e-10	0.900429	No	2.89e-10	28	28	1.8
548	807	g_Clostridium_XVIII	1.60867e+18	1.75102e+09	18.2065	9.24329	1.7785	1.15e-10	0.900429	No	2.89e-10	28	28	1.8
549	808	g_Clostridium_XVIII	2.1102e+17	4.77134e+08	17.3243	8.67864	1.7785	1.15e-10	0.900429	No	2.89e-10	28	28	1.8
550	809	g_Clostridium_XVIII	3.88704e+18	1.96251e+09	18.5896	9.29281	1.7785	1.15e-10	0.900429	No	2.89e-10	28	28	1.8
551	810	g_Clostridium_XVIII	9.58138e+16	4.41728e+08	16.9814	8.64516	1.7785	1.15e-10	0.900429	No	2.89e-10	28	28	1.8
552	811	g_Clostridium_XVIII	5.30222e+16	2.67575e+08	16.7245	8.42745	1.7785	1.15e-10	0.900429	No	2.89e-10	28	28	1.8
553	814	g_Clostridium_XVIII	5.88016e+16	2.19972e+08	16.7694	8.34237	1.7785	1.15e-10	0.900429	No	2.89e-10	28	28	1.8
554	815	g_Clostridium_XVIII	4.74852e+17	1.10428e+09	17.6766	9.04308	1.7785	1.15e-10	0.900429	No	2.89e-10	28	28	1.8
555	816	g_Clostridium_XVIII	1.57299e+18	6.07189e+08	18.1967	8.78332	1.7785	1.15e-10	0.900429	No	2.89e-10	28	28	1.8
556	817	g_Clostridium_XVIII	9.06569e+17	9.29016e+08	17.9574	8.96802	1.7785	1.15e-10	0.900429	No	2.89e-10	28	28	1.8
557	818	g_Clostridium_XVIII	9.09243e+16	3.4112e+08	16.9587	8.53291	1.7785	1.15e-10	0.900429	No	2.89e-10	28	28	1.8
558	819	g_Clostridium_XVIII	2.91196e+18	2.12908e+09	18.4642	9.32819	1.7785	1.15e-10	0.900429	No	2.89e-10	28	28	1.8
559	820	g_Clostridium_XVIII	1.28909e+16	7.26421e+07	16.1103	7.86119	1.7785	1.15e-10	0.900429	No	2.89e-10	28	28	1.8
560	821	g_Clostridium_XVIII	2.07891e+16	1.71735e+08	16.3178	8.23486	1.7785	1.15e-10	0.900429	No	2.89e-10	28	28	1.8
561	800	g_Parabacteroides	1.10379e+16	1.90589e+08	16.0429	8.2801	2.36541	3.74e-11	0.923954	No	1.24e-10	29	29	2.4
562	801	g_Parabacteroides	5.17794e+17	7.69636e+08	17.7142	8.88629	2.36541	3.74e-11	0.923954	No	1.24e-10	29	29	2.4
563	802	g_Parabacteroides	2.59556e+16	1.68261e+08	16.4142	8.22598	2.36541	3.74e-11	0.923954	No	1.24e-10	29	29	2.4
564	803	g_Parabacteroides	8.46556e+17	7.80805e+08	17.9277	8.89254	2.36541	3.74e-11	0.923954	No	1.24e-10	29	29	2.4
565	804	g_Parabacteroides	3.17492e+17	6.77016e+08	17.5017	8.8306	2.36541	3.74e-11	0.923954	No	1.24e-10	29	29	2.4
566	805	g_Parabacteroides	0	0	#NAME?	#NAME?	2.36541	3.74e-11	0.923954	No	1.24e-10	29	29	2.4
567	806	g_Parabacteroides	7.36465e+17	1.04572e+09	17.8672	9.01941	2.36541	3.74e-11	0.923954	No	1.24e-10	29	29	2.4
568	807	g_Parabacteroides	5.13256e+17	7.44733e+08	17.7103	8.872	2.36541	3.74e-11	0.923954	No	1.24e-10	29	29	2.4
569	808	g_Parabacteroides	1.49366e+19	2.15555e+09	19.1743	9.33356	2.36541	3.74e-11	0.923954	No	1.24e-10	29	29	2.4
570	809	g_Parabacteroides	1.09986e+17	3.56091e+08	17.0413	8.55156	2.36541	3.74e-11	0.923954	No	1.24e-10	29	29	2.4
571	810	g_Parabacteroides	4.64305e+16	2.81416e+08	16.6668	8.44935	2.36541	3.74e-11	0.923954	No	1.24e-10	29	29	2.4
572	811	g_Parabacteroides	9.59681e+16	3.6945e+08	16.9821	8.56756	2.36541	3.74e-11	0.923954	No	1.24e-10	29	29	2.4
573	814	g_Parabacteroides	2.27216e+17	7.01893e+08	17.3564	8.84627	2.36541	3.74e-11	0.923954	No	1.24e-10	29	29	2.4
574	815	g_Parabacteroides	2.81898e+17	5.61039e+08	17.4501	8.74899	2.36541	3.74e-11	0.923954	No	1.24e-10	29	29	2.4
575	816	g_Parabacteroides	2.16513e+18	1.82794e+09	18.3355	9.26196	2.36541	3.74e-11	0.923954	No	1.24e-10	29	29	2.4
576	817	g_Parabacteroides	3.45356e+16	2.93302e+08	16.5383	8.46731	2.36541	3.74e-11	0.923954	No	1.24e-10	29	29	2.4
577	818	g_Parabacteroides	1.03941e+17	4.72133e+08	17.0168	8.67406	2.36541	3.74e-11	0.923954	No	1.24e-10	29	29	2.4
578	819	g_Parabacteroides	2.31935e+17	5.17934e+08	17.3654	8.71427	2.36541	3.74e-11	0.923954	No	1.24e-10	29	29	2.4
579	820	g_Parabacteroides	9.75873e+16	3.71392e+08	16.9894	8.56983	2.36541	3.74e-11	0.923954	No	1.24e-10	29	29	2.4
580	821	g_Parabacteroides	3.61862e+17	8.95317e+08	17.5585	8.95198	2.36541	3.74e-11	0.923954	No	1.24e-10	29	29	2.4
581	800	g_Dialister	0	0	#NAME?	#NAME?	1.74036	3.65e-05	0.847092	No	3.85e-05	30	30	1.7
582	801	g_Dialister	5.50838e+18	3.73345e+09	18.741	9.57211	1.74036	3.65e-05	0.847092	No	3.85e-05	30	30	1.7
583	802	g_Dialister	0	0	#NAME?	#NAME?	1.74036	3.65e-05	0.847092	No	3.85e-05	30	30	1.7
584	803	g_Dialister	9.1582e+17	1.31388e+09	17.9618	9.11856	1.74036	3.65e-05	0.847092	No	3.85e-05	30	30	1.7
585	804	g_Dialister	0	0	#NAME?	#NAME?	1.74036	3.65e-05	0.847092	No	3.85e-05	30	30	1.7
586	805	g_Dialister	1.828e+17	2.741e+08	17.262	8.43791	1.74036	3.65e-05	0.847092	No	3.85e-05	30	30	1.7
587	806	g_Dialister	6.0751e+16	2.80856e+08	16.7836	8.44848	1.74036	3.65e-05	0.847092	No	3.85e-05	30	30	1.7
588	807	g_Dialister	0	0	#NAME?	#NAME?	1.74036	3.65e-05	0.847092	No	3.85e-05	30	30	1.7
589	808	g_Dialister	1.63978e+18	1.11423e+09	18.2148	9.04697	1.74036	3.65e-05	0.847092	No	3.85e-05	30	30	1.7
590	809	g_Dialister	0	0	#NAME?	#NAME?	1.74036	3.65e-05	0.847092	No	3.85e-05	30	30	1.7
591	810	g_Dialister	5.18975e+17	9.72498e+08	17.7151	8.98789	1.74036	3.65e-05	0.847092	No	3.85e-05	30	30	1.7
592	811	g_Dialister	4.74187e+16	3.73568e+08	16.6759	8.57237	1.74036	3.65e-05	0.847092	No	3.85e-05	30	30	1.7
593	814	g_Dialister	0	0	#NAME?	#NAME?	1.74036	3.65e-05	0.847092	No	3.85e-05	30	30	1.7
594	815	g_Dialister	5.21942e+17	9.43985e+08	17.7176	8.97497	1.74036	3.65e-05	0.847092	No	3.85e-05	30	30	1.7
595	816	g_Dialister	0	0	#NAME?	#NAME?	1.74036	3.65e-05	0.847092	No	3.85e-05	30	30	1.7
596	817	g_Dialister	3.49158e+17	7.01663e+08	17.543	8.84613	1.74036	3.65e-05	0.847092	No	3.85e-05	30	30	1.7
597	818	g_Dialister	1.01577e+17	5.22968e+08	17.0068	8.71847	1.74036	3.65e-05	0.847092	No	3.85e-05	30	30	1.7
598	819	g_Dialister	0	0	#NAME?	#NAME?	1.74036	3.65e-05	0.847092	No	3.85e-05	30	30	1.7
599	820	g_Dialister	1.20401e+17	4.15878e+08	17.0806	8.61897	1.74036	3.65e-05	0.847092	No	3.85e-05	30	30	1.7
600	821	g_Dialister	0	0	#NAME?	#NAME?	1.74036	3.65e-05	0.847092	No	3.85e-05	30	30	1.7
601	800	g_Desulfovibrio	6.14267e+16	3.15273e+08	16.7884	8.49869	1.3798	3.69e-05	0.943116	No	3.85e-05	31	31	1.4
602	801	g_Desulfovibrio	0	0	#NAME?	#NAME?	1.3798	3.69e-05	0.943116	No	3.85e-05	31	31	1.4
603	802	g_Desulfovibrio	1.29353e+17	5.74241e+08	17.1118	8.75909	1.3798	3.69e-05	0.943116	No	3.85e-05	31	31	1.4
604	803	g_Desulfovibrio	0	0	#NAME?	#NAME?	1.3798	3.69e-05	0.943116	No	3.85e-05	31	31	1.4
605	804	g_Desulfovibrio	2.56624e+17	6.24082e+08	17.4093	8.79524	1.3798	3.69e-05	0.943116	No	3.85e-05	31	31	1.4
606	805	g_Desulfovibrio	0	0	#NAME?	#NAME?	1.3798	3.69e-05	0.943116	No	3.85e-05	31	31	1.4
607	806	g_Desulfovibrio	1.65998e+16	1.46403e+08	16.2201	8.16555	1.3798	3.69e-05	0.943116	No	3.85e-05	31	31	1.4
608	807	g_Desulfovibrio	0	0	#NAME?	#NAME?	1.3798	3.69e-05	0.943116	No	3.85e-05	31	31	1.4
609	808	g_Desulfovibrio	0	0	#NAME?	#NAME?	1.3798	3.69e-05	0.943116	No	3.85e-05	31	31	1.4
610	809	g_Desulfovibrio	0	0	#NAME?	#NAME?	1.3798	3.69e-05	0.943116	No	3.85e-05	31	31	1.4
611	810	g_Desulfovibrio	1.96021e+17	6.76834e+08	17.2923	8.83048	1.3798	3.69e-05	0.943116	No	3.85e-05	31	31	1.4
612	811	g_Desulfovibrio	0	0	#NAME?	#NAME?	1.3798	3.69e-05	0.943116	No	3.85e-05	31	31	1.4
613	814	g_Desulfovibrio	0	0	#NAME?	#NAME?	1.3798	3.69e-05	0.943116	No	3.85e-05	31	31	1.4
614	815	g_Desulfovibrio	0	0	#NAME?	#NAME?	1.3798	3.69e-05	0.943116	No	3.85e-05	31	31	1.4
615	816	g_Desulfovibrio	1.9913e+19	7.56014e+09	19.2991	9.87853	1.3798	3.69e-05	0.943116	No	3.85e-05	31	31	1.4
616	817	g_Desulfovibrio	1088686058656260	7.01707e+06	15.0369	6.84616	1.3798	3.69e-05	0.943116	No	3.85e-05	31	31	1.4
617	818	g_Desulfovibrio	1.75217e+17	5.82826e+08	17.2436	8.76554	1.3798	3.69e-05	0.943116	No	3.85e-05	31	31	1.4
618	819	g_Desulfovibrio	0	0	#NAME?	#NAME?	1.3798	3.69e-05	0.943116	No	3.85e-05	31	31	1.4
619	820	g_Desulfovibrio	0	0	#NAME?	#NAME?	1.3798	3.69e-05	0.943116	No	3.85e-05	31	31	1.4
620	821	g_Desulfovibrio	0	0	#NAME?	#NAME?	1.3798	3.69e-05	0.943116	No	3.85e-05	31	31	1.4
621	800	g_Sporobacter	2.74738e+17	6.75074e+08	17.4389	8.82935	1.57687	2.22e-10	0.944212	No	5.24e-10	32	32	1.6
622	801	g_Sporobacter	0	0	#NAME?	#NAME?	1.57687	2.22e-10	0.944212	No	5.24e-10	32	32	1.6
623	802	g_Sporobacter	2.35201e+17	6.63766e+08	17.3714	8.82201	1.57687	2.22e-10	0.944212	No	5.24e-10	32	32	1.6
624	803	g_Sporobacter	1.49523e+17	4.57713e+08	17.1747	8.66059	1.57687	2.22e-10	0.944212	No	5.24e-10	32	32	1.6
625	804	g_Sporobacter	4.99528e+17	1.00338e+09	17.6986	9.00147	1.57687	2.22e-10	0.944212	No	5.24e-10	32	32	1.6
626	805	g_Sporobacter	0	0	#NAME?	#NAME?	1.57687	2.22e-10	0.944212	No	5.24e-10	32	32	1.6
627	806	g_Sporobacter	1.70474e+18	1.21753e+09	18.2317	9.08548	1.57687	2.22e-10	0.944212	No	5.24e-10	32	32	1.6
628	807	g_Sporobacter	0	0	#NAME?	#NAME?	1.57687	2.22e-10	0.944212	No	5.24e-10	32	32	1.6
629	808	g_Sporobacter	4.56505e+17	7.83055e+08	17.6594	8.89379	1.57687	2.22e-10	0.944212	No	5.24e-10	32	32	1.6
630	809	g_Sporobacter	0	0	#NAME?	#NAME?	1.57687	2.22e-10	0.944212	No	5.24e-10	32	32	1.6
631	810	g_Sporobacter	9.46373e+17	1.39285e+09	17.9761	9.1439	1.57687	2.22e-10	0.944212	No	5.24e-10	32	32	1.6
632	811	g_Sporobacter	1.93615e+16	1.32754e+08	16.2869	8.12305	1.57687	2.22e-10	0.944212	No	5.24e-10	32	32	1.6
633	814	g_Sporobacter	6.4725e+16	3.06815e+08	16.8111	8.48688	1.57687	2.22e-10	0.944212	No	5.24e-10	32	32	1.6
634	815	g_Sporobacter	7.41026e+16	2.47574e+08	16.8698	8.3937	1.57687	2.22e-10	0.944212	No	5.24e-10	32	32	1.6
635	816	g_Sporobacter	1.16431e+16	1.08057e+08	16.0661	8.03365	1.57687	2.22e-10	0.944212	No	5.24e-10	32	32	1.6
636	817	g_Sporobacter	4.10631e+17	8.05496e+08	17.6135	8.90606	1.57687	2.22e-10	0.944212	No	5.24e-10	32	32	1.6
637	818	g_Sporobacter	1.84983e+17	6.74319e+08	17.2671	8.82887	1.57687	2.22e-10	0.944212	No	5.24e-10	32	32	1.6
638	819	g_Sporobacter	1.41113e+16	7.06841e+07	16.1496	7.84932	1.57687	2.22e-10	0.944212	No	5.24e-10	32	32	1.6
639	820	g_Sporobacter	6.40158e+17	1.10872e+09	17.8063	9.04482	1.57687	2.22e-10	0.944212	No	5.24e-10	32	32	1.6
640	821	g_Sporobacter	3.14204e+17	9.45501e+08	17.4972	8.97566	1.57687	2.22e-10	0.944212	No	5.24e-10	32	32	1.6
641	800	g_Butyricicoccus	5.59142e+16	3.54455e+08	16.7475	8.54956	1.62822	4.58e-09	0.850388	No	7.28e-09	33	33	1.6
642	801	g_Butyricicoccus	2.71775e+16	2.01778e+08	16.4342	8.30487	1.62822	4.58e-09	0.850388	No	7.28e-09	33	33	1.6
643	802	g_Butyricicoccus	6.32961e+16	2.74773e+08	16.8014	8.43897	1.62822	4.58e-09	0.850388	No	7.28e-09	33	33	1.6
644	803	g_Butyricicoccus	7.69592e+16	1.91701e+08	16.8863	8.28263	1.62822	4.58e-09	0.850388	No	7.28e-09	33	33	1.6
645	804	g_Butyricicoccus	5.66719e+17	9.48242e+08	17.7534	8.97692	1.62822	4.58e-09	0.850388	No	7.28e-09	33	33	1.6
646	805	g_Butyricicoccus	1.77963e+17	6.55858e+08	17.2503	8.81681	1.62822	4.58e-09	0.850388	No	7.28e-09	33	33	1.6
647	806	g_Butyricicoccus	2.84346e+16	1.62837e+08	16.4538	8.21175	1.62822	4.58e-09	0.850388	No	7.28e-09	33	33	1.6
648	807	g_Butyricicoccus	4.84507e+17	7.38463e+08	17.6853	8.86833	1.62822	4.58e-09	0.850388	No	7.28e-09	33	33	1.6
649	808	g_Butyricicoccus	3.0576e+17	5.78183e+08	17.4854	8.76207	1.62822	4.58e-09	0.850388	No	7.28e-09	33	33	1.6
650	809	g_Butyricicoccus	3.21234e+17	6.62698e+08	17.5068	8.82132	1.62822	4.58e-09	0.850388	No	7.28e-09	33	33	1.6
651	810	g_Butyricicoccus	1.87408e+17	5.98457e+08	17.2728	8.77703	1.62822	4.58e-09	0.850388	No	7.28e-09	33	33	1.6
652	811	g_Butyricicoccus	5.56307e+17	8.24329e+08	17.7453	8.9161	1.62822	4.58e-09	0.850388	No	7.28e-09	33	33	1.6
653	814	g_Butyricicoccus	9.12211e+16	3.57461e+08	16.9601	8.55323	1.62822	4.58e-09	0.850388	No	7.28e-09	33	33	1.6
654	815	g_Butyricicoccus	2.20247e+17	6.82177e+08	17.3429	8.8339	1.62822	4.58e-09	0.850388	No	7.28e-09	33	33	1.6
655	816	g_Butyricicoccus	1.05825e+17	3.31898e+08	17.0246	8.521	1.62822	4.58e-09	0.850388	No	7.28e-09	33	33	1.6
656	817	g_Butyricicoccus	4.48188e+16	2.35768e+08	16.6515	8.37248	1.62822	4.58e-09	0.850388	No	7.28e-09	33	33	1.6
657	818	g_Butyricicoccus	2.93491e+17	7.79368e+08	17.4676	8.89174	1.62822	4.58e-09	0.850388	No	7.28e-09	33	33	1.6
658	819	g_Butyricicoccus	1.14677e+17	4.32634e+08	17.0595	8.63612	1.62822	4.58e-09	0.850388	No	7.28e-09	33	33	1.6
659	820	g_Butyricicoccus	1.75585e+17	5.24845e+08	17.2445	8.72003	1.62822	4.58e-09	0.850388	No	7.28e-09	33	33	1.6
660	821	g_Butyricicoccus	8.03703e+16	4.84324e+08	16.9051	8.68514	1.62822	4.58e-09	0.850388	No	7.28e-09	33	33	1.6
661	800	g_Barnesiella	6.07258e+16	3.08143e+08	16.7834	8.48875	1.77378	6.85e-09	0.90917	No	1.02e-08	35	34	1.8
662	801	g_Barnesiella	9.99032e+17	7.23334e+08	17.9996	8.85934	1.77378	6.85e-09	0.90917	No	1.02e-08	35	34	1.8
663	802	g_Barnesiella	1.60444e+16	1.55909e+08	16.2053	8.19287	1.77378	6.85e-09	0.90917	No	1.02e-08	35	34	1.8
664	803	g_Barnesiella	0	0	#NAME?	#NAME?	1.77378	6.85e-09	0.90917	No	1.02e-08	35	34	1.8
665	804	g_Barnesiella	2.77805e+18	1.77964e+09	18.4437	9.25033	1.77378	6.85e-09	0.90917	No	1.02e-08	35	34	1.8
666	805	g_Barnesiella	0	0	#NAME?	#NAME?	1.77378	6.85e-09	0.90917	No	1.02e-08	35	34	1.8
667	806	g_Barnesiella	3.19335e+17	7.85794e+08	17.5042	8.89531	1.77378	6.85e-09	0.90917	No	1.02e-08	35	34	1.8
668	807	g_Barnesiella	3.8676e+17	5.14427e+08	17.5874	8.71132	1.77378	6.85e-09	0.90917	No	1.02e-08	35	34	1.8
669	808	g_Barnesiella	1.38205e+16	7.01653e+07	16.1405	7.84612	1.77378	6.85e-09	0.90917	No	1.02e-08	35	34	1.8
670	809	g_Barnesiella	0	0	#NAME?	#NAME?	1.77378	6.85e-09	0.90917	No	1.02e-08	35	34	1.8
671	810	g_Barnesiella	1.44951e+17	4.99907e+08	17.1612	8.69889	1.77378	6.85e-09	0.90917	No	1.02e-08	35	34	1.8
672	811	g_Barnesiella	2.5109e+17	7.87252e+08	17.3998	8.89611	1.77378	6.85e-09	0.90917	No	1.02e-08	35	34	1.8
673	814	g_Barnesiella	5.93762e+17	1.01305e+09	17.7736	9.00563	1.77378	6.85e-09	0.90917	No	1.02e-08	35	34	1.8
674	815	g_Barnesiella	0	0	#NAME?	#NAME?	1.77378	6.85e-09	0.90917	No	1.02e-08	35	34	1.8
675	816	g_Barnesiella	9.78376e+16	3.78191e+08	16.9905	8.57771	1.77378	6.85e-09	0.90917	No	1.02e-08	35	34	1.8
676	817	g_Barnesiella	9.4491e+16	3.94338e+08	16.9754	8.59587	1.77378	6.85e-09	0.90917	No	1.02e-08	35	34	1.8
677	818	g_Barnesiella	1.18396e+18	9.32969e+08	18.0733	8.96987	1.77378	6.85e-09	0.90917	No	1.02e-08	35	34	1.8
678	819	g_Barnesiella	1.28155e+17	3.59512e+08	17.1077	8.55571	1.77378	6.85e-09	0.90917	No	1.02e-08	35	34	1.8
679	820	g_Barnesiella	6162902054729200	8.08149e+07	15.7898	7.90749	1.77378	6.85e-09	0.90917	No	1.02e-08	35	34	1.8
680	821	g_Barnesiella	8.87971e+17	1.4356e+09	17.9484	9.15703	1.77378	6.85e-09	0.90917	No	1.02e-08	35	34	1.8
681	800	uc_f_Coriobacteriaceae	1.77569e+16	1.40717e+08	16.2494	8.14835	1.71508	4.82e-13	0.962483	No	3.52e-12	36	35	1.7
682	801	uc_f_Coriobacteriaceae	0	0	#NAME?	#NAME?	1.71508	4.82e-13	0.962483	No	3.52e-12	36	35	1.7
683	802	uc_f_Coriobacteriaceae	2.12888e+16	1.7289e+08	16.3282	8.23777	1.71508	4.82e-13	0.962483	No	3.52e-12	36	35	1.7
684	803	uc_f_Coriobacteriaceae	8.32555e+16	2.0785e+08	16.9204	8.31775	1.71508	4.82e-13	0.962483	No	3.52e-12	36	35	1.7
685	804	uc_f_Coriobacteriaceae	2.04337e+18	1.41797e+09	18.3103	9.15167	1.71508	4.82e-13	0.962483	No	3.52e-12	36	35	1.7
686	805	uc_f_Coriobacteriaceae	0	0	#NAME?	#NAME?	1.71508	4.82e-13	0.962483	No	3.52e-12	36	35	1.7
687	806	uc_f_Coriobacteriaceae	2.57075e+16	1.58357e+08	16.4101	8.19964	1.71508	4.82e-13	0.962483	No	3.52e-12	36	35	1.7
688	807	uc_f_Coriobacteriaceae	1.44722e+19	4.13408e+09	19.1605	9.61638	1.71508	4.82e-13	0.962483	No	3.52e-12	36	35	1.7
689	808	uc_f_Coriobacteriaceae	1.01772e+16	7.4375e+07	16.0076	7.87143	1.71508	4.82e-13	0.962483	No	3.52e-12	36	35	1.7
690	809	uc_f_Coriobacteriaceae	7369364016805760	6.06824e+07	15.8674	7.78306	1.71508	4.82e-13	0.962483	No	3.52e-12	36	35	1.7
691	810	uc_f_Coriobacteriaceae	1.12929e+17	3.34858e+08	17.0528	8.52486	1.71508	4.82e-13	0.962483	No	3.52e-12	36	35	1.7
692	811	uc_f_Coriobacteriaceae	6.52171e+17	5.93817e+08	17.8144	8.77365	1.71508	4.82e-13	0.962483	No	3.52e-12	36	35	1.7
693	814	uc_f_Coriobacteriaceae	3.3984e+16	2.01162e+08	16.5313	8.30355	1.71508	4.82e-13	0.962483	No	3.52e-12	36	35	1.7
694	815	uc_f_Coriobacteriaceae	1.02532e+18	8.6209e+08	18.0109	8.93555	1.71508	4.82e-13	0.962483	No	3.52e-12	36	35	1.7
695	816	uc_f_Coriobacteriaceae	835748432416023	9.00492e+06	14.9221	6.95448	1.71508	4.82e-13	0.962483	No	3.52e-12	36	35	1.7
696	817	uc_f_Coriobacteriaceae	6839967270174910	7.29734e+07	15.8351	7.86316	1.71508	4.82e-13	0.962483	No	3.52e-12	36	35	1.7
697	818	uc_f_Coriobacteriaceae	7195717485087190	6.77719e+07	15.8571	7.83105	1.71508	4.82e-13	0.962483	No	3.52e-12	36	35	1.7
698	819	uc_f_Coriobacteriaceae	1.88038e+17	3.93655e+08	17.2742	8.59512	1.71508	4.82e-13	0.962483	No	3.52e-12	36	35	1.7
699	820	uc_f_Coriobacteriaceae	1.84288e+16	1.08964e+08	16.2655	8.03728	1.71508	4.82e-13	0.962483	No	3.52e-12	36	35	1.7
700	821	uc_f_Coriobacteriaceae	1.15596e+16	6.75383e+07	16.0629	7.82955	1.71508	4.82e-13	0.962483	No	3.52e-12	36	35	1.7
701	800	g_Parasutterella	6602514846670720	9.4404e+07	15.8197	7.97499	1.43059	4.76e-13	0.976771	No	3.52e-12	37	36	1.4
702	801	g_Parasutterella	4864179444423500	3.19778e+07	15.687	7.50485	1.43059	4.76e-13	0.976771	No	3.52e-12	37	36	1.4
703	802	g_Parasutterella	3.2246e+16	1.85245e+08	16.5085	8.26775	1.43059	4.76e-13	0.976771	No	3.52e-12	37	36	1.4
704	803	g_Parasutterella	0	0	#NAME?	#NAME?	1.43059	4.76e-13	0.976771	No	3.52e-12	37	36	1.4
705	804	g_Parasutterella	1.48845e+18	2.13907e+09	18.1727	9.33023	1.43059	4.76e-13	0.976771	No	3.52e-12	37	36	1.4
706	805	g_Parasutterella	5.80082e+13	1.25211e+06	13.7635	6.09764	1.43059	4.76e-13	0.976771	No	3.52e-12	37	36	1.4
707	806	g_Parasutterella	6840099694296990	7.17077e+07	15.8351	7.85557	1.43059	4.76e-13	0.976771	No	3.52e-12	37	36	1.4
708	807	g_Parasutterella	7.16037e+16	2.75361e+08	16.8549	8.4399	1.43059	4.76e-13	0.976771	No	3.52e-12	37	36	1.4
709	808	g_Parasutterella	5.55807e+16	2.16114e+08	16.7449	8.33468	1.43059	4.76e-13	0.976771	No	3.52e-12	37	36	1.4
710	809	g_Parasutterella	0	0	#NAME?	#NAME?	1.43059	4.76e-13	0.976771	No	3.52e-12	37	36	1.4
711	810	g_Parasutterella	2408238900511340	3.08736e+07	15.3817	7.48959	1.43059	4.76e-13	0.976771	No	3.52e-12	37	36	1.4
712	811	g_Parasutterella	2920060114369720	4.42511e+07	15.4654	7.64592	1.43059	4.76e-13	0.976771	No	3.52e-12	37	36	1.4
713	814	g_Parasutterella	5.55761e+17	1.28803e+09	17.7449	9.10992	1.43059	4.76e-13	0.976771	No	3.52e-12	37	36	1.4
714	815	g_Parasutterella	0	0	#NAME?	#NAME?	1.43059	4.76e-13	0.976771	No	3.52e-12	37	36	1.4
715	816	g_Parasutterella	5.95805e+13	1.28647e+06	13.7751	6.1094	1.43059	4.76e-13	0.976771	No	3.52e-12	37	36	1.4
716	817	g_Parasutterella	6.63072e+17	1.089e+09	17.8216	9.03703	1.43059	4.76e-13	0.976771	No	3.52e-12	37	36	1.4
717	818	g_Parasutterella	2.17989e+18	1.91677e+09	18.3384	9.28257	1.43059	4.76e-13	0.976771	No	3.52e-12	37	36	1.4
718	819	g_Parasutterella	2.26861e+18	1.54289e+09	18.3558	9.18833	1.43059	4.76e-13	0.976771	No	3.52e-12	37	36	1.4
719	820	g_Parasutterella	0	0	#NAME?	#NAME?	1.43059	4.76e-13	0.976771	No	3.52e-12	37	36	1.4
720	821	g_Parasutterella	5.88901e+16	2.60491e+08	16.77	8.41579	1.43059	4.76e-13	0.976771	No	3.52e-12	37	36	1.4
721	800	g_Aestuariispira	0	0	#NAME?	#NAME?	1.71991	6.36e-08	0.930594	No	8.59e-08	38	37	1.7
722	801	g_Aestuariispira	0	0	#NAME?	#NAME?	1.71991	6.36e-08	0.930594	No	8.59e-08	38	37	1.7
723	802	g_Aestuariispira	2388015456216830	1.38912e+07	15.378	7.14274	1.71991	6.36e-08	0.930594	No	8.59e-08	38	37	1.7
724	803	g_Aestuariispira	0	0	#NAME?	#NAME?	1.71991	6.36e-08	0.930594	No	8.59e-08	38	37	1.7
725	804	g_Aestuariispira	2.20903e+16	1.8524e+08	16.3442	8.26773	1.71991	6.36e-08	0.930594	No	8.59e-08	38	37	1.7
726	805	g_Aestuariispira	0	0	#NAME?	#NAME?	1.71991	6.36e-08	0.930594	No	8.59e-08	38	37	1.7
727	806	g_Aestuariispira	2.0904e+17	3.67513e+08	17.3202	8.56527	1.71991	6.36e-08	0.930594	No	8.59e-08	38	37	1.7
728	807	g_Aestuariispira	3.13554e+16	9.8879e+07	16.4963	7.9951	1.71991	6.36e-08	0.930594	No	8.59e-08	38	37	1.7
729	808	g_Aestuariispira	3610789238418060	2.80667e+07	15.5576	7.44819	1.71991	6.36e-08	0.930594	No	8.59e-08	38	37	1.7
730	809	g_Aestuariispira	0	0	#NAME?	#NAME?	1.71991	6.36e-08	0.930594	No	8.59e-08	38	37	1.7
731	810	g_Aestuariispira	1.4561e+16	1.3893e+08	16.1632	8.1428	1.71991	6.36e-08	0.930594	No	8.59e-08	38	37	1.7
732	811	g_Aestuariispira	0	0	#NAME?	#NAME?	1.71991	6.36e-08	0.930594	No	8.59e-08	38	37	1.7
733	814	g_Aestuariispira	3.09106e+16	8.39318e+07	16.4901	7.92393	1.71991	6.36e-08	0.930594	No	8.59e-08	38	37	1.7
734	815	g_Aestuariispira	2.29224e+18	1.04371e+09	18.3603	9.01858	1.71991	6.36e-08	0.930594	No	8.59e-08	38	37	1.7
735	816	g_Aestuariispira	1.62013e+17	4.16788e+08	17.2095	8.61992	1.71991	6.36e-08	0.930594	No	8.59e-08	38	37	1.7
736	817	g_Aestuariispira	1027756132729050	1.54378e+07	15.0119	7.18858	1.71991	6.36e-08	0.930594	No	8.59e-08	38	37	1.7
737	818	g_Aestuariispira	1.34591e+17	4.8343e+08	17.129	8.68433	1.71991	6.36e-08	0.930594	No	8.59e-08	38	37	1.7
738	819	g_Aestuariispira	5.36127e+19	4.55529e+09	19.7293	9.65852	1.71991	6.36e-08	0.930594	No	8.59e-08	38	37	1.7
739	820	g_Aestuariispira	0	0	#NAME?	#NAME?	1.71991	6.36e-08	0.930594	No	8.59e-08	38	37	1.7
740	821	g_Aestuariispira	1.76672e+18	9.41606e+08	18.2472	8.97387	1.71991	6.36e-08	0.930594	No	8.59e-08	38	37	1.7
741	800	g_Paraprevotella	0	0	#NAME?	#NAME?	2.39159	1.74e-05	0.929521	No	1.92e-05	39	38	2.4
742	801	g_Paraprevotella	1.03931e+17	3.47336e+08	17.0167	8.54075	2.39159	1.74e-05	0.929521	No	1.92e-05	39	38	2.4
743	802	g_Paraprevotella	2.72753e+16	2.40814e+08	16.4358	8.38168	2.39159	1.74e-05	0.929521	No	1.92e-05	39	38	2.4
744	803	g_Paraprevotella	0	0	#NAME?	#NAME?	2.39159	1.74e-05	0.929521	No	1.92e-05	39	38	2.4
745	804	g_Paraprevotella	0	0	#NAME?	#NAME?	2.39159	1.74e-05	0.929521	No	1.92e-05	39	38	2.4
746	805	g_Paraprevotella	0	0	#NAME?	#NAME?	2.39159	1.74e-05	0.929521	No	1.92e-05	39	38	2.4
747	806	g_Paraprevotella	4.65059e+17	7.46957e+08	17.6675	8.8733	2.39159	1.74e-05	0.929521	No	1.92e-05	39	38	2.4
748	807	g_Paraprevotella	0	0	#NAME?	#NAME?	2.39159	1.74e-05	0.929521	No	1.92e-05	39	38	2.4
749	808	g_Paraprevotella	2.7662e+17	3.67674e+08	17.4419	8.56546	2.39159	1.74e-05	0.929521	No	1.92e-05	39	38	2.4
750	809	g_Paraprevotella	0	0	#NAME?	#NAME?	2.39159	1.74e-05	0.929521	No	1.92e-05	39	38	2.4
751	810	g_Paraprevotella	0	0	#NAME?	#NAME?	2.39159	1.74e-05	0.929521	No	1.92e-05	39	38	2.4
752	811	g_Paraprevotella	0	0	#NAME?	#NAME?	2.39159	1.74e-05	0.929521	No	1.92e-05	39	38	2.4
753	814	g_Paraprevotella	3.22141e+17	8.72674e+08	17.508	8.94085	2.39159	1.74e-05	0.929521	No	1.92e-05	39	38	2.4
754	815	g_Paraprevotella	0	0	#NAME?	#NAME?	2.39159	1.74e-05	0.929521	No	1.92e-05	39	38	2.4
755	816	g_Paraprevotella	9.53558e+16	3.80771e+08	16.9793	8.58066	2.39159	1.74e-05	0.929521	No	1.92e-05	39	38	2.4
756	817	g_Paraprevotella	0	0	#NAME?	#NAME?	2.39159	1.74e-05	0.929521	No	1.92e-05	39	38	2.4
757	818	g_Paraprevotella	7.95866e+17	8.59552e+08	17.9008	8.93427	2.39159	1.74e-05	0.929521	No	1.92e-05	39	38	2.4
758	819	g_Paraprevotella	0	0	#NAME?	#NAME?	2.39159	1.74e-05	0.929521	No	1.92e-05	39	38	2.4
759	820	g_Paraprevotella	9.07183e+17	9.26193e+08	17.9577	8.9667	2.39159	1.74e-05	0.929521	No	1.92e-05	39	38	2.4
760	821	g_Paraprevotella	4.2549e+19	4.01527e+09	19.6289	9.60371	2.39159	1.74e-05	0.929521	No	1.92e-05	39	38	2.4
761	800	g_Adlercreutzia	1.71876e+16	2.58271e+08	16.2352	8.41208	1.31898	4.32e-10	0.925856	No	8.53e-10	40	39	1.3
762	801	g_Adlercreutzia	0	0	#NAME?	#NAME?	1.31898	4.32e-10	0.925856	No	8.53e-10	40	39	1.3
763	802	g_Adlercreutzia	0	0	#NAME?	#NAME?	1.31898	4.32e-10	0.925856	No	8.53e-10	40	39	1.3
764	803	g_Adlercreutzia	2.38254e+16	2.11086e+08	16.377	8.32446	1.31898	4.32e-10	0.925856	No	8.53e-10	40	39	1.3
765	804	g_Adlercreutzia	3.10064e+16	2.51399e+08	16.4915	8.40036	1.31898	4.32e-10	0.925856	No	8.53e-10	40	39	1.3
766	805	g_Adlercreutzia	1.33543e+17	4.21803e+08	17.1256	8.62511	1.31898	4.32e-10	0.925856	No	8.53e-10	40	39	1.3
767	806	g_Adlercreutzia	3.56998e+16	2.49484e+08	16.5527	8.39704	1.31898	4.32e-10	0.925856	No	8.53e-10	40	39	1.3
768	807	g_Adlercreutzia	1.07464e+18	1.12519e+09	18.0313	9.05123	1.31898	4.32e-10	0.925856	No	8.53e-10	40	39	1.3
769	808	g_Adlercreutzia	4086083331616800	4.49062e+07	15.6113	7.65231	1.31898	4.32e-10	0.925856	No	8.53e-10	40	39	1.3
770	809	g_Adlercreutzia	0	0	#NAME?	#NAME?	1.31898	4.32e-10	0.925856	No	8.53e-10	40	39	1.3
771	810	g_Adlercreutzia	624935605462394	7.12363e+06	14.7958	6.8527	1.31898	4.32e-10	0.925856	No	8.53e-10	40	39	1.3
772	811	g_Adlercreutzia	1.45922e+17	4.26058e+08	17.1641	8.62947	1.31898	4.32e-10	0.925856	No	8.53e-10	40	39	1.3
773	814	g_Adlercreutzia	3.33364e+16	2.51812e+08	16.5229	8.40108	1.31898	4.32e-10	0.925856	No	8.53e-10	40	39	1.3
774	815	g_Adlercreutzia	2.31953e+17	5.842e+08	17.3654	8.76656	1.31898	4.32e-10	0.925856	No	8.53e-10	40	39	1.3
775	816	g_Adlercreutzia	1.94366e+17	6.63772e+08	17.2886	8.82202	1.31898	4.32e-10	0.925856	No	8.53e-10	40	39	1.3
776	817	g_Adlercreutzia	3.20249e+17	8.18135e+08	17.5055	8.91282	1.31898	4.32e-10	0.925856	No	8.53e-10	40	39	1.3
777	818	g_Adlercreutzia	5446076960449710	5.76066e+07	15.7361	7.76047	1.31898	4.32e-10	0.925856	No	8.53e-10	40	39	1.3
778	819	g_Adlercreutzia	1104237932928710	7.31179e+06	15.0431	6.86402	1.31898	4.32e-10	0.925856	No	8.53e-10	40	39	1.3
779	820	g_Adlercreutzia	3724119529666840	4.35857e+07	15.571	7.63934	1.31898	4.32e-10	0.925856	No	8.53e-10	40	39	1.3
780	821	g_Adlercreutzia	2.70257e+16	1.35078e+08	16.4318	8.13059	1.31898	4.32e-10	0.925856	No	8.53e-10	40	39	1.3
781	800	g_Hespellia	1.2951e+16	1.3715e+08	16.1123	8.1372	1.60425	2.83e-08	0.834914	No	3.98e-08	41	40	1.6
782	801	g_Hespellia	3780912991624040	2.64617e+07	15.5776	7.42262	1.60425	2.83e-08	0.834914	No	3.98e-08	41	40	1.6
783	802	g_Hespellia	3747874726404790	3.08752e+07	15.5738	7.48961	1.60425	2.83e-08	0.834914	No	3.98e-08	41	40	1.6
784	803	g_Hespellia	3.74486e+17	2.43392e+08	17.5734	8.38631	1.60425	2.83e-08	0.834914	No	3.98e-08	41	40	1.6
785	804	g_Hespellia	3278037717813880	3.96933e+07	15.5156	7.59872	1.60425	2.83e-08	0.834914	No	3.98e-08	41	40	1.6
786	805	g_Hespellia	7247916850874190	1.01381e+08	15.8602	8.00596	1.60425	2.83e-08	0.834914	No	3.98e-08	41	40	1.6
787	806	g_Hespellia	2098690188668290	1.79264e+07	15.3219	7.25349	1.60425	2.83e-08	0.834914	No	3.98e-08	41	40	1.6
788	807	g_Hespellia	7.85426e+16	4.23052e+08	16.8951	8.62639	1.60425	2.83e-08	0.834914	No	3.98e-08	41	40	1.6
789	808	g_Hespellia	5561476619530670	4.49102e+07	15.7452	7.65235	1.60425	2.83e-08	0.834914	No	3.98e-08	41	40	1.6
790	809	g_Hespellia	0	0	#NAME?	#NAME?	1.60425	2.83e-08	0.834914	No	3.98e-08	41	40	1.6
791	810	g_Hespellia	1.92748e+19	2.7476e+09	19.285	9.43895	1.60425	2.83e-08	0.834914	No	3.98e-08	41	40	1.6
792	811	g_Hespellia	1.12506e+16	1.0497e+08	16.0512	8.02106	1.60425	2.83e-08	0.834914	No	3.98e-08	41	40	1.6
793	814	g_Hespellia	1167541576676820	1.44729e+07	15.0673	7.16056	1.60425	2.83e-08	0.834914	No	3.98e-08	41	40	1.6
794	815	g_Hespellia	1.21838e+16	1.30021e+08	16.0858	8.11401	1.60425	2.83e-08	0.834914	No	3.98e-08	41	40	1.6
795	816	g_Hespellia	1770455590708960	2.05837e+07	15.2481	7.31352	1.60425	2.83e-08	0.834914	No	3.98e-08	41	40	1.6
796	817	g_Hespellia	2.50357e+16	2.14709e+08	16.3986	8.33185	1.60425	2.83e-08	0.834914	No	3.98e-08	41	40	1.6
797	818	g_Hespellia	2492548081510510	5.98636e+07	15.3966	7.77716	1.60425	2.83e-08	0.834914	No	3.98e-08	41	40	1.6
798	819	g_Hespellia	2.96719e+16	2.29115e+08	16.4723	8.36005	1.60425	2.83e-08	0.834914	No	3.98e-08	41	40	1.6
799	820	g_Hespellia	4059102961189420	6.71951e+07	15.6084	7.82734	1.60425	2.83e-08	0.834914	No	3.98e-08	41	40	1.6
800	821	g_Hespellia	1.93934e+16	2.54705e+08	16.2877	8.40604	1.60425	2.83e-08	0.834914	No	3.98e-08	41	40	1.6
801	800	g_Streptococcus	4422184539937990	6.05628e+07	15.6456	7.78221	1.63593	1.24e-11	0.922133	No	5.04e-11	42	41	1.6
802	801	g_Streptococcus	2.11103e+16	1.09156e+08	16.3245	8.03805	1.63593	1.24e-11	0.922133	No	5.04e-11	42	41	1.6
803	802	g_Streptococcus	4575103486233990	4.3223e+07	15.6604	7.63571	1.63593	1.24e-11	0.922133	No	5.04e-11	42	41	1.6
804	803	g_Streptococcus	4794945825135880	4.4155e+07	15.6808	7.64498	1.63593	1.24e-11	0.922133	No	5.04e-11	42	41	1.6
805	804	g_Streptococcus	1388811861682360	1.76417e+07	15.1426	7.24654	1.63593	1.24e-11	0.922133	No	5.04e-11	42	41	1.6
806	805	g_Streptococcus	4.72457e+16	2.05271e+08	16.6744	8.31233	1.63593	1.24e-11	0.922133	No	5.04e-11	42	41	1.6
807	806	g_Streptococcus	7535369169459470	5.67644e+07	15.8771	7.75408	1.63593	1.24e-11	0.922133	No	5.04e-11	42	41	1.6
808	807	g_Streptococcus	5.52694e+18	2.96268e+09	18.7425	9.47168	1.63593	1.24e-11	0.922133	No	5.04e-11	42	41	1.6
809	808	g_Streptococcus	9.92962e+17	4.12576e+08	17.9969	8.6155	1.63593	1.24e-11	0.922133	No	5.04e-11	42	41	1.6
810	809	g_Streptococcus	1.74165e+16	5.26936e+07	16.241	7.72176	1.63593	1.24e-11	0.922133	No	5.04e-11	42	41	1.6
811	810	g_Streptococcus	1122931883312510	1.30615e+07	15.0504	7.11599	1.63593	1.24e-11	0.922133	No	5.04e-11	42	41	1.6
812	811	g_Streptococcus	1.06752e+16	9.36516e+07	16.0284	7.97152	1.63593	1.24e-11	0.922133	No	5.04e-11	42	41	1.6
813	814	g_Streptococcus	9651338828638050	9.84116e+07	15.9846	7.99305	1.63593	1.24e-11	0.922133	No	5.04e-11	42	41	1.6
814	815	g_Streptococcus	1.9561e+16	1.85236e+08	16.2914	8.26773	1.63593	1.24e-11	0.922133	No	5.04e-11	42	41	1.6
815	816	g_Streptococcus	1.6713e+16	8.10426e+07	16.2231	7.90871	1.63593	1.24e-11	0.922133	No	5.04e-11	42	41	1.6
816	817	g_Streptococcus	1.15405e+16	6.73633e+07	16.0622	7.82842	1.63593	1.24e-11	0.922133	No	5.04e-11	42	41	1.6
817	818	g_Streptococcus	1488258330202910	1.80729e+07	15.1727	7.25703	1.63593	1.24e-11	0.922133	No	5.04e-11	42	41	1.6
818	819	g_Streptococcus	4.15778e+16	1.64521e+08	16.6189	8.21622	1.63593	1.24e-11	0.922133	No	5.04e-11	42	41	1.6
819	820	g_Streptococcus	743506878898801	1.5437e+07	14.8713	7.18856	1.63593	1.24e-11	0.922133	No	5.04e-11	42	41	1.6
820	821	g_Streptococcus	2.42091e+16	1.56297e+08	16.384	8.19395	1.63593	1.24e-11	0.922133	No	5.04e-11	42	41	1.6
821	800	g_Bilophila	2.31631e+16	1.38933e+08	16.3648	8.1428	1.58538	2.79e-10	0.930058	No	5.98e-10	44	42	1.6
822	801	g_Bilophila	6.38301e+16	2.98805e+08	16.805	8.47539	1.58538	2.79e-10	0.930058	No	5.98e-10	44	42	1.6
823	802	g_Bilophila	1.93392e+16	2.08396e+08	16.2864	8.31889	1.58538	2.79e-10	0.930058	No	5.98e-10	44	42	1.6
824	803	g_Bilophila	0	0	#NAME?	#NAME?	1.58538	2.79e-10	0.930058	No	5.98e-10	44	42	1.6
825	804	g_Bilophila	6.50516e+16	3.55043e+08	16.8133	8.55028	1.58538	2.79e-10	0.930058	No	5.98e-10	44	42	1.6
826	805	g_Bilophila	0	0	#NAME?	#NAME?	1.58538	2.79e-10	0.930058	No	5.98e-10	44	42	1.6
827	806	g_Bilophila	1.95678e+16	1.61342e+08	16.2915	8.20775	1.58538	2.79e-10	0.930058	No	5.98e-10	44	42	1.6
828	807	g_Bilophila	1.20186e+17	3.93017e+08	17.0799	8.59441	1.58538	2.79e-10	0.930058	No	5.98e-10	44	42	1.6
829	808	g_Bilophila	2.39644e+16	1.44549e+08	16.3796	8.16001	1.58538	2.79e-10	0.930058	No	5.98e-10	44	42	1.6
830	809	g_Bilophila	0	0	#NAME?	#NAME?	1.58538	2.79e-10	0.930058	No	5.98e-10	44	42	1.6
831	810	g_Bilophila	2092618405034620	3.91859e+07	15.3207	7.59313	1.58538	2.79e-10	0.930058	No	5.98e-10	44	42	1.6
832	811	g_Bilophila	8541378185116910	1.05998e+08	15.9315	8.0253	1.58538	2.79e-10	0.930058	No	5.98e-10	44	42	1.6
833	814	g_Bilophila	7.22805e+16	4.67448e+08	16.859	8.66973	1.58538	2.79e-10	0.930058	No	5.98e-10	44	42	1.6
834	815	g_Bilophila	2.32787e+16	1.78108e+08	16.367	8.25068	1.58538	2.79e-10	0.930058	No	5.98e-10	44	42	1.6
835	816	g_Bilophila	4307474265201060	5.27401e+07	15.6342	7.72214	1.58538	2.79e-10	0.930058	No	5.98e-10	44	42	1.6
836	817	g_Bilophila	3.88931e+16	2.55418e+08	16.5899	8.40725	1.58538	2.79e-10	0.930058	No	5.98e-10	44	42	1.6
837	818	g_Bilophila	1.41507e+17	4.32601e+08	17.1508	8.63609	1.58538	2.79e-10	0.930058	No	5.98e-10	44	42	1.6
838	819	g_Bilophila	6.38492e+16	2.09619e+08	16.8052	8.32143	1.58538	2.79e-10	0.930058	No	5.98e-10	44	42	1.6
839	820	g_Bilophila	5.0873e+16	2.59696e+08	16.7065	8.41447	1.58538	2.79e-10	0.930058	No	5.98e-10	44	42	1.6
840	821	g_Bilophila	1.43664e+17	5.0747e+08	17.1573	8.70541	1.58538	2.79e-10	0.930058	No	5.98e-10	44	42	1.6
841	800	g_Clostridium_XlVb	5186996553072310	6.76862e+07	15.7149	7.8305	1.44048	7.76e-13	0.951729	No	4.72e-12	45	43	1.4
842	801	g_Clostridium_XlVb	2.19699e+17	5.75562e+08	17.3418	8.76009	1.44048	7.76e-13	0.951729	No	4.72e-12	45	43	1.4
843	802	g_Clostridium_XlVb	8058438946033600	9.41633e+07	15.9063	7.97388	1.44048	7.76e-13	0.951729	No	4.72e-12	45	43	1.4
844	803	g_Clostridium_XlVb	3.17901e+16	2.05699e+08	16.5023	8.31323	1.44048	7.76e-13	0.951729	No	4.72e-12	45	43	1.4
845	804	g_Clostridium_XlVb	1960879206872840	3.30794e+07	15.2925	7.51956	1.44048	7.76e-13	0.951729	No	4.72e-12	45	43	1.4
846	805	g_Clostridium_XlVb	6852289563133790	8.51091e+07	15.8358	7.92998	1.44048	7.76e-13	0.951729	No	4.72e-12	45	43	1.4
847	806	g_Clostridium_XlVb	567220711477119	1.19504e+07	14.7538	7.07738	1.44048	7.76e-13	0.951729	No	4.72e-12	45	43	1.4
848	807	g_Clostridium_XlVb	2.92335e+17	5.92029e+08	17.4659	8.77234	1.44048	7.76e-13	0.951729	No	4.72e-12	45	43	1.4
849	808	g_Clostridium_XlVb	4890039710067260	4.49061e+07	15.6893	7.65231	1.44048	7.76e-13	0.951729	No	4.72e-12	45	43	1.4
850	809	g_Clostridium_XlVb	0	0	#NAME?	#NAME?	1.44048	7.76e-13	0.951729	No	4.72e-12	45	43	1.4
851	810	g_Clostridium_XlVb	625207917386704	7.12502e+06	14.796	6.85279	1.44048	7.76e-13	0.951729	No	4.72e-12	45	43	1.4
852	811	g_Clostridium_XlVb	2.23392e+16	1.50252e+08	16.3491	8.17682	1.44048	7.76e-13	0.951729	No	4.72e-12	45	43	1.4
853	814	g_Clostridium_XlVb	2.86998e+16	1.53402e+08	16.4579	8.18583	1.44048	7.76e-13	0.951729	No	4.72e-12	45	43	1.4
854	815	g_Clostridium_XlVb	2.5576e+16	2.03044e+08	16.4078	8.30759	1.44048	7.76e-13	0.951729	No	4.72e-12	45	43	1.4
855	816	g_Clostridium_XlVb	1.20815e+17	3.1517e+08	17.0821	8.49855	1.44048	7.76e-13	0.951729	No	4.72e-12	45	43	1.4
856	817	g_Clostridium_XlVb	8973471942514510	7.43783e+07	15.953	7.87145	1.44048	7.76e-13	0.951729	No	4.72e-12	45	43	1.4
857	818	g_Clostridium_XlVb	7518884747600780	1.1521e+08	15.8762	8.06149	1.44048	7.76e-13	0.951729	No	4.72e-12	45	43	1.4
858	819	g_Clostridium_XlVb	1.23694e+17	5.17952e+08	17.0923	8.71429	1.44048	7.76e-13	0.951729	No	4.72e-12	45	43	1.4
859	820	g_Clostridium_XlVb	2.92938e+16	1.70711e+08	16.4668	8.23226	1.44048	7.76e-13	0.951729	No	4.72e-12	45	43	1.4
860	821	g_Clostridium_XlVb	7.68211e+16	3.80123e+08	16.8855	8.57992	1.44048	7.76e-13	0.951729	No	4.72e-12	45	43	1.4
861	800	g_Butyricimonas	4857981352366340	5.70003e+07	15.6865	7.75588	1.80627	6.8e-09	0.893146	No	1.02e-08	46	44	1.8
862	801	g_Butyricimonas	0	0	#NAME?	#NAME?	1.80627	6.8e-09	0.893146	No	1.02e-08	46	44	1.8
863	802	g_Butyricimonas	2.01048e+16	1.51279e+08	16.3033	8.17978	1.80627	6.8e-09	0.893146	No	1.02e-08	46	44	1.8
864	803	g_Butyricimonas	1.34173e+17	3.86631e+08	17.1277	8.5873	1.80627	6.8e-09	0.893146	No	1.02e-08	46	44	1.8
865	804	g_Butyricimonas	9008053475587660	9.2621e+07	15.9546	7.96671	1.80627	6.8e-09	0.893146	No	1.02e-08	46	44	1.8
866	805	g_Butyricimonas	0	0	#NAME?	#NAME?	1.80627	6.8e-09	0.893146	No	1.02e-08	46	44	1.8
867	806	g_Butyricimonas	2.43028e+16	2.43509e+08	16.3857	8.38651	1.80627	6.8e-09	0.893146	No	1.02e-08	46	44	1.8
868	807	g_Butyricimonas	6.04473e+17	6.3459e+08	17.7814	8.80249	1.80627	6.8e-09	0.893146	No	1.02e-08	46	44	1.8
869	808	g_Butyricimonas	6.92079e+16	1.72618e+08	16.8402	8.23709	1.80627	6.8e-09	0.893146	No	1.02e-08	46	44	1.8
870	809	g_Butyricimonas	0	0	#NAME?	#NAME?	1.80627	6.8e-09	0.893146	No	1.02e-08	46	44	1.8
871	810	g_Butyricimonas	3.5412e+16	2.19675e+08	16.5492	8.34178	1.80627	6.8e-09	0.893146	No	1.02e-08	46	44	1.8
872	811	g_Butyricimonas	1.27694e+16	1.23491e+08	16.1062	8.09164	1.80627	6.8e-09	0.893146	No	1.02e-08	46	44	1.8
873	814	g_Butyricimonas	1.80958e+16	1.56302e+08	16.2576	8.19397	1.80627	6.8e-09	0.893146	No	1.02e-08	46	44	1.8
874	815	g_Butyricimonas	6.25736e+16	2.17291e+08	16.7964	8.33704	1.80627	6.8e-09	0.893146	No	1.02e-08	46	44	1.8
875	816	g_Butyricimonas	9.42868e+16	4.43798e+08	16.9745	8.64719	1.80627	6.8e-09	0.893146	No	1.02e-08	46	44	1.8
876	817	g_Butyricimonas	7192387063013570	7.71824e+07	15.8569	7.88752	1.80627	6.8e-09	0.893146	No	1.02e-08	46	44	1.8
877	818	g_Butyricimonas	4.63184e+16	2.29289e+08	16.6658	8.36038	1.80627	6.8e-09	0.893146	No	1.02e-08	46	44	1.8
878	819	g_Butyricimonas	2.60437e+16	1.51116e+08	16.4157	8.17931	1.80627	6.8e-09	0.893146	No	1.02e-08	46	44	1.8
879	820	g_Butyricimonas	4253785117242300	5.72046e+07	15.6288	7.75743	1.80627	6.8e-09	0.893146	No	1.02e-08	46	44	1.8
880	821	g_Butyricimonas	1.58346e+16	1.42787e+08	16.1996	8.15469	1.80627	6.8e-09	0.893146	No	1.02e-08	46	44	1.8
881	800	uc_f_Rikenellaceae	0	0	#NAME?	#NAME?	1.42335	2.42e-05	0.973752	No	2.64e-05	47	45	1.4
882	801	uc_f_Rikenellaceae	0	0	#NAME?	#NAME?	1.42335	2.42e-05	0.973752	No	2.64e-05	47	45	1.4
883	802	uc_f_Rikenellaceae	0	0	#NAME?	#NAME?	1.42335	2.42e-05	0.973752	No	2.64e-05	47	45	1.4
884	803	uc_f_Rikenellaceae	638781932789136	8.61536e+06	14.8054	6.93527	1.42335	2.42e-05	0.973752	No	2.64e-05	47	45	1.4
885	804	uc_f_Rikenellaceae	0	0	#NAME?	#NAME?	1.42335	2.42e-05	0.973752	No	2.64e-05	47	45	1.4
886	805	uc_f_Rikenellaceae	0	0	#NAME?	#NAME?	1.42335	2.42e-05	0.973752	No	2.64e-05	47	45	1.4
887	806	uc_f_Rikenellaceae	1388490892049820	1.04574e+07	15.1425	7.01942	1.42335	2.42e-05	0.973752	No	2.64e-05	47	45	1.4
888	807	uc_f_Rikenellaceae	0	0	#NAME?	#NAME?	1.42335	2.42e-05	0.973752	No	2.64e-05	47	45	1.4
889	808	uc_f_Rikenellaceae	3058729911934760	2.94713e+07	15.4855	7.4694	1.42335	2.42e-05	0.973752	No	2.64e-05	47	45	1.4
890	809	uc_f_Rikenellaceae	0	0	#NAME?	#NAME?	1.42335	2.42e-05	0.973752	No	2.64e-05	47	45	1.4
891	810	uc_f_Rikenellaceae	8.65477e+16	5.14155e+08	16.9373	8.71109	1.42335	2.42e-05	0.973752	No	2.64e-05	47	45	1.4
892	811	uc_f_Rikenellaceae	0	0	#NAME?	#NAME?	1.42335	2.42e-05	0.973752	No	2.64e-05	47	45	1.4
893	814	uc_f_Rikenellaceae	0	0	#NAME?	#NAME?	1.42335	2.42e-05	0.973752	No	2.64e-05	47	45	1.4
894	815	uc_f_Rikenellaceae	6.81978e+18	3.12224e+09	18.8338	9.49447	1.42335	2.42e-05	0.973752	No	2.64e-05	47	45	1.4
895	816	uc_f_Rikenellaceae	2.03313e+17	5.87888e+08	17.3082	8.76929	1.42335	2.42e-05	0.973752	No	2.64e-05	47	45	1.4
896	817	uc_f_Rikenellaceae	0	0	#NAME?	#NAME?	1.42335	2.42e-05	0.973752	No	2.64e-05	47	45	1.4
897	818	uc_f_Rikenellaceae	102026453589336	2.25932e+06	14.0087	6.35398	1.42335	2.42e-05	0.973752	No	2.64e-05	47	45	1.4
898	819	uc_f_Rikenellaceae	0	0	#NAME?	#NAME?	1.42335	2.42e-05	0.973752	No	2.64e-05	47	45	1.4
899	820	uc_f_Rikenellaceae	0	0	#NAME?	#NAME?	1.42335	2.42e-05	0.973752	No	2.64e-05	47	45	1.4
900	821	uc_f_Rikenellaceae	0	0	#NAME?	#NAME?	1.42335	2.42e-05	0.973752	No	2.64e-05	47	45	1.4
901	800	g_Intestinimonas	2.37577e+16	2.79645e+08	16.3758	8.44661	1.52296	7.51e-07	0.77939	No	9.3e-07	48	46	1.5
902	801	g_Intestinimonas	0	0	#NAME?	#NAME?	1.52296	7.51e-07	0.77939	No	9.3e-07	48	46	1.5
903	802	g_Intestinimonas	7976478628515800	9.57066e+07	15.9018	7.98094	1.52296	7.51e-07	0.77939	No	9.3e-07	48	46	1.5
904	803	g_Intestinimonas	8124243269874350	8.29257e+07	15.9098	7.91869	1.52296	7.51e-07	0.77939	No	9.3e-07	48	46	1.5
905	804	g_Intestinimonas	1.31132e+16	1.05853e+08	16.1177	8.0247	1.52296	7.51e-07	0.77939	No	9.3e-07	48	46	1.5
906	805	g_Intestinimonas	0	0	#NAME?	#NAME?	1.52296	7.51e-07	0.77939	No	9.3e-07	48	46	1.5
907	806	g_Intestinimonas	2.64445e+16	1.97197e+08	16.4223	8.2949	1.52296	7.51e-07	0.77939	No	9.3e-07	48	46	1.5
908	807	g_Intestinimonas	6.18712e+16	3.40447e+08	16.7915	8.53205	1.52296	7.51e-07	0.77939	No	9.3e-07	48	46	1.5
909	808	g_Intestinimonas	1.78303e+16	1.58578e+08	16.2512	8.20024	1.52296	7.51e-07	0.77939	No	9.3e-07	48	46	1.5
910	809	g_Intestinimonas	6.13482e+16	1.58087e+08	16.7878	8.1989	1.52296	7.51e-07	0.77939	No	9.3e-07	48	46	1.5
911	810	g_Intestinimonas	6.96355e+16	3.11111e+08	16.8428	8.49292	1.52296	7.51e-07	0.77939	No	9.3e-07	48	46	1.5
912	811	g_Intestinimonas	1.76923e+16	1.65685e+08	16.2478	8.21928	1.52296	7.51e-07	0.77939	No	9.3e-07	48	46	1.5
913	814	g_Intestinimonas	2628877133965760	4.63106e+07	15.4198	7.66568	1.52296	7.51e-07	0.77939	No	9.3e-07	48	46	1.5
914	815	g_Intestinimonas	6747137150066050	1.44269e+08	15.8291	8.15917	1.52296	7.51e-07	0.77939	No	9.3e-07	48	46	1.5
915	816	g_Intestinimonas	8.52752e+16	3.38324e+08	16.9308	8.52933	1.52296	7.51e-07	0.77939	No	9.3e-07	48	46	1.5
916	817	g_Intestinimonas	8.29513e+16	3.52238e+08	16.9188	8.54684	1.52296	7.51e-07	0.77939	No	9.3e-07	48	46	1.5
917	818	g_Intestinimonas	9591970279943430	1.07306e+08	15.9819	8.03063	1.52296	7.51e-07	0.77939	No	9.3e-07	48	46	1.5
918	819	g_Intestinimonas	2.43896e+16	1.35274e+08	16.3872	8.13121	1.52296	7.51e-07	0.77939	No	9.3e-07	48	46	1.5
919	820	g_Intestinimonas	2.98504e+16	1.40747e+08	16.4749	8.14844	1.52296	7.51e-07	0.77939	No	9.3e-07	48	46	1.5
920	821	g_Intestinimonas	5.88031e+16	3.7627e+08	16.7694	8.5755	1.52296	7.51e-07	0.77939	No	9.3e-07	48	46	1.5
921	800	g_Flavonifractor	7219072229217580	6.41215e+07	15.8585	7.807	1.37482	6.42e-10	0.908063	No	1.2e-09	49	47	1.4
922	801	g_Flavonifractor	2.30539e+17	5.62338e+08	17.3627	8.75	1.37482	6.42e-10	0.908063	No	1.2e-09	49	47	1.4
923	802	g_Flavonifractor	1173462746850730	1.23496e+07	15.0695	7.09165	1.37482	6.42e-10	0.908063	No	1.2e-09	49	47	1.4
924	803	g_Flavonifractor	3400899563314450	2.58461e+07	15.5316	7.41239	1.37482	6.42e-10	0.908063	No	1.2e-09	49	47	1.4
925	804	g_Flavonifractor	7914926293983380	8.82109e+07	15.8984	7.94552	1.37482	6.42e-10	0.908063	No	1.2e-09	49	47	1.4
926	805	g_Flavonifractor	1.93722e+16	1.63963e+08	16.2872	8.21475	1.37482	6.42e-10	0.908063	No	1.2e-09	49	47	1.4
927	806	g_Flavonifractor	1240669967209660	1.79266e+07	15.0937	7.2535	1.37482	6.42e-10	0.908063	No	1.2e-09	49	47	1.4
928	807	g_Flavonifractor	1.36271e+17	3.50458e+08	17.1344	8.54464	1.37482	6.42e-10	0.908063	No	1.2e-09	49	47	1.4
929	808	g_Flavonifractor	9.00885e+16	1.27711e+08	16.9547	8.10623	1.37482	6.42e-10	0.908063	No	1.2e-09	49	47	1.4
930	809	g_Flavonifractor	1.90757e+17	5.65284e+08	17.2805	8.75227	1.37482	6.42e-10	0.908063	No	1.2e-09	49	47	1.4
931	810	g_Flavonifractor	879808928993021	2.01861e+07	14.9444	7.30505	1.37482	6.42e-10	0.908063	No	1.2e-09	49	47	1.4
932	811	g_Flavonifractor	4733686864255560	6.68922e+07	15.6752	7.82538	1.37482	6.42e-10	0.908063	No	1.2e-09	49	47	1.4
933	814	g_Flavonifractor	5257915450659760	3.47323e+07	15.7208	7.54073	1.37482	6.42e-10	0.908063	No	1.2e-09	49	47	1.4
934	815	g_Flavonifractor	1.01114e+16	7.65878e+07	16.0048	7.88416	1.37482	6.42e-10	0.908063	No	1.2e-09	49	47	1.4
935	816	g_Flavonifractor	1.63551e+17	5.48007e+08	17.2137	8.73879	1.37482	6.42e-10	0.908063	No	1.2e-09	49	47	1.4
936	817	g_Flavonifractor	3.83019e+16	2.21729e+08	16.5832	8.34582	1.37482	6.42e-10	0.908063	No	1.2e-09	49	47	1.4
937	818	g_Flavonifractor	0	0	#NAME?	#NAME?	1.37482	6.42e-10	0.908063	No	1.2e-09	49	47	1.4
938	819	g_Flavonifractor	3673383558489400	3.41249e+07	15.5651	7.53307	1.37482	6.42e-10	0.908063	No	1.2e-09	49	47	1.4
939	820	g_Flavonifractor	0	0	#NAME?	#NAME?	1.37482	6.42e-10	0.908063	No	1.2e-09	49	47	1.4
940	821	g_Flavonifractor	5.05337e+16	4.86256e+08	16.7036	8.68686	1.37482	6.42e-10	0.908063	No	1.2e-09	49	47	1.4
941	800	g_Senegalimassilia	9.29002e+16	3.68702e+08	16.968	8.56668	1.52329	2.24e-08	0.981002	No	3.27e-08	50	48	1.5
942	801	g_Senegalimassilia	0	0	#NAME?	#NAME?	1.52329	2.24e-08	0.981002	No	3.27e-08	50	48	1.5
943	802	g_Senegalimassilia	3904459642006960	3.70477e+07	15.5916	7.56876	1.52329	2.24e-08	0.981002	No	3.27e-08	50	48	1.5
944	803	g_Senegalimassilia	0	0	#NAME?	#NAME?	1.52329	2.24e-08	0.981002	No	3.27e-08	50	48	1.5
945	804	g_Senegalimassilia	1.67081e+16	1.03645e+08	16.2229	8.01555	1.52329	2.24e-08	0.981002	No	3.27e-08	50	48	1.5
946	805	g_Senegalimassilia	1.14131e+17	4.14289e+08	17.0574	8.6173	1.52329	2.24e-08	0.981002	No	3.27e-08	50	48	1.5
947	806	g_Senegalimassilia	0	0	#NAME?	#NAME?	1.52329	2.24e-08	0.981002	No	3.27e-08	50	48	1.5
948	807	g_Senegalimassilia	2.48469e+17	5.13162e+08	17.3953	8.71025	1.52329	2.24e-08	0.981002	No	3.27e-08	50	48	1.5
949	808	g_Senegalimassilia	2.91491e+16	2.3295e+08	16.4646	8.36726	1.52329	2.24e-08	0.981002	No	3.27e-08	50	48	1.5
950	809	g_Senegalimassilia	0	0	#NAME?	#NAME?	1.52329	2.24e-08	0.981002	No	3.27e-08	50	48	1.5
951	810	g_Senegalimassilia	8.02831e+17	1.11262e+09	17.9046	9.04635	1.52329	2.24e-08	0.981002	No	3.27e-08	50	48	1.5
952	811	g_Senegalimassilia	0	0	#NAME?	#NAME?	1.52329	2.24e-08	0.981002	No	3.27e-08	50	48	1.5
953	814	g_Senegalimassilia	0	0	#NAME?	#NAME?	1.52329	2.24e-08	0.981002	No	3.27e-08	50	48	1.5
954	815	g_Senegalimassilia	0	0	#NAME?	#NAME?	1.52329	2.24e-08	0.981002	No	3.27e-08	50	48	1.5
955	816	g_Senegalimassilia	0	0	#NAME?	#NAME?	1.52329	2.24e-08	0.981002	No	3.27e-08	50	48	1.5
956	817	g_Senegalimassilia	0	0	#NAME?	#NAME?	1.52329	2.24e-08	0.981002	No	3.27e-08	50	48	1.5
957	818	g_Senegalimassilia	619754902757237	1.12946e+07	14.7922	7.05287	1.52329	2.24e-08	0.981002	No	3.27e-08	50	48	1.5
958	819	g_Senegalimassilia	1.07106e+16	8.89655e+07	16.0298	7.94922	1.52329	2.24e-08	0.981002	No	3.27e-08	50	48	1.5
959	820	g_Senegalimassilia	5117144555400670	5.17593e+07	15.709	7.71399	1.52329	2.24e-08	0.981002	No	3.27e-08	50	48	1.5
960	821	g_Senegalimassilia	0	0	#NAME?	#NAME?	1.52329	2.24e-08	0.981002	No	3.27e-08	50	48	1.5
961	800	g_Odoribacter	8632523028079530	5.69996e+07	15.9361	7.75587	1.52689	2.22e-06	0.770637	No	2.57e-06	51	49	1.5
962	801	g_Odoribacter	5.39534e+16	1.54369e+08	16.732	8.18856	1.52689	2.22e-06	0.770637	No	2.57e-06	51	49	1.5
963	802	g_Odoribacter	1.8331e+16	1.2658e+08	16.2632	8.10237	1.52689	2.22e-06	0.770637	No	2.57e-06	51	49	1.5
964	803	g_Odoribacter	0	0	#NAME?	#NAME?	1.52689	2.22e-06	0.770637	No	2.57e-06	51	49	1.5
965	804	g_Odoribacter	4.42092e+16	3.10942e+08	16.6455	8.49268	1.52689	2.22e-06	0.770637	No	2.57e-06	51	49	1.5
966	805	g_Odoribacter	0	0	#NAME?	#NAME?	1.52689	2.22e-06	0.770637	No	2.57e-06	51	49	1.5
967	806	g_Odoribacter	9342978736391600	1.34448e+08	15.9705	8.12856	1.52689	2.22e-06	0.770637	No	2.57e-06	51	49	1.5
968	807	g_Odoribacter	4.07074e+16	1.62717e+08	16.6097	8.21143	1.52689	2.22e-06	0.770637	No	2.57e-06	51	49	1.5
969	808	g_Odoribacter	2.58794e+16	1.59979e+08	16.413	8.20406	1.52689	2.22e-06	0.770637	No	2.57e-06	51	49	1.5
970	809	g_Odoribacter	0	0	#NAME?	#NAME?	1.52689	2.22e-06	0.770637	No	2.57e-06	51	49	1.5
971	810	g_Odoribacter	4569503605085170	4.74962e+07	15.6599	7.67666	1.52689	2.22e-06	0.770637	No	2.57e-06	51	49	1.5
972	811	g_Odoribacter	1.16618e+16	1.25554e+08	16.0668	8.09883	1.52689	2.22e-06	0.770637	No	2.57e-06	51	49	1.5
973	814	g_Odoribacter	3.45908e+16	2.77859e+08	16.539	8.44382	1.52689	2.22e-06	0.770637	No	2.57e-06	51	49	1.5
974	815	g_Odoribacter	2.60633e+16	1.81672e+08	16.416	8.25929	1.52689	2.22e-06	0.770637	No	2.57e-06	51	49	1.5
975	816	g_Odoribacter	7713263382045030	9.51927e+07	15.8872	7.9786	1.52689	2.22e-06	0.770637	No	2.57e-06	51	49	1.5
976	817	g_Odoribacter	2790405475508430	6.3151e+07	15.4457	7.80038	1.52689	2.22e-06	0.770637	No	2.57e-06	51	49	1.5
977	818	g_Odoribacter	7.37982e+16	2.72212e+08	16.868	8.43491	1.52689	2.22e-06	0.770637	No	2.57e-06	51	49	1.5
978	819	g_Odoribacter	7.25691e+16	2.63231e+08	16.8608	8.42034	1.52689	2.22e-06	0.770637	No	2.57e-06	51	49	1.5
979	820	g_Odoribacter	1.32269e+16	1.19863e+08	16.1215	8.07868	1.52689	2.22e-06	0.770637	No	2.57e-06	51	49	1.5
980	821	g_Odoribacter	3.75725e+16	2.18041e+08	16.5749	8.33854	1.52689	2.22e-06	0.770637	No	2.57e-06	51	49	1.5
981	800	g_Phascolarctobacterium	5876689647037020	1.15778e+08	15.7691	8.06363	1.87131	1.51e-05	0.903855	No	1.7e-05	53	50	1.9
982	801	g_Phascolarctobacterium	0	0	#NAME?	#NAME?	1.87131	1.51e-05	0.903855	No	1.7e-05	53	50	1.9
983	802	g_Phascolarctobacterium	4932485177864890	8.79884e+07	15.6931	7.94443	1.87131	1.51e-05	0.903855	No	1.7e-05	53	50	1.9
984	803	g_Phascolarctobacterium	0	0	#NAME?	#NAME?	1.87131	1.51e-05	0.903855	No	1.7e-05	53	50	1.9
985	804	g_Phascolarctobacterium	4.25624e+16	2.60211e+08	16.629	8.41533	1.87131	1.51e-05	0.903855	No	1.7e-05	53	50	1.9
986	805	g_Phascolarctobacterium	0	0	#NAME?	#NAME?	1.87131	1.51e-05	0.903855	No	1.7e-05	53	50	1.9
987	806	g_Phascolarctobacterium	2.85038e+16	1.53865e+08	16.4549	8.18714	1.87131	1.51e-05	0.903855	No	1.7e-05	53	50	1.9
988	807	g_Phascolarctobacterium	6.3778e+17	6.74639e+08	17.8047	8.82907	1.87131	1.51e-05	0.903855	No	1.7e-05	53	50	1.9
989	808	g_Phascolarctobacterium	0	0	#NAME?	#NAME?	1.87131	1.51e-05	0.903855	No	1.7e-05	53	50	1.9
990	809	g_Phascolarctobacterium	0	0	#NAME?	#NAME?	1.87131	1.51e-05	0.903855	No	1.7e-05	53	50	1.9
991	810	g_Phascolarctobacterium	0	0	#NAME?	#NAME?	1.87131	1.51e-05	0.903855	No	1.7e-05	53	50	1.9
992	811	g_Phascolarctobacterium	0	0	#NAME?	#NAME?	1.87131	1.51e-05	0.903855	No	1.7e-05	53	50	1.9
993	814	g_Phascolarctobacterium	1.17345e+17	5.20998e+08	17.0695	8.71684	1.87131	1.51e-05	0.903855	No	1.7e-05	53	50	1.9
994	815	g_Phascolarctobacterium	0	0	#NAME?	#NAME?	1.87131	1.51e-05	0.903855	No	1.7e-05	53	50	1.9
995	816	g_Phascolarctobacterium	2.24342e+17	3.83342e+08	17.3509	8.58359	1.87131	1.51e-05	0.903855	No	1.7e-05	53	50	1.9
996	817	g_Phascolarctobacterium	0	0	#NAME?	#NAME?	1.87131	1.51e-05	0.903855	No	1.7e-05	53	50	1.9
997	818	g_Phascolarctobacterium	0	0	#NAME?	#NAME?	1.87131	1.51e-05	0.903855	No	1.7e-05	53	50	1.9
998	819	g_Phascolarctobacterium	2.19892e+16	2.19365e+08	16.3422	8.34117	1.87131	1.51e-05	0.903855	No	1.7e-05	53	50	1.9
999	820	g_Phascolarctobacterium	1145355470348640	2.45165e+07	15.0589	7.38946	1.87131	1.51e-05	0.903855	No	1.7e-05	53	50	1.9
1000	821	g_Phascolarctobacterium	3.9904e+16	2.54702e+08	16.601	8.40603	1.87131	1.51e-05	0.903855	No	1.7e-05	53	50	1.9
1001	800	g_Slackia	0	0	#NAME?	#NAME?	1.40569	4.04e-09	0.969562	No	6.86e-09	54	51	1.4
1002	801	g_Slackia	1.85048e+16	1.31206e+08	16.2673	8.11795	1.40569	4.04e-09	0.969562	No	6.86e-09	54	51	1.4
1003	802	g_Slackia	2970654975145640	3.85939e+07	15.4729	7.58652	1.40569	4.04e-09	0.969562	No	6.86e-09	54	51	1.4
1004	803	g_Slackia	0	0	#NAME?	#NAME?	1.40569	4.04e-09	0.969562	No	6.86e-09	54	51	1.4
1005	804	g_Slackia	0	0	#NAME?	#NAME?	1.40569	4.04e-09	0.969562	No	6.86e-09	54	51	1.4
1006	805	g_Slackia	1.0242e+17	3.47956e+08	17.0104	8.54152	1.40569	4.04e-09	0.969562	No	6.86e-09	54	51	1.4
1007	806	g_Slackia	3.32907e+16	1.62828e+08	16.5223	8.21173	1.40569	4.04e-09	0.969562	No	6.86e-09	54	51	1.4
1008	807	g_Slackia	0	0	#NAME?	#NAME?	1.40569	4.04e-09	0.969562	No	6.86e-09	54	51	1.4
1009	808	g_Slackia	369549673002349	5.61273e+06	14.5677	6.74917	1.40569	4.04e-09	0.969562	No	6.86e-09	54	51	1.4
1010	809	g_Slackia	3.78754e+17	7.80855e+08	17.5784	8.89257	1.40569	4.04e-09	0.969562	No	6.86e-09	54	51	1.4
1011	810	g_Slackia	2.6321e+17	6.6971e+08	17.4203	8.82589	1.40569	4.04e-09	0.969562	No	6.86e-09	54	51	1.4
1012	811	g_Slackia	0	0	#NAME?	#NAME?	1.40569	4.04e-09	0.969562	No	6.86e-09	54	51	1.4
1013	814	g_Slackia	6465898813826110	3.61789e+07	15.8106	7.55846	1.40569	4.04e-09	0.969562	No	6.86e-09	54	51	1.4
1014	815	g_Slackia	1916753588322760	1.95924e+07	15.2826	7.29209	1.40569	4.04e-09	0.969562	No	6.86e-09	54	51	1.4
1015	816	g_Slackia	7617176797101760	8.6189e+07	15.8818	7.93545	1.40569	4.04e-09	0.969562	No	6.86e-09	54	51	1.4
1016	817	g_Slackia	0	0	#NAME?	#NAME?	1.40569	4.04e-09	0.969562	No	6.86e-09	54	51	1.4
1017	818	g_Slackia	2550279682878500	3.50156e+07	15.4066	7.54426	1.40569	4.04e-09	0.969562	No	6.86e-09	54	51	1.4
1018	819	g_Slackia	0	0	#NAME?	#NAME?	1.40569	4.04e-09	0.969562	No	6.86e-09	54	51	1.4
1019	820	g_Slackia	0	0	#NAME?	#NAME?	1.40569	4.04e-09	0.969562	No	6.86e-09	54	51	1.4
1020	821	g_Slackia	9636485356940640	1.00338e+08	15.9839	8.00146	1.40569	4.04e-09	0.969562	No	6.86e-09	54	51	1.4
1021	800	g_Methanobrevibacter	9690678047688630	9.08386e+07	15.9864	7.95827	2.22126	9.7e-05	0.810709	No	9.97e-05	55	52	2.2
1022	801	g_Methanobrevibacter	0	0	#NAME?	#NAME?	2.22126	9.7e-05	0.810709	No	9.97e-05	55	52	2.2
1023	802	g_Methanobrevibacter	9573863848391420	8.6443e+07	15.9811	7.93673	2.22126	9.7e-05	0.810709	No	9.97e-05	55	52	2.2
1024	803	g_Methanobrevibacter	0	0	#NAME?	#NAME?	2.22126	9.7e-05	0.810709	No	9.97e-05	55	52	2.2
1025	804	g_Methanobrevibacter	6.38901e+16	2.6684e+08	16.8054	8.42625	2.22126	9.7e-05	0.810709	No	9.97e-05	55	52	2.2
1026	805	g_Methanobrevibacter	0	0	#NAME?	#NAME?	2.22126	9.7e-05	0.810709	No	9.97e-05	55	52	2.2
1027	806	g_Methanobrevibacter	3.79197e+16	1.9869e+08	16.5789	8.29818	2.22126	9.7e-05	0.810709	No	9.97e-05	55	52	2.2
1028	807	g_Methanobrevibacter	0	0	#NAME?	#NAME?	2.22126	9.7e-05	0.810709	No	9.97e-05	55	52	2.2
1029	808	g_Methanobrevibacter	2.29364e+18	5.17838e+08	18.3605	8.71419	2.22126	9.7e-05	0.810709	No	9.97e-05	55	52	2.2
1030	809	g_Methanobrevibacter	0	0	#NAME?	#NAME?	2.22126	9.7e-05	0.810709	No	9.97e-05	55	52	2.2
1031	810	g_Methanobrevibacter	2.32473e+17	3.87097e+08	17.3664	8.58782	2.22126	9.7e-05	0.810709	No	9.97e-05	55	52	2.2
1032	811	g_Methanobrevibacter	0	0	#NAME?	#NAME?	2.22126	9.7e-05	0.810709	No	9.97e-05	55	52	2.2
1033	814	g_Methanobrevibacter	2.72597e+16	1.04198e+08	16.4355	8.01786	2.22126	9.7e-05	0.810709	No	9.97e-05	55	52	2.2
1034	815	g_Methanobrevibacter	6.2137e+16	1.10437e+08	16.7934	8.04311	2.22126	9.7e-05	0.810709	No	9.97e-05	55	52	2.2
1035	816	g_Methanobrevibacter	0	0	#NAME?	#NAME?	2.22126	9.7e-05	0.810709	No	9.97e-05	55	52	2.2
1036	817	g_Methanobrevibacter	3545491447576380	5.47285e+07	15.5497	7.73821	2.22126	9.7e-05	0.810709	No	9.97e-05	55	52	2.2
1037	818	g_Methanobrevibacter	9.68574e+16	2.8351e+08	16.9861	8.45257	2.22126	9.7e-05	0.810709	No	9.97e-05	55	52	2.2
1038	819	g_Methanobrevibacter	0	0	#NAME?	#NAME?	2.22126	9.7e-05	0.810709	No	9.97e-05	55	52	2.2
1039	820	g_Methanobrevibacter	6.49741e+16	2.53342e+08	16.8127	8.40371	2.22126	9.7e-05	0.810709	No	9.97e-05	55	52	2.2
1040	821	g_Methanobrevibacter	0	0	#NAME?	#NAME?	2.22126	9.7e-05	0.810709	No	9.97e-05	55	52	2.2
1041	800	g_Cerasicoccus	227665566272179	5.34354e+06	14.3573	6.72783	1.47082	6.1e-07	0.937922	No	7.68e-07	57	53	1.5
1042	801	g_Cerasicoccus	0	0	#NAME?	#NAME?	1.47082	6.1e-07	0.937922	No	7.68e-07	57	53	1.5
1043	802	g_Cerasicoccus	3460716361719100	5.55707e+07	15.5392	7.74485	1.47082	6.1e-07	0.937922	No	7.68e-07	57	53	1.5
1044	803	g_Cerasicoccus	0	0	#NAME?	#NAME?	1.47082	6.1e-07	0.937922	No	7.68e-07	57	53	1.5
1045	804	g_Cerasicoccus	2.53591e+17	5.79975e+08	17.4041	8.76341	1.47082	6.1e-07	0.937922	No	7.68e-07	57	53	1.5
1046	805	g_Cerasicoccus	0	0	#NAME?	#NAME?	1.47082	6.1e-07	0.937922	No	7.68e-07	57	53	1.5
1047	806	g_Cerasicoccus	2841019181999290	2.24083e+07	15.4535	7.35041	1.47082	6.1e-07	0.937922	No	7.68e-07	57	53	1.5
1048	807	g_Cerasicoccus	0	0	#NAME?	#NAME?	1.47082	6.1e-07	0.937922	No	7.68e-07	57	53	1.5
1049	808	g_Cerasicoccus	686365253919555	7.01669e+06	14.8366	6.84613	1.47082	6.1e-07	0.937922	No	7.68e-07	57	53	1.5
1050	809	g_Cerasicoccus	0	0	#NAME?	#NAME?	1.47082	6.1e-07	0.937922	No	7.68e-07	57	53	1.5
1051	810	g_Cerasicoccus	1.47086e+16	7.7182e+07	16.1676	7.88752	1.47082	6.1e-07	0.937922	No	7.68e-07	57	53	1.5
1052	811	g_Cerasicoccus	0	0	#NAME?	#NAME?	1.47082	6.1e-07	0.937922	No	7.68e-07	57	53	1.5
1053	814	g_Cerasicoccus	4545782321849550	1.8812e+07	15.6576	7.27443	1.47082	6.1e-07	0.937922	No	7.68e-07	57	53	1.5
1054	815	g_Cerasicoccus	0	0	#NAME?	#NAME?	1.47082	6.1e-07	0.937922	No	7.68e-07	57	53	1.5
1055	816	g_Cerasicoccus	0	0	#NAME?	#NAME?	1.47082	6.1e-07	0.937922	No	7.68e-07	57	53	1.5
1056	817	g_Cerasicoccus	2193083306102970	4.20997e+07	15.3411	7.62428	1.47082	6.1e-07	0.937922	No	7.68e-07	57	53	1.5
1057	818	g_Cerasicoccus	2.80422e+16	9.14926e+07	16.4478	7.96139	1.47082	6.1e-07	0.937922	No	7.68e-07	57	53	1.5
1058	819	g_Cerasicoccus	0	0	#NAME?	#NAME?	1.47082	6.1e-07	0.937922	No	7.68e-07	57	53	1.5
1059	820	g_Cerasicoccus	9.82796e+17	9.85231e+08	17.9925	8.99354	1.47082	6.1e-07	0.937922	No	7.68e-07	57	53	1.5
1060	821	g_Cerasicoccus	3.93422e+16	1.48577e+08	16.5949	8.17195	1.47082	6.1e-07	0.937922	No	7.68e-07	57	53	1.5
1061	800	g_Hydrogenoanaerobacterium	1.32001e+16	8.90621e+07	16.1206	7.94969	1.34709	7.88e-11	0.971302	No	2.21e-10	58	54	1.3
1062	801	g_Hydrogenoanaerobacterium	0	0	#NAME?	#NAME?	1.34709	7.88e-11	0.971302	No	2.21e-10	58	54	1.3
1063	802	g_Hydrogenoanaerobacterium	5.0356e+16	2.33093e+08	16.7021	8.36753	1.34709	7.88e-11	0.971302	No	2.21e-10	58	54	1.3
1064	803	g_Hydrogenoanaerobacterium	1771630389402620	2.15397e+07	15.2484	7.33324	1.34709	7.88e-11	0.971302	No	2.21e-10	58	54	1.3
1065	804	g_Hydrogenoanaerobacterium	2.13496e+17	6.28491e+08	17.3294	8.7983	1.34709	7.88e-11	0.971302	No	2.21e-10	58	54	1.3
1066	805	g_Hydrogenoanaerobacterium	0	0	#NAME?	#NAME?	1.34709	7.88e-11	0.971302	No	2.21e-10	58	54	1.3
1067	806	g_Hydrogenoanaerobacterium	4270740348591480	6.87191e+07	15.6305	7.83708	1.34709	7.88e-11	0.971302	No	2.21e-10	58	54	1.3
1068	807	g_Hydrogenoanaerobacterium	1007844385543820	1.87732e+07	15.0034	7.27354	1.34709	7.88e-11	0.971302	No	2.21e-10	58	54	1.3
1069	808	g_Hydrogenoanaerobacterium	2.05236e+16	1.62793e+08	16.3123	8.21164	1.34709	7.88e-11	0.971302	No	2.21e-10	58	54	1.3
1070	809	g_Hydrogenoanaerobacterium	0	0	#NAME?	#NAME?	1.34709	7.88e-11	0.971302	No	2.21e-10	58	54	1.3
1071	810	g_Hydrogenoanaerobacterium	7.16531e+16	4.12038e+08	16.8552	8.61494	1.34709	7.88e-11	0.971302	No	2.21e-10	58	54	1.3
1072	811	g_Hydrogenoanaerobacterium	0	0	#NAME?	#NAME?	1.34709	7.88e-11	0.971302	No	2.21e-10	58	54	1.3
1073	814	g_Hydrogenoanaerobacterium	1.23748e+16	1.07092e+08	16.0925	8.02976	1.34709	7.88e-11	0.971302	No	2.21e-10	58	54	1.3
1074	815	g_Hydrogenoanaerobacterium	8.24952e+13	1.78126e+06	13.9164	6.25073	1.34709	7.88e-11	0.971302	No	2.21e-10	58	54	1.3
1075	816	g_Hydrogenoanaerobacterium	2696146844634030	4.63107e+07	15.4307	7.66568	1.34709	7.88e-11	0.971302	No	2.21e-10	58	54	1.3
1076	817	g_Hydrogenoanaerobacterium	0	0	#NAME?	#NAME?	1.34709	7.88e-11	0.971302	No	2.21e-10	58	54	1.3
1077	818	g_Hydrogenoanaerobacterium	8835212458746480	8.92308e+07	15.9462	7.95051	1.34709	7.88e-11	0.971302	No	2.21e-10	58	54	1.3
1078	819	g_Hydrogenoanaerobacterium	0	0	#NAME?	#NAME?	1.34709	7.88e-11	0.971302	No	2.21e-10	58	54	1.3
1079	820	g_Hydrogenoanaerobacterium	5.20569e+16	2.47898e+08	16.7165	8.39427	1.34709	7.88e-11	0.971302	No	2.21e-10	58	54	1.3
1080	821	g_Hydrogenoanaerobacterium	3854173723407430	6.17464e+07	15.5859	7.79061	1.34709	7.88e-11	0.971302	No	2.21e-10	58	54	1.3
1081	800	g_Coprobacter	1019470501521830	1.603e+07	15.0084	7.20493	1.40849	3.03e-09	0.903993	No	5.4e-09	59	55	1.4
1082	801	g_Coprobacter	4.7962e+16	2.30442e+08	16.6809	8.36256	1.40849	3.03e-09	0.903993	No	5.4e-09	59	55	1.4
1083	802	g_Coprobacter	1.0277e+16	9.41616e+07	16.0119	7.97387	1.40849	3.03e-09	0.903993	No	5.4e-09	59	55	1.4
1084	803	g_Coprobacter	1.39008e+17	4.88939e+08	17.143	8.68925	1.40849	3.03e-09	0.903993	No	5.4e-09	59	55	1.4
1085	804	g_Coprobacter	2124301903477900	3.52849e+07	15.3272	7.54759	1.40849	3.03e-09	0.903993	No	5.4e-09	59	55	1.4
1086	805	g_Coprobacter	0	0	#NAME?	#NAME?	1.40849	3.03e-09	0.903993	No	5.4e-09	59	55	1.4
1087	806	g_Coprobacter	2.19804e+16	2.7189e+08	16.342	8.43439	1.40849	3.03e-09	0.903993	No	5.4e-09	59	55	1.4
1088	807	g_Coprobacter	1.01996e+16	6.75898e+07	16.0086	7.82988	1.40849	3.03e-09	0.903993	No	5.4e-09	59	55	1.4
1089	808	g_Coprobacter	3586351765623510	4.06966e+07	15.5547	7.60956	1.40849	3.03e-09	0.903993	No	5.4e-09	59	55	1.4
1090	809	g_Coprobacter	0	0	#NAME?	#NAME?	1.40849	3.03e-09	0.903993	No	5.4e-09	59	55	1.4
1091	810	g_Coprobacter	1597889444177460	3.20628e+07	15.2035	7.506	1.40849	3.03e-09	0.903993	No	5.4e-09	59	55	1.4
1092	811	g_Coprobacter	1873619011612610	4.11633e+07	15.2727	7.61451	1.40849	3.03e-09	0.903993	No	5.4e-09	59	55	1.4
1093	814	g_Coprobacter	1.06695e+16	8.5387e+07	16.0281	7.93139	1.40849	3.03e-09	0.903993	No	5.4e-09	59	55	1.4
1094	815	g_Coprobacter	0	0	#NAME?	#NAME?	1.40849	3.03e-09	0.903993	No	5.4e-09	59	55	1.4
1095	816	g_Coprobacter	2566612578792450	4.88823e+07	15.4094	7.68915	1.40849	3.03e-09	0.903993	No	5.4e-09	59	55	1.4
1096	817	g_Coprobacter	2282834262574520	3.50846e+07	15.3585	7.54512	1.40849	3.03e-09	0.903993	No	5.4e-09	59	55	1.4
1097	818	g_Coprobacter	2.88504e+16	1.18598e+08	16.4602	8.07408	1.40849	3.03e-09	0.903993	No	5.4e-09	59	55	1.4
1098	819	g_Coprobacter	8359556807982720	6.09354e+07	15.9222	7.78487	1.40849	3.03e-09	0.903993	No	5.4e-09	59	55	1.4
1099	820	g_Coprobacter	1.05582e+16	1.05335e+08	16.0236	8.02257	1.40849	3.03e-09	0.903993	No	5.4e-09	59	55	1.4
1100	821	g_Coprobacter	2035431786056330	1.92951e+07	15.3087	7.28545	1.40849	3.03e-09	0.903993	No	5.4e-09	59	55	1.4
1101	800	g_Victivallis	3354981345197360	5.87789e+07	15.5257	7.76922	1.58049	1.97e-06	0.895632	No	2.32e-06	60	56	1.6
1102	801	g_Victivallis	0	0	#NAME?	#NAME?	1.58049	1.97e-06	0.895632	No	2.32e-06	60	56	1.6
1103	802	g_Victivallis	1.32992e+16	9.5703e+07	16.1238	7.98093	1.58049	1.97e-06	0.895632	No	2.32e-06	60	56	1.6
1104	803	g_Victivallis	0	0	#NAME?	#NAME?	1.58049	1.97e-06	0.895632	No	2.32e-06	60	56	1.6
1105	804	g_Victivallis	1102848904704190	1.32308e+07	15.0425	7.12159	1.58049	1.97e-06	0.895632	No	2.32e-06	60	56	1.6
1106	805	g_Victivallis	0	0	#NAME?	#NAME?	1.58049	1.97e-06	0.895632	No	2.32e-06	60	56	1.6
1107	806	g_Victivallis	2.04072e+16	1.03083e+08	16.3098	8.01319	1.58049	1.97e-06	0.895632	No	2.32e-06	60	56	1.6
1108	807	g_Victivallis	0	0	#NAME?	#NAME?	1.58049	1.97e-06	0.895632	No	2.32e-06	60	56	1.6
1109	808	g_Victivallis	1.00689e+16	5.33276e+07	16.003	7.72695	1.58049	1.97e-06	0.895632	No	2.32e-06	60	56	1.6
1110	809	g_Victivallis	0	0	#NAME?	#NAME?	1.58049	1.97e-06	0.895632	No	2.32e-06	60	56	1.6
1111	810	g_Victivallis	1.48668e+16	1.19928e+08	16.1722	8.07892	1.58049	1.97e-06	0.895632	No	2.32e-06	60	56	1.6
1112	811	g_Victivallis	2.11477e+16	9.05623e+07	16.3253	7.95695	1.58049	1.97e-06	0.895632	No	2.32e-06	60	56	1.6
1113	814	g_Victivallis	1.59086e+16	1.14329e+08	16.2016	8.05816	1.58049	1.97e-06	0.895632	No	2.32e-06	60	56	1.6
1114	815	g_Victivallis	0	0	#NAME?	#NAME?	1.58049	1.97e-06	0.895632	No	2.32e-06	60	56	1.6
1115	816	g_Victivallis	1.57009e+16	1.49224e+08	16.1959	8.17384	1.58049	1.97e-06	0.895632	No	2.32e-06	60	56	1.6
1116	817	g_Victivallis	1.99491e+16	1.22095e+08	16.2999	8.0867	1.58049	1.97e-06	0.895632	No	2.32e-06	60	56	1.6
1117	818	g_Victivallis	7.79011e+17	7.54526e+08	17.8915	8.87767	1.58049	1.97e-06	0.895632	No	2.32e-06	60	56	1.6
1118	819	g_Victivallis	0	0	#NAME?	#NAME?	1.58049	1.97e-06	0.895632	No	2.32e-06	60	56	1.6
1119	820	g_Victivallis	0	0	#NAME?	#NAME?	1.58049	1.97e-06	0.895632	No	2.32e-06	60	56	1.6
1120	821	g_Victivallis	9681198507825340	7.33239e+07	15.9859	7.86525	1.58049	1.97e-06	0.895632	No	2.32e-06	60	56	1.6
1121	800	uc_f_Erysipelotrichaceae	567633034293002	1.06877e+07	14.7541	7.02888	1.42375	2.6e-08	0.940943	No	3.73e-08	61	57	1.4
1122	801	uc_f_Erysipelotrichaceae	3013670052414600	4.18982e+07	15.4791	7.6222	1.42375	2.6e-08	0.940943	No	3.73e-08	61	57	1.4
1123	802	uc_f_Erysipelotrichaceae	0	0	#NAME?	#NAME?	1.42375	2.6e-08	0.940943	No	3.73e-08	61	57	1.4
1124	803	uc_f_Erysipelotrichaceae	0	0	#NAME?	#NAME?	1.42375	2.6e-08	0.940943	No	3.73e-08	61	57	1.4
1125	804	uc_f_Erysipelotrichaceae	2278013871447300	2.20547e+07	15.3576	7.3435	1.42375	2.6e-08	0.940943	No	3.73e-08	61	57	1.4
1126	805	uc_f_Erysipelotrichaceae	1143138155267240	2.50323e+07	15.0581	7.3985	1.42375	2.6e-08	0.940943	No	3.73e-08	61	57	1.4
1127	806	uc_f_Erysipelotrichaceae	6.91573e+13	1.49361e+06	13.8398	6.17424	1.42375	2.6e-08	0.940943	No	3.73e-08	61	57	1.4
1128	807	uc_f_Erysipelotrichaceae	1.5058e+16	9.63759e+07	16.1778	7.98397	1.42375	2.6e-08	0.940943	No	3.73e-08	61	57	1.4
1129	808	uc_f_Erysipelotrichaceae	1.90937e+16	5.47302e+07	16.2809	7.73823	1.42375	2.6e-08	0.940943	No	3.73e-08	61	57	1.4
1130	809	uc_f_Erysipelotrichaceae	9.69185e+16	3.76855e+08	16.9864	8.57617	1.42375	2.6e-08	0.940943	No	3.73e-08	61	57	1.4
1131	810	uc_f_Erysipelotrichaceae	0	0	#NAME?	#NAME?	1.42375	2.6e-08	0.940943	No	3.73e-08	61	57	1.4
1132	811	uc_f_Erysipelotrichaceae	233907013051883	3.08698e+06	14.369	6.48953	1.42375	2.6e-08	0.940943	No	3.73e-08	61	57	1.4
1133	814	uc_f_Erysipelotrichaceae	0	0	#NAME?	#NAME?	1.42375	2.6e-08	0.940943	No	3.73e-08	61	57	1.4
1134	815	uc_f_Erysipelotrichaceae	0	0	#NAME?	#NAME?	1.42375	2.6e-08	0.940943	No	3.73e-08	61	57	1.4
1135	816	uc_f_Erysipelotrichaceae	1.41495e+18	1.06641e+09	18.1507	9.02793	1.42375	2.6e-08	0.940943	No	3.73e-08	61	57	1.4
1136	817	uc_f_Erysipelotrichaceae	1669268029251390	3.78901e+07	15.2225	7.57853	1.42375	2.6e-08	0.940943	No	3.73e-08	61	57	1.4
1137	818	uc_f_Erysipelotrichaceae	0	0	#NAME?	#NAME?	1.42375	2.6e-08	0.940943	No	3.73e-08	61	57	1.4
1138	819	uc_f_Erysipelotrichaceae	713834098460711	9.74948e+06	14.8536	6.98898	1.42375	2.6e-08	0.940943	No	3.73e-08	61	57	1.4
1139	820	uc_f_Erysipelotrichaceae	0	0	#NAME?	#NAME?	1.42375	2.6e-08	0.940943	No	3.73e-08	61	57	1.4
1140	821	uc_f_Erysipelotrichaceae	2.03211e+16	1.48574e+08	16.3079	8.17194	1.42375	2.6e-08	0.940943	No	3.73e-08	61	57	1.4
1141	800	g_Subdoligranulum	6.74697e+16	1.19344e+08	16.8291	8.0768	1.45188	1.82e-12	0.946651	No	9.49e-12	62	58	1.5
1142	801	g_Subdoligranulum	1.54093e+16	1.05852e+08	16.1878	8.0247	1.45188	1.82e-12	0.946651	No	9.49e-12	62	58	1.5
1143	802	g_Subdoligranulum	7.14825e+13	1.54362e+06	13.8542	6.18854	1.45188	1.82e-12	0.946651	No	9.49e-12	62	58	1.5
1144	803	g_Subdoligranulum	1078062529124380	9.69197e+06	15.0326	6.98641	1.45188	1.82e-12	0.946651	No	9.49e-12	62	58	1.5
1145	804	g_Subdoligranulum	102114011717775	2.20512e+06	14.0091	6.34343	1.45188	1.82e-12	0.946651	No	9.49e-12	62	58	1.5
1146	805	g_Subdoligranulum	376696983600254	6.25746e+06	14.576	6.7964	1.45188	1.82e-12	0.946651	No	9.49e-12	62	58	1.5
1147	806	g_Subdoligranulum	2458471351247370	3.28665e+07	15.3907	7.51675	1.45188	1.82e-12	0.946651	No	9.49e-12	62	58	1.5
1148	807	g_Subdoligranulum	3.91503e+16	1.31426e+08	16.5927	8.11868	1.45188	1.82e-12	0.946651	No	9.49e-12	62	58	1.5
1149	808	g_Subdoligranulum	8.6378e+16	1.37525e+08	16.9364	8.13838	1.45188	1.82e-12	0.946651	No	9.49e-12	62	58	1.5
1150	809	g_Subdoligranulum	1700349328594580	1.437e+07	15.2305	7.15746	1.45188	1.82e-12	0.946651	No	9.49e-12	62	58	1.5
1151	810	g_Subdoligranulum	6399783953010100	2.73075e+07	15.8062	7.43628	1.45188	1.82e-12	0.946651	No	9.49e-12	62	58	1.5
1152	811	g_Subdoligranulum	233923562236418	3.08724e+06	14.3691	6.48957	1.45188	1.82e-12	0.946651	No	9.49e-12	62	58	1.5
1153	814	g_Subdoligranulum	67016995760623	1.44716e+06	13.8262	6.16052	1.45188	1.82e-12	0.946651	No	9.49e-12	62	58	1.5
1154	815	g_Subdoligranulum	6122992569546400	3.91839e+07	15.787	7.59311	1.45188	1.82e-12	0.946651	No	9.49e-12	62	58	1.5
1155	816	g_Subdoligranulum	1.45431e+18	9.08186e+08	18.1627	8.95817	1.45188	1.82e-12	0.946651	No	9.49e-12	62	58	1.5
1156	817	g_Subdoligranulum	2550634500890930	3.50815e+07	15.4066	7.54508	1.45188	1.82e-12	0.946651	No	9.49e-12	62	58	1.5
1157	818	g_Subdoligranulum	0	0	#NAME?	#NAME?	1.45188	1.82e-12	0.946651	No	9.49e-12	62	58	1.5
1158	819	g_Subdoligranulum	1374388836641840	8.53092e+06	15.1381	6.931	1.45188	1.82e-12	0.946651	No	9.49e-12	62	58	1.5
1159	820	g_Subdoligranulum	1.77587e+16	5.2667e+07	16.2494	7.72154	1.45188	1.82e-12	0.946651	No	9.49e-12	62	58	1.5
1160	821	g_Subdoligranulum	7828092945542280	1.13846e+08	15.8937	8.05632	1.45188	1.82e-12	0.946651	No	9.49e-12	62	58	1.5
1161	800	g_Veillonella	8.24681e+13	1.78097e+06	13.9163	6.25066	1.42692	1.19e-12	0.980074	No	6.71e-12	63	59	1.4
1162	801	g_Veillonella	250427919201807	3.30845e+06	14.3987	6.51962	1.42692	1.19e-12	0.980074	No	6.71e-12	63	59	1.4
1163	802	g_Veillonella	7.14766e+13	1.54355e+06	13.8542	6.18852	1.42692	1.19e-12	0.980074	No	6.71e-12	63	59	1.4
1164	803	g_Veillonella	672327859801946	6.46287e+06	14.8276	6.81043	1.42692	1.19e-12	0.980074	No	6.71e-12	63	59	1.4
1165	804	g_Veillonella	102153983184048	2.20556e+06	14.0093	6.34352	1.42692	1.19e-12	0.980074	No	6.71e-12	63	59	1.4
1166	805	g_Veillonella	3.67565e+16	1.12643e+08	16.5653	8.0517	1.42692	1.19e-12	0.980074	No	6.71e-12	63	59	1.4
1167	806	g_Veillonella	2.41499e+16	9.56038e+07	16.3829	7.98047	1.42692	1.19e-12	0.980074	No	6.71e-12	63	59	1.4
1168	807	g_Veillonella	2334955042992840	2.12775e+07	15.3683	7.32792	1.42692	1.19e-12	0.980074	No	6.71e-12	63	59	1.4
1169	808	g_Veillonella	125910411507060	2.80662e+06	14.1001	6.44818	1.42692	1.19e-12	0.980074	No	6.71e-12	63	59	1.4
1170	809	g_Veillonella	2.5889e+18	1.62877e+09	18.4131	9.21186	1.42692	1.19e-12	0.980074	No	6.71e-12	63	59	1.4
1171	810	g_Veillonella	5.49789e+13	1.18731e+06	13.7402	6.07457	1.42692	1.19e-12	0.980074	No	6.71e-12	63	59	1.4
1172	811	g_Veillonella	1380131363964630	1.13209e+07	15.1399	7.05388	1.42692	1.19e-12	0.980074	No	6.71e-12	63	59	1.4
1173	814	g_Veillonella	0	0	#NAME?	#NAME?	1.42692	1.19e-12	0.980074	No	6.71e-12	63	59	1.4
1174	815	g_Veillonella	8628625182168600	5.69914e+07	15.9359	7.75581	1.42692	1.19e-12	0.980074	No	6.71e-12	63	59	1.4
1175	816	g_Veillonella	0	0	#NAME?	#NAME?	1.42692	1.19e-12	0.980074	No	6.71e-12	63	59	1.4
1176	817	g_Veillonella	0	0	#NAME?	#NAME?	1.42692	1.19e-12	0.980074	No	6.71e-12	63	59	1.4
1177	818	g_Veillonella	0	0	#NAME?	#NAME?	1.42692	1.19e-12	0.980074	No	6.71e-12	63	59	1.4
1178	819	g_Veillonella	507865649600081	3.6558e+06	14.7057	6.56298	1.42692	1.19e-12	0.980074	No	6.71e-12	63	59	1.4
1179	820	g_Veillonella	4063715510735620	5.35756e+07	15.6089	7.72897	1.42692	1.19e-12	0.980074	No	6.71e-12	63	59	1.4
1180	821	g_Veillonella	0	0	#NAME?	#NAME?	1.42692	1.19e-12	0.980074	No	6.71e-12	63	59	1.4
1181	800	uc_p_Proteobacteria	0	0	#NAME?	#NAME?	1.58872	2.81e-06	0.975789	No	3.21e-06	64	60	1.6
1182	801	uc_p_Proteobacteria	0	0	#NAME?	#NAME?	1.58872	2.81e-06	0.975789	No	3.21e-06	64	60	1.6
1183	802	uc_p_Proteobacteria	0	0	#NAME?	#NAME?	1.58872	2.81e-06	0.975789	No	3.21e-06	64	60	1.6
1184	803	uc_p_Proteobacteria	0	0	#NAME?	#NAME?	1.58872	2.81e-06	0.975789	No	3.21e-06	64	60	1.6
1185	804	uc_p_Proteobacteria	2.24058e+16	1.36724e+08	16.3504	8.13585	1.58872	2.81e-06	0.975789	No	3.21e-06	64	60	1.6
1186	805	uc_p_Proteobacteria	0	0	#NAME?	#NAME?	1.58872	2.81e-06	0.975789	No	3.21e-06	64	60	1.6
1187	806	uc_p_Proteobacteria	6.83576e+16	2.85339e+08	16.8348	8.45536	1.58872	2.81e-06	0.975789	No	3.21e-06	64	60	1.6
1188	807	uc_p_Proteobacteria	0	0	#NAME?	#NAME?	1.58872	2.81e-06	0.975789	No	3.21e-06	64	60	1.6
1189	808	uc_p_Proteobacteria	0	0	#NAME?	#NAME?	1.58872	2.81e-06	0.975789	No	3.21e-06	64	60	1.6
1190	809	uc_p_Proteobacteria	0	0	#NAME?	#NAME?	1.58872	2.81e-06	0.975789	No	3.21e-06	64	60	1.6
1191	810	uc_p_Proteobacteria	156292047655036	3.56236e+06	14.1939	6.55174	1.58872	2.81e-06	0.975789	No	3.21e-06	64	60	1.6
1192	811	uc_p_Proteobacteria	0	0	#NAME?	#NAME?	1.58872	2.81e-06	0.975789	No	3.21e-06	64	60	1.6
1193	814	uc_p_Proteobacteria	0	0	#NAME?	#NAME?	1.58872	2.81e-06	0.975789	No	3.21e-06	64	60	1.6
1194	815	uc_p_Proteobacteria	5.28853e+17	5.66367e+08	17.7233	8.7531	1.58872	2.81e-06	0.975789	No	3.21e-06	64	60	1.6
1195	816	uc_p_Proteobacteria	7.11017e+17	6.75353e+08	17.8519	8.82953	1.58872	2.81e-06	0.975789	No	3.21e-06	64	60	1.6
1196	817	uc_p_Proteobacteria	5143229353016630	5.0524e+07	15.7112	7.7035	1.58872	2.81e-06	0.975789	No	3.21e-06	64	60	1.6
1197	818	uc_p_Proteobacteria	1.8326e+16	8.47125e+07	16.2631	7.92795	1.58872	2.81e-06	0.975789	No	3.21e-06	64	60	1.6
1198	819	uc_p_Proteobacteria	0	0	#NAME?	#NAME?	1.58872	2.81e-06	0.975789	No	3.21e-06	64	60	1.6
1199	820	uc_p_Proteobacteria	0	0	#NAME?	#NAME?	1.58872	2.81e-06	0.975789	No	3.21e-06	64	60	1.6
1200	821	uc_p_Proteobacteria	2050753534769620	2.31534e+07	15.3119	7.36461	1.58872	2.81e-06	0.975789	No	3.21e-06	64	60	1.6
1201	800	uc_c_Clostridia	227695745926753	5.34389e+06	14.3574	6.72786	1.22772	3.21e-13	0.983721	No	2.96e-12	66	61	1.2
1202	801	uc_c_Clostridia	0	0	#NAME?	#NAME?	1.22772	3.21e-13	0.983721	No	2.96e-12	66	61	1.2
1203	802	uc_c_Clostridia	4.38507e+16	2.48526e+08	16.642	8.39537	1.22772	3.21e-13	0.983721	No	2.96e-12	66	61	1.2
1204	803	uc_c_Clostridia	4.98817e+13	1.07705e+06	13.6979	6.03224	1.22772	3.21e-13	0.983721	No	2.96e-12	66	61	1.2
1205	804	uc_c_Clostridia	4636390780535590	3.74896e+07	15.6662	7.57391	1.22772	3.21e-13	0.983721	No	2.96e-12	66	61	1.2
1206	805	uc_c_Clostridia	0	0	#NAME?	#NAME?	1.22772	3.21e-13	0.983721	No	2.96e-12	66	61	1.2
1207	806	uc_c_Clostridia	9.67706e+16	4.8701e+08	16.9857	8.68754	1.22772	3.21e-13	0.983721	No	2.96e-12	66	61	1.2
1208	807	uc_c_Clostridia	5.79705e+13	1.25171e+06	13.7632	6.0975	1.22772	3.21e-13	0.983721	No	2.96e-12	66	61	1.2
1209	808	uc_c_Clostridia	4.79577e+16	2.02079e+08	16.6809	8.30552	1.22772	3.21e-13	0.983721	No	2.96e-12	66	61	1.2
1210	809	uc_c_Clostridia	0	0	#NAME?	#NAME?	1.22772	3.21e-13	0.983721	No	2.96e-12	66	61	1.2
1211	810	uc_c_Clostridia	1.38264e+16	1.40118e+08	16.1407	8.1465	1.22772	3.21e-13	0.983721	No	2.96e-12	66	61	1.2
1212	811	uc_c_Clostridia	314129532795023	5.14549e+06	14.4971	6.71143	1.22772	3.21e-13	0.983721	No	2.96e-12	66	61	1.2
1213	814	uc_c_Clostridia	1.04833e+16	1.21571e+08	16.0205	8.08483	1.22772	3.21e-13	0.983721	No	2.96e-12	66	61	1.2
1214	815	uc_c_Clostridia	0	0	#NAME?	#NAME?	1.22772	3.21e-13	0.983721	No	2.96e-12	66	61	1.2
1215	816	uc_c_Clostridia	291051549512041	3.85922e+06	14.464	6.5865	1.22772	3.21e-13	0.983721	No	2.96e-12	66	61	1.2
1216	817	uc_c_Clostridia	418343335045286	7.01623e+06	14.6215	6.8461	1.22772	3.21e-13	0.983721	No	2.96e-12	66	61	1.2
1217	818	uc_c_Clostridia	1.00273e+16	1.28763e+08	16.0012	8.10979	1.22772	3.21e-13	0.983721	No	2.96e-12	66	61	1.2
1218	819	uc_c_Clostridia	0	0	#NAME?	#NAME?	1.22772	3.21e-13	0.983721	No	2.96e-12	66	61	1.2
1219	820	uc_c_Clostridia	1.04144e+16	8.98924e+07	16.0176	7.95372	1.22772	3.21e-13	0.983721	No	2.96e-12	66	61	1.2
1220	821	uc_c_Clostridia	1301379067356000	2.50839e+07	15.1144	7.3994	1.22772	3.21e-13	0.983721	No	2.96e-12	66	61	1.2
1221	800	g_Olsenella	0	0	#NAME?	#NAME?	1.70836	0.000835606	0.941462	No	0.000847212	68	62	1.7
1222	801	g_Olsenella	1.7254e+16	9.04113e+07	16.2369	7.95622	1.70836	0.000835606	0.941462	No	0.000847212	68	62	1.7
1223	802	g_Olsenella	3157840702679750	5.09423e+07	15.4994	7.70708	1.70836	0.000835606	0.941462	No	0.000847212	68	62	1.7
1224	803	g_Olsenella	0	0	#NAME?	#NAME?	1.70836	0.000835606	0.941462	No	0.000847212	68	62	1.7
1225	804	g_Olsenella	0	0	#NAME?	#NAME?	1.70836	0.000835606	0.941462	No	0.000847212	68	62	1.7
1226	805	g_Olsenella	0	0	#NAME?	#NAME?	1.70836	0.000835606	0.941462	No	0.000847212	68	62	1.7
1227	806	g_Olsenella	5.66298e+16	1.77767e+08	16.753	8.24985	1.70836	0.000835606	0.941462	No	0.000847212	68	62	1.7
1228	807	g_Olsenella	0	0	#NAME?	#NAME?	1.70836	0.000835606	0.941462	No	0.000847212	68	62	1.7
1229	808	g_Olsenella	7.03946e+16	2.65223e+08	16.8475	8.42361	1.70836	0.000835606	0.941462	No	0.000847212	68	62	1.7
1230	809	g_Olsenella	0	0	#NAME?	#NAME?	1.70836	0.000835606	0.941462	No	0.000847212	68	62	1.7
1231	810	g_Olsenella	2.38181e+17	5.87775e+08	17.3769	8.76921	1.70836	0.000835606	0.941462	No	0.000847212	68	62	1.7
1232	811	g_Olsenella	0	0	#NAME?	#NAME?	1.70836	0.000835606	0.941462	No	0.000847212	68	62	1.7
1233	814	g_Olsenella	0	0	#NAME?	#NAME?	1.70836	0.000835606	0.941462	No	0.000847212	68	62	1.7
1234	815	g_Olsenella	0	0	#NAME?	#NAME?	1.70836	0.000835606	0.941462	No	0.000847212	68	62	1.7
1235	816	g_Olsenella	0	0	#NAME?	#NAME?	1.70836	0.000835606	0.941462	No	0.000847212	68	62	1.7
1236	817	g_Olsenella	0	0	#NAME?	#NAME?	1.70836	0.000835606	0.941462	No	0.000847212	68	62	1.7
1237	818	g_Olsenella	1.5523e+16	1.21987e+08	16.191	8.08632	1.70836	0.000835606	0.941462	No	0.000847212	68	62	1.7
1238	819	g_Olsenella	0	0	#NAME?	#NAME?	1.70836	0.000835606	0.941462	No	0.000847212	68	62	1.7
1239	820	g_Olsenella	0	0	#NAME?	#NAME?	1.70836	0.000835606	0.941462	No	0.000847212	68	62	1.7
1240	821	g_Olsenella	0	0	#NAME?	#NAME?	1.70836	0.000835606	0.941462	No	0.000847212	68	62	1.7
1241	800	g_Pseudoflavonifractor	1042646439286770	1.78119e+07	15.0181	7.25071	1.32788	5.36e-13	0.953775	No	3.56e-12	69	63	1.3
1242	801	g_Pseudoflavonifractor	1.21468e+17	4.28918e+08	17.0845	8.63237	1.32788	5.36e-13	0.953775	No	3.56e-12	69	63	1.3
1243	802	g_Pseudoflavonifractor	354917135483964	9.2613e+06	14.5501	6.96667	1.32788	5.36e-13	0.953775	No	3.56e-12	69	63	1.3
1244	803	g_Pseudoflavonifractor	4.99108e+13	1.07737e+06	13.6982	6.03236	1.32788	5.36e-13	0.953775	No	3.56e-12	69	63	1.3
1245	804	g_Pseudoflavonifractor	1.3083e+16	4.63119e+07	16.1167	7.66569	1.32788	5.36e-13	0.953775	No	3.56e-12	69	63	1.3
1246	805	g_Pseudoflavonifractor	1413585807447260	1.37674e+07	15.1503	7.13885	1.32788	5.36e-13	0.953775	No	3.56e-12	69	63	1.3
1247	806	g_Pseudoflavonifractor	5852730682872540	4.3323e+07	15.7674	7.63672	1.32788	5.36e-13	0.953775	No	3.56e-12	69	63	1.3
1248	807	g_Pseudoflavonifractor	7.80038e+16	2.90378e+08	16.8921	8.46296	1.32788	5.36e-13	0.953775	No	3.56e-12	69	63	1.3
1249	808	g_Pseudoflavonifractor	1.47627e+16	3.92961e+07	16.1692	7.59435	1.32788	5.36e-13	0.953775	No	3.56e-12	69	63	1.3
1250	809	g_Pseudoflavonifractor	1056609524460390	1.27754e+07	15.0239	7.10637	1.32788	5.36e-13	0.953775	No	3.56e-12	69	63	1.3
1251	810	g_Pseudoflavonifractor	645364219845832	1.18742e+07	14.8098	7.0746	1.32788	5.36e-13	0.953775	No	3.56e-12	69	63	1.3
1252	811	g_Pseudoflavonifractor	4.76577e+13	1.02911e+06	13.6781	6.01246	1.32788	5.36e-13	0.953775	No	3.56e-12	69	63	1.3
1253	814	g_Pseudoflavonifractor	268005404294379	2.89399e+06	14.4281	6.4615	1.32788	5.36e-13	0.953775	No	3.56e-12	69	63	1.3
1254	815	g_Pseudoflavonifractor	3592905255874680	3.02788e+07	15.5554	7.48114	1.32788	5.36e-13	0.953775	No	3.56e-12	69	63	1.3
1255	816	g_Pseudoflavonifractor	1.87971e+16	9.64803e+07	16.2741	7.98444	1.32788	5.36e-13	0.953775	No	3.56e-12	69	63	1.3
1256	817	g_Pseudoflavonifractor	9385304137586890	8.1389e+07	15.9724	7.91057	1.32788	5.36e-13	0.953775	No	3.56e-12	69	63	1.3
1257	818	g_Pseudoflavonifractor	884096660970251	1.35547e+07	14.9465	7.13209	1.32788	5.36e-13	0.953775	No	3.56e-12	69	63	1.3
1258	819	g_Pseudoflavonifractor	0	0	#NAME?	#NAME?	1.32788	5.36e-13	0.953775	No	3.56e-12	69	63	1.3
1259	820	g_Pseudoflavonifractor	2529802778908180	3.17809e+07	15.4031	7.50217	1.32788	5.36e-13	0.953775	No	3.56e-12	69	63	1.3
1260	821	g_Pseudoflavonifractor	2036181981004840	2.70162e+07	15.3088	7.43162	1.32788	5.36e-13	0.953775	No	3.56e-12	69	63	1.3
1261	800	g_Anaerosporobacter	3316071603550940	5.16526e+07	15.5206	7.71309	1.27273	4.39e-12	0.968111	No	1.89e-11	70	64	1.3
1262	801	g_Anaerosporobacter	5.10467e+13	1.10245e+06	13.708	6.04236	1.27273	4.39e-12	0.968111	No	1.89e-11	70	64	1.3
1263	802	g_Anaerosporobacter	7.14768e+13	1.54355e+06	13.8542	6.18852	1.27273	4.39e-12	0.968111	No	1.89e-11	70	64	1.3
1264	803	g_Anaerosporobacter	0	0	#NAME?	#NAME?	1.27273	4.39e-12	0.968111	No	1.89e-11	70	64	1.3
1265	804	g_Anaerosporobacter	8485982877939580	2.64622e+07	15.9287	7.42263	1.27273	4.39e-12	0.968111	No	1.89e-11	70	64	1.3
1266	805	g_Anaerosporobacter	57960494471485	1.2516e+06	13.7631	6.09747	1.27273	4.39e-12	0.968111	No	1.89e-11	70	64	1.3
1267	806	g_Anaerosporobacter	9915595536470180	8.81401e+07	15.9963	7.94517	1.27273	4.39e-12	0.968111	No	1.89e-11	70	64	1.3
1268	807	g_Anaerosporobacter	0	0	#NAME?	#NAME?	1.27273	4.39e-12	0.968111	No	1.89e-11	70	64	1.3
1269	808	g_Anaerosporobacter	0	0	#NAME?	#NAME?	1.27273	4.39e-12	0.968111	No	1.89e-11	70	64	1.3
1270	809	g_Anaerosporobacter	7.39553e+13	1.59693e+06	13.869	6.20329	1.27273	4.39e-12	0.968111	No	1.89e-11	70	64	1.3
1271	810	g_Anaerosporobacter	0	0	#NAME?	#NAME?	1.27273	4.39e-12	0.968111	No	1.89e-11	70	64	1.3
1272	811	g_Anaerosporobacter	177619996056704	4.11627e+06	14.2495	6.6145	1.27273	4.39e-12	0.968111	No	1.89e-11	70	64	1.3
1273	814	g_Anaerosporobacter	3.78375e+16	1.53406e+08	16.5779	8.18584	1.27273	4.39e-12	0.968111	No	1.89e-11	70	64	1.3
1274	815	g_Anaerosporobacter	3.05275e+16	2.61822e+08	16.4847	8.41801	1.27273	4.39e-12	0.968111	No	1.89e-11	70	64	1.3
1275	816	g_Anaerosporobacter	290973469637996	3.85875e+06	14.4639	6.58645	1.27273	4.39e-12	0.968111	No	1.89e-11	70	64	1.3
1276	817	g_Anaerosporobacter	2806666650393250	4.35032e+07	15.4482	7.63852	1.27273	4.39e-12	0.968111	No	1.89e-11	70	64	1.3
1277	818	g_Anaerosporobacter	9.62812e+16	3.04962e+08	16.9835	8.48425	1.27273	4.39e-12	0.968111	No	1.89e-11	70	64	1.3
1278	819	g_Anaerosporobacter	4.91149e+16	2.10835e+08	16.6912	8.32394	1.27273	4.39e-12	0.968111	No	1.89e-11	70	64	1.3
1279	820	g_Anaerosporobacter	5463414466759760	5.4479e+07	15.7375	7.73623	1.27273	4.39e-12	0.968111	No	1.89e-11	70	64	1.3
1280	821	g_Anaerosporobacter	1802983433392900	1.54373e+07	15.256	7.18857	1.27273	4.39e-12	0.968111	No	1.89e-11	70	64	1.3
1281	800	g_Intestinibacter	5.3881e+16	1.67428e+08	16.7314	8.22383	1.20515	9.25e-11	0.915446	No	2.5e-10	71	65	1.2
1282	801	g_Intestinibacter	6297759100721540	5.18226e+07	15.7992	7.71452	1.20515	9.25e-11	0.915446	No	2.5e-10	71	65	1.2
1283	802	g_Intestinibacter	199665484054401	4.63093e+06	14.3003	6.66567	1.20515	9.25e-11	0.915446	No	2.5e-10	71	65	1.2
1284	803	g_Intestinibacter	2422366332745620	3.12332e+07	15.3842	7.49462	1.20515	9.25e-11	0.915446	No	2.5e-10	71	65	1.2
1285	804	g_Intestinibacter	674017200672514	1.32314e+07	14.8287	7.12161	1.20515	9.25e-11	0.915446	No	2.5e-10	71	65	1.2
1286	805	g_Intestinibacter	4878285862910780	4.88123e+07	15.6883	7.68853	1.20515	9.25e-11	0.915446	No	2.5e-10	71	65	1.2
1287	806	g_Intestinibacter	3.39636e+16	2.47989e+08	16.531	8.39443	1.20515	9.25e-11	0.915446	No	2.5e-10	71	65	1.2
1288	807	g_Intestinibacter	5081524976785280	5.88262e+07	15.706	7.76957	1.20515	9.25e-11	0.915446	No	2.5e-10	71	65	1.2
1289	808	g_Intestinibacter	637580191499665	9.82244e+06	14.8045	6.99222	1.20515	9.25e-11	0.915446	No	2.5e-10	71	65	1.2
1290	809	g_Intestinibacter	1.48687e+16	1.00602e+08	16.1723	8.00261	1.20515	9.25e-11	0.915446	No	2.5e-10	71	65	1.2
1291	810	g_Intestinibacter	3814555185292740	5.10591e+07	15.5814	7.70807	1.20515	9.25e-11	0.915446	No	2.5e-10	71	65	1.2
1292	811	g_Intestinibacter	9398199874152100	6.48349e+07	15.973	7.81181	1.20515	9.25e-11	0.915446	No	2.5e-10	71	65	1.2
1293	814	g_Intestinibacter	188081416129517	4.34151e+06	14.2743	6.63764	1.20515	9.25e-11	0.915446	No	2.5e-10	71	65	1.2
1294	815	g_Intestinibacter	4200086386939960	4.809e+07	15.6233	7.68206	1.20515	9.25e-11	0.915446	No	2.5e-10	71	65	1.2
1295	816	g_Intestinibacter	0	0	#NAME?	#NAME?	1.20515	9.25e-11	0.915446	No	2.5e-10	71	65	1.2
1296	817	g_Intestinibacter	1357132392553110	2.3859e+07	15.1326	7.37765	1.20515	9.25e-11	0.915446	No	2.5e-10	71	65	1.2
1297	818	g_Intestinibacter	836912575571715	4.51802e+06	14.9227	6.65495	1.20515	9.25e-11	0.915446	No	2.5e-10	71	65	1.2
1298	819	g_Intestinibacter	225778511843542	2.43753e+06	14.3537	6.38695	1.20515	9.25e-11	0.915446	No	2.5e-10	71	65	1.2
1299	820	g_Intestinibacter	8237899175760530	8.62657e+07	15.9158	7.93584	1.20515	9.25e-11	0.915446	No	2.5e-10	71	65	1.2
1300	821	g_Intestinibacter	1394900797649190	3.28036e+07	15.1445	7.51592	1.20515	9.25e-11	0.915446	No	2.5e-10	71	65	1.2
1301	800	g_Haemophilus	158363332806994	3.56221e+06	14.1997	6.55172	1.40072	2.44e-10	0.918503	No	5.56e-10	73	66	1.4
1302	801	g_Haemophilus	618985486891288	7.71842e+06	14.7917	6.88753	1.40072	2.44e-10	0.918503	No	5.56e-10	73	66	1.4
1303	802	g_Haemophilus	1025447976134230	1.23496e+07	15.0109	7.09165	1.40072	2.44e-10	0.918503	No	5.56e-10	73	66	1.4
1304	803	g_Haemophilus	3702288637419900	3.76943e+07	15.5685	7.57628	1.40072	2.44e-10	0.918503	No	5.56e-10	73	66	1.4
1305	804	g_Haemophilus	347229228395578	8.82102e+06	14.5406	6.94552	1.40072	2.44e-10	0.918503	No	5.56e-10	73	66	1.4
1306	805	g_Haemophilus	3.96678e+17	4.29305e+08	17.5984	8.63277	1.40072	2.44e-10	0.918503	No	5.56e-10	73	66	1.4
1307	806	g_Haemophilus	8748943689385220	5.97543e+07	15.942	7.77637	1.40072	2.44e-10	0.918503	No	5.56e-10	73	66	1.4
1308	807	g_Haemophilus	6203515298894600	3.12923e+07	15.7926	7.49544	1.40072	2.44e-10	0.918503	No	5.56e-10	73	66	1.4
1309	808	g_Haemophilus	5507469172805060	2.10492e+07	15.741	7.32324	1.40072	2.44e-10	0.918503	No	5.56e-10	73	66	1.4
1310	809	g_Haemophilus	3601546052494010	2.71447e+07	15.5565	7.43369	1.40072	2.44e-10	0.918503	No	5.56e-10	73	66	1.4
1311	810	g_Haemophilus	2225760248848420	3.44355e+07	15.3475	7.53701	1.40072	2.44e-10	0.918503	No	5.56e-10	73	66	1.4
1312	811	g_Haemophilus	2.09448e+16	6.07228e+07	16.3211	7.78335	1.40072	2.44e-10	0.918503	No	5.56e-10	73	66	1.4
1313	814	g_Haemophilus	326468718367039	4.34162e+06	14.5138	6.63765	1.40072	2.44e-10	0.918503	No	5.56e-10	73	66	1.4
1314	815	g_Haemophilus	3697961359270150	5.87758e+07	15.568	7.7692	1.40072	2.44e-10	0.918503	No	5.56e-10	73	66	1.4
1315	816	g_Haemophilus	0	0	#NAME?	#NAME?	1.40072	2.44e-10	0.918503	No	5.56e-10	73	66	1.4
1316	817	g_Haemophilus	0	0	#NAME?	#NAME?	1.40072	2.44e-10	0.918503	No	5.56e-10	73	66	1.4
1317	818	g_Haemophilus	5.22677e+13	1.12908e+06	13.7182	6.05272	1.40072	2.44e-10	0.918503	No	5.56e-10	73	66	1.4
1318	819	g_Haemophilus	1555568374927730	2.92472e+07	15.1919	7.46608	1.40072	2.44e-10	0.918503	No	5.56e-10	73	66	1.4
1319	820	g_Haemophilus	5603409284578520	7.17353e+07	15.7485	7.85573	1.40072	2.44e-10	0.918503	No	5.56e-10	73	66	1.4
1320	821	g_Haemophilus	8.93566e+13	1.92956e+06	13.9511	6.28546	1.40072	2.44e-10	0.918503	No	5.56e-10	73	66	1.4
1321	800	g_Faecalicoccus	227745677862130	5.34448e+06	14.3575	6.72791	1.29234	3.65e-10	0.952028	No	7.46e-10	74	67	1.3
1322	801	g_Faecalicoccus	592926930091109	1.54373e+07	14.773	7.18857	1.29234	3.65e-10	0.952028	No	7.46e-10	74	67	1.3
1323	802	g_Faecalicoccus	0	0	#NAME?	#NAME?	1.29234	3.65e-10	0.952028	No	7.46e-10	74	67	1.3
1324	803	g_Faecalicoccus	142492294438826	3.23085e+06	14.1538	6.50932	1.29234	3.65e-10	0.952028	No	7.46e-10	74	67	1.3
1325	804	g_Faecalicoccus	5.20918e+16	1.96267e+08	16.7168	8.29285	1.29234	3.65e-10	0.952028	No	7.46e-10	74	67	1.3
1326	805	g_Faecalicoccus	164253455523092	3.75516e+06	14.2155	6.57463	1.29234	3.65e-10	0.952028	No	7.46e-10	74	67	1.3
1327	806	g_Faecalicoccus	5875516967662340	8.51505e+07	15.769	7.93019	1.29234	3.65e-10	0.952028	No	7.46e-10	74	67	1.3
1328	807	g_Faecalicoccus	8.08336e+16	3.20417e+08	16.9076	8.50572	1.29234	3.65e-10	0.952028	No	7.46e-10	74	67	1.3
1329	808	g_Faecalicoccus	1.59186e+16	9.82353e+07	16.2019	7.99227	1.29234	3.65e-10	0.952028	No	7.46e-10	74	67	1.3
1330	809	g_Faecalicoccus	295678470466349	3.19309e+06	14.4708	6.50421	1.29234	3.65e-10	0.952028	No	7.46e-10	74	67	1.3
1331	810	g_Faecalicoccus	0	0	#NAME?	#NAME?	1.29234	3.65e-10	0.952028	No	7.46e-10	74	67	1.3
1332	811	g_Faecalicoccus	623876859784951	1.23491e+07	14.7951	7.09164	1.29234	3.65e-10	0.952028	No	7.46e-10	74	67	1.3
1333	814	g_Faecalicoccus	0	0	#NAME?	#NAME?	1.29234	3.65e-10	0.952028	No	7.46e-10	74	67	1.3
1334	815	g_Faecalicoccus	6695056418262170	5.52154e+07	15.8258	7.74206	1.29234	3.65e-10	0.952028	No	7.46e-10	74	67	1.3
1335	816	g_Faecalicoccus	1761711323134270	2.70149e+07	15.2459	7.4316	1.29234	3.65e-10	0.952028	No	7.46e-10	74	67	1.3
1336	817	g_Faecalicoccus	235551558978760	5.61296e+06	14.3721	6.74919	1.29234	3.65e-10	0.952028	No	7.46e-10	74	67	1.3
1337	818	g_Faecalicoccus	952011679853996	1.8072e+07	14.9786	7.25701	1.29234	3.65e-10	0.952028	No	7.46e-10	74	67	1.3
1338	819	g_Faecalicoccus	0	0	#NAME?	#NAME?	1.29234	3.65e-10	0.952028	No	7.46e-10	74	67	1.3
1339	820	g_Faecalicoccus	0	0	#NAME?	#NAME?	1.29234	3.65e-10	0.952028	No	7.46e-10	74	67	1.3
1340	821	g_Faecalicoccus	1.20592e+16	2.00677e+08	16.0813	8.3025	1.29234	3.65e-10	0.952028	No	7.46e-10	74	67	1.3
1341	800	g_Romboutsia	1.28537e+16	9.61833e+07	16.109	7.9831	1.27842	1.11e-10	0.913648	No	2.89e-10	78	68	1.3
1342	801	g_Romboutsia	1.25332e+16	9.70312e+07	16.0981	7.98691	1.27842	1.11e-10	0.913648	No	2.89e-10	78	68	1.3
1343	802	g_Romboutsia	7.14969e+13	1.54377e+06	13.8543	6.18858	1.27842	1.11e-10	0.913648	No	2.89e-10	78	68	1.3
1344	803	g_Romboutsia	1.06578e+16	7.10821e+07	16.0277	7.85176	1.27842	1.11e-10	0.913648	No	2.89e-10	78	68	1.3
1345	804	g_Romboutsia	622947121674519	1.10259e+07	14.7945	7.04241	1.27842	1.11e-10	0.913648	No	2.89e-10	78	68	1.3
1346	805	g_Romboutsia	2.48586e+16	1.05138e+08	16.3955	8.02176	1.27842	1.11e-10	0.913648	No	2.89e-10	78	68	1.3
1347	806	g_Romboutsia	5115171359398770	6.57304e+07	15.7089	7.81777	1.27842	1.11e-10	0.913648	No	2.89e-10	78	68	1.3
1348	807	g_Romboutsia	3116940737179420	4.00512e+07	15.4937	7.60262	1.27842	1.11e-10	0.913648	No	2.89e-10	78	68	1.3
1349	808	g_Romboutsia	316900509703638	4.2106e+06	14.5009	6.62434	1.27842	1.11e-10	0.913648	No	2.89e-10	78	68	1.3
1350	809	g_Romboutsia	7595304495716270	2.55487e+07	15.8805	7.40737	1.27842	1.11e-10	0.913648	No	2.89e-10	78	68	1.3
1351	810	g_Romboutsia	3146139272902280	3.79981e+07	15.4978	7.57976	1.27842	1.11e-10	0.913648	No	2.89e-10	78	68	1.3
1352	811	g_Romboutsia	1.17587e+16	1.05998e+08	16.0704	8.0253	1.27842	1.11e-10	0.913648	No	2.89e-10	78	68	1.3
1353	814	g_Romboutsia	1692989346238910	3.32875e+07	15.2287	7.52228	1.27842	1.11e-10	0.913648	No	2.89e-10	78	68	1.3
1354	815	g_Romboutsia	4460632790182730	4.63082e+07	15.6494	7.66566	1.27842	1.11e-10	0.913648	No	2.89e-10	78	68	1.3
1355	816	g_Romboutsia	0	0	#NAME?	#NAME?	1.27842	1.11e-10	0.913648	No	2.89e-10	78	68	1.3
1356	817	g_Romboutsia	1088580002039230	2.24529e+07	15.0369	7.35127	1.27842	1.11e-10	0.913648	No	2.89e-10	78	68	1.3
1357	818	g_Romboutsia	669541264187382	1.35544e+07	14.8258	7.13208	1.27842	1.11e-10	0.913648	No	2.89e-10	78	68	1.3
1358	819	g_Romboutsia	367582978823918	6.09338e+06	14.5654	6.78486	1.27842	1.11e-10	0.913648	No	2.89e-10	78	68	1.3
1359	820	g_Romboutsia	1099971963408640	1.63438e+07	15.0414	7.21335	1.27842	1.11e-10	0.913648	No	2.89e-10	78	68	1.3
1360	821	g_Romboutsia	710964353489699	1.7366e+07	14.8518	7.2397	1.27842	1.11e-10	0.913648	No	2.89e-10	78	68	1.3
1361	800	g_Enterorhabdus	1.16678e+16	1.38933e+08	16.067	8.1428	1.52976	0.00220863	0.960201	No	0.00220863	81	69	1.5
1362	801	g_Enterorhabdus	1.12196e+17	3.3078e+08	17.05	8.51954	1.52976	0.00220863	0.960201	No	0.00220863	81	69	1.5
1363	802	g_Enterorhabdus	354917700346616	9.26131e+06	14.5501	6.96667	1.52976	0.00220863	0.960201	No	0.00220863	81	69	1.5
1364	803	g_Enterorhabdus	0	0	#NAME?	#NAME?	1.52976	0.00220863	0.960201	No	0.00220863	81	69	1.5
1365	804	g_Enterorhabdus	0	0	#NAME?	#NAME?	1.52976	0.00220863	0.960201	No	0.00220863	81	69	1.5
1366	805	g_Enterorhabdus	0	0	#NAME?	#NAME?	1.52976	0.00220863	0.960201	No	0.00220863	81	69	1.5
1367	806	g_Enterorhabdus	0	0	#NAME?	#NAME?	1.52976	0.00220863	0.960201	No	0.00220863	81	69	1.5
1368	807	g_Enterorhabdus	0	0	#NAME?	#NAME?	1.52976	0.00220863	0.960201	No	0.00220863	81	69	1.5
1369	808	g_Enterorhabdus	0	0	#NAME?	#NAME?	1.52976	0.00220863	0.960201	No	0.00220863	81	69	1.5
1370	809	g_Enterorhabdus	0	0	#NAME?	#NAME?	1.52976	0.00220863	0.960201	No	0.00220863	81	69	1.5
1371	810	g_Enterorhabdus	0	0	#NAME?	#NAME?	1.52976	0.00220863	0.960201	No	0.00220863	81	69	1.5
1372	811	g_Enterorhabdus	0	0	#NAME?	#NAME?	1.52976	0.00220863	0.960201	No	0.00220863	81	69	1.5
1373	814	g_Enterorhabdus	0	0	#NAME?	#NAME?	1.52976	0.00220863	0.960201	No	0.00220863	81	69	1.5
1374	815	g_Enterorhabdus	0	0	#NAME?	#NAME?	1.52976	0.00220863	0.960201	No	0.00220863	81	69	1.5
1375	816	g_Enterorhabdus	8229323302830130	7.58953e+07	15.9154	7.88021	1.52976	0.00220863	0.960201	No	0.00220863	81	69	1.5
1376	817	g_Enterorhabdus	0	0	#NAME?	#NAME?	1.52976	0.00220863	0.960201	No	0.00220863	81	69	1.5
1377	818	g_Enterorhabdus	0	0	#NAME?	#NAME?	1.52976	0.00220863	0.960201	No	0.00220863	81	69	1.5
1378	819	g_Enterorhabdus	0	0	#NAME?	#NAME?	1.52976	0.00220863	0.960201	No	0.00220863	81	69	1.5
1379	820	g_Enterorhabdus	7907010176129770	6.53779e+07	15.898	7.81543	1.52976	0.00220863	0.960201	No	0.00220863	81	69	1.5
1380	821	g_Enterorhabdus	0	0	#NAME?	#NAME?	1.52976	0.00220863	0.960201	No	0.00220863	81	69	1.5
1381	800	g_Escherichia.Shigella	2283202866734030	3.56231e+07	15.3585	7.55173	1.92333	4.32e-09	0.867438	No	7.01e-09	83	70	1.9
1382	801	g_Escherichia.Shigella	230440334428730	5.51354e+06	14.3626	6.74143	1.92333	4.32e-09	0.867438	No	7.01e-09	83	70	1.9
1383	802	g_Escherichia.Shigella	0	0	#NAME?	#NAME?	1.92333	4.32e-09	0.867438	No	7.01e-09	83	70	1.9
1384	803	g_Escherichia.Shigella	1.09678e+16	4.30792e+07	16.0401	7.63427	1.92333	4.32e-09	0.867438	No	7.01e-09	83	70	1.9
1385	804	g_Escherichia.Shigella	1174686872257540	1.76433e+07	15.0699	7.24658	1.92333	4.32e-09	0.867438	No	7.01e-09	83	70	1.9
1386	805	g_Escherichia.Shigella	8652090246333970	2.2529e+07	15.9371	7.35274	1.92333	4.32e-09	0.867438	No	7.01e-09	83	70	1.9
1387	806	g_Escherichia.Shigella	2481440049129100	4.18288e+07	15.3947	7.62148	1.92333	4.32e-09	0.867438	No	7.01e-09	83	70	1.9
1388	807	g_Escherichia.Shigella	2.06729e+16	4.75638e+07	16.3154	7.67728	1.92333	4.32e-09	0.867438	No	7.01e-09	83	70	1.9
1389	808	g_Escherichia.Shigella	1.24107e+18	2.65234e+08	18.0938	8.42363	1.92333	4.32e-09	0.867438	No	7.01e-09	83	70	1.9
1390	809	g_Escherichia.Shigella	2493015486686470	1.59684e+07	15.3967	7.20326	1.92333	4.32e-09	0.867438	No	7.01e-09	83	70	1.9
1391	810	g_Escherichia.Shigella	1.1977e+16	3.20563e+07	16.0783	7.50591	1.92333	4.32e-09	0.867438	No	7.01e-09	83	70	1.9
1392	811	g_Escherichia.Shigella	136471616543908	3.08729e+06	14.135	6.48958	1.92333	4.32e-09	0.867438	No	7.01e-09	83	70	1.9
1393	814	g_Escherichia.Shigella	1087510601490450	1.88138e+07	15.0364	7.27448	1.92333	4.32e-09	0.867438	No	7.01e-09	83	70	1.9
1394	815	g_Escherichia.Shigella	518063690812383	8.90589e+06	14.7144	6.94968	1.92333	4.32e-09	0.867438	No	7.01e-09	83	70	1.9
1395	816	g_Escherichia.Shigella	1.14917e+16	4.11637e+07	16.0604	7.61451	1.92333	4.32e-09	0.867438	No	7.01e-09	83	70	1.9
1396	817	g_Escherichia.Shigella	1344586867658520	1.12271e+07	15.1286	7.05027	1.92333	4.32e-09	0.867438	No	7.01e-09	83	70	1.9
1397	818	g_Escherichia.Shigella	923240375438716	1.58127e+07	14.9653	7.19901	1.92333	4.32e-09	0.867438	No	7.01e-09	83	70	1.9
1398	819	g_Escherichia.Shigella	323328063156112	4.8744e+06	14.5096	6.68792	1.92333	4.32e-09	0.867438	No	7.01e-09	83	70	1.9
1399	820	g_Escherichia.Shigella	8701554681069460	2.36131e+07	15.9396	7.37315	1.92333	4.32e-09	0.867438	No	7.01e-09	83	70	1.9
1400	821	g_Escherichia.Shigella	979021676829014	1.15771e+07	14.9908	7.0636	1.92333	4.32e-09	0.867438	No	7.01e-09	83	70	1.9
1401	800	uc_p_Bacteroidetes	0	0	#NAME?	#NAME?	1.30684	3.07e-05	0.971147	No	3.3e-05	85	71	1.3
1402	801	uc_p_Bacteroidetes	0	0	#NAME?	#NAME?	1.30684	3.07e-05	0.971147	No	3.3e-05	85	71	1.3
1403	802	uc_p_Bacteroidetes	502811526417970	9.26145e+06	14.7014	6.96668	1.30684	3.07e-05	0.971147	No	3.3e-05	85	71	1.3
1404	803	uc_p_Bacteroidetes	0	0	#NAME?	#NAME?	1.30684	3.07e-05	0.971147	No	3.3e-05	85	71	1.3
1405	804	uc_p_Bacteroidetes	3.46613e+16	2.55805e+08	16.5398	8.40791	1.30684	3.07e-05	0.971147	No	3.3e-05	85	71	1.3
1406	805	uc_p_Bacteroidetes	0	0	#NAME?	#NAME?	1.30684	3.07e-05	0.971147	No	3.3e-05	85	71	1.3
1407	806	uc_p_Bacteroidetes	3.47355e+16	2.34545e+08	16.5408	8.37023	1.30684	3.07e-05	0.971147	No	3.3e-05	85	71	1.3
1408	807	uc_p_Bacteroidetes	0	0	#NAME?	#NAME?	1.30684	3.07e-05	0.971147	No	3.3e-05	85	71	1.3
1409	808	uc_p_Bacteroidetes	4.52145e+16	1.34716e+08	16.6553	8.12942	1.30684	3.07e-05	0.971147	No	3.3e-05	85	71	1.3
1410	809	uc_p_Bacteroidetes	0	0	#NAME?	#NAME?	1.30684	3.07e-05	0.971147	No	3.3e-05	85	71	1.3
1411	810	uc_p_Bacteroidetes	0	0	#NAME?	#NAME?	1.30684	3.07e-05	0.971147	No	3.3e-05	85	71	1.3
1412	811	uc_p_Bacteroidetes	0	0	#NAME?	#NAME?	1.30684	3.07e-05	0.971147	No	3.3e-05	85	71	1.3
1413	814	uc_p_Bacteroidetes	7503174323216070	5.93342e+07	15.8752	7.7733	1.30684	3.07e-05	0.971147	No	3.3e-05	85	71	1.3
1414	815	uc_p_Bacteroidetes	0	0	#NAME?	#NAME?	1.30684	3.07e-05	0.971147	No	3.3e-05	85	71	1.3
1415	816	uc_p_Bacteroidetes	0	0	#NAME?	#NAME?	1.30684	3.07e-05	0.971147	No	3.3e-05	85	71	1.3
1416	817	uc_p_Bacteroidetes	0	0	#NAME?	#NAME?	1.30684	3.07e-05	0.971147	No	3.3e-05	85	71	1.3
1417	818	uc_p_Bacteroidetes	3946433697011760	4.17919e+07	15.5962	7.62109	1.30684	3.07e-05	0.971147	No	3.3e-05	85	71	1.3
1418	819	uc_p_Bacteroidetes	0	0	#NAME?	#NAME?	1.30684	3.07e-05	0.971147	No	3.3e-05	85	71	1.3
1419	820	uc_p_Bacteroidetes	8.23919e+13	1.81576e+06	13.9159	6.25906	1.30684	3.07e-05	0.971147	No	3.3e-05	85	71	1.3
1420	821	uc_p_Bacteroidetes	0	0	#NAME?	#NAME?	1.30684	3.07e-05	0.971147	No	3.3e-05	85	71	1.3
1421	800	g_Anaerotruncus	782023214967930	1.24684e+07	14.8932	7.09581	1.17749	0	0.988168	No	0	87	72	1.2
1422	801	g_Anaerotruncus	1575369360730710	1.87448e+07	15.1974	7.27288	1.17749	0	0.988168	No	0	87	72	1.2
1423	802	g_Anaerotruncus	7.14737e+13	1.54352e+06	13.8541	6.18851	1.17749	0	0.988168	No	0	87	72	1.2
1424	803	g_Anaerotruncus	327684470421293	5.38428e+06	14.5155	6.73113	1.17749	0	0.988168	No	0	87	72	1.2
1425	804	g_Anaerotruncus	2.75529e+16	2.13907e+08	16.4402	8.33022	1.17749	0	0.988168	No	0	87	72	1.2
1426	805	g_Anaerotruncus	0	0	#NAME?	#NAME?	1.17749	0	0.988168	No	0	87	72	1.2
1427	806	g_Anaerotruncus	336622189745393	4.48141e+06	14.5271	6.65141	1.17749	0	0.988168	No	0	87	72	1.2
1428	807	g_Anaerotruncus	0	0	#NAME?	#NAME?	1.17749	0	0.988168	No	0	87	72	1.2
1429	808	g_Anaerotruncus	182834263049031	4.21063e+06	14.2621	6.62435	1.17749	0	0.988168	No	0	87	72	1.2
1430	809	g_Anaerotruncus	3480506878486330	3.99185e+07	15.5416	7.60117	1.17749	0	0.988168	No	0	87	72	1.2
1431	810	g_Anaerotruncus	8772240565111950	1.11618e+08	15.9431	8.04773	1.17749	0	0.988168	No	0	87	72	1.2
1432	811	g_Anaerotruncus	350903503306795	6.17442e+06	14.5452	6.7906	1.17749	0	0.988168	No	0	87	72	1.2
1433	814	g_Anaerotruncus	380457361143771	5.78837e+06	14.5803	6.76256	1.17749	0	0.988168	No	0	87	72	1.2
1434	815	g_Anaerotruncus	462022424259985	7.12546e+06	14.6647	6.85281	1.17749	0	0.988168	No	0	87	72	1.2
1435	816	g_Anaerotruncus	4261803486688850	5.14555e+07	15.6296	7.71143	1.17749	0	0.988168	No	0	87	72	1.2
1436	817	g_Anaerotruncus	6166310276171680	4.63113e+07	15.79	7.66569	1.17749	0	0.988168	No	0	87	72	1.2
1437	818	g_Anaerotruncus	149088269291025	3.38866e+06	14.1734	6.53003	1.17749	0	0.988168	No	0	87	72	1.2
1438	819	g_Anaerotruncus	276065344938600	3.65596e+06	14.441	6.563	1.17749	0	0.988168	No	0	87	72	1.2
1439	820	g_Anaerotruncus	4.20448e+13	907969	13.6237	5.95807	1.17749	0	0.988168	No	0	87	72	1.2
1440	821	g_Anaerotruncus	3341595678092200	4.24533e+07	15.524	7.62791	1.17749	0	0.988168	No	0	87	72	1.2
1441	800	g_Gordonibacter	0	0	#NAME?	#NAME?	1.36327	1.46e-06	0.980529	No	1.75e-06	91	73	1.4
1442	801	g_Gordonibacter	0	0	#NAME?	#NAME?	1.36327	1.46e-06	0.980529	No	1.75e-06	91	73	1.4
1443	802	g_Gordonibacter	0	0	#NAME?	#NAME?	1.36327	1.46e-06	0.980529	No	1.75e-06	91	73	1.4
1444	803	g_Gordonibacter	9988164798810190	5.06169e+07	15.9995	7.7043	1.36327	1.46e-06	0.980529	No	1.75e-06	91	73	1.4
1445	804	g_Gordonibacter	0	0	#NAME?	#NAME?	1.36327	1.46e-06	0.980529	No	1.75e-06	91	73	1.4
1446	805	g_Gordonibacter	0	0	#NAME?	#NAME?	1.36327	1.46e-06	0.980529	No	1.75e-06	91	73	1.4
1447	806	g_Gordonibacter	0	0	#NAME?	#NAME?	1.36327	1.46e-06	0.980529	No	1.75e-06	91	73	1.4
1448	807	g_Gordonibacter	4.13627e+16	1.91496e+08	16.6166	8.28216	1.36327	1.46e-06	0.980529	No	1.75e-06	91	73	1.4
1449	808	g_Gordonibacter	0	0	#NAME?	#NAME?	1.36327	1.46e-06	0.980529	No	1.75e-06	91	73	1.4
1450	809	g_Gordonibacter	0	0	#NAME?	#NAME?	1.36327	1.46e-06	0.980529	No	1.75e-06	91	73	1.4
1451	810	g_Gordonibacter	156276937718574	3.56218e+06	14.1939	6.55172	1.36327	1.46e-06	0.980529	No	1.75e-06	91	73	1.4
1452	811	g_Gordonibacter	1100349486629170	8.23251e+06	15.0415	6.91553	1.36327	1.46e-06	0.980529	No	1.75e-06	91	73	1.4
1453	814	g_Gordonibacter	0	0	#NAME?	#NAME?	1.36327	1.46e-06	0.980529	No	1.75e-06	91	73	1.4
1454	815	g_Gordonibacter	2220856608893510	1.60318e+07	15.3465	7.20498	1.36327	1.46e-06	0.980529	No	1.75e-06	91	73	1.4
1455	816	g_Gordonibacter	2550716930618860	1.41481e+07	15.4067	7.1507	1.36327	1.46e-06	0.980529	No	1.75e-06	91	73	1.4
1456	817	g_Gordonibacter	6.49677e+13	1.40311e+06	13.8127	6.14709	1.36327	1.46e-06	0.980529	No	1.75e-06	91	73	1.4
1457	818	g_Gordonibacter	0	0	#NAME?	#NAME?	1.36327	1.46e-06	0.980529	No	1.75e-06	91	73	1.4
1458	819	g_Gordonibacter	5.64342e+13	1.21865e+06	13.7515	6.08588	1.36327	1.46e-06	0.980529	No	1.75e-06	91	73	1.4
1459	820	g_Gordonibacter	0	0	#NAME?	#NAME?	1.36327	1.46e-06	0.980529	No	1.75e-06	91	73	1.4
1460	821	g_Gordonibacter	0	0	#NAME?	#NAME?	1.36327	1.46e-06	0.980529	No	1.75e-06	91	73	1.4

## Sheet: 2c
	ID_Number	Observed.QMP	Shannon.QMP	J.QMP
1	800	50	2.33733	0.597474
1.1	800	NA	NA	NA
1.2	800	47	2.78808	0.724148
1.3	800	NA	NA	NA
1.4	800	NA	NA	NA
1.5	800	NA	NA	NA
1.6	800	61	3.05026	0.741997
1.7	800	51	2.99033	0.760545
1.8	800	NA	NA	NA
1.9	800	59	2.64667	0.649086
1.1	800	48	2.77048	0.715665
1.11	800	NA	NA	NA
1.12	800	46	2.21909	0.579603
1.13	800	NA	NA	NA
1.14	800	51	2.89039	0.735126
1.15	800	48	2.3433	0.605316
1.16	800	NA	NA	NA
1.17	800	40	2.40095	0.650862
1.18	800	NA	NA	NA
1.19	800	53	2.75567	0.694073
1.2	800	55	2.74931	0.686071
1.21	800	NA	NA	NA
1.22	800	NA	NA	NA
1.23	800	67	2.93382	0.69775
1.24	800	45	2.55083	0.670096
1.25	800	48	2.55929	0.66111
1.26	800	NA	NA	NA
1.27	800	NA	NA	NA
1.28	800	NA	NA	NA
1.29	800	NA	NA	NA
1.3	800	NA	NA	NA
1.31	800	NA	NA	NA
1.32	800	52	2.89558	0.732827
1.33	800	52	3.03433	0.767943
1.34	800	NA	NA	NA
1.35	800	NA	NA	NA
1.36	800	NA	NA	NA
1.37	800	48	2.91998	0.754283
1.38	800	54	2.83161	0.709857
1.39	800	NA	NA	NA
1.4	800	NA	NA	NA
1.41	800	NA	NA	NA
1.42	800	NA	NA	NA
1.43	800	NA	NA	NA
1.44	800	57	2.64248	0.653585
1.45	800	53	2.81553	0.709148
1.46	800	NA	NA	NA
1.47	800	61	3.15389	0.767206
1.48	800	32	2.56772	0.740886
1.49	800	NA	NA	NA
1.5	800	NA	NA	NA
1.51	800	NA	NA	NA
1.52	800	53	2.99104	0.753356
1.53	800	NA	NA	NA
1.54	800	NA	NA	NA
1.55	800	49	2.68925	0.691
1.56	800	NA	NA	NA
1.57	800	43	2.56086	0.680864
2	801	35	2.12163	0.596745
2.1	801	45	2.80586	0.737092
2.2	801	39	2.66214	0.726654
2.3	801	38	2.12348	0.58376
2.4	801	35	2.48688	0.699476
2.5	801	41	2.5608	0.689578
2.6	801	40	2.17761	0.590316
2.7	801	34	2.22039	0.629654
2.8	801	38	2.64742	0.727795
2.9	801	36	2.44425	0.68208
2.1	801	NA	NA	NA
2.11	801	41	2.85174	0.767924
2.12	801	42	2.6022	0.696208
2.13	801	40	2.53466	0.687109
2.14	801	41	2.6895	0.724236
2.15	801	39	2.1182	0.578181
2.16	801	30	1.7668	0.519464
2.17	801	35	2.70733	0.761482
2.18	801	42	2.17991	0.583227
2.19	801	40	2.45477	0.66545
2.2	801	42	2.37229	0.634698
2.21	801	46	2.82665	0.738291
2.22	801	46	2.99871	0.783231
2.23	801	38	2.32069	0.637976
2.24	801	37	1.85691	0.514248
2.25	801	37	1.6502	0.457002
2.26	801	28	0.836962	0.251174
2.27	801	40	2.64571	0.717213
2.28	801	36	2.44966	0.683591
2.29	801	41	2.8251	0.760751
2.3	801	35	1.64059	0.461443
2.31	801	37	2.10608	0.583254
2.32	801	43	2.39438	0.636599
2.33	801	39	2.47917	0.67671
2.34	801	45	2.3913	0.628189
2.35	801	42	2.19474	0.587196
2.36	801	36	2.08179	0.580935
2.37	801	40	2.56647	0.695731
2.38	801	37	2.85863	0.791664
2.39	801	42	2.75497	0.737083
2.4	801	40	2.1111	0.572288
2.41	801	43	2.46853	0.656314
2.42	801	24	1.93516	0.608912
3	802	NA	NA	NA
3.1	802	60	2.94458	0.719182
3.2	802	47	2.89367	0.751575
3.3	802	57	2.83122	0.700267
3.4	802	52	2.62669	0.664775
3.5	802	56	2.82757	0.70244
3.6	802	52	2.36991	0.599789
3.7	802	53	2.79757	0.704625
3.8	802	50	2.77959	0.710524
3.9	802	60	2.7158	0.663305
3.1	802	44	2.7117	0.716586
3.11	802	46	2.8621	0.747549
3.12	802	NA	NA	NA
3.13	802	55	2.82991	0.706184
3.14	802	50	2.81107	0.718572
3.15	802	NA	NA	NA
3.16	802	47	2.20749	0.573352
3.17	802	46	2.69728	0.7045
3.18	802	NA	NA	NA
3.19	802	55	2.68701	0.670523
3.2	802	NA	NA	NA
3.21	802	60	2.78251	0.679598
3.22	802	62	2.98264	0.722691
3.23	802	57	2.76721	0.684437
3.24	802	57	2.82594	0.698963
3.25	802	54	2.65053	0.664462
3.26	802	56	2.65126	0.65864
3.27	802	42	2.67147	0.714743
3.28	802	NA	NA	NA
3.29	802	60	2.69764	0.65887
3.3	802	NA	NA	NA
3.31	802	62	2.66927	0.646761
3.32	802	NA	NA	NA
3.33	802	64	2.89927	0.697126
3.34	802	NA	NA	NA
3.35	802	58	2.90228	0.714768
3.36	802	54	2.78765	0.698837
3.37	802	53	2.82181	0.710732
3.38	802	NA	NA	NA
3.39	802	NA	NA	NA
3.4	802	57	2.36089	0.583937
4	803	40	2.59228	0.702727
4.1	803	42	2.79784	0.748553
4.2	803	37	2.6079	0.722225
4.3	803	44	2.8261	0.746817
4.4	803	40	2.54065	0.688731
4.5	803	34	2.1787	0.617832
4.6	803	34	2.19306	0.621906
4.7	803	34	2.63706	0.747813
4.8	803	45	2.66464	0.699994
4.9	803	35	2.38831	0.671752
4.1	803	40	2.21648	0.600855
4.11	803	NA	NA	NA
4.12	803	39	2.64106	0.720899
4.13	803	32	2.37028	0.683918
4.14	803	37	2.45176	0.678986
4.15	803	39	2.64434	0.721794
4.16	803	31	2.58037	0.751422
4.17	803	43	2.72626	0.724837
4.18	803	43	2.9042	0.772148
4.19	803	40	2.48078	0.672503
4.2	803	NA	NA	NA
4.21	803	44	2.47809	0.654853
4.22	803	43	2.88326	0.766579
4.23	803	48	2.85264	0.736887
4.24	803	41	2.78241	0.749253
4.25	803	42	2.73624	0.732071
4.26	803	44	2.77698	0.733838
4.27	803	43	2.61311	0.694755
4.28	803	36	2.64114	0.737024
4.29	803	40	2.70451	0.733152
4.3	803	44	2.23167	0.589736
4.31	803	49	2.80412	0.720518
4.32	803	36	2.56683	0.716289
4.33	803	37	2.50226	0.69297
4.34	803	35	2.48083	0.697776
4.35	803	40	2.6202	0.710297
4.36	803	43	2.41193	0.641267
4.37	803	37	2.59452	0.718522
4.38	803	39	2.55577	0.697618
4.39	803	41	2.34825	0.632343
4.4	803	39	2.45249	0.669427
4.41	803	36	2.30168	0.642296
4.42	803	42	2.62307	0.701794
4.43	803	37	2.67061	0.739593
4.44	803	45	2.80275	0.736274
5	804	NA	NA	NA
5.1	804	63	3.08394	0.744349
5.2	804	57	3.13941	0.776496
5.3	804	NA	NA	NA
5.4	804	68	3.12139	0.739753
5.5	804	NA	NA	NA
5.6	804	46	3.04297	0.794791
5.7	804	NA	NA	NA
5.8	804	NA	NA	NA
5.9	804	59	3.16774	0.776875
5.1	804	71	3.17034	0.743744
5.11	804	59	3.09801	0.759774
5.12	804	NA	NA	NA
5.13	804	NA	NA	NA
5.14	804	NA	NA	NA
5.15	804	NA	NA	NA
5.16	804	NA	NA	NA
5.17	804	52	3.15269	0.797899
5.18	804	62	3.16619	0.767164
5.19	804	57	3.10191	0.76722
5.2	804	NA	NA	NA
5.21	804	NA	NA	NA
5.22	804	60	3.03391	0.741001
5.23	804	64	2.97077	0.71432
5.24	804	NA	NA	NA
5.25	804	66	3.1776	0.758438
5.26	804	56	3.0561	0.759213
5.27	804	61	3.07251	0.74741
5.28	804	NA	NA	NA
5.29	804	62	3.15399	0.764208
5.3	804	62	2.97626	0.721146
5.31	804	NA	NA	NA
5.32	804	55	2.98007	0.743653
5.33	804	48	3.03883	0.784983
5.34	804	NA	NA	NA
5.35	804	NA	NA	NA
5.36	804	57	2.97142	0.734944
5.37	804	49	2.92966	0.752774
6	805	35	2.24653	0.631873
6.1	805	35	2.05915	0.579169
6.2	805	32	2.06092	0.594656
6.3	805	33	2.17028	0.620698
6.4	805	31	2.14083	0.623423
6.5	805	29	2.26728	0.673324
6.6	805	28	2.2542	0.676488
6.7	805	30	2.32972	0.684972
6.8	805	30	2.07344	0.609622
6.9	805	33	2.20379	0.630283
6.1	805	33	2.39029	0.683621
6.11	805	38	2.39665	0.658857
6.12	805	38	2.23466	0.614325
6.13	805	37	2.46952	0.683905
6.14	805	35	2.09909	0.590405
6.15	805	27	2.14516	0.650871
6.16	805	33	2.1325	0.609893
6.17	805	31	1.95451	0.569167
6.18	805	26	1.96993	0.604625
6.19	805	34	2.04827	0.580845
6.2	805	32	2.01362	0.581009
6.21	805	30	1.98852	0.584654
6.22	805	32	1.89623	0.547137
6.23	805	35	2.32027	0.652614
6.24	805	32	2.20003	0.634795
6.25	805	31	2.23752	0.651582
6.26	805	32	2.14057	0.617639
6.27	805	31	2.2618	0.658651
6.28	805	38	2.1245	0.584042
6.29	805	38	1.85826	0.510849
6.3	805	42	2.08722	0.558429
6.31	805	29	2.04683	0.607856
6.32	805	32	2.2135	0.638682
6.33	805	25	1.99873	0.62094
6.34	805	27	2.22679	0.675637
6.35	805	33	2.30133	0.65818
6.36	805	32	2.26166	0.652577
6.37	805	NA	NA	NA
6.38	805	NA	NA	NA
7	806	71	3.33361	0.782045
7.1	806	NA	NA	NA
7.2	806	72	3.28014	0.766985
7.3	806	NA	NA	NA
7.4	806	69	3.3346	0.787556
7.5	806	NA	NA	NA
7.6	806	68	3.15266	0.747162
7.7	806	62	3.01121	0.729612
7.8	806	70	3.28233	0.772588
7.9	806	68	3.09569	0.733661
7.1	806	NA	NA	NA
7.11	806	68	3.20937	0.760602
7.12	806	52	2.8626	0.724481
7.13	806	NA	NA	NA
7.14	806	NA	NA	NA
7.15	806	71	3.20803	0.752586
7.16	806	68	3.14217	0.744677
7.17	806	72	3.21123	0.750872
7.18	806	NA	NA	NA
7.19	806	56	3.12891	0.7773
7.2	806	51	3.116	0.792507
7.21	806	74	3.05611	0.710053
7.22	806	67	3.41824	0.812958
7.23	806	NA	NA	NA
7.24	806	69	3.16818	0.748252
7.25	806	68	3.22236	0.763681
7.26	806	63	3.11073	0.750815
7.27	806	NA	NA	NA
7.28	806	55	3.18807	0.795558
7.29	806	65	3.23179	0.774195
7.3	806	69	3.21658	0.759683
7.31	806	73	3.31415	0.772447
7.32	806	61	2.87499	0.699363
7.33	806	77	3.24839	0.747822
7.34	806	69	3.33296	0.787169
7.35	806	66	3.28524	0.784132
7.36	806	NA	NA	NA
7.37	806	67	2.94176	0.699637
7.38	806	69	3.32708	0.785781
7.39	806	NA	NA	NA
7.4	806	63	3.24879	0.784138
7.41	806	73	3.38329	0.788562
8	807	61	2.74447	0.667613
8.1	807	53	2.75283	0.693356
8.2	807	NA	NA	NA
8.3	807	47	2.74507	0.712977
8.4	807	55	2.97557	0.742532
8.5	807	56	3.02213	0.750773
8.6	807	48	3.05292	0.788624
8.7	807	51	2.86268	0.728078
8.8	807	55	2.86449	0.714812
8.9	807	NA	NA	NA
8.1	807	49	2.87939	0.739857
8.11	807	NA	NA	NA
8.12	807	58	2.79747	0.688957
8.13	807	56	3.01543	0.74911
8.14	807	61	3.0041	0.730768
8.15	807	57	2.84228	0.703004
8.16	807	56	2.81203	0.698581
8.17	807	61	3.14473	0.764978
8.18	807	54	3.21312	0.805499
8.19	807	NA	NA	NA
8.2	807	NA	NA	NA
8.21	807	58	2.96559	0.730362
8.22	807	57	3.09145	0.764633
8.23	807	NA	NA	NA
8.24	807	57	2.64514	0.654244
8.25	807	NA	NA	NA
8.26	807	57	2.84727	0.704239
8.27	807	51	3.029	0.77038
8.28	807	NA	NA	NA
8.29	807	49	3.07809	0.790914
8.3	807	48	2.47969	0.640549
8.31	807	54	2.8099	0.704414
8.32	807	63	3.0821	0.743906
8.33	807	64	3.04947	0.733242
8.34	807	53	2.91768	0.734879
8.35	807	NA	NA	NA
8.36	807	57	2.74326	0.678513
8.37	807	50	2.79512	0.714494
8.38	807	NA	NA	NA
8.39	807	51	2.7915	0.709976
8.4	807	58	2.82016	0.694544
8.41	807	49	2.7151	0.697643
8.42	807	42	2.7542	0.736877
8.43	807	53	2.62091	0.660131
8.44	807	49	2.78364	0.715254
8.45	807	53	2.89051	0.728035
8.46	807	57	3.01637	0.746062
8.47	807	NA	NA	NA
9	808	NA	NA	NA
9.1	808	47	2.73154	0.709463
9.2	808	53	2.43717	0.613851
9.3	808	50	2.32607	0.594595
9.4	808	60	2.44887	0.59811
9.5	808	54	2.69418	0.675406
9.6	808	54	2.8486	0.714117
9.7	808	57	2.4636	0.609342
9.8	808	NA	NA	NA
9.9	808	58	2.94132	0.724383
9.1	808	61	2.85658	0.694884
9.11	808	54	3.09822	0.776693
9.12	808	53	3.09806	0.780312
9.13	808	54	3.03617	0.76114
9.14	808	54	2.75682	0.691108
9.15	808	53	2.87027	0.722937
9.16	808	56	2.57925	0.640752
9.17	808	57	2.4713	0.611247
9.18	808	63	3.15137	0.760625
9.19	808	NA	NA	NA
9.2	808	50	2.82303	0.72163
9.21	808	67	3.04787	0.724873
9.22	808	61	2.87686	0.699817
9.23	808	NA	NA	NA
9.24	808	61	2.81148	0.683913
9.25	808	NA	NA	NA
9.26	808	66	3.15292	0.752549
9.27	808	NA	NA	NA
9.28	808	63	2.65013	0.639643
9.29	808	NA	NA	NA
9.3	808	56	2.07783	0.516186
9.31	808	NA	NA	NA
9.32	808	NA	NA	NA
9.33	808	39	2.22775	0.608083
9.34	808	36	2.02233	0.564343
9.35	808	45	1.93236	0.507625
9.36	808	51	2.0984	0.533696
9.37	808	35	1.93197	0.543399
9.38	808	29	1.70715	0.506979
9.39	808	NA	NA	NA
9.4	808	47	2.48544	0.645544
9.41	808	50	1.71143	0.437479
9.42	808	NA	NA	NA
9.43	808	60	2.25065	0.549698
10	809	26	1.88187	0.577597
10.1	809	28	2.00651	0.602156
10.2	809	26	2.18986	0.672129
10.3	809	32	2.37183	0.684366
10.4	809	37	2.08277	0.576797
10.5	809	31	2.21945	0.646318
10.6	809	30	2.21901	0.652421
10.7	809	34	2.35655	0.668266
10.8	809	33	2.50829	0.71737
10.9	809	42	2.36507	0.632767
10.1	809	31	2.03584	0.59285
10.11	809	NA	NA	NA
10.12	809	29	2.11125	0.626988
10.13	809	NA	NA	NA
10.14	809	32	2.45216	0.707543
10.15	809	NA	NA	NA
10.16	809	26	2.09703	0.643637
10.17	809	NA	NA	NA
10.18	809	31	2.117	0.616486
10.19	809	32	2.29812	0.663098
10.2	809	33	2.2385	0.640211
10.21	809	31	2.15826	0.628501
10.22	809	31	2.27863	0.663551
10.23	809	NA	NA	NA
10.24	809	NA	NA	NA
10.25	809	NA	NA	NA
10.26	809	NA	NA	NA
10.27	809	NA	NA	NA
10.28	809	25	1.70952	0.531092
10.29	809	35	2.16374	0.608588
10.3	809	29	2.02005	0.599903
10.31	809	NA	NA	NA
10.32	809	28	2.13771	0.64153
10.33	809	33	2.28787	0.65433
10.34	809	NA	NA	NA
10.35	809	27	2.20533	0.669126
10.36	809	27	2.00177	0.607362
10.37	809	37	2.32377	0.643541
10.38	809	NA	NA	NA
10.39	809	30	1.99431	0.586356
10.4	809	26	1.76875	0.54288
10.41	809	NA	NA	NA
11	810	53	2.88257	0.726035
11.1	810	53	2.94365	0.74142
11.2	810	63	3.21841	0.776807
11.3	810	63	3.08517	0.744647
11.4	810	71	3.07826	0.722141
11.5	810	63	3.1787	0.76722
11.6	810	72	3.38953	0.792563
11.7	810	60	3.11977	0.76197
11.8	810	53	3.1139	0.7843
11.9	810	65	3.32211	0.795832
11.1	810	67	3.13106	0.744659
11.11	810	66	3.36035	0.80206
11.12	810	75	3.2742	0.758358
11.13	810	65	3.34585	0.801518
11.14	810	57	3.20928	0.793778
11.15	810	63	3.33107	0.803997
11.16	810	61	3.20787	0.780339
11.17	810	68	3.30396	0.78302
11.18	810	66	3.20471	0.76491
11.19	810	63	3.20311	0.773113
11.2	810	60	3.25327	0.794576
11.21	810	72	3.09972	0.724798
11.22	810	74	3.32054	0.77149
11.23	810	NA	NA	NA
11.24	810	66	3.27315	0.781246
11.25	810	65	3.04388	0.729179
11.26	810	69	3.36714	0.795243
11.27	810	70	3.29855	0.776405
11.28	810	NA	NA	NA
11.29	810	56	2.60162	0.646308
11.3	810	67	3.16984	0.753881
11.31	810	64	3.34668	0.804707
11.32	810	62	3.26477	0.79105
11.33	810	61	2.86573	0.69711
11.34	810	57	3.09474	0.765447
11.35	810	69	3.38477	0.799406
11.36	810	NA	NA	NA
11.37	810	54	3.24119	0.812536
11.38	810	61	3.21407	0.781846
11.39	810	71	3.33268	0.781827
11.4	810	63	3.32401	0.802292
11.41	810	66	3.23184	0.771387
13	811	NA	NA	NA
13.1	811	46	2.71776	0.709849
13.2	811	48	2.69783	0.696898
13.3	811	40	2.54636	0.690281
13.4	811	46	2.80317	0.732159
13.5	811	42	2.75	0.735752
13.6	811	49	2.7133	0.69718
13.7	811	41	2.61396	0.703895
13.8	811	48	2.79787	0.722739
13.9	811	39	2.68871	0.733906
13.1	811	38	2.76764	0.760846
13.11	811	42	2.78375	0.744783
13.12	811	42	2.76798	0.740563
13.13	811	47	2.74906	0.714014
13.14	811	42	2.82283	0.755239
13.15	811	53	2.79879	0.704933
13.16	811	41	2.90089	0.781158
13.17	811	38	2.70664	0.744076
13.18	811	41	2.8611	0.770444
13.19	811	49	2.88369	0.740963
13.2	811	40	2.7633	0.749088
13.21	811	48	2.77314	0.716352
13.22	811	42	2.59699	0.694815
13.23	811	40	2.67333	0.724699
13.24	811	40	2.69034	0.729311
13.25	811	43	2.79287	0.742548
13.26	811	43	2.70723	0.719778
13.27	811	42	2.67464	0.715591
13.28	811	44	2.80527	0.741314
13.29	811	43	2.80599	0.746035
13.3	811	45	2.64323	0.694368
13.31	811	44	2.6329	0.695763
13.32	811	38	2.56552	0.705282
13.33	811	52	2.72371	0.68933
13.34	811	44	2.78179	0.735109
13.35	811	45	2.57804	0.677244
13.36	811	41	2.45622	0.661418
13.37	811	47	2.66196	0.691393
13.38	811	44	2.69032	0.710936
13.39	811	46	2.58827	0.676028
13.4	811	40	2.62176	0.710719
13.41	811	39	2.57949	0.704093
13.42	811	38	2.54899	0.700736
13.43	811	36	2.51784	0.702616
13.44	811	39	2.31573	0.632097
13.45	811	46	2.64518	0.690893
15	814	58	2.65323	0.653434
15.1	814	53	2.94246	0.741119
15.2	814	52	2.93497	0.742795
15.3	814	48	2.78277	0.718839
15.4	814	47	2.89389	0.751631
15.5	814	58	2.81229	0.692606
15.6	814	56	2.74714	0.68246
15.7	814	52	2.54288	0.643564
15.8	814	42	2.43055	0.650286
15.9	814	39	2.43512	0.664687
15.1	814	NA	NA	NA
15.11	814	49	2.80721	0.72131
15.12	814	48	2.75651	0.712055
15.13	814	47	2.75115	0.714556
15.14	814	53	2.7797	0.700126
15.15	814	56	2.86661	0.712139
15.16	814	41	2.41927	0.651468
15.17	814	53	2.92863	0.737635
15.18	814	56	3.0638	0.761127
15.19	814	52	2.64713	0.66995
15.2	814	56	2.78461	0.691768
15.21	814	NA	NA	NA
15.22	814	47	2.80421	0.728338
15.23	814	46	2.45981	0.642476
15.24	814	41	2.59669	0.699244
15.25	814	46	2.4232	0.632913
15.26	814	48	2.56561	0.662743
15.27	814	61	2.84378	0.691769
15.28	814	57	2.71977	0.672703
15.29	814	46	2.65948	0.694628
15.3	814	50	2.73368	0.69879
15.31	814	41	2.89892	0.780628
15.32	814	NA	NA	NA
15.33	814	NA	NA	NA
15.34	814	57	3.06536	0.75818
15.35	814	53	2.93625	0.739554
16	815	NA	NA	NA
16.1	815	51	2.74579	0.698349
16.2	815	52	2.84724	0.720594
16.3	815	40	2.61642	0.709273
16.4	815	46	2.84425	0.742889
16.5	815	54	3.09789	0.77661
16.6	815	NA	NA	NA
16.7	815	NA	NA	NA
16.8	815	NA	NA	NA
16.9	815	48	2.72025	0.70269
16.1	815	NA	NA	NA
16.11	815	NA	NA	NA
16.12	815	41	2.60799	0.702286
16.13	815	NA	NA	NA
16.14	815	42	2.61459	0.699523
16.15	815	50	2.73563	0.699289
16.16	815	48	2.70316	0.698275
16.17	815	NA	NA	NA
16.18	815	52	2.72021	0.688445
16.19	815	46	2.75242	0.718903
16.2	815	NA	NA	NA
16.21	815	53	2.84501	0.716575
16.22	815	NA	NA	NA
16.23	815	40	2.64914	0.718143
16.24	815	50	2.68936	0.687461
16.25	815	40	2.39126	0.648235
16.26	815	50	2.89342	0.739621
16.27	815	NA	NA	NA
16.28	815	NA	NA	NA
16.29	815	47	2.62057	0.680641
16.3	815	45	2.44914	0.643383
16.31	815	56	2.36029	0.586355
16.32	815	54	2.59101	0.64954
16.33	815	53	2.71587	0.684048
16.34	815	45	2.51883	0.66169
16.35	815	NA	NA	NA
16.36	815	NA	NA	NA
16.37	815	NA	NA	NA
16.38	815	NA	NA	NA
16.39	815	50	2.61146	0.667548
16.4	815	46	2.62186	0.684802
16.41	815	NA	NA	NA
16.42	815	46	2.53657	0.662525
17	816	50	2.73979	0.700351
17.1	816	67	3.05771	0.727213
17.2	816	61	2.73197	0.664572
17.3	816	69	2.97691	0.703078
17.4	816	71	2.95528	0.693292
17.5	816	NA	NA	NA
17.6	816	69	2.85983	0.675427
17.7	816	59	2.57467	0.631429
17.8	816	61	2.96438	0.721107
17.9	816	67	2.87207	0.683063
17.1	816	60	3.03732	0.741834
17.11	816	58	2.96235	0.729563
17.12	816	67	3.05791	0.727261
17.13	816	64	2.79179	0.671284
17.14	816	58	2.90125	0.714515
17.15	816	46	2.60816	0.681223
17.16	816	64	2.9088	0.699419
17.17	816	65	3.07643	0.736979
17.18	816	58	2.92177	0.71957
17.19	816	54	2.83202	0.709959
17.2	816	49	2.64053	0.678481
17.21	816	55	2.46253	0.614507
17.22	816	54	2.68302	0.672608
17.23	816	69	2.83319	0.669135
17.24	816	50	2.8199	0.72083
17.25	816	51	2.899	0.737316
17.26	816	62	2.87455	0.6965
17.27	816	61	2.81376	0.684467
17.28	816	69	2.98249	0.704397
17.29	816	60	2.74509	0.670458
17.3	816	56	3.08269	0.765819
17.31	816	60	2.85226	0.696633
17.32	816	58	2.9486	0.726178
17.33	816	66	3.00413	0.717036
17.34	816	61	3.0564	0.743492
17.35	816	62	2.82815	0.685258
17.36	816	57	2.87343	0.710707
12	817	50	2.64551	0.676252
12.1	817	57	2.57424	0.636707
12.2	817	62	2.96049	0.717322
12.3	817	49	2.82684	0.726353
12.4	817	55	2.82418	0.704752
12.5	817	43	2.6498	0.70451
12.6	817	48	2.73292	0.705963
12.7	817	59	2.90894	0.713407
12.8	817	60	2.83637	0.692754
12.9	817	NA	NA	NA
12.1	817	50	2.82121	0.721163
12.11	817	56	2.84681	0.707221
12.12	817	51	2.79267	0.710274
12.13	817	48	2.85718	0.738061
12.14	817	47	2.8247	0.73366
12.15	817	47	2.95118	0.766511
12.16	817	57	2.75247	0.68079
12.17	817	49	2.74863	0.706259
12.18	817	50	2.88904	0.738502
12.19	817	NA	NA	NA
12.2	817	51	2.80355	0.713041
12.21	817	48	2.41463	0.623743
12.22	817	43	2.58526	0.687349
12.23	817	45	2.34649	0.616416
12.24	817	47	2.55355	0.663233
12.25	817	46	2.51566	0.657062
12.26	817	41	2.46272	0.663167
12.27	817	40	2.54243	0.689214
12.28	817	NA	NA	NA
12.29	817	51	2.45921	0.625464
12.3	817	NA	NA	NA
12.31	817	56	2.73071	0.678378
12.32	817	45	2.45707	0.645467
12.33	817	NA	NA	NA
12.34	817	NA	NA	NA
12.35	817	NA	NA	NA
12.36	817	51	2.67738	0.68095
12.37	817	46	2.68128	0.700322
12.38	817	56	2.86828	0.712553
12.39	817	47	2.77798	0.721526
18	818	60	3.0876	0.754113
18.1	818	59	2.91517	0.714935
18.2	818	48	2.9119	0.752196
18.3	818	42	2.90806	0.77804
18.4	818	45	2.83183	0.743915
18.5	818	52	2.76599	0.70003
18.6	818	48	2.90558	0.750563
18.7	818	50	2.92217	0.746972
18.8	818	55	2.67468	0.667446
18.9	818	51	2.73845	0.696483
18.1	818	NA	NA	NA
18.11	818	53	3.07184	0.773707
18.12	818	52	3.11092	0.787328
18.13	818	59	2.93412	0.719582
18.14	818	57	3.23971	0.801302
18.15	818	56	2.91433	0.723995
18.16	818	54	3.03307	0.760361
18.17	818	54	2.75194	0.689884
18.18	818	53	3.02003	0.760657
18.19	818	56	3.21432	0.798519
18.2	818	53	3.12792	0.787832
18.21	818	56	3.08606	0.766657
18.22	818	56	3.10035	0.770206
18.23	818	57	3.13167	0.774581
18.24	818	49	2.94191	0.755922
18.25	818	62	3.22774	0.782077
18.26	818	54	3.01804	0.756594
18.27	818	50	2.85582	0.730012
18.28	818	53	3.18933	0.803299
18.29	818	58	3.14294	0.774039
18.3	818	59	3.21084	0.787446
18.31	818	49	2.97991	0.765686
18.32	818	58	3.30505	0.813962
18.33	818	60	3.33194	0.81379
18.34	818	51	3.18845	0.810935
18.35	818	56	3.21823	0.79949
18.36	818	58	3.18112	0.783443
18.37	818	51	2.88858	0.734667
18.38	818	56	3.02921	0.752533
18.39	818	50	2.57465	0.658138
18.4	818	58	2.88055	0.709419
18.41	818	44	2.88939	0.763543
19	819	NA	NA	NA
19.1	819	42	2.67392	0.715398
19.2	819	37	2.59371	0.718296
19.3	819	38	2.52467	0.69405
19.4	819	34	1.97916	0.561247
19.5	819	40	2.48563	0.673817
19.6	819	36	2.552	0.71215
19.7	819	38	2.38685	0.656164
19.8	819	37	2.54913	0.70595
19.9	819	32	2.26789	0.654375
19.1	819	31	2.18828	0.63724
19.11	819	38	2.34977	0.64597
19.12	819	38	2.58646	0.711037
19.13	819	40	2.64916	0.718147
19.14	819	38	2.48294	0.682579
19.15	819	37	2.50942	0.694954
19.16	819	35	2.45219	0.689718
19.17	819	39	2.76823	0.755613
19.18	819	38	2.42319	0.666154
19.19	819	34	2.1261	0.602916
19.2	819	36	2.08036	0.580536
19.21	819	37	2.3471	0.650001
19.22	819	41	2.4505	0.659875
19.23	819	37	2.36947	0.656196
19.24	819	36	2.37167	0.661828
19.25	819	39	2.25307	0.614994
19.26	819	39	2.4377	0.66539
19.27	819	NA	NA	NA
19.28	819	41	2.5204	0.6787
19.29	819	39	2.44545	0.667506
19.3	819	33	2.57337	0.735984
19.31	819	43	2.6451	0.703259
19.32	819	29	1.99066	0.591174
19.33	819	46	2.6647	0.69599
19.34	819	42	2.12466	0.568445
19.35	819	36	2.32152	0.647832
19.36	819	37	2.29064	0.634364
19.37	819	44	2.54948	0.673718
19.38	819	36	2.1842	0.609512
19.39	819	33	2.27722	0.651283
20	820	55	2.98808	0.745652
20.1	820	59	3.09871	0.759947
20.2	820	58	3.06645	0.7552
20.3	820	51	3.04221	0.773741
20.4	820	58	2.95338	0.727354
20.5	820	50	2.92933	0.748803
20.6	820	54	2.99323	0.750374
20.7	820	55	3.02417	0.754658
20.8	820	57	3.05761	0.756263
20.9	820	48	2.81773	0.72787
20.1	820	50	2.8424	0.726581
20.11	820	48	2.98464	0.770986
20.12	820	46	2.96949	0.775599
20.13	820	61	3.09054	0.751796
20.14	820	52	2.99558	0.758136
20.15	820	64	3.10078	0.74558
20.16	820	56	3.11695	0.77433
20.17	820	NA	NA	NA
20.18	820	54	3.15102	0.78993
20.19	820	53	3.05628	0.769786
20.2	820	56	3.03516	0.754012
20.21	820	NA	NA	NA
20.22	820	NA	NA	NA
20.23	820	NA	NA	NA
20.24	820	NA	NA	NA
20.25	820	50	2.83059	0.723562
20.26	820	42	2.9023	0.776499
20.27	820	46	2.92112	0.762966
20.28	820	57	2.96606	0.733619
20.29	820	53	2.98991	0.75307
20.3	820	63	2.96676	0.716067
20.31	820	52	2.9733	0.752498
20.32	820	58	3.00173	0.739261
20.33	820	54	2.97971	0.746984
20.34	820	51	2.80926	0.714492
20.35	820	42	2.85462	0.763742
20.36	820	45	2.87426	0.755061
20.37	820	45	2.80339	0.736442
20.38	820	48	2.91198	0.752217
20.39	820	NA	NA	NA
20.4	820	47	2.82644	0.734112
20.41	820	NA	NA	NA
20.42	820	52	2.87339	0.727211
20.43	820	51	2.93865	0.7474
20.44	820	59	2.93441	0.719651
20.45	820	54	3.07193	0.770104
20.46	820	55	3.01908	0.75339
20.47	820	46	2.99013	0.78099
20.48	820	NA	NA	NA
20.49	820	51	2.98443	0.759044
20.5	820	58	3.00482	0.740023
20.51	820	58	2.94797	0.726023
20.52	820	NA	NA	NA
20.53	820	49	2.97973	0.765638
20.54	820	46	3.06332	0.800107
20.55	820	46	2.94535	0.769292
20.56	820	47	3.13982	0.815507
20.57	820	56	2.98649	0.74192
20.58	820	NA	NA	NA
20.59	820	54	3.02837	0.759183
20.6	820	NA	NA	NA
20.61	820	43	2.89661	0.77013
21	821	54	2.76635	0.693497
21.1	821	59	2.97377	0.729304
21.2	821	61	2.96772	0.721919
21.3	821	NA	NA	NA
21.4	821	55	2.52969	0.631264
21.5	821	NA	NA	NA
21.6	821	53	2.87264	0.723533
21.7	821	NA	NA	NA
21.8	821	44	2.71563	0.717625
21.9	821	NA	NA	NA
21.1	821	60	2.97373	0.726301
21.11	821	57	2.9702	0.734643
21.12	821	NA	NA	NA
21.13	821	55	2.87407	0.717204
21.14	821	55	2.40679	0.600596
21.15	821	NA	NA	NA
21.16	821	55	2.455	0.612626
21.17	821	51	2.60449	0.662412
21.18	821	NA	NA	NA
21.19	821	52	2.52696	0.639535
21.2	821	52	2.37781	0.601788
21.21	821	NA	NA	NA
21.22	821	52	2.36112	0.597564
21.23	821	57	2.80497	0.693776
21.24	821	NA	NA	NA
21.25	821	56	2.73076	0.678391
21.26	821	59	2.77607	0.680821
21.27	821	NA	NA	NA
21.28	821	53	2.70301	0.680808
21.29	821	48	2.58887	0.668751
21.3	821	NA	NA	NA
21.31	821	46	2.6873	0.701894
21.32	821	NA	NA	NA
21.33	821	NA	NA	NA
21.34	821	53	2.53814	0.639282
21.35	821	NA	NA	NA
21.36	821	NA	NA	NA
21.37	821	NA	NA	NA
21.38	821	51	2.54543	0.647392
21.39	821	NA	NA	NA
21.4	821	NA	NA	NA
21.41	821	NA	NA	NA
21.42	821	51	2.59721	0.66056
21.43	821	NA	NA	NA
21.44	821	NA	NA	NA

## Sheet: 3a
	Genus	Participant	Samples	SEM	Group
1	g1	800	1	0.0952896	g1_800
2	g2	800	1	0.0566088	g2_800
3	g3	800	1	0.0544985	g3_800
4	g4	800	1	0.0228111	g4_800
5	g5	800	1	0.0563375	g5_800
6	g6	800	1	0.0106063	g6_800
7	g7	800	1	0.0123959	g7_800
8	g8	800	1	0.0174872	g8_800
9	g9	800	1	0.00926023	g9_800
10	g10	800	1	0.0116866	g10_800
11	g11	800	1	0.00866421	g11_800
12	g12	800	1	0.00814444	g12_800
13	g13	800	1	0.00844207	g13_800
14	g14	800	1	0.00793286	g14_800
15	g15	800	1	0.00817732	g15_800
16	g16	800	1	0.0042544	g16_800
17	g17	800	1	0.00526032	g17_800
18	g18	800	1	0.00607332	g18_800
19	g19	800	1	0.00304384	g19_800
20	g20	800	1	0.00461621	g20_800
21	g21	800	1	0.00454613	g21_800
22	g22	800	1	0.00580614	g22_800
23	g23	800	1	0.004501	g23_800
24	g24	800	1	0.00321425	g24_800
25	g25	800	1	0.00495746	g25_800
26	g26	800	1	0.00228745	g26_800
27	g27	800	1	0.00208553	g27_800
28	g28	800	1	0.00104374	g28_800
29	g29	800	1	0.00211013	g29_800
30	g30	800	1	0.00648273	g30_800
31	g31	800	1	0.00139871	g31_800
32	g32	800	1	0.00134405	g32_800
33	g33	800	1	0.000819876	g33_800
34	g34	800	1	0.00116913	g34_800
35	g35	800	1	0.000795118	g35_800
36	g36	800	1	0.000827773	g36_800
37	g37	800	1	0.000879124	g37_800
38	g38	800	1	0.00182513	g38_800
39	g39	800	1	0.00087873	g39_800
40	g40	800	1	0.00102455	g40_800
41	g41	800	1	0.00114171	g41_800
42	g42	800	1	0.000654961	g42_800
43	g43	800	1	0.0010669	g43_800
44	g44	800	1	0.00152722	g44_800
45	g45	800	1	0.000700847	g45_800
46	g46	800	1	0.000678995	g46_800
47	g47	800	1	0.000583458	g47_800
48	g48	800	1	0.000622536	g48_800
49	g49	800	1	0.000681353	g49_800
50	g50	800	1	0.000552331	g50_800
51	g51	800	1	0.00055917	g51_800
52	g52	800	1	0.00039481	g52_800
53	g53	800	1	0.000662536	g53_800
54	g54	800	1	0.000497041	g54_800
55	g55	800	1	0.00065083	g55_800
56	g56	800	1	0.000485627	g56_800
57	g57	800	1	0.000309897	g57_800
58	g58	800	1	0.000420893	g58_800
59	g59	800	1	0.000419528	g59_800
60	g60	800	1	0.000392159	g60_800
61	g61	800	1	0.000270165	g61_800
62	g62	800	1	0.000238029	g62_800
63	g63	800	1	0.000183611	g63_800
64	g64	800	1	0.00023355	g64_800
65	g65	800	1	0.000416411	g65_800
66	g66	800	1	0.000168592	g66_800
67	g67	800	1	0.000194884	g67_800
68	g68	800	1	0.000115168	g68_800
69	g69	800	1	0.000112205	g69_800
70	g70	800	1	0.000102986	g70_800
71	g71	800	1	0.000102863	g71_800
72	g72	800	1	0.00011415	g72_800
73	g73	800	1	0.000121352	g73_800
74	g74	800	1	0.000176094	g74_800
75	g75	800	1	0.000168846	g75_800
76	g76	800	1	8.99832e-05	g76_800
77	g77	800	1	0.000159848	g77_800
78	g78	800	1	0.000178931	g78_800
79	g79	800	1	4.77367e-05	g79_800
80	g80	800	1	8.31452e-05	g80_800
81	g81	800	1	7.18866e-05	g81_800
82	g82	800	1	4.03395e-05	g82_800
83	g83	800	1	6.09272e-05	g83_800
84	g84	800	1	7.99242e-05	g84_800
85	g85	800	1	5.50849e-05	g85_800
86	g86	800	1	4.71405e-05	g86_800
87	g87	800	1	2.81411e-05	g87_800
88	g88	800	1	0.000119342	g88_800
89	g89	800	1	3.62372e-05	g89_800
90	g90	800	1	5.44115e-05	g90_800
91	g91	800	1	6.57129e-05	g91_800
92	g92	800	1	4.22116e-05	g92_800
93	g93	800	1	4.77367e-05	g93_800
94	g94	800	1	2.38683e-05	g94_800
95	g95	800	1	1.71447e-05	g95_800
96	g96	800	1	2.38683e-05	g96_800
97	g97	800	1	2.38683e-05	g97_800
98	g98	800	1	1e-05	g98_800
99	g99	800	1	2.19043e-05	g99_800
100	g100	800	1	NA	g100_800
101	g1	801	1	0.106603	g1_801
102	g2	801	1	0.0898565	g2_801
103	g3	801	1	0.170712	g3_801
104	g4	801	1	0.0428364	g4_801
105	g5	801	1	0.0282473	g5_801
106	g6	801	1	0.0214912	g6_801
107	g7	801	1	0.0211697	g7_801
108	g8	801	1	0.0136145	g8_801
109	g9	801	1	0.0202976	g9_801
110	g10	801	1	0.0115536	g10_801
111	g11	801	1	0.00977319	g11_801
112	g12	801	1	0.00915114	g12_801
113	g13	801	1	0.00693778	g13_801
114	g14	801	1	0.00859391	g14_801
115	g15	801	1	0.00548575	g15_801
116	g16	801	1	0.00418524	g16_801
117	g17	801	1	0.00433439	g17_801
118	g18	801	1	0.00494108	g18_801
119	g19	801	1	0.00426543	g19_801
120	g20	801	1	0.00287766	g20_801
121	g21	801	1	0.00428101	g21_801
122	g22	801	1	0.00471814	g22_801
123	g23	801	1	0.00421347	g23_801
124	g24	801	1	0.00196902	g24_801
125	g25	801	1	0.00218456	g25_801
126	g26	801	1	0.00223479	g26_801
127	g27	801	1	0.00196787	g27_801
128	g28	801	1	0.00191759	g28_801
129	g29	801	1	0.00148423	g29_801
130	g30	801	1	0.000969744	g30_801
131	g31	801	1	0.00166278	g31_801
132	g32	801	1	0.0016646	g32_801
133	g33	801	1	0.00161941	g33_801
134	g34	801	1	0.00109192	g34_801
135	g35	801	1	0.000587144	g35_801
136	g36	801	1	0.000962203	g36_801
137	g37	801	1	0.000656322	g37_801
138	g38	801	1	0.000707406	g38_801
139	g39	801	1	0.000586053	g39_801
140	g40	801	1	0.000315358	g40_801
141	g41	801	1	0.000297627	g41_801
142	g42	801	1	0.000339594	g42_801
143	g43	801	1	0.000318456	g43_801
144	g44	801	1	0.000357568	g44_801
145	g45	801	1	0.000193873	g45_801
146	g46	801	1	0.000225045	g46_801
147	g47	801	1	0.000390155	g47_801
148	g48	801	1	0.0003524	g48_801
149	g49	801	1	0.000278123	g49_801
150	g50	801	1	0.000178577	g50_801
151	g51	801	1	0.000131698	g51_801
152	g52	801	1	0.000120918	g52_801
153	g53	801	1	0.000125674	g53_801
154	g54	801	1	9.56583e-05	g54_801
155	g55	801	1	9.16515e-05	g55_801
156	g56	801	1	0.000112564	g56_801
157	g57	801	1	9.329e-05	g57_801
158	g58	801	1	4.79372e-05	g58_801
159	g59	801	1	NA	g59_801
160	g60	801	1	3.42893e-05	g60_801
161	g61	801	1	3.93893e-05	g61_801
162	g62	801	1	2.81411e-05	g62_801
163	g63	801	1	2e-05	g63_801
164	g64	801	1	2.19043e-05	g64_801
165	g65	801	1	1e-05	g65_801
166	g66	801	1	1.40705e-05	g66_801
167	g67	801	1	1e-05	g67_801
168	g68	801	1	1e-05	g68_801
169	g69	801	1	NA	g69_801
170	g70	801	1	NA	g70_801
171	g71	801	1	NA	g71_801
172	g72	801	1	NA	g72_801
173	g73	801	1	NA	g73_801
174	g74	801	1	NA	g74_801
175	g75	801	1	NA	g75_801
176	g76	801	1	NA	g76_801
177	g77	801	1	NA	g77_801
178	g78	801	1	NA	g78_801
179	g79	801	1	NA	g79_801
180	g80	801	1	NA	g80_801
181	g81	801	1	NA	g81_801
182	g82	801	1	NA	g82_801
183	g83	801	1	NA	g83_801
184	g84	801	1	NA	g84_801
185	g85	801	1	NA	g85_801
186	g86	801	1	NA	g86_801
187	g87	801	1	NA	g87_801
188	g88	801	1	NA	g88_801
189	g89	801	1	NA	g89_801
190	g90	801	1	NA	g90_801
191	g91	801	1	NA	g91_801
192	g92	801	1	NA	g92_801
193	g93	801	1	NA	g93_801
194	g94	801	1	NA	g94_801
195	g95	801	1	NA	g95_801
196	g96	801	1	NA	g96_801
197	g97	801	1	NA	g97_801
198	g98	801	1	NA	g98_801
199	g99	801	1	NA	g99_801
200	g100	801	1	NA	g100_801
201	g1	802	1	0.1102	g1_802
202	g2	802	1	0.0402988	g2_802
203	g3	802	1	0.0266683	g3_802
204	g4	802	1	0.0222943	g4_802
205	g5	802	1	0.0176573	g5_802
206	g6	802	1	0.0229514	g6_802
207	g7	802	1	0.0163994	g7_802
208	g8	802	1	0.0209489	g8_802
209	g9	802	1	0.0258261	g9_802
210	g10	802	1	0.0373141	g10_802
211	g11	802	1	0.00933209	g11_802
[truncated: 41,789 more rows]

## Sheet: 3b
	Genus	Participant	Samples	SEM	Group
[truncated: 126,720 more rows]

[truncated: 8 more sheets: 4, 5, 6a, 6b, 6c, 7a, 7b, 7c]
